# Supplementary material for: Injury prevents Ras mutant cell expansion in mosaic skin
Source: Nature. 2023 Jun 21;619(7968):167–75. doi: 10.1038/s41586-023-06198-y (PMC10322723; doi:10.1038/s41586-023-06198-y)
Supplement: Supplementary file 8 — Source Data Fig. 1 [file 41586_2023_6198_MOESM8_ESM.xlsx]

## Sheet: Figure 1b
Data in the graph (Fig.1b): Starting tdTomato
wild type	mosaic-HrasG12V	max-HrasG12V
81.271	67.6313	97.4191
61.0573	71.5555	98.6869
45.5964	56.0934	99.9221
82.3602	80.7502	100
		99.921
Data highlighted in red in the table
HrasMosaic_male 1_ wound				wild-typeMosaic_male 1_ wound				HrasMax_male_exp1
Area1				Area1				Area 1	Area2	Area3
Day3				Day3				2037.25	144.06	225.934
325.576				1777.94				306.368		158.946
202.164				1073.01				362.791		218.971
195.201				130.374				186.318		164.228
191.12				176.714				495.807		153.664
204.805				739.268				289.321		112.607
176.714				259.308						190.159
118.609				201.924						667.958
293.642				63.386						382.239
199.283				906.377						114.768
580.082				1320.55						441.304
163.028				75.151						39.857
194.241				252.105				3677.85	144.06	2870.64	Total area dimension	86436
335.42				220.652				82758.1	86291.9	83565.4
173.592				393.044				95.745	99.8333	96.6789	Avarage Starting % tdTomato	97.4191
202.404				156.065				HrasMax_female5_exp6
51.862				1732.08				Area 1	Area2	Area 3
146.461				475.158				89.797	178.634	421.135
320.534				2372.19				87.637	162.308	369.754
646.349				182.716				764.479	91.718	198.323
3650.96				210.328				269.392	168.07
1170.25				836.748				603.612
502.049				125.092
147.421				409.37				1814.92	600.73	989.212
69.629				222.333				84621.1	85835.3	85446.8
185.837				659.315				97.9003	99.305	98.8556	Avarage Starting % tdTomato	98.6869
992.573				205.045				HrasMax_female8_exp7
60.505				177.914				Area 1	Area2	Area 3
1047.08				130.855				0	106.364	95.56
169.751				603.611
787.288				230.976				0	106.364	95.56
452.588				434.341				86436	86329.6	86340.4
64.587				64.587				100	99.8769	99.8894	Avarage Starting % tdTomato	99.9221
1943.37				112.127				HrasMax_female5_exp8
724.142				66.268				Area 1	Area2	Area 3
96.04				122.451				0	0	0
1000.5				726.303
401.207				2285.51				0	0	0
92.919				971.445				86436	86436	86436
107.565				580.082				100	100	100	Avarage Starting % tdTomato	100
				819.221				HrasMax_male7_exp6
				120.77				Area 1	Area2	Area 3
18387.3				2252.62				0	204.805	0
68048.7				399.286
78.7272				675.161				0	204.805	0
				275.395				86436	86231.2	86436
Area2				82.354				100	99.7631	100	Avarage Starting % tdTomato	99.921
Day3				546.468
564.955				68.188
380.318				338.061
141.659				95.08
348.385				222.573
134.216				4796.24
168.07				258.828
141.899				359.91
404.328				88.357
299.885				2277.59
244.662				108.765
79.233				175.753
67.228				204.565
337.821				116.929
331.338				126.533
234.818				272.273
284.038				370.954
199.043				70.83
228.575				1733.76
145.501				2943.87
323.175				120.05
547.428				196.642
373.355				181.275
224.734				98.201
990.413
405.769				42079.2
409.611				44356.8
259.788				51.3175
487.643				Area 2
628.342				Day 3
191.6				2535.22
112.127				111.406
198.323				128.934
281.637				376.477
301.085				175.993
1132.31				780.805
109.005				1435.32
994.254				149.102
150.303				1137.83
124.612				2003.39
69.389				610.574
46.099				368.553
476.118				406.969
100.122				277.075
535.903				304.447
50.901				218.731
65.787				232.417
57.144				404.809
168.79				461.472
198.563				1817.8
179.115				400.007
441.544				345.984
216.57				235.538
32.894				91.478
214.889				478.039
128.213				1949.13
				1970.26
15963.5				74.671
70472.5				447.306
81.5314				1346
				276.835
Area 3				361.35
Day3				224.493
770.721				86.916
1711.43				510.453
94.119				934.709
316.212				1158.72
3991.66				158.706
112.607				510.933
131.815				953.437
68.188				181.516
466.514				59.545
57.384				75.872
437.462				128.213
1756.09				88.117
285.959				361.591
190.639				521.497
194.001				340.222
91.478				583.923
399.767				4397.67
83.795				1845.41
369.034				204.805
274.194				2210.36
98.201				418.494
177.674				272.273
230.256				711.416
433.381				1228.83
2236.29				340.462
170.231				243.942
249.704				1910.96
166.629				447.546
				90.998
15565.4				1527.52
70870.6				1385.38
81.9919		Avarage Starting % tdTomato	80.7502	1242.04
				1286.94
				2665.83
				1042.51
HrasMosaic_female 7_ wound				336.38
Area1				217.29
Day3				915.261
427.138				229.776
103.723				188.478
87.636				65.307
541.185
217.05				54218.7
141.899				32217.3
409.13				37.2731
219.691
255.226				Area 3
55.943				Day 3
229.055				2437.97
165.189				857.397
303.246				141.899
95.56				1079.25
349.586				623.059
510.693				160.627
355.588				248.023
637.466				238.179
247.063				45.619
416.814				284.518
185.597				617.777
225.454				447.066
115.488				79.953
176.473				1772.18
207.686				98.681
94.119				750.793
165.429				608.173
308.769				167.11
140.218				1700.63
100.122				620.899
142.619				64.827
169.03				688.847
237.939				334.699
217.771				194.721
799.053				132.295
417.774				454.269
377.677				176.473
575.76				1410.11
524.859				405.529
137.097				2537.38
158.466				856.437
99.641				988.011
360.87				116.689
538.064				1132.07
54.263				2928.02
84.275				2462.23
122.691				1219.23
746.711				156.305
329.417				298.684
1049.96				125.092
295.563				231.456
160.627				258.828
1073.25				79.713
1161.12				30.733
769.04				134.456
127.973				392.323
279.476				2565.95
69.389				322.214
165.429				226.654
90.758				210.808
92.198				39.857
183.676				48.5
702.293				123.171
322.694				459.791
383.92				1115.74
59.305				157.266
146.701				458.351
135.657				60.265
387.041				2655.27
347.185				950.076
466.034				377.197
282.838				942.152
881.647				1756.33
300.845				278.036
698.931				384.88
275.155				267.952
198.083				90.278
97.481				123.171
637.466				91.238
134.456				280.677
109.726
3758.76				44775
198.323				41661
55.463				48.1986		Avarage Starting tdTomato %	45.5964
54.743
221.852
719.099
474.918
292.922
74.191
31518.4
54917.6				wild-typeMosaic_female 6_ wound
63.5356				Area1
				Day3
Area2				164.709
Day3				319.813
110.446				356.789
82.834				1476.13
524.138				83.075
245.862				98.921
49.461				250.184
391.123				310.689
251.865				315.972
317.172				214.169
355.588				196.162
138.538				975.287
2019.24				444.185
112.607				833.147
110.446				852.595
507.331				194.721
374.556				964.962
151.503				209.127
3342.67				110.686
1464.61				515.015
60.025				873.724
792.33				124.372
139.258				146.221
207.206				871.803
225.934				352.947
150.303				98.681
1678.54				46.099
798.813				71.79
116.448				2503.04
145.741				83.555
166.87				955.118
179.355				196.402
230.976				240.1
1679.26				100.122
539.024				68.909
618.738				1024.99
585.124				57.384
573.359				45.859
362.311				153.904
370.954				185.357
266.271				215.61
372.635				613.216
652.112				1334.96
172.152				168.79
564.955				161.107
157.266				210.088
47.54				834.828
100.122				183.917
105.884				180.555
390.643				250.664
106.124				158.466
133.015				344.304
222.573				218.011
54.503				178.875
				387.041
23516.4				178.875
62919.6				1096.78
72.7933				697.971
				1086.21
Area3				668.679
Day3				214.89
95.56				136.857
148.382				211.288
200.724				235.298
203.845				195.682
217.05				77.552
260.509				151.983
249.224				163.268
466.514				138.538
46.82				102.283
403.608				82.114
639.387				81.634
158.226				157.025
558.473				126.773
255.226				768.8
64.107				144.54
614.896				71.07
251.385				98.201
125.332				643.228
659.315				97.241
830.746				201.444
780.085				910.219
201.684
181.756
315.251				31265.6
140.459				55170.4
149.342				63.828
220.172
134.936				Area2
87.877				Day3
2205.32				1219.71
532.062				515.014
262.429				1670.62
1685.74				308.529
224.494				2534.26
64.827				293.162
68.669				685.486
2079.75				413.932
1133.75				1329.19
2993.57				782.486
63.867				663.156
90.998				603.851
287.4				417.054
1616.83				388.482
612.735				675.161
203.365				336.14
4210.15				97.24
1852.13				413.692
50.901				1413.47
169.271				351.987
127.253				270.113
143.82				240.58
182.476				239.62
45.139				316.212
84.035				644.668
57.864				52.822
187.278				257.147
46.579				2545.78
73.951				294.843
				973.125
30017.6				458.831
56418.4				214.169
65.2719		Avarage Starting tdTomato %	67.2003	909.019
				486.443
				1004.58
Hras_mosaic_female8				158.466
Area1				73.951
Day3				230.736
206.726				633.864
600.25				236.739
331.578				703.253
185.357				2523.69
77.312				561.834
613.216				1825.48
447.787				426.658
184.157				1632.2
103.963				1394.02
499.888				271.553
978.408				332.298
168.55				73.471
656.914				85.476
326.536				116.208
197.602				675.401
171.191				152.944
384.88				220.892
134.456				161.347
163.508				280.197
113.087				47.78
213.449
301.085
113.807				36839
78.993				49597
154.624				57.38
457.871
83.795				Area3
247.783				Day3
139.018				1953.21
140.939				746.231
1325.11				374.796
94.359				264.83
566.876				1368.33
272.033				2919.86
302.766				3049.75
519.336				671.32
104.444				1365.21
371.915				1950.81
177.194				245.142
84.035				284.759
73.711				4246.65
118.129				2026.92
329.898				249.704
160.867				262.669
164.469				66.988
109.726				642.508
334.459				158.946
99.882				280.197
105.884				273.474
100.602				429.539
434.341				2069.42
128.213				225.934
292.682				877.806
175.753				1862.7
887.89				688.367
128.934				901.335
858.118				128.694
605.772				344.543
297.724				73.23
229.296				132.775
202.164				96.76
96.04				626.421
442.504				484.522
66.748				233.137
119.33				180.555
52.342				65.307
164.949				53.542		Avarage Starting tdTomato %	61.0573
89.557
144.06				32876.9
648.51				53559.1
155.345				61.9639
859.798
431.46				wild-typeMosaic_male 14_ wound
138.538				Area1
297.964				Day3
109.726				39.857
126.773				58.584
189.439				148.382
153.664				95.32
129.414				266.991
760.637				433.381
189.199				312.61
1237.24				73.471
81.634				548.389
95.8				85.236
88.357				4246.17
458.831				2087.19
				318.853
				2793.08
25461.2				395.445
60974.8				97.721
70.5433				138.538
				109.726
Area2				682.845
Day3				176.233
1311.19				1360.65
5575.6				90.038
478.279				148.142
262.429				55.943
218.011				94.119
243.221				152.464
251.145				226.895
1228.35				266.991
677.082				332.058
1586.58				260.028
915.741				351.987
3129.22				311.65
402.888				502.049
477.799				68.669
147.662				182.476
376.477				63.386
401.207				74.671
72.51				58.825
54.983				248.023
123.411				335.18
155.585				307.568
1209.38				127.733
405.769				195.682
1094.86				84.995
190.399				116.689
609.614				635.065
141.419				53.062
127.493				285.719
602.651
309.489				20098.8
78.032				66337.2
45.859				76.7472
134.456				Area2
157.266				Day3
146.701				39.376
69.389				126.773
205.045				189.919
1165.68				88.117
187.518				552.47
236.498				1846.13
315.251				203.125
1145.52				296.043
1186.57				189.439
567.116				177.194
188.959				123.171
				143.58
				812.018
28610.3				179.115
57825.7				129.654
66.9				260.028
				26.651
Area3				466.755
Day3				289.561
118.369				186.318
274.674				188.238
569.757				461.712
729.904				391.123
533.262				317.652
1669.42				1277.09
161.827				116.208
916.942				284.999
237.699				251.865
240.1				145.501
38.896				233.377
581.282				907.098
497.007				64.827
359.91				360.39
2910.49				159.186
206.726				132.775
209.367				227.855
300.365				583.203
677.082				244.182
242.501				239.86
885.969				315.251
104.444
413.692
554.151				13227.8
104.924				73208.2
172.632				84.6964
139.978
123.171
541.426
133.015
497.247
197.362
767.12				Area3
97.721				Day3
108.765				256.187
788.729				388.722
62.906				875.645
96.04				787.528
168.55				517.896
141.659				329.897
159.907				114.768
95.32				106.124
89.077				175.513
60.265				133.255
53.542				127.013
54.503				710.936
167.35				743.83
140.459				348.145
89.797				126.052
313.571				447.786
328.217				727.743
90.998				139.498
383.68				372.395
85.716				342.142
				224.974
19687.5				175.753
66748.5				852.835
77.2231		Avarage Starting tdTomato %	71.5555	301.326
				158.466
Hras_mosaic_male11				116.689
Area1				163.988
Day3				224.013
384.16				1047.08
527.019				120.77
148.862				218.011
287.16				239.86
126.773				82.834
201.444				490.044
1099.66				1001.94
288.12				215.85
195.201				74.911
550.069				356.789
345.264				882.367
313.571				145.501
361.35				57.864
103.963				316.212
165.909
114.528
197.842				15239.1
271.313				71196.9
1142.64				82.3694		Avarage Starting tdTomato %	81.271
941.192
335.66
371.675
4376.54
1082.61				wild-typeMosaic_female 8_ wound
154.864				Area1
260.989				Day3
1852.37				1803.87
1001.22				227.855
6482.46				97.241
2848.07				526.78
1804.83				257.627
1474.21				161.827
1650.93				172.392
497.007				181.996
448.267				207.446
64.827				84.275
230.496				185.117
418.734				136.377
518.136				122.211
460.272				413.933
212.488				177.914
164.468				163.988
69.149				155.825
64.107				52.342
63.626				164.469
1180.57				87.396
152.223				136.617
1980.11				104.924
107.805				207.206
80.433				175.033
612.975				296.283
63.386				119.33
2016.6				84.995
126.052				205.286
51.141				98.921
92.679				189.199
				260.749
41138				48.26
45298				47.78
52.4064				150.543
				248.744
				80.434
Area2				126.533
Day3				96.28
409.37				205.045
519.096				149.822
860.758				136.617
769.52				139.258
105.884				161.827
433.14				249.704
188.238				926.306
139.018				542.866
54.023				140.699
155.585				111.406
67.708				361.351
88.117				163.988
94.839				160.147
202.404				206.486
3440.15				155.105
135.657				236.499
193.28				59.305
3541.24				97.721
539.505				142.619
187.278				289.801
1499.66				122.451
334.459				186.318
1370.49				184.637
759.676				281.157
1751.53				166.87
431.22				81.154
149.582				130.614
305.647				71.55
70.83				283.798
155.585				510.933
448.747				141.419
2285.51				1051.88
171.912
198.803
3806.07
425.697				15907.4
296.523				70528.6
396.165				81.5964
307.808				Area2
309.489				Day3
4855.3				1621.63
320.053				258.108
583.443				739.028
218.491				890.051
776.483				240.34
2073.98				757.756
				50.421
				246.102
36428				65.547
50008				161.587
57.8556				99.401
				190.159
Area3				334.219
Day3				391.843
805.055				138.298
2515.29				93.159
197.842				1161.36
1432.68				2324.41
868.922				445.626
259.548				793.53
79.713				265.791
291.001				117.649
243.942				112.367
577.2				65.067
303.726				134.936
922.704				73.471
1285.26				120.05
1339.04				175.273
407.45				125.812
669.639				1019.23
1889.35				360.39
445.626				109.966
1011.3				84.995
1110.22				187.038
1087.65				193.28
634.824				91.238
395.685				125.572
1732.8				357.749
259.548				93.399
145.741				104.924
1253.32				89.557
582.723				173.352
140.939				79.473
190.159				273.234
1507.83				127.973
142.619
172.392				15664.4
200.243				70771.6
454.509				81.8775
3268.72
1238.92				Area3
529.18				Day3
957.519				390.403
1632.68				1990.19
171.912				185.117
1190.18				368.073
594.488				360.15
212.729				934.469
201.924				48.98
598.329				213.929
134.216				182.476
				51.381
36287.3				774.563
50148.7				1596.91
58.0183		Avarage Starting %tdTomato	56.0934	189.199
				106.124
				94.84
				519.096
				110.446
				100.122
				1082.13
				559.673
				943.593
				130.134
				902.296
				479.72
				115.728
				239.14
				158.946
				953.437
				175.033
				62.186
				151.263
				14169.7
				72266.3
				83.6067		Avarage Starting %tdTomato	82.3602

## Sheet: Figure1d
Data in the graph (Fig.1d): Thickness analyses (ear skin)
Relative Distance from Wound	WT-mos					Hras-mos					Hras-max
	Mouse1	Mouse2	Mouse3	Mouse4		Mouse1	Mouse2	Mouse3	Mouse4		Mouse1	Mouse2	Mouse3	Mouse4	Mouse5
0.49	78.6285	41.0533	49.1337	92.2303		280.224	69.8373	127.977	78.3762		382.036	376.968	126.567	536.919	532.793
0.98	80.7794	29.6948	49.0614	83.8541		279.924	69.6988	127.877	110.359		381.708	376.456	140.761	536.544	532.285
1.47	84.6508	24.5169	48.9958	77.5643		279.683	69.7315	127.56	119.174		381.818	375.943	147.675	525.686	531.794
1.96	87.3986	27.454	48.892	77.4467		279.354	70.045	126.66	121.424		381.49	375.571	153.207	525.115	531.302
2.45	90.6856	31.4127	48.8387	78.2173		278.987	70.2422	125.835	123.031		381.273	375.193	156.796	524.107	530.811
2.94	91.1828	34.8815	48.7691	78.8479		278.429	70.2147	124.726	124.188		380.946	374.821	158.07	522.811	530.319
3.43	91.2261	37.3689	48.7056	79.1291		277.724	70.0778	124.054	125.394		380.511	374.342	158.683	522.136	529.828
3.92	91.1141	39.0386	48.6706	79.3525		277.16	69.9325	123.573	126.279		380.075	373.787	159	520.725	529.337
4.41	90.8213	39.5314	48.6684	79.5092		276.988	69.4758	123.147	126.484		379.422	373.317	159.143	520.12	528.847
4.9	90.4849	39.8821	48.6469	79.573		276.83	69.1103	123.299	126.486		379.209	372.82	159.199	519.591	528.356
5.39	90.1293	40.2139	48.6252	79.6063		276.514	68.9096	123.324	126.448		378.887	372.341	159.194	518.907	527.865
5.88	89.7784	40.4813	48.5546	79.5533		276.207	68.7462	123.332	126.244		378.563	371.848	159.129	518.459	527.375
6.37	89.4199	40.5619	48.4876	79.5305		275.753	68.6489	122.832	126.191		378.464	371.355	159.093	517.615	526.871
6.86	89.0411	40.4884	48.36	79.4919		275.448	68.2604	122.398	125.982		378.593	370.777	159.121	516.655	526.381
7.35	88.6705	40.4123	48.2677	79.4766		275.123	67.8014	121.862	125.937		378.5	370.153	159.094	515.866	525.891
7.84	88.3054	40.4401	48.2001	79.4659		274.701	67.9363	121.373	125.749		378.638	369.691	159.052	515.104	525.401
8.33	87.8809	40.315	48.1443	79.5573		274.409	68.0468	120.907	125.537		378.321	369.265	159.034	514.599	524.912
8.82	87.5058	40.288	48.0594	79.5911		274.005	67.9741	120.472	125.321		377.661	368.783	159.024	513.841	524.423
9.31	87.1755	40.26	47.9732	79.5347		273.697	67.9234	119.999	125.268		377.344	368.325	158.961	512.918	523.933
9.8	87.1898	40.1968	47.9326	79.5576		273.29	67.7742	119.5	125.259		376.911	367.805	158.912	512.584	523.444
10.29	87.3964	40.1525	47.847	79.545		272.725	67.6479	119.089	125.064		376.364	367.203	158.953	511.841	522.956
10.78	86.992	40.5754	47.7799	79.5206		272.275	67.5498	118.657	125.063		375.928	366.686	158.979	511.09	522.467
11.27	86.6209	40.6867	48.0343	79.5368		271.811	67.3396	118.211	124.564		375.38	366.239	159.091	510.643	521.966
11.76	86.2947	40.8054	48.0911	79.4321		271.481	67.1722	117.766	124.436		374.832	365.848	159.105	509.628	521.477
12.25	85.9083	40.9796	48.1116	79.4307		271.144	66.8988	117.226	124.247		374.4	365.38	159.047	508.861	520.989
12.74	85.5301	41.0852	47.9967	79.6422		270.694	66.7357	116.634	123.986		373.74	364.842	159.017	508.214	520.501
13.23	85.7919	41.3876	47.8984	79.8012		270.357	66.4977	115.971	123.636		373.308	364.316	158.943	507.831	520.014
13.72	85.928	41.5387	47.7869	79.9997		269.9	66.1845	115.54	123.432		372.649	363.8	158.879	507.451	519.526
14.21	86.1322	41.6479	47.6708	80.2157		269.473	65.954	115.023	123.014		371.989	363.311	158.782	506.91	519.039
14.7	86.1909	41.7607	47.5883	80.4987		269.181	65.7116	114.594	122.27		371.445	362.82	158.636	505.809	518.551
15.19	86.0068	41.9619	47.5259	80.5746		268.793	65.5007	114.176	121.402		370.781	362.338	158.463	504.979	518.064
15.68	85.9695	42.04	47.463	81.118		268.382	65.3144	113.774	120.338		370.112	361.877	158.292	504.153	517.577
16.17	86.1121	42.1285	47.3141	81.6141		268.088	65.1417	113.293	119.536		369.327	361.395	158.088	503.337	517.079
16.66	86.1637	42.1552	47.2169	81.9407		267.648	64.9052	112.856	119.704		368.659	360.912	157.97	502.247	516.593
17.15	86.0933	42.1935	47.1883	82.1794		267.353	64.5691	112.371	119.854		368	360.426	157.835	501.355	516.106
17.64	86.2787	42.3015	47.1269	82.7535		267.068	64.2033	111.887	120.401		367.221	359.943	157.698	500.908	515.62
18.13	86.7171	42.3379	47.0486	82.8798		266.61	64.1317	111.364	120.736		365.857	359.466	157.691	500.287	515.134
18.62	86.9308	42.3555	46.9016	83.1077		266.313	64.1032	110.862	120.95		365.414	358.978	157.647	499.717	514.648
19.11	86.7887	42.3255	46.789	83.7233		265.857	64.0487	110.495	121.03		365.09	358.488	157.54	499.183	514.163
19.6	86.7408	42.3265	46.7084	84.6686		265.532	64.0146	110.067	121.085		364.65	358.002	157.381	498.633	513.677
20.09	86.7117	42.3385	46.6552	84.9343		265.057	64.0147	109.556	121.395		364.445	357.532	157.175	498.375	513.192
20.58	86.5037	42.3467	46.629	85.2414		264.565	63.9755	109.075	121.392		364.128	357.066	156.932	497.392	512.707
21.07	86.1675	42.393	46.5508	85.4436		263.835	64.0559	108.645	121.583		363.929	356.613	156.671	496.759	512.212
21.56	85.9233	42.3618	46.4893	85.5199		263.242	64.138	108.128	121.637		363.732	356.18	156.475	496.254	511.727
22.05	85.6385	42.3896	46.3815	85.6407		262.751	64.2242	107.647	121.692		363.544	355.747	156.301	495.63	511.252
22.54	85.3372	42.5246	46.3312	85.8309		262.274	64.3818	107.062	121.754		363.108	355.377	156.192	495.07	510.777
23.03	85.0549	42.6462	46.2284	85.9409		261.762	64.4751	106.592	121.678		362.803	354.962	156.062	494.689	510.273
23.52	84.7709	42.7113	46.136	85.8577		261.444	64.5353	106.192	121.697		362.5	354.517	155.926	494.156	509.771
24.01	84.4951	42.7432	46.1145	85.8295		260.974	64.5514	105.848	121.556		362.077	354.029	155.825	493.756	509.277
24.5	84.1708	42.7374	46.0889	85.7971		260.611	64.5981	105.371	121.271		361.772	353.593	155.708	493.278	508.766
24.99	83.8943	42.8001	46.0873	85.7371		260.128	64.652	104.879	121.082		361.228	353.144	155.595	492.841	508.248
25.48	83.5877	42.7921	46.0052	85.7197		259.28	64.7703	104.383	120.919		360.925	352.723	155.456	492.471	507.764
25.97	83.3386	42.7764	45.9853	85.7714		258.799	64.7195	103.882	120.819		360.378	352.3	155.329	492.139	507.28
26.46	83.1184	42.8094	45.9716	85.7935		258.446	64.5735	103.487	120.822		360.078	351.903	155.159	492.132	506.755
26.95	82.9085	42.8602	45.9582	85.7981		258.039	64.5403	103.037	120.799		359.703	351.512	155.041	492.125	506.262
27.44	82.6772	42.8114	45.9218	85.8088		257.671	64.6255	103.083	120.708		359.334	351.052	154.893	491.812	505.732
27.93	82.482	42.8147	45.8925	85.8073		256.827	64.8886	103.099	120.677		358.982	350.627	154.756	491.419	505.219
28.42	82.1924	42.825	45.8121	85.814		255.88	64.7635	102.844	120.636		358.975	350.181	154.681	491.077	504.696
28.91	81.9501	42.7994	45.7884	85.7965		254.486	64.7308	103.241	120.486		359.084	349.734	154.635	490.679	504.127
29.4	81.773	42.7459	45.727	85.8188		253.749	64.7006	103.277	120.701		358.72	349.266	154.664	490.264	503.573
29.89	81.7913	42.6684	45.6347	85.7471		253.196	64.6163	102.511	120.824		358.44	348.744	154.688	489.873	503.083
30.38	82.312	42.5496	45.5975	85.7513		252.403	64.5973	101.622	120.969		358.078	348.273	154.751	489.447	502.607
30.87	82.2885	42.4713	45.5805	85.8502		251.725	64.4862	101.386	121.218		357.696	347.824	154.768	489.02	502.13
31.36	82.1747	42.377	45.5962	85.8144		250.493	64.5177	101.162	121.621		357.414	347.355	154.926	488.59	501.655
31.85	82.1259	42.2868	45.603	85.8885		249.827	64.6656	100.963	121.88		357.385	346.85	154.976	488.175	501.158
32.34	81.8865	42.2545	45.5809	85.8967		249.025	64.9565	100.466	122.179		357.105	346.356	155.017	487.749	500.648
32.83	81.7058	42.1773	45.6015	85.8483		248.901	65.1038	100.228	122.916		356.715	345.895	155.011	487.345	500.132
33.32	81.5107	42.0506	45.5764	85.9258		248.755	65.1433	99.7458	123.227		356.428	345.413	155.022	486.947	499.566
33.81	81.3692	42.0251	45.5395	85.9835		248.143	65.1587	99.3845	123.514		356.143	344.972	155	486.602	499.041
34.3	81.18	41.9496	45.5396	85.9858		247.405	65.1547	99.6786	123.651		355.839	344.489	154.93	486.189	498.537
34.79	80.9293	41.8709	45.5078	85.9824		246.88	65.0999	99.0138	123.813		355.573	344.046	154.88	485.869	498.023
35.28	80.6522	41.7741	45.5053	86.0209		245.671	65.0318	98.3243	123.975		355.168	343.61	154.836	485.513	497.523
35.77	80.3935	41.7137	45.4366	86.1417		243.414	65.1542	97.8158	124.133		355.03	343.248	154.765	485.221	497.04
36.26	80.1301	41.6792	45.4175	86.1545		242.28	65.3107	97.5312	124.365		354.728	342.808	154.646	484.968	496.544
36.75	79.8627	41.7141	45.37	86.1144		242.024	65.3496	97.0205	124.526		354.33	342.45	154.527	484.628	496.067
37.24	79.6396	41.7585	45.3395	86.0993		241.512	65.3093	96.4357	124.701		354.157	342.05	154.355	484.207	495.578
37.73	79.3962	41.8022	45.3333	86.0707		241.268	65.3394	96.0477	124.825		353.856	341.577	154.145	483.782	495.089
38.22	79.1636	41.8487	45.3221	86.0959		240.575	65.3116	95.8101	124.934		353.58	341.104	153.967	483.32	494.601
38.71	78.9592	41.8417	45.3182	86.3343		239.324	65.3293	95.5281	125.036		353.275	340.594	153.803	482.883	494.106
39.2	78.7586	41.8024	45.3404	86.3854		239.21	65.2765	95.1675	124.971		353.103	340.113	153.632	482.452	493.637
39.69	78.5557	41.7067	45.3943	86.3617		238.926	65.2104	94.8488	125.087		353.067	339.607	153.425	482.004	493.15
40.18	78.3589	41.6632	45.3901	86.2819		238.801	65.1793	94.4044	125.23		352.807	339.141	152.828	481.541	492.679
40.67	78.181	41.5986	45.4096	86.2244		238.643	65.2335	94.0932	125.407		351.342	338.663	152.438	481.021	492.175
41.16	77.9309	41.5283	45.4326	86.2132		238.527	65.2324	93.7256	125.536		349.823	338.214	152.134	480.497	491.678
41.65	77.6519	41.4659	45.4448	86.1636		238.357	65.2874	93.3329	125.715		346.712	337.769	151.853	479.936	491.159
42.14	77.4181	41.3657	45.4426	86.1766		238.123	65.3214	93.0298	125.927		342.012	337.346	151.6	479.308	490.647
42.63	77.1766	41.3234	45.3983	86.1091		237.899	65.3353	92.7421	126.086		341.047	336.918	151.496	478.76	490.161
43.12	76.9344	41.2358	45.3997	86.0257		237.599	65.3369	92.3578	126.12		340.553	336.59	151.324	478.2	489.688
43.61	76.6604	41.2103	45.475	85.9613		237.488	65.2141	92.0326	126.242		339.896	336.141	151.222	477.686	489.241
44.1	76.4073	41.2536	45.5652	85.9546		237.242	65.1225	91.6833	126.387		339.283	335.835	151.083	477.295	488.793
44.59	76.1097	41.1677	45.6316	86.2651		237.55	65.0824	91.3182	126.371		338.796	335.4	150.957	476.831	488.345
45.08	75.8561	41.1148	45.651	86.2887		237.258	65.2017	91.0146	126.452		338.409	334.996	150.819	476.361	487.912
45.57	75.6095	40.9926	45.6748	86.3181		236.989	65.1757	90.5105	126.57		337.742	334.593	150.659	475.853	487.473
46.06	75.5511	40.9479	45.7053	86.366		237.91	65.1927	90.1382	126.542		336.861	334.178	150.531	475.306	487.038
46.55	75.4726	40.9106	45.7029	86.5769		240.513	65.1237	89.744	126.603		336.166	333.861	150.358	474.639	486.607
47.04	75.3275	41.2062	45.7194	86.5988		242.839	65.0223	89.4452	126.533		335.236	333.381	150.307	473.669	486.184
47.53	75.0927	41.4292	45.7788	86.5304		244.385	64.8883	89.1742	126.46		334.24	332.9	150.22	472.845	485.746
48.02	74.8792	41.5444	45.7825	86.486		244.537	64.7076	88.9477	126.398		333.674	332.412	150.089	472.31	485.312
48.51	74.7437	41.6341	45.8546	86.4645		244.556	64.5931	88.6916	126.369		333.216	331.923	149.968	471.816	484.905
49	74.5474	41.7916	45.8633	86.3711		244.764	64.5524	88.3676	126.52		332.424	331.493	149.849	471.373	484.469
49.49	74.3277	41.7568	45.9374	86.5975		244.886	64.5095	88.0284	126.529		331.506	331.015	149.64	470.85	484.01
49.98	74.092	41.7924	45.9706	86.7588		245.165	64.4868	87.7691	126.577		330.633	330.554	149.335	470.375	483.541
50.47	73.9039	41.8755	46.0917	86.898		245.379	64.4606	87.7102	126.587		329.74	330.125	149.185	469.87	483.048
50.96	73.7304	41.9106	46.1281	87.2435		245.64	64.3837	87.419	126.584		329.052	329.647	149.063	469.389	482.581
51.45	73.52	41.8527	46.1499	87.3919		246.641	64.3473	87.2104	126.62		328.174	329.169	148.905	468.933	482.097
51.94	73.325	41.8619	46.267	87.3248		246.946	64.2823	86.8956	126.655		327.446	328.759	148.642	468.491	481.605
52.43	73.0997	41.7951	46.2926	87.2023		247.46	64.2227	86.6287	126.749		327.065	328.284	148.344	468.125	481.139
52.92	72.8948	41.7942	46.2996	87.1437		247.724	64.1107	86.3074	126.849		326.333	327.879	148.054	467.703	480.656
53.41	72.6673	41.755	46.3914	87.1206		247.776	64.0691	86.2161	126.894		325.59	327.439	147.723	467.278	480.16
53.9	72.2371	41.7937	46.4378	87.0385		247.416	63.9893	86.0397	126.995		324.871	326.981	147.312	466.772	479.682
54.39	72.0255	41.8318	46.4606	86.9615		246.339	63.9586	85.851	127.05		324.452	326.615	146.933	466.239	479.214
54.88	71.9073	41.9281	46.521	86.8945		246.402	63.9173	85.5558	127.086		323.621	326.166	146.516	465.806	478.728
55.37	71.6957	41.9638	46.5976	86.8873		246.328	63.8686	85.2001	127.096		323.074	325.741	146.105	465.374	478.217
55.86	71.4439	41.9983	46.6249	86.8041		246.324	63.8367	84.8925	127.338		322.656	325.396	145.648	465.005	477.703
56.35	71.1946	41.9834	46.6573	86.7129		246.184	63.8189	84.4702	127.406		322.275	325.053	145.206	464.662	477.187
56.84	70.9669	42.0122	46.7807	86.6264		246.142	63.7947	83.9601	127.5		321.558	325.288	144.838	464.229	476.695
57.33	70.7515	42.0585	46.8049	86.5653		246.088	63.7772	83.5285	127.736		321.151	325.121	144.554	463.804	476.204
57.82	70.5144	42.0951	46.8516	86.5188		246.022	63.7275	83.0658	127.781		320.744	324.697	144.283	463.342	475.678
58.31	70.2921	42.0728	46.9673	86.4457		245.931	63.7101	82.7265	127.833		320.475	324.236	144.202	462.977	475.108
58.8	70.4404	42.0774	47.0049	86.3906		245.795	63.6907	82.6641	127.879		320.054	323.82	144.015	462.49	474.56
59.29	70.3421	42.1277	47.0555	86.3428		245.66	63.6841	82.6398	127.886		319.422	323.382	143.883	462.009	473.993
59.78	70.1622	42.0912	47.0613	86.2887		245.43	63.6563	82.3001	127.918		319.143	322.728	143.774	461.4	473.48
60.27	70.0135	42.1286	47.0662	86.2436		245.176	63.6311	82.1104	127.943		318.645	322.29	143.664	460.874	472.942
60.76	69.9526	42.1417	47.1028	86.2349		245.341	63.6013	81.8337	127.955		318.144	322.054	143.52	460.313	472.421
61.25	69.7945	42.1778	47.0792	86.2702		245.34	63.5426	81.6602	127.958		317.659	321.837	143.314	459.627	471.859
61.74	69.6214	42.1828	47.0889	86.273		245.203	63.4592	81.2179	127.935		317.305	321.642	142.999	459.117	471.226
62.23	69.4482	42.2161	47.1072	86.4421		245.045	63.3403	81.2853	128.053		316.881	321.431	142.651	458.781	470.675
62.72	69.3098	42.2854	47.1172	86.5883		245.135	63.2481	81.0168	128.054		316.595	320.901	142.242	458.275	470.111
63.21	69.1543	42.3161	47.143	86.5654		245.323	63.1958	80.7891	128.196		316.179	320.151	141.877	457.814	469.496
63.7	68.9997	42.4034	47.1771	86.5233		245.178	63.1465	80.4954	128.212		314.335	319.839	141.269	457.369	468.9
64.19	68.8394	42.4464	47.2033	86.3891		246.256	63.1027	79.9415	128.258		313.118	319.571	140.725	456.831	468.37
64.68	68.7009	42.4591	47.2237	86.3015		247.27	63.0578	79.3381	128.332		311.332	319.273	139.932	456.349	467.756
65.17	68.769	42.4512	47.2795	86.1937		247.827	63.0332	78.7698	128.526		309.954	319.634	139.483	455.942	467.202
65.66	68.8615	42.4355	47.3885	86.1523		248.051	62.9727	78.1186	128.527		309.267	319.143	139.058	455.488	466.631
66.15	68.7751	42.423	47.5016	86.3107		248.064	62.9383	77.2266	128.525		307.825	318.551	138.795	454.976	466.098
66.64	68.6018	42.4031	47.5207	86.4243		247.847	62.9468	77.2231	128.536		306.557	318.068	138.709	454.44	465.512
67.13	68.455	42.434	47.6226	86.4154		247.641	62.9116	77.5503	128.516		305.861	317.799	138.661	453.887	464.947
67.62	68.3103	42.4734	47.706	86.3856		247.614	62.8845	77.4918	128.336		305.366	317.182	138.611	453.392	464.376
68.11	68.1353	42.4779	47.7554	86.3125		247.69	62.8285	77.2859	128.291		304.517	316.734	138.569	452.957	463.787
68.6	67.963	42.4807	47.7842	86.3084		247.647	62.7912	77.1032	128.381		304.037	316.355	138.561	452.549	463.255
69.09	67.8019	42.4429	47.8245	86.2315		247.355	62.7322	76.8992	128.183		303.68	315.986	138.375	452.267	462.709
69.58	67.6442	42.4308	47.8315	86.2758		247.119	62.687	76.6514	128.132		303.253	315.748	138.192	451.796	462.08
70.07	67.5011	42.4245	47.9008	86.2529		246.877	62.6019	76.5346	128.142		302.792	315.057	138.11	451.403	461.479
70.56	67.3765	42.3713	47.9701	86.1905		246.727	62.5714	76.7864	128.123		302.398	314.975	137.871	450.925	460.902
71.05	67.2407	42.3989	47.9397	86.1411		246.365	62.5716	77.5307	128.112		301.966	314.55	137.635	450.513	460.309
71.54	67.4676	42.3725	47.9972	86.096		245.978	62.5177	77.5822	128.086		301.573	313.951	137.378	450.074	459.771
72.03	67.608	42.3891	48.0452	86.0185		245.587	62.4329	77.3312	128.065		301.122	313.63	137.124	449.626	459.259
72.52	67.4536	42.4013	48.0299	85.9465		245.476	62.3798	76.7977	128.041		300.758	313.442	136.933	449.168	458.729
73.01	67.2531	42.4278	47.9981	85.989		245.011	62.3555	76.3635	128.044		300.325	313.053	136.773	448.714	458.251
73.5	67.0343	42.4051	48.0197	85.9626		244.787	62.3146	76.1108	128.03		299.771	312.572	136.725	448.183	457.761
73.99	66.8007	42.3991	48.0472	85.8783		244.609	62.2376	75.8644	128.037		299.334	312.056	136.432	447.494	457.267
74.48	66.5901	42.3548	48.0267	85.791		244.415	62.1828	76.0751	128.158		298.925	311.96	136.358	446.54	456.762
74.97	66.3548	42.3058	48.0486	85.6968		244.28	62.1296	75.9944	127.96		298.521	311.799	136.244	446.155	456.263
75.46	66.1132	42.2829	48.0718	85.6664		244.259	62.0788	76.1079	127.798		298.119	311.629	136.089	445.948	455.791
75.95	65.9062	42.2412	48.0276	85.6919		244.144	62.0578	75.9995	127.789		297.656	311.832	135.938	445.661	455.284
76.44	65.6469	42.2573	48.0156	85.7171		244.008	62.0034	75.7242	127.782		297.268	312.322	135.659	445.332	454.799
76.93	65.3667	42.2652	47.9856	85.6307		244.029	61.9385	75.4954	127.811		296.98	312.673	135.546	444.971	454.272
77.42	65.1426	42.3218	47.9594	85.7678		244.234	61.8892	75.2731	127.825		296.532	313.068	135.501	444.507	453.763
77.91	64.8635	42.3762	47.9214	85.6839		244.027	61.8247	75.211	127.815		295.841	313.119	135.417	444.057	453.271
78.4	64.6943	42.3841	47.9038	85.7164		243.804	61.7818	75.1247	127.636		295.166	313.501	135.312	443.562	452.779
78.89	64.5017	42.3499	47.9247	85.7219		243.565	61.7235	75.2113	127.59		294.599	313.541	135.007	443.288	452.301
79.38	64.3789	42.3327	47.9442	85.7318		243.433	61.6552	75.4945	127.581		294.101	313.578	134.841	442.879	451.837
79.87	64.2019	42.3168	47.8933	85.7265		243.167	61.6146	75.5445	127.406		293.617	313.22	134.777	442.519	451.349
80.36	64.0192	42.2755	47.859	85.7113		242.913	61.5205	75.391	127.355		293.105	312.845	134.712	442.452	450.839
80.85	63.851	42.2615	47.8753	85.6783		242.713	61.4298	75.2589	127.347		292.636	312.382	134.631	442.125	450.324
81.34	63.6973	42.213	47.8026	85.6799		242.483	61.3744	75.1116	127.329		292.311	312.027	134.473	441.966	449.861
81.83	63.5302	42.1427	47.8474	85.5884		242.225	61.3027	74.8595	127.296		291.756	311.51	134.447	441.702	449.386
82.32	63.3809	42.1519	47.9019	85.5449		241.863	61.2123	74.6452	127.419		291.413	310.81	134.483	441.402	448.854
82.81	63.2611	42.1021	47.8787	85.4942		241.603	61.1647	74.5202	127.399		290.928	310.213	134.466	441.381	448.378
83.3	63.1208	42.1171	47.9224	85.4579		241.37	61.0738	74.3395	127.524		290.431	309.792	134.465	441.202	447.887
83.79	62.9643	42.0768	47.9223	85.3858		241.172	61.0118	74.2702	127.613		290.041	310.106	134.477	440.843	447.381
84.28	62.87	42.0642	47.8884	85.3128		240.945	60.9156	74.1298	127.757		289.67	310.685	134.461	440.815	446.875
84.77	62.7695	42.0327	47.8764	85.3016		240.544	60.7792	74.1725	128.005		289.234	311.744	134.426	440.547	446.398
85.26	62.6945	42.0066	47.8152	85.2571		240.149	60.6567	74.0828	128.337		288.801	312.11	134.425	440.212	445.881
85.75	62.59	41.996	47.7733	85.263		239.762	60.5627	73.9857	128.521		288.424	311.65	134.365	439.851	445.415
86.24	62.5739	41.9548	47.6605	85.2974		239.267	60.4276	73.8332	128.827		288.012	311.178	134.278	439.473	444.962
86.73	62.5169	41.9173	47.5243	85.3119		238.664	60.3085	73.6181	129.282		287.644	310.806	134.212	439.023	444.472
87.22	62.4855	41.8492	47.5496	85.3391		238.397	60.2025	73.4512	130.14		287.08	310.548	134.105	438.591	443.961
87.71	62.4264	41.798	47.5024	85.3882		238.145	60.1041	73.3209	130.499		286.716	310.036	134.024	438.278	443.454
88.2	62.4794	41.7583	47.4442	85.4518		237.915	60.039	73.1567	130.815		286.19	310.005	133.876	437.858	442.954
88.69	62.5212	41.7135	47.3772	85.5622		237.669	59.9448	73.05	131.162		285.81	310.609	133.786	437.387	442.44
89.18	62.5185	41.6758	47.3657	85.7948		237.397	59.8745	73.0974	131.45		285.298	310.269	133.637	436.895	441.922
89.67	62.4717	41.6238	47.4487	85.8617		237.167	59.8247	72.9177	132.071		285.516	310.236	133.497	436.381	441.54
90.16	62.3774	41.5615	47.4558	85.9454		236.908	59.7727	72.774	132.371		285.327	310.268	133.234	436.013	441.045
90.65	62.2289	41.513	47.4269	85.9736		236.742	59.7224	72.6261	133.288		285.138	310.489	133.043	436.008	440.47
91.14	62.1001	41.4614	47.4764	86.0329		236.522	59.6893	72.5196	133.963		284.908	309.915	133.04	435.803	440.012
91.63	61.9831	41.3905	47.4073	86.0899		236.337	59.6349	72.5153	134.183		284.602	309.715	132.97	435.439	439.535
92.12	62.1864	41.3687	47.3442	86.1319		235.977	59.5603	72.4877	134.128		284.365	309.153	132.844	435.094	439.065
92.61	62.0997	41.3447	47.3274	86.1765		235.754	59.4772	72.4208	134.081		284.252	308.912	132.6	434.727	438.601
93.1	62.0163	41.3323	47.2638	86.2239		235.531	59.407	72.4266	134.022		284.149	309.014	132.536	434.193	438.141
93.59	63.1575	41.298	47.2127	86.2272		235.196	59.3303	72.4202	133.967		283.742	308.752	132.567	433.708	437.686
94.08	63.7779	41.3275	47.1264	86.1836		234.93	59.2206	72.4146	133.893		283.331	308.281	132.444	433.01	437.213
94.57	64.0789	41.384	47.0846	86.1522		234.716	59.1698	72.3604	133.853		282.843	308.35	132.282	432.552	436.736
95.06	64.4091	41.4188	47.1073	86.1138		234.458	59.1344	72.2868	133.808		282.458	308.371	132	432.078	436.263
95.55	64.5011	41.4324	47.0787	86.0772		234.062	59.078	72.1894	133.73		282.061	308.561	131.906	431.568	435.803
96.04	64.7404	41.459	46.9511	86.0529		233.786	59.0489	71.861	133.632		281.549	308.369	131.791	431.273	435.288
96.53	64.8858	41.4546	46.9062	86.1866		233.55	59.0004	71.7347	133.523		281.268	307.937	131.554	431.459	434.799
97.02	65.1348	41.4942	46.8875	86.2153		233.181	58.93	71.7572	133.464		280.867	307.791	131.351	431.748	434.324
97.51	65.73	41.4783	46.8636	86.2764		232.827	58.8647	71.7517	133.311		280.43	307.34	131.612	432.065	433.926
98	66.4506	41.4385	46.8986	86.24		232.226	58.7948	71.7782	133.241		279.993	307.368	131.654	431.873	433.515
98.49	66.6099	41.4112	46.8392	86.2146		231.586	58.7596	71.7352	133.205		279.591	307.264	131.457	431.677	433.008
98.98	66.5065	41.3917	46.7995	86.1962		231.418	58.6987	71.6021	133.168		279.233	307.272	131.321	431.501	432.564
99.47	66.447	41.3342	46.7747	86.1851		231.165	58.6183	71.572	133.119		278.822	307.012	130.948	431.411	432.231
99.96	66.367	41.2695	46.795	86.1145		230.792	58.5893	71.5897	133.075		278.331	306.757	130.588	431.094	431.873
100.45	66.2309	41.2258	46.7641	86.0598		230.423	58.5814	71.6057	133.064		277.956	306.841	129.942	430.666	431.557
100.94	66.2643	41.1067	46.7565	85.9574		230.464	58.5553	71.5494	133.02		276.999	307.103	129.598	430.56	431.276
101.43	66.1943	41.0652	46.6807	85.9197		230.324	58.5398	71.5228	132.967		276.576	306.882	129.247	430.231	430.911
101.92	66.2618	41.0006	46.6409	85.804		230.032	58.4963	71.4608	132.924		276.185	306.414	129.065	429.9	430.592
102.41	66.2023	40.9508	46.5907	85.8147		229.79	58.4227	71.3453	132.845		275.749	306.233	129.031	429.489	430.321
102.9	66.2614	40.9381	46.5528	85.7948		229.409	58.342	71.2544	132.757		275.252	305.922	129.061	429.176	429.933
103.39	66.312	40.9254	46.5595	85.8322		229.142	58.297	71.1719	132.692		274.668	305.522	129.216	428.868	429.561
103.88	66.3157	40.9102	46.5707	85.6775		228.889	58.2262	71.086	132.634		274.369	305.182	129.193	428.471	429.171
104.37	66.2485	40.911	46.5041	85.5031		228.631	58.1647	70.9805	132.569		273.903	304.802	129.088	428.161	428.744
104.86	65.9238	40.9051	46.5103	85.3016		228.276	58.1066	70.8498	132.495		273.556	304.406	129.304	427.678	428.316
105.35	65.8064	40.9113	46.4395	85.1291		228.057	58.0635	70.732	132.486		273.17	303.998	129.528	427.527	427.864
105.84	65.8727	40.9202	46.3109	84.9675		227.827	58.0076	70.583	132.443		272.816	303.612	129.543	427.214	427.401
106.33	66.02	40.9553	46.2392	84.8572		227.517	57.96	70.4245	132.375		272.345	303.178	129.329	426.972	426.949
106.82	65.9982	40.9862	46.213	84.757		227.275	57.9328	70.3664	132.333		271.999	302.695	129.149	426.623	426.496
107.31	66.2733	41.0855	46.2531	84.6044		226.895	57.8837	70.3539	132.291		271.749	302.26	128.875	426.13	426.044
107.8	66.114	41.1123	46.1965	84.5302		226.676	57.8443	70.281	132.279		271.404	301.788	128.692	425.603	425.611
108.29	65.9509	41.1567	46.193	84.4906		226.261	57.797	70.2481	132.302		270.992	301.349	128.533	425.154	425.173
108.78	65.8866	41.1689	46.1626	84.4166		226.01	57.7236	70.2349	132.388		270.639	300.904	128.395	424.626	424.779
109.27	66.2245	41.1614	46.0436	84.3313		225.64	57.6518	70.102	132.409		270.285	300.479	128.19	424.107	424.353
109.76	66.2215	41.2391	46.0473	84.2508		225.111	57.6086	70.1324	132.375		270.009	299.992	127.942	423.704	423.921
110.25	66.1977	41.4313	45.9979	84.1692		224.969	57.5568	70.1043	132.395		269.663	299.503	127.719	423.404	423.509
110.74	65.887	41.5874	46.0267	84.0983		224.717	57.4672	69.8988	132.417		269.265	299.057	127.433	423.076	423.038
111.23	65.3872	41.6796	46.054	83.9723		224.478	57.3936	69.7502	132.442		268.869	298.613	127.199	422.804	422.587
111.72	65.5743	41.7107	46.0658	83.8733		224.213	57.3317	69.6528	132.397		268.389	298.188	126.659	422.369	422.122
112.21	66.0574	41.7761	46.1819	83.6647		225.027	57.2706	69.5964	132.351		267.941	297.768	126.09	422.052	421.654
112.7	66.2202	41.8156	46.2879	83.4893		225.105	57.2318	69.5023	132.319		267.517	297.361	125.666	421.748	421.212
113.19	66.1749	41.8376	46.3028	83.3917		224.961	57.2276	69.4162	132.22		266.997	296.914	125.226	421.382	420.772
113.68	66.0577	41.863	46.3446	83.1848		224.833	57.228	69.3979	132.192		266.575	296.489	124.845	420.99	420.334
114.17	66.4703	41.8866	46.4248	83.0469		224.721	57.2634	69.3286	132.082		266.525	296.008	124.58	420.544	419.937
114.66	66.9914	41.9235	46.4187	82.9706		224.745	57.3179	69.2447	131.976		266.571	295.595	124.433	420.116	419.481
115.15	67.074	41.9421	46.5253	82.8692		224.778	57.3634	69.1651	131.839		266.565	295.172	124.334	419.764	419.022
115.64	67.5791	42.0051	46.6351	82.7248		224.766	57.3568	69.038	131.758		266.316	294.771	124.255	419.456	418.56
116.13	67.7259	42.0033	46.7193	82.6027		224.535	57.3292	68.9714	131.65		266.11	294.382	124.176	419.319	418.139
116.62	67.7429	41.9739	46.8071	82.5442		224.461	57.3162	68.8932	131.537		265.985	293.998	124.163	419.066	417.745
117.11	67.7601	41.9515	47.0045	82.4305		224.239	57.3108	68.8486	131.451		265.76	293.616	124.159	418.741	417.293
117.6	67.9103	41.9258	47.1153	82.3748		224.128	57.2962	68.7595	131.364		265.453	293.136	124.104	418.43	416.895
118.09	68.2189	41.8904	47.2007	82.3484		224.453	57.2909	68.6798	131.268		265.154	292.639	124.116	418.228	416.453
118.58	68.1185	41.8765	47.4088	82.315		224.311	57.2853	68.569	131.208		264.854	292.176	124.063	418.372	416.101
119.07	68.1021	41.8266	47.5327	82.4079		224.056	57.3174	68.4947	131.121		264.595	291.712	124.001	418.413	415.745
119.56	68.0837	41.8099	47.6638	82.4697		223.835	57.3574	68.3969	131.018		264.348	291.25	123.925	418.468	415.304
120.05	68.1783	41.8008	47.8052	82.5469		223.375	57.4006	68.2812	130.872		265.166	290.767	123.892	418.171	414.878
120.54	68.2775	41.7763	47.8952	82.5889		223	57.4425	68.2083	130.756		265.115	290.245	123.81	417.928	414.464
121.03	69.1693	41.7616	48.0429	82.6025		222.74	57.4997	68.1799	130.662		264.904	289.798	123.784	417.755	414.037
121.52	69.3864	41.7083	48.2078	82.5805		222.621	57.5476	68.1847	130.576		264.648	289.391	123.736	417.604	413.613
122.01	69.7501	41.6888	48.3613	82.5482		222.372	57.5814	68.1898	130.543		264.227	288.967	123.662	417.338	413.166
122.5	69.7606	41.6275	48.4432	82.6104		222.12	57.6355	68.1072	130.493		263.979	288.505	123.547	417.01	412.692
122.99	69.6507	41.5828	48.5614	82.6574		221.962	57.7377	68.059	130.449		263.633	287.981	123.412	416.701	412.268
123.48	69.5662	41.5611	48.6884	82.6058		222.013	57.7506	68.1116	130.391		263.257	287.559	123.273	416.414	411.812
123.97	69.4731	41.5147	48.7207	82.7068		221.962	57.7387	68.1484	130.382		262.984	287.135	123.162	416.137	411.362
124.46	69.3682	41.438	48.7588	82.7455		221.632	57.7599	68.1475	130.302		262.755	286.692	123.041	415.886	410.941
124.95	69.3325	41.383	48.8009	82.709		221.486	57.7538	68.0426	130.255		262.506	286.346	122.901	415.494	410.493
125.44	69.2591	41.338	48.8222	82.6811		221.381	57.7529	67.9155	130.243		262.571	285.901	122.823	415.153	410.06
125.93	69.1891	41.2826	48.833	82.6656		221.118	57.7332	67.8363	130.185		262.52	285.478	122.737	414.827	409.636
126.42	69.118	41.1911	48.8629	82.6164		220.868	57.7151	67.7593	130.156		262.719	285.013	122.617	414.45	409.189
126.91	69.0022	41.1125	48.85	82.5335		220.731	57.7356	67.8787	130.14		263.182	284.612	122.539	414.13	408.699
127.4	68.97	41.0383	48.7971	82.3805		220.479	57.7416	67.8121	130.084		263.606	284.169	122.443	413.911	408.288
127.89	68.9363	40.9717	48.9274	82.2416		220.338	57.7777	67.5783	130.085		265.321	283.72	122.332	413.759	407.787
128.38	68.9323	40.8872	48.9772	82.1076		220.085	57.7698	67.4669	130.062		266.056	283.277	122.287	413.572	407.338
128.87	68.9239	40.8333	48.9672	81.9156		219.835	57.7576	67.441	130.074		266.631	282.771	122.273	413.39	406.964
129.36	68.8415	40.8479	48.9758	81.7185		219.593	57.7462	67.3103	130.117		266.726	282.324	122.268	413.236	406.545
129.85	68.8385	40.7991	48.9235	81.5963		219.589	57.7653	67.1123	130.133		265.714	281.919	122.265	412.999	406.135
130.34	68.861	40.747	48.9824	81.5666		219.354	57.7507	67.0258	130.152		265.263	281.501	122.256	412.81	405.732
130.83	68.7178	40.7045	49.0507	81.4463		219.078	57.7782	66.8946	130.112		265.142	281.031	122.268	412.592	405.393
131.32	68.6696	40.6752	49.2588	81.3232		218.792	57.791	66.8353	130.1		265.427	280.566	122.218	412.357	405.049
131.81	68.5686	40.6635	49.2919	81.2167		218.615	57.7706	66.7545	130.072		261.881	280.12	122.223	412.146	404.627
132.3	68.4821	40.6003	49.3849	81.1196		218.344	57.7694	66.6886	130.062		259.288	279.731	122.203	411.829	404.266
132.79	68.3749	40.5178	49.4367	81.0761		218.32	57.7285	66.5469	130.042		258.447	279.339	122.213	411.592	403.868
133.28	68.2877	40.4594	49.5108	81.6216		218.18	57.6517	66.3939	129.997		258.074	278.919	122.193	411.264	403.492
133.77	68.1922	40.3781	49.6892	82.1908		218.033	57.5764	66.3103	129.984		258.041	278.455	122.183	410.921	403.085
134.26	68.1326	40.3173	49.8273	82.2288		217.772	57.5314	66.1434	129.968		258.203	278.014	122.137	410.626	402.692
134.75	68.0887	40.2752	49.9267	82.5789		217.359	57.5165	65.7987	129.948		257.98	277.615	122.127	410.29	402.27
135.24	67.9848	40.2356	50.0542	82.549		216.977	57.4617	65.6967	129.928		257.608	277.236	122.073	409.908	401.872
135.73	67.8888	40.1869	50.2216	82.6286		216.731	57.429	65.7526	129.898		257.491	276.795	122.039	409.547	401.779
136.22	67.8316	40.1857	50.3193	82.7728		216.338	57.3537	65.618	129.874		257.117	276.353	121.958	409.151	401.899
136.71	67.6624	40.1383	50.5092	82.734		216.188	57.2944	65.4774	129.865		256.851	275.891	122.046	409.067	401.781
137.2	67.379	40.0928	50.6218	82.6934		216.029	57.2252	65.5332	129.846		256.764	275.45	122.327	409.406	401.616
137.69	67.2571	40.0547	50.829	82.6838		215.978	57.1763	65.4747	129.799		256.642	275.007	122.424	409.351	401.505
138.18	67.1298	39.9878	50.9743	82.5401		215.8	57.1148	65.4384	129.747		256.586	274.538	122.534	409.063	401.181
138.67	66.9669	39.9648	51.1793	82.796		215.689	57.0319	65.4604	129.729		256.541	274.056	122.575	408.813	400.953
139.16	66.8286	39.8876	51.3546	82.9994		215.384	57.0131	65.3766	129.703		256.511	273.498	122.605	408.505	400.644
139.65	66.6202	39.8259	51.4913	83.0388		215.088	56.9819	65.3127	129.656		256.64	272.896	122.634	408.129	400.359
140.14	66.1357	39.755	51.583	83.0629		214.691	56.9683	65.4074	129.589		256.958	272.38	122.581	407.793	400.035
140.63	65.9384	39.6405	51.6921	82.9212		214.173	57.0126	65.4146	129.531		256.802	271.874	122.546	407.376	399.613
141.12	65.7025	39.5763	51.7711	82.8247		213.843	57.0419	65.3558	129.448		256.821	271.283	122.499	406.956	399.312
141.61	65.4693	39.4993	51.7117	82.6455		213.397	57.0671	65.304	129.373		256.613	270.685	122.452	406.546	399.041
142.1	65.2601	39.4431	51.6934	82.5419		213.406	57.1026	65.3084	129.276		256.366	269.685	122.385	406.133	398.724
142.59	65.1427	39.3751	51.6977	82.3936		213.339	57.1162	65.1341	129.173		256.05	268.739	122.738	405.703	398.4
143.08	65.0303	39.3046	51.5705	82.2776		213.046	56.9251	64.8108	129.011		255.559	267.721	122.582	405.31	398.09
143.57	64.9249	39.201	51.5294	82.1498		212.546	56.5707	64.6325	128.84		255.221	267.166	122.483	404.915	397.759
144.06	64.7897	39.081	51.4391	82.0359		211.858	56.3916	64.4777	128.691		254.863	266.738	122.371	404.719	397.408
144.55	64.698	38.9781	51.285	81.8756		211.478	56.3582	64.4389	128.631		254.319	266.158	122.333	404.478	397.054
145.04	64.7098	38.8885	51.2761	81.7692		210.642	56.3636	64.3979	128.538		253.771	265.534	122.305	404.201	396.835
145.53	64.62	38.837	51.2023	81.6317		211.226	56.407	64.2837	128.435		253.518	264.883	122.194	403.802	397.042
146.02	64.671	38.7908	51.1165	81.5529		211.584	56.413	64.0869	128.318		253.299	264.326	122.182	403.416	396.925
146.51	64.8134	38.6961	51.0499	81.4878		211.501	56.4822	64.0418	128.215		253.058	263.726	122.089	402.979	397.183
147	64.7326	38.6155	50.9152	81.3743		211.159	56.4579	64.0925	128.138		252.62	263.093	122.044	402.588	397.152
147.49	64.6873	38.5519	50.8461	81.2837		210.669	56.4891	64.1249	128.061		252.332	262.569	121.867	402.207	396.993
147.98	64.6712	38.5579	50.6418	81.2137		210.23	56.504	64.0509	128.015		251.996	261.925	121.644	401.745	396.708
148.47	64.6687	38.5272	50.4296	81.2026		209.646	56.5177	64.0752	127.985		251.636	261.479	121.457	401.389	396.496
148.96	64.5991	38.4984	50.3003	81.1257		209.375	56.5576	63.8582	127.942		251.494	260.91	121.306	401.086	396.172
149.45	64.5804	38.496	50.2255	81.0916		208.774	56.6465	63.8326	127.872		251.154	260.478	121.291	400.832	395.864
149.94	64.5431	38.4321	50.1848	81.0294		208.187	56.7313	63.7686	127.831		250.936	260.008	121.5	400.442	395.749
150.43	64.4583	38.3822	50.0527	80.9749		206.419	56.798	63.79	127.776		251	259.464	121.715	400.106	395.534
150.92	64.4262	38.3606	49.9564	80.9348		205.872	56.876	63.6	127.714		250.111	258.906	121.994	399.781	395.362
151.41	64.4063	38.3192	49.9861	80.8568		205.739	56.893	63.4961	127.648		249.078	258.528	122.186	399.427	395.214
151.9	64.4663	38.2826	49.8978	80.7862		205.3	56.9714	63.326	127.6		249.059	258.24	122.061	399.017	394.885
152.39	64.4417	38.2758	49.8814	80.7204		204.311	56.985	63.0072	127.522		248.791	258.06	122.276	398.615	394.579
152.88	64.5314	38.2606	49.9266	80.6679		203.665	57.0356	62.9078	127.456		248.708	258.046	122.482	398.183	394.253
153.37	64.5257	38.2442	49.9174	80.5948		202.237	57.1151	62.6688	127.432		248.436	257.771	122.729	397.775	393.946
153.86	64.47	38.2085	49.9224	80.5837		201.544	57.1691	62.51	127.424		248.29	257.466	122.87	397.339	393.648
154.35	64.4343	38.1955	49.9702	80.4853		201.396	57.2285	63.1576	127.403		248.18	257.195	123.027	396.946	393.345
154.84	64.3473	38.1881	49.9869	80.4417		200.529	57.2944	63.151	127.448		247.862	256.957	123.067	396.604	393.017
155.33	64.2912	38.1945	49.9255	80.3668		199.743	57.3956	63.2965	127.444		247.436	256.96	123.154	396.22	392.791
155.82	64.2101	38.1708	49.6773	80.3234		198.568	57.4304	63.3508	127.495		247.169	256.878	123.302	395.879	392.531
156.31	64.1714	38.1265	49.4651	80.2985		196.698	57.4175	63.3172	127.538		246.649	256.538	123.349	395.514	392.303
156.8	64.1161	38.1081	49.1446	80.3003		195.993	57.4354	63.2923	127.555		246.124	256.102	123.459	395.1	392.252
157.29	64.0772	38.0632	48.8785	80.2408		194.272	57.4574	63.2679	127.541		244.27	255.863	123.465	394.765	392.029
157.78	64.0549	38.0681	48.5754	80.1655		194.251	57.4697	63.0997	127.525		243.751	255.983	123.496	394.45	391.997
158.27	64.0404	38.0462	48.2548	80.1296		194.386	57.486	63.1256	127.483		243.298	255.955	123.501	394.165	391.853
158.76	64.0725	38.0814	47.8623	80.071		193.653	57.4787	62.6496	127.494		243.104	255.663	123.433	393.899	391.736
159.25	64.0601	38.0728	47.5677	80.029		192.821	57.494	62.3128	127.452		242.69	255.316	123.432	393.649	391.447
159.74	63.9952	38.0389	47.0819	79.947		191.066	57.4924	62.3012	127.391		242.457	254.944	123.415	393.423	391.139
160.23	63.9291	38.0215	46.6468	79.9282		189.588	57.488	62.3928	127.343		242.002	254.581	123.508	393.136	390.832
160.72	63.9402	37.9629	46.3852	79.8817		189.155	57.4821	62.3528	127.294		241.696	254.179	123.427	392.935	390.557
161.21	63.8782	37.9556	46.053	79.7983		188.457	57.4188	62.5075	127.227		241.366	253.76	123.352	392.7	390.432
161.7	63.8126	37.934	45.8893	79.7303		187.849	57.3509	62.3412	127.197		240.848	253.339	123.231	392.458	390.302
162.19	63.7293	37.9046	45.4427	79.6317		187.708	57.3318	62.4385	127.171		240.535	252.928	123.204	392.232	390.103
162.68	63.639	37.8374	45.1294	79.5435		187.578	57.2702	62.6001	127.157		240.121	252.484	123.076	392.107	389.799
163.17	63.5576	37.7819	44.7857	79.5007		187.573	57.2706	62.7979	127.128		238.764	252.043	123.084	391.875	389.738
163.66	63.4888	37.7241	44.4231	79.4411		187.541	57.2717	62.9625	127.097		237.361	251.582	123.117	391.634	389.882
164.15	63.2589	37.6834	44.1257	79.4156		187.402	57.2318	63.0739	127.074		236.399	251.103	123.295	391.323	389.826
164.64	63.0794	37.6417	43.8707	79.4039		187.271	57.2087	63.467	127.105		235.161	250.642	123.394	391.021	389.76
165.13	62.9145	37.6162	43.5037	79.3439		187.208	57.1977	63.3213	127.108		234.174	250.172	123.651	390.683	389.682
165.62	62.7739	37.5945	42.8655	79.3046		187.244	57.2044	63.23	127.072		232.055	249.706	124.141	390.273	390.298
166.11	62.6848	37.5726	42.7554	79.2419		187.176	57.2363	62.7974	127.064		230.964	249.223	124.415	390.043	390.63
166.6	62.5914	37.5723	43.0155	79.1853		187.015	57.2588	62.6688	127.054		230.216	248.732	124.656	389.822	390.697
167.09	62.5197	37.5607	43.1661	79.1141		186.933	57.2772	62.6111	127.035		228.124	248.236	124.875	389.625	391.007
167.58	62.4426	37.5708	43.237	79.0571		186.795	57.2512	62.3883	126.965		224.879	247.73	124.958	389.425	391.009
168.07	62.3618	37.5574	43.1702	79.0752		186.722	57.2155	62.1968	126.938		222.7	247.243	125.039	389.297	390.964
168.56	62.3119	37.5871	43.1959	79.1014		186.633	57.1692	61.6688	126.853		221.148	246.738	125.211	389.074	390.958
169.05	62.2421	37.5976	43.7809	79.0868		186.452	57.193	61.0795	126.774		220.211	246.249	125.353	388.892	390.962
169.54	62.1569	37.6178	44.5121	79.0388		186.232	57.1815	60.6901	126.69		219.588	245.757	125.368	388.599	390.851
170.03	62.0859	37.6059	45.0012	79.0106		185.911	57.1383	60.4849	126.593		219.171	245.287	125.469	388.291	390.663
170.52	62.0403	37.6054	45.8305	79.0143		185.486	57.1484	60.5394	126.525		218.572	244.797	125.558	388.041	390.484
171.01	62.0275	37.5942	46.5677	78.9926		185.153	57.1526	60.638	126.405		218.077	244.317	125.733	387.807	390.298
171.5	61.9831	37.5622	46.9618	78.9931		184.901	57.1578	60.68	126.309		217.733	243.807	125.818	387.722	390.025
171.99	61.9359	37.561	47.4321	78.9855		184.676	57.1676	60.8362	126.232		216.79	243.287	125.818	387.551	389.752
172.48	61.8865	37.5437	47.8954	78.9673		184.564	57.1478	60.7594	126.158		215.878	242.712	125.721	387.442	389.455
172.97	61.859	37.5198	48.0257	78.9493		184.343	57.1337	60.5119	126.077		215.436	242.196	125.81	387.379	389.161
173.46	61.8067	37.5167	48.1035	78.9375		184.216	57.1221	60.5066	125.956		215.108	241.722	125.669	387.181	388.83
173.95	61.7597	37.5247	48.1343	78.9325		183.98	57.1413	60.4612	125.888		214.505	241.251	125.636	387.14	388.497
174.44	61.7047	37.5364	48.1286	78.9166		184.087	57.1495	59.9851	125.852		213.97	240.754	125.362	386.905	388.183
174.93	61.668	37.5606	48.1112	78.9015		184.771	57.1476	58.8357	125.802		213.613	240.277	124.995	386.652	387.881
175.42	61.6309	37.5682	48.0838	78.9116		184.767	57.1332	57.499	125.765		213.228	239.816	125.036	386.442	387.521
175.91	61.5828	37.5673	48.0485	78.8825		185.056	57.1191	56.4413	125.74		212.81	239.356	125.862	386.204	387.11
176.4	61.5008	37.5577	47.9899	78.8466		185.099	57.1524	56.4055	125.692		212.087	238.888	126.834	385.938	386.784
176.89	61.4406	37.5409	47.9759	78.8217		185.091	57.1842	55.9164	125.65		211.176	238.426	127.265	385.728	386.479
177.38	61.3647	37.5169	48.0015	78.7813		185.423	57.2249	55.6924	125.638		210.587	237.985	128.045	385.563	386.159
177.87	61.27	37.483	47.986	78.7269		185.331	57.3078	55.6216	125.519		210.565	237.47	128.096	385.315	385.787
178.36	61.1835	37.4795	47.8975	78.6296		185.113	57.3629	55.391	125.446		210.543	237.017	128.412	385.131	385.448
178.85	61.1156	37.4537	47.9114	78.5967		185.256	57.4107	55.3209	125.378		210.298	236.607	128.859	384.92	385.082
179.34	61.0202	37.4468	47.948	78.5187		185.242	57.4932	55.1954	125.255		210.082	236.166	128.987	384.743	384.863
179.83	60.9243	37.4855	47.9554	78.4553		185.075	57.584	55.1111	125.129		209.893	235.691	129.143	385.199	384.525
180.32	60.8329	37.4924	47.949	78.4064		185.353	57.7081	55.2406	125.028		209.638	235.267	129.486	385.222	384.078
180.81	60.7437	37.516	47.836	78.4056		185.63	57.8025	55.0487	124.916		209.098	234.835	129.787	385.204	383.627
181.3	60.6619	37.4871	47.8141	78.4171		185.881	57.8859	54.8504	124.787		208.643	234.369	130.083	385.447	383.187
181.79	60.5583	37.479	47.8074	78.3728		186.022	57.9478	54.5617	124.679		208.324	233.91	130.478	385.494	382.754
182.28	60.4715	37.4753	47.7433	78.3622		186.261	57.9944	54.1093	124.581		208.052	233.463	130.587	385.627	382.331
182.77	60.4016	37.4847	47.7343	77.6817		186.72	58.0278	54.0781	124.492		207.633	233.033	130.839	385.947	381.867
183.26	60.3532	37.4943	47.7173	77.4861		187.968	58.0438	53.7396	124.375		207.401	232.559	130.768	386.212	381.433
183.75	60.3121	37.5281	47.6942	77.1217		188.357	58.052	53.6177	124.302		207.351	232.273	131.129	386.56	380.899
184.24	60.2457	37.567	47.6239	76.8183		188.394	58.0804	53.8727	124.199		207.05	232.046	131.575	386.861	380.441
184.73	60.2379	37.6269	47.5186	76.7056		189.192	58.1167	53.9292	124.103		206.8	232.031	131.712	386.922	379.988
185.22	60.2105	37.6552	47.4664	76.5477		189.132	58.1655	54.048	123.978		206.474	232.404	132.239	387.122	379.523
185.71	60.1681	37.6737	47.4288	76.4339		188.922	58.182	53.939	123.852		206.177	232.749	132.599	387.508	379.061
186.2	60.127	37.6723	47.3254	76.4227		189.459	58.1952	54.0046	123.726		205.943	232.406	132.602	387.631	378.582
186.69	60.0683	37.6549	47.2889	76.3525		188.984	58.2285	53.992	123.637		205.64	232.113	132.714	387.797	378.095
187.18	59.9982	37.6342	47.1985	76.3227		189.312	58.2895	54.1125	123.575		205.459	232.067	133.008	387.856	377.61
187.67	59.933	37.6798	47.1788	76.5255		188.168	58.3476	54.2103	123.521		205.226	231.952	133.256	387.749	377.16
188.16	59.8784	37.6678	47.1525	76.9574		187.917	58.3854	54.2878	123.47		204.828	231.538	133.896	387.573	376.618
188.65	59.8084	37.6494	47.0622	77.7088		188.095	58.4224	54.2548	123.432		204.612	231.053	134.109	387.359	376.257
189.14	59.7441	37.6355	47.0597	78.0137		188.397	58.5028	54.2064	123.411		204.339	230.729	134.17	387.312	375.935
189.63	59.6753	37.6143	47.0012	78.2564		189.375	58.5522	54.4932	123.413		204.036	230.297	134.294	387.339	375.709
190.12	59.605	37.6292	46.9567	78.1645		189.536	58.5217	54.5026	123.439		203.599	229.808	134.187	387.498	375.597
190.61	59.547	37.6055	46.8436	78.2095		189.145	58.4672	54.7106	123.451		203.236	229.436	134	387.361	375.437
191.1	59.5007	37.5824	46.7886	78.1843		188.66	58.505	54.9754	123.43		203.064	229.118	134.046	387.285	375.166
191.59	59.4149	37.5196	46.7294	78.3034		188.87	58.5997	55.0945	123.421		202.804	228.891	134.499	387.249	374.951
192.08	59.3395	37.4995	46.6793	78.323		188.969	58.6275	55.1405	123.438		202.375	229.106	134.918	387.135	374.713
192.57	59.2658	37.4776	46.6441	78.3494		189.062	58.7065	55.2664	123.458		201.905	228.84	135.682	386.907	374.517
193.06	59.206	37.427	46.6976	78.4125		188.98	58.7039	55.3653	123.523		201.599	228.407	136.325	386.723	374.284
193.55	59.1394	37.3782	46.6352	78.6069		188.662	58.7736	55.227	123.576		201.333	228.041	136.933	386.521	374.054
194.04	59.0649	37.3188	46.666	79.0393		188.156	58.8401	55.329	123.581		201.014	227.597	137.724	386.308	373.765
194.53	58.9916	37.3125	46.6344	79.161		187.554	58.842	55.714	123.562		200.775	227.135	138.376	386.053	373.487
195.02	58.9099	37.2616	46.6239	79.2845		187.346	58.7868	55.9274	123.531		200.431	226.688	138.685	385.781	373.155
195.51	58.8351	37.2023	46.6436	79.3728		187.921	58.7662	55.986	123.545		200.121	226.399	138.86	385.593	372.807
196	58.7533	37.1191	46.6527	79.3256		188.228	58.7142	56.0751	123.582		199.262	226.037	139.54	385.37	372.416
196.49	58.6686	37.0963	46.5988	79.3739		188.206	58.4103	56.0884	123.623		198.59	225.834	140.535	385.146	372.054
196.98	58.5811	37.0688	46.6167	79.3171		187.025	58.5194	56.2674	123.611		197.906	225.559	141.224	385.003	371.659
197.47	58.4829	37.0696	46.6213	79.3061		186.422	58.3567	56.7079	123.648		197.72	225.793	142.6	384.862	371.296
197.96	58.3994	37.0228	46.5789	79.3234		185.927	57.9059	57.2311	123.678		197.42	225.425	144.232	384.658	370.923
198.45	58.3172	36.979	46.6134	79.5079		185.532	57.6562	57.4954	123.71		196.468	225.077	145.7	384.407	370.548
198.94	58.2312	36.9467	46.6089	79.3572		184.841	57.5273	57.5412	123.686		195.691	224.886	147.367	384.214	370.126
199.43	58.1328	36.9413	46.6467	79.3287		184.295	57.5997	57.7263	123.629		195.158	224.288	148.822	383.989	369.765
199.92	58.0443	36.9511	46.6943	79.2332		183.719	57.4322	57.4024	123.559		194.424	223.681	150.611	383.725	369.343
200.41	57.9592	36.9218	46.681	79.0841		184.519	57.2511	57.3147	123.525		194.236	223.288	151.439	383.539	368.957
200.9	57.8837	36.891	46.6846	78.9144		185.577	57.2435	57.2709	123.564		193.996	223.081	151.992	383.262	368.515
201.39	57.8118	36.8465	46.6177	78.793		185.822	57.1431	57.4853	123.595		193.812	222.711	152.417	383.014	368.06
201.88	57.7379	36.8044	46.6351	78.692		185.809	56.952	57.2962	123.625		193.639	222.257	152.913	383.065	367.476
202.37	57.6528	36.777	46.6395	78.5363		185.697	56.814	57.2507	123.63		193.449	222.008	153.395	382.909	367.016
202.86	57.5895	36.7488	46.6473	78.3946		185.593	56.6937	57.2363	123.67		193.185	221.719	153.885	382.709	366.513
203.35	57.503	36.7098	46.6838	78.1664		185.51	56.5635	57.4843	123.701		193.021	221.094	154.595	382.447	366.001
203.84	57.4423	36.6384	46.6653	77.9293		185.455	56.4016	57.8503	123.687		192.876	220.58	155.442	382.188	365.607
204.33	57.3648	36.6128	46.7141	77.8122		185.635	56.2803	58.3982	123.689		193.172	220.123	155.979	381.823	365.101
204.82	57.3017	36.5772	46.7613	77.7659		185.143	56.2689	58.6619	123.718		193.125	219.828	156.529	381.673	364.754
205.31	57.2578	36.5487	46.781	77.6902		186.041	56.2561	58.803	123.729		192.869	219.314	157.073	381.389	364.445
205.8	57.2032	36.5069	46.8122	77.6331		186.156	56.274	58.9389	123.74		192.782	218.661	157.558	381.177	363.998
206.29	57.1238	36.4867	46.8705	77.6239		186.312	56.3097	59.0289	123.796		192.608	217.855	158.599	380.922	363.614
206.78	57.0541	36.4557	46.9282	77.5851		185.73	56.4045	59.0105	123.804		192.306	216.813	159.232	380.798	363.224
207.27	56.9751	36.457	46.9163	77.4844		185.534	56.484	58.9975	123.771		191.875	216.003	159.602	380.498	362.873
207.76	56.915	36.424	46.9822	77.4139		185.316	56.5055	58.6519	123.754		191.004	215.726	160.042	380.221	362.515
208.25	56.8288	36.4068	47.0289	77.2703		185.435	56.5243	58.6049	123.761		190.096	215.257	160.305	379.952	362.148
208.74	56.7181	36.3946	47.0146	77.097		186.081	56.4768	58.626	123.77		189.425	214.383	160.731	379.776	361.85
209.23	56.6237	36.394	47.0913	76.6918		187.127	56.5678	58.808	123.716		189.264	213.601	161.225	379.525	361.536
209.72	56.5057	36.3852	47.0402	76.4037		187.325	56.4762	59.0117	123.678		189.023	212.798	161.53	379.274	361.154
210.21	56.329	36.3814	47.0453	76.2535		187.362	56.4795	59.3406	123.642		188.863	212.347	161.801	379.085	360.733
210.7	56.0616	36.3496	47.048	76.1276		188.353	56.5684	59.4609	123.6		188.686	211.853	162.026	378.867	360.402
211.19	55.9607	36.3157	47.0239	76.1968		188.33	56.5816	59.661	123.532		188.512	211.495	162.609	378.585	360.013
211.68	55.8432	36.2745	47.0667	76.0436		188.716	56.6587	59.7843	123.487		188.413	211.297	163.048	378.37	359.607
212.17	55.7622	36.2484	47.0311	76.0791		188.788	56.7508	59.6765	123.455		188.322	210.898	163.322	378.151	359.242
212.66	55.6962	36.2358	47.0835	75.9816		188.23	56.8496	59.7308	123.415		188.115	210.377	163.46	377.894	358.792
213.15	55.6607	36.1905	47.036	76.0452		188.149	56.7293	59.7838	123.392		188	209.997	163.888	377.647	358.343
213.64	55.624	36.1389	47.005	76.0546		187.863	56.7502	60.0675	123.39		187.922	209.645	164.213	377.358	358.024
214.13	55.6488	36.0793	47.0699	75.7548		187.629	56.8357	60.218	123.382		187.576	209.355	164.285	377.071	357.708
214.62	55.905	36.0409	47.0609	75.6578		187.718	56.8888	60.2756	123.365		187.325	208.993	164.561	376.83	357.363
215.11	55.9076	36.0117	47.0963	75.6624		187.709	56.9313	60.2117	123.336		186.921	208.502	164.716	376.491	357.021
215.6	56.0782	35.9886	47.0623	75.4971		187.593	56.9044	60.3242	123.301		186.694	208.053	165.113	376.115	356.738
216.09	56.208	35.9814	47.1089	75.4721		187.618	57.007	60.3455	123.29		186.372	207.52	165.5	375.667	356.453
216.58	56.1546	35.9972	47.1162	75.538		187.624	57.055	60.3035	123.245		186.239	206.94	165.665	375.244	356.191
217.07	56.0996	35.9715	47.1711	75.4211		187.64	57.1015	60.2558	123.192		185.855	206.331	165.893	374.847	355.912
217.56	56.0309	35.9581	47.1417	75.1818		187.561	57.1681	60.1083	123.127		185.971	205.858	166.114	374.258	355.713
218.05	55.94	35.9531	47.1793	74.894		187.334	57.2129	60.1592	123.058		185.815	205.354	166.233	373.261	355.796
218.54	55.8773	35.9221	47.1634	74.9018		187.3	57.2342	60.1152	123.039		185.475	204.912	166.379	372.845	355.516
219.03	55.8026	35.9324	47.2488	74.5796		187.131	57.2788	60.0694	123.016		185.428	204.442	166.56	372.43	355.323
219.52	55.7447	35.9594	47.2709	74.2713		187.098	57.2965	59.8721	122.97		185.201	204.236	166.727	372.057	355.139
220.01	55.6935	35.9728	47.2927	73.9868		186.809	57.3126	59.7619	122.91		185.365	203.963	166.853	371.657	354.974
220.5	55.6344	35.9866	47.3529	73.8067		186.507	57.3512	59.8036	122.879		185.775	203.499	167.159	371.224	354.78
220.99	55.5702	35.9942	47.3448	73.6798		186.103	57.3414	59.8004	122.867		186.056	203.13	167.365	370.77	354.592
221.48	55.5108	35.9871	47.3556	73.4994		185.927	57.3726	60.0019	122.864		187.757	202.626	167.587	370.395	354.317
221.97	55.4482	35.9941	47.4361	73.1603		185.491	57.3561	60.1221	122.869		189.627	202.186	167.679	369.928	354.16
222.46	55.3904	35.9915	47.4661	72.8041		185.286	57.3432	60.1763	122.861		190.363	201.788	167.971	369.448	353.941
222.95	55.3159	35.9982	47.5323	72.6207		185.242	57.3483	60.1661	122.869		190.202	201.137	168.128	368.889	353.81
223.44	55.2541	36.0234	47.517	72.4136		184.83	57.3674	60.1837	122.912		191.35	200.731	168.102	368.397	353.587
223.93	55.1902	36.0293	47.5894	72.2281		184.323	57.3556	60.2762	123.085		193.959	200.311	168.142	367.896	353.353
224.42	55.1197	36.0352	47.6692	72.0374		183.647	57.2767	60.3461	123.123		194.046	199.995	167.968	367.432	353.041
224.91	55.0736	36.004	47.7547	71.8448		183.702	57.1647	60.4532	123.178		194.679	199.374	167.995	366.947	352.786
225.4	55.0241	35.9824	47.7895	71.6343		183.74	57.0768	60.4213	123.271		195.544	199.032	167.938	366.461	352.603
225.89	54.9931	35.9943	47.8019	71.4483		183.716	56.9882	60.369	123.328		196.296	198.425	167.808	365.94	352.392
226.38	54.9575	36.0065	47.8298	71.2543		183.533	56.8539	60.3467	123.369		197.82	197.719	167.659	365.447	352.144
226.87	54.9077	36.0073	47.7756	71.0108		183.315	56.9411	60.3687	123.371		197.644	197.033	167.562	364.957	351.862
227.36	54.8782	36.0264	47.6766	70.8749		182.83	56.9991	60.3633	123.402		197.807	196.577	167.581	364.497	351.603
227.85	54.8275	35.9989	47.6142	70.766		182.483	56.9965	60.3837	123.46		198.411	196.298	167.562	364.011	351.302
228.34	54.7892	36.0043	47.5374	70.6256		181.909	56.9926	60.3373	123.506		198.731	195.939	167.559	363.624	351.001
228.83	54.7524	35.956	47.4794	70.4767		181.661	57.1113	60.268	123.518		199.229	195.625	167.519	363.281	350.689
229.32	54.721	35.8893	47.46	70.5293		181.674	57.1068	60.2383	123.569		200.413	195.349	167.482	362.908	350.386
229.81	54.6896	35.8302	47.4207	70.4521		181.529	57.1145	60.312	123.606		202.118	194.945	167.479	362.54	350.082
230.3	54.6284	35.7639	47.3821	70.3861		181.586	57.07	60.3365	123.633		202.401	194.494	167.536	362.451	349.709
230.79	54.5784	35.704	47.3638	70.301		181.657	57.0464	60.3135	123.685		202.444	194.159	167.453	362.377	349.387
231.28	54.5229	35.6411	47.4584	70.4794		181.833	56.957	60.3117	123.717		201.39	193.771	167.513	362.226	349.018
231.77	54.4668	35.5928	47.4699	70.4544		181.894	56.8974	60.2938	123.82		200.747	193.305	167.662	361.978	348.645
232.26	54.4266	35.5455	47.4438	70.3791		181.919	56.7945	60.2666	123.869		198.526	192.915	168.018	361.769	348.258
232.75	54.3544	35.5025	47.4077	70.3201		182.059	56.7119	60.0286	123.936		197.618	192.565	169.029	361.518	347.845
233.24	54.286	35.4505	47.4594	70.1953		182.082	56.6147	59.9551	123.987		194.826	192.316	169.582	361.184	347.474
233.73	54.247	35.3845	47.4863	70.0339		182.096	56.5752	59.9618	124.002		190.175	192.119	170.053	360.969	347.101
234.22	54.1815	35.326	47.4579	69.9795		182.121	56.5041	59.989	124.041		189.069	191.857	170.537	360.666	346.709
234.71	54.1267	35.2764	47.5256	70.0018		182.151	56.4535	60.2254	124.101		187.553	191.545	171.293	360.313	346.403
235.2	54.0883	35.2249	47.5004	70.275		182.266	56.4493	60.6783	124.124		187.392	191.273	171.851	360.034	345.984
235.69	54.0387	35.1819	47.5173	70.6274		182.495	56.3739	60.9393	124.166		187.249	190.94	171.895	359.671	345.647
236.18	53.9873	35.1372	47.5479	70.8607		182.601	56.3259	61.115	124.243		187.089	190.568	172	359.328	345.291
236.67	53.9286	35.0894	47.5763	71.0495		183.058	56.2231	61.0824	124.279		186.269	190.092	172.326	359.011	344.969
237.16	53.8646	35.007	47.5531	71.1485		183.164	56.1724	61.1314	124.33		185.711	189.774	172.255	358.703	344.565
237.65	53.8055	34.9631	47.5452	71.5614		183.088	56.0991	60.9735	124.376		185.596	189.41	172.087	358.446	344.179
238.14	53.7459	34.9274	47.5484	72.2723		182.987	55.943	60.9026	124.408		184.966	189.023	171.963	358.213	343.791
238.63	53.7174	34.8857	47.4873	72.6534		182.798	55.798	60.8523	124.438		184.784	188.707	171.754	357.91	343.363
239.12	53.6705	34.8379	47.4261	73.067		182.747	55.6467	60.9104	124.475		184.528	188.404	171.138	357.525	342.982
239.61	53.6271	34.801	47.4372	73.4501		182.767	55.5418	61.1367	124.496		184.32	188.176	170.52	357.226	342.595
240.1	53.5671	34.7485	47.476	73.6037		182.798	55.3946	61.2924	124.52		183.788	187.832	170.56	356.936	342.219
240.59	53.516	34.6748	47.4166	73.8116		183.428	55.3419	61.3986	124.574		183.029	187.542	170.454	356.628	341.818
241.08	53.4573	34.6039	47.4205	74.1822		183.835	55.303	61.4513	124.636		181.122	187.316	170.341	356.229	341.383
241.57	53.3967	34.5026	47.4073	74.2865		184.253	55.2524	61.4704	124.682		179.552	187.062	170.267	355.858	340.976
242.06	53.327	34.4127	47.4544	74.5156		184.397	55.1694	61.603	124.688		178.405	186.703	170.126	355.453	340.616
242.55	53.2735	34.3478	47.4685	74.866		184.493	55.0835	61.6199	124.743		178.268	186.357	170.008	355.076	340.25
243.04	53.2377	34.2785	47.4703	75.2738		184.494	55.0043	61.8228	124.763		177.796	186.028	169.989	354.748	339.9
243.53	53.2029	34.2422	47.5435	75.3295		184.584	54.994	62.2411	124.789		177.445	185.709	169.78	354.436	339.511
244.02	53.1779	34.2117	47.605	75.4613		184.789	54.987	62.7155	124.834		176.784	185.35	169.75	354.153	339.148
244.51	53.1331	34.2181	47.7016	75.4942		184.998	54.9905	63.1244	124.884		176.115	185.106	169.75	353.873	338.843
245	53.1073	34.227	47.7512	75.4441		185.173	54.9607	63.3734	124.961		175.429	184.905	169.715	353.654	338.459
245.49	53.0676	34.2172	47.7583	75.4546		185.189	54.9494	63.4712	125.025		175.031	184.626	169.872	353.447	338.122
245.98	53.0213	34.1907	47.7765	75.5356		185.481	54.8963	63.5931	125.034		174.438	184.294	170.122	353.299	337.763
246.47	52.9762	34.1904	47.768	75.5686		186.128	54.8669	63.6974	125.145		173.889	183.943	170.089	353.031	337.885
246.96	52.9332	34.1811	47.846	75.5538		186.601	54.8562	63.6589	125.236		173.371	183.615	170.186	352.824	337.592
247.45	52.8759	34.1865	47.8316	75.5602		188.022	54.8311	63.5532	125.315		172.83	183.251	170.209	352.652	337.244
247.94	52.8241	34.1656	47.8413	75.7171		188.22	54.7815	63.7038	125.412		172.309	182.863	170.223	352.51	336.878
248.43	52.7799	34.1646	47.962	75.8769		188.439	54.7302	63.7601	125.458		171.677	182.519	170.108	352.296	336.435
248.92	52.7426	34.1352	47.989	75.5707		188.642	54.6697	63.9036	125.483		171.203	182.156	169.744	352.115	336.062
249.41	52.6931	34.1253	48.0172	75.5338		188.568	54.5854	63.7544	125.513		170.534	182.482	169.812	351.908	335.684
249.9	52.6504	34.1148	48.1017	75.5225		188.519	54.4621	63.6195	125.544		170.045	182.429	169.928	351.8	335.329
250.39	52.612	34.1261	48.1515	75.7448		188.521	54.3847	64.0175	125.606		169.685	182.322	170.028	351.852	334.964
250.88	52.5706	34.1092	48.2372	75.7479		188.497	54.2996	64.7536	125.658		169.286	182.327	170.144	351.874	334.566
251.37	52.5407	34.1166	48.2644	75.6447		188.464	54.2051	65.0163	125.705		169.108	182.201	170.245	351.876	334.173
251.86	52.5009	34.1126	48.3119	75.7146		188.372	54.1443	65.2559	125.784		168.924	182.078	170.281	351.758	333.866
252.35	52.4691	34.1191	48.3452	75.6684		188.328	54.0899	65.4122	125.863		168.065	181.892	170.379	351.721	333.512
252.84	52.4387	34.1235	48.3733	75.6494		188.353	53.9969	65.3471	125.953		167.853	182.035	170.361	351.617	333.111
253.33	52.3994	34.1106	48.4879	75.6394		188.267	53.9061	64.9302	126.023		167.328	181.991	170.375	351.484	332.786
253.82	52.3729	34.1121	48.4605	75.4512		188.056	53.8214	64.824	126.109		166.895	181.881	170.446	351.339	332.411
254.31	52.333	34.1151	48.486	75.4443		187.945	53.7289	64.6464	126.156		166.497	181.827	170.683	351.279	332.022
254.8	52.2994	34.1205	48.4873	75.4113		187.742	53.6736	64.6244	126.244		166.118	181.792	170.82	351.141	331.666
255.29	52.2406	34.0931	48.4763	75.3856		187.659	53.6491	64.865	126.354		165.919	181.886	170.916	351.024	331.327
255.78	52.1919	34.0707	48.5431	75.5184		187.423	53.616	65.0549	126.464		165.715	181.82	171.055	350.824	331.027
256.27	52.1374	34.0605	48.5035	75.7301		187.218	53.6419	65.1788	126.541		165.685	181.939	171.174	350.607	330.653
256.76	52.0846	34.0467	48.4551	75.7298		187.051	53.6715	65.1343	126.602		166.035	181.949	171.272	350.26	330.317
257.25	52.035	34.0566	48.4453	75.7493		186.78	53.6136	65.3204	126.659		166.388	181.722	171.37	349.793	329.991
257.74	51.9887	34.0619	48.4907	75.7831		186.555	53.5842	65.7741	126.701		166.551	181.52	171.358	349.398	329.697
258.23	51.956	34.0698	48.4476	75.6765		186.205	53.5483	66.5124	126.735		166.949	181.448	171.453	349.253	329.376
258.72	51.9289	34.0783	48.4228	75.6563		185.716	53.5067	67.5128	126.763		167.827	181.344	171.537	349.104	329.108
259.21	51.8916	34.0561	48.4233	75.7085		184.406	53.4575	68.4258	126.826		168.078	181.818	171.621	349.177	328.794
259.7	51.8727	34.0263	48.4171	75.7738		184.322	53.3569	69.2818	126.902		168.173	181.993	171.768	349.126	328.446
260.19	51.8466	33.9806	48.4595	75.7735		186.434	53.2263	69.8486	126.965		168.177	182.702	171.857	349.108	328.138
260.68	51.8182	33.9324	48.4534	75.8563		187.845	53.0916	70.2983	126.988		168.071	182.542	171.975	348.966	327.783
261.17	51.7796	33.8851	48.4174	75.8768		188.573	52.9514	70.6913	127.037		167.996	182.534	172.027	348.914	327.429
261.66	51.7438	33.8257	48.3949	75.7873		188.638	52.8516	70.9904	127.069		167.861	182.356	172.096	348.849	327.046
262.15	51.6994	33.7496	48.4447	75.7715		188.573	52.8225	71.2775	127.105		167.692	182.287	172.137	348.805	326.692
262.64	51.6468	33.68	48.4512	75.7005		188.485	52.7617	71.5515	127.132		168.133	181.867	172.187	348.761	326.353
263.13	51.6018	33.6197	48.4549	75.5878		188.56	52.6835	71.81	127.169		167.993	181.914	172.255	348.599	326.008
263.62	51.5457	33.5192	48.52	75.5185		188.524	52.5859	72.0976	127.179		168.052	180.891	172.285	348.54	325.626
264.11	51.5053	33.4777	48.5367	75.4097		188.406	52.397	72.3769	127.198		167.909	180.18	172.322	348.503	325.232
264.6	51.464	33.4114	48.6108	75.2818		188.438	52.2331	72.614	127.201		167.677	179.79	172.379	348.497	324.85
265.09	51.4173	33.3684	48.5852	75.1924		188.462	52.0838	72.8997	127.257		167.436	179.204	172.445	348.48	324.438
265.58	51.3522	33.3453	48.6473	75.1154		188.327	52.0638	73.1623	127.274		167.406	178.4	172.51	348.358	324.039
266.07	51.3056	33.3017	48.633	75.0059		188.322	51.9754	73.4824	127.289		167.53	177.683	172.587	348.28	323.649
266.56	51.2564	33.2672	48.6198	74.9029		188.192	51.957	73.7367	127.303		167.797	177.294	172.675	348.212	323.275
267.05	51.21	33.2308	48.7101	74.9272		188.271	51.9522	73.9866	127.3		167.718	176.978	172.777	348.147	322.865
267.54	51.1705	33.2023	48.73	74.9005		188.485	51.9353	74.2389	127.311		167.706	176.899	172.896	348.006	322.452
268.03	51.1286	33.2053	48.6918	74.938		188.559	51.9548	74.5342	127.283		167.817	176.811	173.024	347.851	322.012
268.52	51.0952	33.1785	48.7737	74.9519		188.477	51.9277	74.7681	127.261		168.571	176.265	173.168	347.62	321.637
269.01	51.065	33.1419	48.7609	74.9292		188.409	51.9259	75.0362	127.221		169.595	175.979	173.304	347.35	321.221
269.5	51.0191	33.112	48.7531	74.8082		188.475	51.9028	75.295	127.191		171.77	176.107	173.461	347.095	320.866
269.99	51.0002	33.0344	48.7355	74.8814		188.414	51.8491	75.5475	127.181		172.598	175.97	173.573	346.831	320.459
270.48	50.9641	32.9866	48.721	74.8422		188.495	51.7353	75.8106	127.16		173.084	175.917	173.682	346.469	320.059
270.97	50.9585	32.934	48.6732	74.7947		188.431	51.6525	76.0749	127.071		173.233	175.908	173.822	346.224	319.647
271.46	50.9444	32.8837	48.6655	74.712		188.353	51.6163	76.3078	127.021		174.046	176.128	173.963	345.921	319.224
271.95	50.9378	32.841	48.6443	74.3162		188.262	51.5552	76.6671	126.949		174.558	176.138	174.117	345.717	318.776
272.44	50.9193	32.8093	48.6722	73.9829		188.131	51.5058	76.8783	126.922		174.751	176.043	174.297	345.524	318.323
272.93	50.8979	32.761	48.7334	73.8357		188.198	51.4551	77.0438	126.879		174.963	175.784	174.596	345.374	317.864
273.42	50.8894	32.7226	48.6903	73.6753		187.997	51.4054	77.2794	126.894		174.903	175.68	174.801	345.401	317.398
273.91	50.8905	32.7019	48.7052	73.5948		187.927	51.3452	77.4922	126.881		174.734	175.579	175.063	345.393	316.952
274.4	50.8933	32.6545	48.6942	73.5027		187.879	51.3276	77.781	126.844		174.983	175.422	175.298	345.459	316.497
274.89	50.9138	32.6258	48.7104	73.5507		187.806	51.3061	78.0646	126.861		175.045	175.314	175.565	345.358	316.055
275.38	50.941	32.621	48.7879	73.3683		187.7	51.2714	78.4116	126.959		175.09	175.044	175.833	345.419	315.632
275.87	50.9563	32.6259	48.8231	73.1803		187.557	51.2203	78.7096	127.121		175.197	174.798	176.143	345.436	315.157
276.36	50.9593	32.5926	48.8397	72.981		187.429	51.1372	79.0464	127.2		175.375	174.641	176.425	345.402	314.706
276.85	50.9531	32.6039	48.8933	72.7709		187.342	51.0431	79.3632	127.323		175.535	174.395	176.702	345.339	314.313
277.34	50.9485	32.581	48.8323	72.4774		187.229	50.9231	79.7194	127.393		175.499	174.275	176.978	345.442	313.927
277.83	50.9547	32.572	48.8255	72.29		187.096	50.8403	80.008	127.452		175.446	174.313	177.261	345.478	313.495
278.32	50.9679	32.5729	48.8366	72.0895		187.107	50.7933	80.2933	127.481		175.531	174.553	177.515	345.43	313.055
278.81	50.9587	32.5469	48.8793	71.875		187.006	50.7036	80.5969	127.498		175.867	175.658	177.78	345.321	312.644
279.3	50.9526	32.5562	48.8459	71.6915		187.014	50.6878	80.8725	127.482		176.358	176.339	177.995	345.208	312.203
279.79	50.9365	32.5463	48.8231	71.5089		186.888	50.6455	81.0925	127.53		176.538	176.444	178.189	345.138	311.84
280.28	50.9155	32.5264	48.8122	71.3657		186.93	50.6146	81.377	127.581		176.814	176.751	178.39	345.122	311.429
280.77	50.8888	32.5111	48.7991	71.4223		186.87	50.6105	81.7936	127.605		177.173	176.902	178.559	345.158	311.006
281.26	50.8692	32.4718	48.7908	71.2746		186.756	50.5677	81.9824	127.654		177.257	177.048	178.699	345.086	310.619
281.75	50.8477	32.432	48.8501	71.1839		186.67	50.5048	82.1783	127.666		177.074	177.3	178.854	345.045	310.25
282.24	50.8261	32.3957	48.8356	71.0377		186.547	50.4819	82.3183	127.689		176.589	177.523	179.005	344.978	309.844
282.73	50.7972	32.367	48.8227	70.8967		186.466	50.4441	82.4815	127.707		176.351	177.715	179.127	345.105	309.478
283.22	50.7816	32.3132	48.8664	70.7569		186.408	50.4134	82.5606	127.766		176.44	178.19	179.29	345.141	309.228
283.71	50.7944	32.276	48.8404	70.7721		186.436	50.3745	82.6903	127.795		176.429	178.424	179.42	345.002	308.87
284.2	50.7803	32.2093	48.8311	70.7325		186.328	50.3382	82.8257	127.788		176.447	178.3	179.555	345.069	308.647
284.69	50.7451	32.151	48.8389	70.6118		186.232	50.3037	82.9055	127.784		176.444	177.904	179.725	345.07	308.339
285.18	50.7243	32.0929	48.8035	70.5533		186.223	50.2758	83.0503	127.712		176.442	177.732	179.881	344.942	308.054
285.67	50.69	32.0226	48.7899	70.5022		186.645	50.2281	83.1555	127.719		176.334	177.671	179.979	344.916	307.788
286.16	50.6583	31.9556	48.7978	70.4062		186.841	50.176	83.2394	127.725		176.058	177.526	180.097	344.877	307.541
286.65	50.625	31.8784	48.8808	70.3066		187.388	50.1263	83.3849	127.758		175.837	177.268	180.174	344.882	307.314
287.14	50.5739	31.8221	48.9007	70.3316		187.611	50.1103	83.5168	127.798		175.497	177.112	180.248	344.788	307.105
287.63	50.5493	31.7417	48.9303	70.4199		187.72	50.0468	83.5487	127.862		175.236	176.701	180.31	344.671	307.044
288.12	50.5164	31.6701	48.9137	70.5148		187.805	49.965	83.5912	127.922		174.958	176.858	180.369	344.6	306.864
288.61	50.5123	31.6071	48.9071	70.5465		187.748	49.886	83.5776	127.943		174.727	177.036	180.392	344.515	306.627
289.1	50.4989	31.5266	48.9112	70.6439		187.681	49.8267	83.596	127.956		174.481	177.185	180.435	344.386	306.443
289.59	50.4765	31.4565	48.9969	70.6252		187.571	49.7327	83.5443	127.96		174.264	177.396	180.437	344.367	306.207
290.08	50.4481	31.4046	49.0267	70.6814		187.335	49.6542	83.5668	128.006		174.212	177.957	180.43	344.303	306.018
290.57	50.4356	31.3259	49.035	70.5507		187.249	49.5942	83.5122	128.035		173.952	178.161	180.422	344.229	305.773
291.06	50.4045	31.2294	49.0277	70.4254		187.238	49.4891	83.5289	128.064		173.859	178.064	180.4	344.124	305.506
291.55	50.3986	31.143	49.0404	70.4329		187.197	49.443	83.4506	128.059		173.749	177.963	180.393	344.023	305.27
292.04	50.3977	31.1033	49.0513	70.3403		187.12	49.3763	83.3756	128.068		173.615	177.919	180.375	343.907	304.98
292.53	50.4008	31.0512	49.1483	70.2215		186.994	49.303	83.2101	128.081		173.499	177.691	180.37	343.803	304.702
293.02	50.3686	30.9911	49.1628	70.0983		186.888	49.2089	82.9866	128.09		173.364	178.491	180.356	343.641	304.428
293.51	50.3345	30.9431	49.2347	70.1306		187.055	49.1319	82.88	128.094		173.086	178.808	180.355	343.404	304.167
294	50.3282	30.8973	49.3327	70.1044		187.223	49.0627	82.75	128.079		172.87	179.117	180.335	343.176	303.882
294.49	50.3004	30.872	49.4494	70.1555		187.434	48.9562	82.6651	128.1		172.678	178.908	180.315	342.962	303.611
294.98	50.2429	30.859	49.5162	70.2799		187.496	48.898	82.4676	128.144		172.59	179.394	180.264	342.801	303.315
295.47	50.1964	30.8463	49.5358	70.2254		187.592	48.8687	82.198	128.226		172.383	179.794	180.243	342.665	303.059
295.96	50.1436	30.82	49.5944	70.1251		187.87	48.852	82.1014	128.264		172.307	179.823	180.206	342.506	302.755
296.45	50.0802	30.8249	49.6859	70.2051		188.495	48.8495	81.9079	128.35		172.398	179.877	180.167	342.35	302.429
296.94	50.0128	30.796	49.736	70.1561		189.037	48.8148	81.5536	128.446		172.236	180.226	180.088	342.154	302.155
297.43	49.9275	30.7619	49.8365	70.123		189.132	48.7856	81.4452	128.513		172.155	180.186	180.014	341.918	301.805
297.92	49.8615	30.6967	49.8663	70.1235		189.283	48.7573	81.463	128.6		172.073	180.186	179.96	341.685	301.458
298.41	49.7992	30.6389	49.8777	70.0384		189.281	48.7592	81.4649	128.69		172.141	179.968	179.856	341.421	301.145
298.9	49.7292	30.6034	49.9081	70.098		190.317	48.7682	81.5081	128.807		172.107	179.964	179.742	341.233	300.81
299.39	49.6713	30.558	50.0028	70.059		191.712	48.813	81.8153	128.893		172.129	179.865	179.608	341.189	300.505
299.88	49.6339	30.5603	49.998	69.8799		193.952	48.8745	81.3847	128.937		172.16	179.572	179.488	341.207	300.165
300.37	49.6022	30.5434	50.0618	69.7746		196.535	48.8948	80.9848	128.98		172.239	179.437	179.356	341.126	299.793
300.86	49.5688	30.5221	50.092	69.7423		196.677	48.8905	80.7082	129.015		172.275	179.209	179.226	341.062	299.481
301.35	49.325	30.4996	50.1649	69.6582		197.124	48.9025	80.1801	129.078		172.412	179.018	179.03	340.988	299.157
301.84	49.2484	30.488	50.1881	69.6144		197.395	48.887	80.1734	129.141		172.494	178.721	178.883	340.821	298.805
302.33	49.1922	30.4425	50.258	69.5597		197.674	48.8657	79.8951	129.181		172.588	178.514	178.78	340.678	298.467
302.82	49.0848	30.3962	50.3557	69.5639		197.892	48.8545	79.6737	129.221		172.614	178.285	178.69	340.5	298.107
303.31	49.0055	30.3692	50.3754	69.5625		198.272	48.8327	79.5861	129.249		172.597	178.079	178.62	340.379	297.918
303.8	49.0821	30.339	50.4579	69.5993		198.475	48.8107	79.1901	129.338		172.687	177.803	178.57	340.304	297.572
304.29	49.0966	30.332	50.4783	69.6632		198.658	48.7473	79.0503	129.481		172.736	177.537	178.486	340.102	297.324
304.78	49.1427	30.318	50.5302	69.6061		199.806	48.6868	79.2201	129.598		172.773	177.261	178.408	339.97	297.178
305.27	49.1783	30.2874	50.5329	69.5306		200.245	48.6264	79.1884	129.709		172.823	176.445	178.321	339.786	296.908
305.76	49.1716	30.2788	50.6253	69.4609		200.721	48.5681	79.0099	129.807		172.811	175.434	178.246	339.577	296.611
306.25	49.1926	30.2669	50.638	69.2361		201.126	48.4469	78.8649	129.907		172.822	175.084	178.188	339.178	296.401
306.74	49.1429	30.2324	50.7373	68.8769		201.454	48.3822	79.2134	130.058		172.809	174.78	178.188	338.909	296.084
307.23	49.1035	30.2152	50.7832	68.5987		201.744	48.3564	79.3366	130.186		173	174.07	178.188	338.832	295.862
307.72	49.0437	30.1947	50.8921	68.3785		202.545	48.3558	79.5311	130.301		173.204	173.269	178.244	338.596	295.59
308.21	49.04	30.1715	50.9433	68.1222		202.969	48.346	79.747	130.372		173.279	172.615	178.249	338.343	295.281
308.7	48.97	30.1631	51.0742	68.1605		203.558	48.3316	79.9207	130.455		173.199	172.274	178.275	338.046	294.988
309.19	48.8832	30.1786	51.1248	68.1407		203.912	48.319	79.8077	130.517		173.297	172.03	178.308	337.485	294.54
309.68	48.8392	30.1755	51.2721	68.01		204.188	48.309	79.7616	130.54		173.215	171.906	178.32	337.237	294.214
310.17	48.8228	30.1711	51.3175	67.9071		204.547	48.2898	79.7485	130.615		172.927	171.824	178.298	337.04	293.84
310.66	48.747	30.1536	51.4211	67.7955		205.371	48.2732	79.8985	130.665		172.666	171.751	178.223	336.728	293.54
311.15	48.7467	30.1277	51.5534	67.4472		208.605	48.2567	79.9572	130.723		172.63	171.772	178.283	336.475	293.167
311.64	48.7002	30.0838	51.5983	66.8273		212.012	48.2185	79.8113	130.776		172.576	171.548	178.333	336.493	292.86
312.13	48.6983	30.0384	51.6905	66.313		214.502	48.2057	79.438	130.801		173.466	171.253	178.371	336.422	292.505
312.62	48.6551	29.9808	51.8558	65.4949		216.001	48.1845	79.2795	130.829		173.91	171.007	178.419	336.376	292.388
313.11	48.6608	29.9301	51.9772	64.7196		216.367	48.1214	79.1286	130.843		174.383	170.735	178.553	336.362	292.135
313.6	48.7331	29.8751	52.083	63.8034		216.919	48.1299	78.82	130.836		174.744	170.626	178.647	336.218	291.883
314.09	48.8055	29.8017	52.2555	63.4833		217.218	48.0994	78.6961	130.809		175.283	170.618	178.724	336.184	291.553
314.58	48.8515	29.7564	52.3351	63.2746		217.537	48.0626	78.452	130.789		175.646	170.555	178.813	336.105	291.208
315.07	48.9136	29.6986	52.509	62.9189		217.7	48.0321	78.1915	130.779		175.977	170.374	178.927	335.98	290.876
315.56	49.0103	29.6289	52.5921	62.4438		218.307	48.0212	78.0365	130.738		176.317	170.209	179.061	335.766	290.596
316.05	49.0502	29.5603	52.7448	61.3164		218.392	47.9909	77.885	130.688		176.51	169.868	179.206	335.583	290.31
316.54	49.0905	29.4448	52.8397	60.7811		218.538	47.9865	77.895	130.637		176.728	169.779	179.301	335.333	290.01
317.03	49.0636	29.3403	52.9829	60.4173		218.567	47.9599	77.8399	130.607		177.018	169.517	179.487	335.055	289.64
317.52	49.0466	29.2291	53.0745	60.1114		218.547	47.9399	77.7233	130.589		177.297	169.291	179.601	334.729	289.261
318.01	49.0277	29.1179	53.2528	59.1348		218.618	47.8882	77.5421	130.602		177.463	169.157	179.75	334.445	288.966
318.5	48.9845	29.0123	53.3595	58.9626		218.763	47.8552	77.6839	130.554		177.668	169.019	179.93	334.178	288.768
318.99	48.9258	28.9289	53.4596	59.0911		218.859	47.8593	77.8933	130.577		177.87	168.827	180.031	333.923	288.512
319.48	48.8949	28.8416	53.6258	59.2162		218.798	47.8392	78.1255	130.532		177.958	168.61	180.181	333.637	288.226
319.97	48.8677	28.761	53.7241	58.9922		218.875	47.8071	78.37	130.471		178.124	168.647	180.347	333.291	288.055
320.46	48.8404	28.7028	53.9179	58.664		218.803	47.7686	78.4028	130.449		178.251	168.847	180.458	332.994	287.746
320.95	48.802	28.6368	54.0061	58.5958		218.753	47.7315	78.4797	130.446		178.407	169.002	180.624	332.66	287.453
321.44	48.7675	28.5793	54.147	58.5615		218.822	47.6665	78.5152	130.424		178.56	169.074	180.748	332.35	287.184
321.93	48.7415	28.5074	54.2081	57.8011		218.616	47.6076	78.4856	130.429		178.703	169.035	180.855	331.99	286.922
322.42	48.718	28.4528	54.3611	57.267		218.446	47.5431	78.3805	130.398		178.85	169.107	180.972	331.627	286.687
322.91	48.6933	28.3935	54.4357	56.4499		218.271	47.5396	78.3122	130.239		179.058	168.915	181.125	331.231	286.433
323.4	48.7125	28.3298	54.5788	56.2331		216.34	47.5153	78.0129	130.067		179.235	168.703	181.255	330.849	286.234
323.89	48.7126	28.2922	54.6194	55.9816		214.606	47.4487	77.8186	129.994		179.394	168.427	181.36	330.402	285.95
324.38	48.6947	28.2329	54.7369	55.8671		214.929	47.4031	77.6718	129.979		179.565	168.092	181.476	330.018	285.694
324.87	48.6917	28.1833	54.8039	55.7678		216.381	47.3516	77.4921	129.986		179.734	167.694	181.596	329.605	285.444
325.36	48.7191	28.1617	54.8267	55.8596		216.572	47.2882	77.2942	129.994		179.84	167.314	181.737	329.233	285.204
325.85	48.7416	28.1162	54.9686	55.8288		216.217	47.2384	76.969	129.987		179.979	167.153	181.82	328.729	284.952
326.34	48.7525	28.112	55.0312	56.0217		215.413	47.1822	76.6711	130.015		180.121	167.038	181.898	328.363	284.721
326.83	48.7615	28.127	55.1721	56.0627		215.488	47.1096	76.4961	129.99		180.267	166.856	181.98	328.038	284.501
327.32	48.7681	28.136	55.2408	56.1526		215.773	47.0482	76.3101	129.973		180.423	166.769	182.032	327.726	284.247
327.81	48.7734	28.0894	55.2903	55.9391		216.491	46.9834	76.1157	129.986		180.641	166.55	182.139	327.495	284.021
328.3	48.772	28.04	55.4069	55.8509		216.806	46.9377	75.8656	129.999		180.745	165.685	182.246	327.261	283.736
328.79	48.7777	28.0633	55.4792	55.6981		216.582	46.8885	75.6748	130.059		180.854	164.448	182.353	326.982	283.393
329.28	48.7889	28.0326	55.6533	55.4858		216.492	46.8155	75.4288	130.171		181.041	163.121	182.482	326.731	283.067
329.77	48.7928	28.0172	55.7197	55.2833		216.633	46.7541	75.1456	130.229		181.236	162.058	182.614	326.49	282.759
330.26	48.8013	27.9899	55.8016	55.3158		216.54	46.6931	74.8488	130.267		181.424	161.25	182.675	326.259	282.502
330.75	48.7935	27.9796	55.8766	55.3238		216.237	46.5851	74.5535	130.304		181.588	159.921	182.785	326.043	282.084
331.24	48.7864	27.9398	55.89	55.281		216.034	46.4835	74.3185	130.295		181.91	159.904	182.853	325.924	281.778
331.73	48.7798	27.9012	55.9105	55.4068		215.73	46.3857	74.1341	130.251		182.083	160.294	182.868	325.842	281.444
332.22	48.7229	27.8873	56.0155	55.4951		215.75	46.3187	73.9769	130.212		182.251	160.552	182.954	325.749	281.079
332.71	48.6957	27.8517	56.0662	55.5553		215.657	46.2167	73.8548	130.192		182.41	160.687	183.014	325.655	280.688
333.2	48.6327	27.8432	56.1028	55.8427		215.559	46.135	73.6956	130.195		182.571	160.823	183.126	325.521	280.283
333.69	48.609	27.8669	56.1435	55.91		215.676	46.0398	73.6529	130.207		182.746	160.951	183.226	325.488	279.888
334.18	48.6149	27.9088	56.1492	55.9113		215.675	45.9308	73.6319	130.203		182.886	161.028	183.326	325.405	279.536
334.67	48.5808	27.9189	56.2942	56.0802		215.583	45.7905	73.5276	130.204		183.063	161.284	183.389	325.352	279.156
335.16	48.5782	27.9295	56.2748	55.7854		215.701	45.6928	73.514	130.231		183.219	161.281	183.495	325.252	278.685
335.65	48.6139	27.9331	56.2967	55.7369		215.708	45.5619	73.4364	130.192		183.283	161.289	183.599	325.077	278.286
336.14	48.6198	27.8915	56.2788	55.8871		215.915	45.4483	73.3308	130.29		183.498	160.594	183.733	324.9	277.889
336.63	48.6393	27.8844	56.3641	55.9383		216.005	45.336	73.2609	130.311		183.65	160.385	183.849	324.784	277.517
337.12	48.6745	27.8581	56.4063	56.0532		215.997	45.249	73.2043	130.326		183.75	160.273	183.973	324.616	277.095
337.61	48.7179	27.8552	56.4413	56.5775		215.991	45.1631	73.1765	130.37		183.845	159.659	184.058	324.419	276.696
338.1	48.6882	27.8327	56.4756	56.9667		216.007	45.0843	72.9942	130.337		184.005	159.642	184.147	324.205	276.31
338.59	48.6682	27.809	56.5797	56.886		215.986	45.0057	72.6845	130.288		184.194	159.383	184.234	323.931	275.841
339.08	48.6406	27.7908	56.641	56.9145		215.843	44.9299	72.504	130.273		184.345	159.577	184.271	323.689	275.415
339.57	48.6108	27.8001	56.6831	56.7096		215.729	44.8314	72.6979	130.26		184.449	159.714	184.288	323.476	275.044
340.06	48.5887	27.8082	56.7125	56.6622		215.633	44.7362	72.8689	130.315		184.584	159.976	184.302	323.219	274.653
340.55	48.5552	27.8433	56.7304	56.428		215.538	44.6935	72.9464	130.37		184.785	160.055	184.288	322.945	274.325
341.04	48.5142	27.8772	56.7433	56.4882		215.426	44.6464	73.0671	130.4		184.987	160.145	184.247	322.716	273.958
341.53	48.478	27.8982	56.7575	56.4754		215.298	44.5759	72.9276	130.41		185.132	160.337	184.268	322.397	273.603
342.02	48.4444	27.9004	56.7667	56.2623		215.175	44.5059	72.6886	130.428		185.332	160.464	184.307	322.106	273.236
342.51	48.4157	27.8975	56.7929	56.0673		215.064	44.4483	72.6031	130.454		185.435	160.515	184.382	321.8	272.867
343	48.3965	27.9132	56.7884	55.5904		214.928	44.4257	72.5709	130.455		185.63	160.334	184.423	321.562	272.547
343.49	48.374	27.913	56.7582	55.3357		214.783	44.3825	72.3395	130.459		185.757	159.872	184.489	321.327	272.238
343.98	48.3397	27.9211	56.7769	55.1878		214.656	44.3449	72.343	130.514		185.912	159.856	184.524	321.045	271.961
344.47	48.2937	27.9691	56.769	55.6058		214.513	44.3496	72.2686	130.53		186.043	159.868	184.564	320.834	271.748
344.96	48.2496	28.0269	56.7428	55.6816		214.377	44.3555	72.1975	130.595		186.227	159.835	184.605	320.604	271.474
345.45	48.2043	28.0871	56.7085	55.4769		214.267	44.3168	72.1916	130.616		186.374	159.684	184.667	320.329	271.183
345.94	48.1537	28.1133	56.6834	55.5338		214.167	44.2853	72.2073	130.609		186.529	159.484	184.68	320.075	270.888
346.43	48.1093	28.168	56.6972	55.64		214.075	44.3088	72.0378	130.607		186.781	159.378	184.679	319.808	270.611
346.92	48.0474	28.2069	56.6616	55.5948		213.996	44.3015	72.0795	130.643		186.953	159.264	184.667	319.596	270.376
347.41	47.9972	28.2422	56.6402	55.6358		213.917	44.2557	72.3127	130.649		187.048	159.089	184.66	319.379	270.107
347.9	47.9452	28.2553	56.6531	55.7611		213.793	44.2061	72.2569	130.675		187.179	159.084	184.62	319.187	269.812
348.39	47.8978	28.2495	56.6731	55.8398		213.672	44.1962	72.171	130.68		187.405	158.887	184.57	318.967	269.522
348.88	47.8326	28.2513	56.6814	55.7946		213.533	44.1615	72.0798	130.678		187.611	158.733	184.541	318.759	269.214
349.37	47.7571	28.2475	56.6219	55.7942		213.406	44.124	72.0337	130.683		187.724	158.354	184.491	318.587	268.897
349.86	47.6924	28.268	56.612	55.7931		213.264	44.0832	72.0408	130.699		187.851	158.03	184.474	318.412	268.586
350.35	47.6213	28.2709	56.578	56.0778		213.101	44.0878	71.9304	130.685		187.966	157.713	184.378	318.198	268.305
350.84	47.5161	28.3213	56.5415	56.2297		212.975	44.1134	71.8019	130.671		188.074	157.654	184.286	317.93	267.944
351.33	47.4092	28.3503	56.4928	56.3603		212.887	44.1004	71.8026	130.65		188.121	157.001	184.248	317.796	267.611
351.82	47.3231	28.403	56.4236	56.4612		212.749	44.0942	71.7379	130.613		188.284	155.981	184.212	317.636	267.281
352.31	47.244	28.4645	56.3961	56.5476		212.637	44.0978	71.64	130.584		188.422	155.128	184.12	317.529	266.936
352.8	47.1561	28.542	56.3174	56.5296		212.502	44.0976	71.5499	130.571		188.554	154.983	184.044	317.383	266.63
353.29	47.0545	28.6375	56.272	56.4169		212.344	44.0736	71.4662	130.568		188.69	154.709	183.995	317.369	266.333
353.78	46.9681	28.7418	56.1827	56.2673		212.179	44.0282	71.4462	130.64		188.777	154.574	183.962	317.272	265.955
354.27	46.879	28.8337	56.1311	56.3481		212.05	44.0052	71.3634	130.673		188.785	154.51	183.915	317.235	265.651
354.76	46.805	28.9356	56.0438	56.3589		211.93	44.007	71.2255	130.704		188.911	154.485	183.845	317.171	265.238
355.25	46.7314	29.0049	56.0249	56.4215		211.793	44.0312	71.0802	130.756		189.071	154.434	183.799	317.026	264.904
355.74	46.6412	29.085	55.9733	56.599		211.636	44.0527	70.9618	130.768		189.146	154.443	183.748	316.8	264.61
356.23	46.5427	29.1645	55.9313	56.401		211.503	43.9959	70.8366	130.81		189.199	154.312	183.708	316.612	264.149
356.72	46.3677	29.2696	55.8355	55.7293		211.355	43.9538	70.672	130.838		189.23	153.776	183.668	316.335	263.73
357.21	46.3316	29.3319	55.7375	55.3013		211.21	43.9712	70.5562	130.925		189.601	153.563	183.617	316.03	263.379
357.7	46.2303	29.4114	55.6862	55.5308		211.058	44.0074	70.528	130.968		189.751	153.142	183.562	315.693	263.116
358.19	46.1521	29.4908	55.5853	55.2278		210.889	44.0617	70.3579	131.02		190.015	152.779	183.463	315.403	262.721
358.68	46.0413	29.562	55.3544	55.1484		210.718	44.1126	70.1673	131.021		190.382	152.641	183.351	315.116	262.403
359.17	45.932	29.6145	55.3481	55.0017		210.52	44.1777	70.0289	131.068		190.621	152.378	183.28	314.792	262.04
359.66	45.8581	29.6583	55.3135	54.9401		210.294	44.2184	69.9087	131.119		190.883	152.043	183.153	314.578	261.669
360.15	45.7748	29.6887	55.2643	55.1092		210.118	44.2698	69.8187	131.135		191.16	151.855	183.044	314.331	261.273
360.64	45.6771	29.7219	55.2357	54.9765		209.927	44.3054	69.722	131.177		191.321	151.761	182.959	314.17	260.911
361.13	45.5776	29.8006	55.2011	54.9138		209.736	44.3073	69.6979	131.213		191.585	151.638	182.882	313.931	260.518
361.62	45.4823	29.842	55.1035	54.8603		209.551	44.3152	69.6756	131.244		191.895	151.336	182.766	313.734	260.125
362.11	45.3865	29.8723	55.0109	54.8406		209.4	44.3016	69.6221	131.286		192.116	150.519	182.72	313.477	259.733
362.6	45.293	29.9241	54.9519	54.8028		209.239	44.2756	69.5439	131.299		192.328	149.87	182.619	313.22	259.33
363.09	45.2044	29.9928	54.9314	54.6184		209.109	44.2585	69.433	131.302		192.44	149.582	182.525	312.899	258.855
363.58	45.1327	30.0791	54.8918	54.2723		208.996	44.2421	69.3292	131.307		192.644	148.885	182.401	312.683	258.42
364.07	45.066	30.1433	54.8008	53.8304		208.913	44.2443	69.2037	131.366		192.805	148.695	182.28	312.461	257.914
364.56	44.9915	30.2215	54.7267	53.6726		208.788	44.2625	69.0675	131.39		193.039	148.596	182.22	312.27	257.381
365.05	44.8886	30.3092	54.6787	53.008		208.621	44.2795	69.0333	131.377		193.32	148.125	182.141	312.127	256.941
365.54	44.7897	30.3721	54.6304	52.1797		208.469	44.2994	69.0388	131.328		193.618	147.822	182.056	312.044	256.461
366.03	44.6842	30.4424	54.6086	52.0721		208.356	44.2929	68.9933	131.291		193.799	147.793	181.993	312.022	255.923
366.52	44.578	30.4953	54.5335	50.96		208.241	44.2958	68.9524	131.274		194.027	147.92	181.94	311.911	255.362
367.01	44.5079	30.5135	54.4341	50.7408		208.136	44.3022	68.9778	131.301		194.265	147.948	181.875	311.776	254.879
367.5	44.423	30.5382	54.361	50.2485		208.009	44.2756	69.0161	131.288		194.467	147.987	181.839	311.616	254.451
367.99	44.3379	30.5569	54.297	49.8496		207.891	44.2629	69.0332	131.313		194.755	148.426	181.788	311.53	253.988
368.48	44.2565	30.5681	54.2208	49.913		207.75	44.2232	69.0524	131.308		195.006	149.094	181.71	311.395	253.503
368.97	44.1871	30.6047	54.1443	50.1042		207.575	44.1788	69.0428	131.295		195.166	149.585	181.617	311.254	253.083
369.46	44.1379	30.6264	54.0976	50.6603		207.436	44.1418	68.976	131.321		195.388	149.877	181.529	311.208	252.714
369.95	44.087	30.6679	54.0663	51.132		207.328	44.1226	68.8971	131.339		195.547	149.827	181.45	311.072	252.355
370.44	44.0427	30.7265	53.9614	51.4804		207.181	44.1175	68.7114	131.358		195.681	149.714	181.32	310.894	251.871
370.93	44.0002	30.8105	53.9011	51.7351		207.006	44.0765	68.5791	131.352		195.825	149.744	181.201	310.672	251.427
371.42	43.9527	30.8267	53.8348	52.1161		206.839	44.0344	68.5017	131.318		195.972	149.863	181.081	310.527	251.046
371.91	43.9083	30.8807	53.8451	52.1408		206.707	44.0271	68.4387	131.335		196.222	149.992	180.941	310.321	250.728
372.4	43.8493	30.9295	53.8131	52.2083		206.613	44.0024	68.3338	131.35		196.362	149.995	180.783	310.126	250.374
372.89	43.7961	30.9668	53.7929	52.1996		206.498	43.9643	68.1814	131.376		196.434	150.27	180.674	309.9	250.11
373.38	43.7436	31.0341	53.7207	52.3784		206.368	43.9344	68.0624	131.402		196.5	150.395	180.579	309.683	249.77
373.87	43.7163	31.0899	53.7257	52.3514		206.234	43.9161	68.0102	131.401		196.577	150.495	180.515	309.387	249.555
374.36	43.6576	31.1285	53.6606	52.4304		206.099	43.892	67.8617	131.417		196.66	150.376	180.423	309.091	249.222
374.85	43.599	31.1482	53.6014	52.5018		205.946	43.8726	67.7149	131.441		196.782	150.403	180.386	308.784	248.889
375.34	43.5426	31.1888	53.5803	52.2132		205.787	43.8294	67.5239	131.462		196.925	150.339	180.327	308.447	248.514
375.83	43.4959	31.2354	53.483	52.0973		205.624	43.7881	67.4008	131.484		197.078	150.507	180.258	308.06	248.225
376.32	43.4513	31.2795	53.2797	52.1885		205.479	43.7661	67.24	131.48		197.162	150.368	180.176	307.67	247.931
376.81	43.4169	31.289	53.1724	52.2206		205.35	43.7289	67.1107	131.435		197.21	150.144	180.103	307.434	247.586
377.3	43.385	31.3162	53.3524	52.6309		205.213	43.6998	66.9409	131.394		197.242	150.32	180.079	307.276	247.263
377.79	43.3567	31.3427	53.3369	52.9297		205.04	43.6531	66.8038	131.329		197.298	150.27	180.069	307.072	246.897
378.28	43.3308	31.3358	53.3362	53.1701		204.902	43.6014	66.6521	131.255		197.34	150.267	180.085	306.89	246.594
378.77	43.3148	31.346	53.3803	53.3222		204.738	43.5849	66.6079	131.214		197.406	150.037	180.069	306.713	246.231
379.26	43.2869	31.3193	53.3845	53.4222		204.578	43.5579	66.492	131.188		197.448	149.644	180.029	306.538	245.919
379.75	43.255	31.3041	53.3787	53.5225		204.454	43.5237	66.3209	131.175		197.571	149.288	179.969	306.413	245.566
380.24	43.2137	31.2839	53.3994	53.4403		204.286	43.462	66.1853	131.143		197.664	149.422	179.921	306.184	245.233
380.73	43.1839	31.2749	53.4477	53.5956		204.12	43.4262	65.9936	131.145		197.775	149.053	179.852	306.026	244.879
381.22	43.1526	31.2685	53.4715	53.6354		203.933	43.3752	65.7831	131.152		197.809	149.151	179.763	305.879	244.504
381.71	43.1521	31.2526	53.4819	53.637		203.756	43.3414	65.651	131.16		197.887	149.075	179.638	305.691	244.173
382.2	43.1294	31.2336	53.4795	53.7531		203.588	43.2989	65.5279	131.22		197.922	148.911	179.534	305.524	243.779
382.69	43.1064	31.1904	53.4775	53.8546		203.406	43.256	65.315	131.308		197.974	148.745	179.469	305.362	243.386
383.18	43.0954	31.148	53.4393	53.9588		203.225	43.1946	65.1674	131.315		197.992	148.247	179.442	305.221	243.017
383.67	43.0574	31.1182	53.4615	53.9964		203.044	43.1412	65.0532	131.319		198.114	148.125	179.4	305.043	242.59
384.16	43.0553	31.098	53.4113	53.8808		202.862	43.1112	64.9266	131.298		198.19	148.142	179.324	304.836	242.158
384.65	43.0472	31.0657	53.4815	53.9387		202.677	43.0393	64.7704	131.336		198.251	148.211	179.274	304.692	241.728
385.14	43.0401	31.0543	53.459	53.9874		202.498	42.9816	64.5588	131.322		198.362	148.115	179.229	304.495	241.357
385.63	43.0339	31.0146	53.4753	54.0745		202.327	42.9468	64.2618	131.259		198.428	148.225	179.156	304.321	240.938
386.12	43.0543	30.9629	53.5054	54.2028		202.153	42.9123	64.1633	131.227		198.488	147.82	179.067	304.152	240.492
386.61	43.0337	30.9183	53.5433	54.1405		201.955	42.8758	64.0714	131.19		198.553	147.847	178.976	303.964	240.038
387.1	43.01	30.8922	53.546	54.106		201.771	42.8427	64.0026	131.181		198.599	147.686	178.86	303.758	239.599
387.59	43.0026	30.8716	53.5325	54.1903		201.558	42.8381	63.8915	131.157		198.695	147.409	178.716	303.587	239.178
388.08	43.0034	30.8675	53.5404	54.2421		201.352	42.8165	63.792	131.159		198.725	147.364	178.633	303.43	238.797
388.57	43.0132	30.8392	53.5043	54.3171		201.184	42.7866	63.7342	131.185		198.781	147.48	178.583	303.204	238.296
389.06	43.0111	30.8734	53.4759	54.5597		200.998	42.7656	63.6104	131.201		198.83	147.691	178.486	302.995	237.874
389.55	43.0047	30.9221	53.4414	54.689		200.805	42.7231	63.4562	131.256		198.867	148.222	178.387	302.787	237.456
390.04	42.9883	30.9266	53.4833	55.0889		200.626	42.6856	63.3882	131.269		198.877	148.456	178.288	302.58	237.125
390.53	42.9945	30.9623	53.518	55.1838		200.449	42.6477	63.3	131.331		198.899	148.843	178.22	302.373	236.769
391.02	42.9728	30.9695	53.5857	55.2391		200.256	42.5983	63.2128	131.357		198.962	149.232	178.114	302.211	236.353
391.51	42.9607	30.9813	53.6476	55.312		200.043	42.5627	63.1151	131.379		198.997	149.385	178.053	301.99	235.909
392	42.9534	30.9879	53.7589	55.3967		199.853	42.5318	63.0521	131.405		199.004	149.323	177.953	301.735	235.506
392.49	42.9491	30.9637	53.8435	55.2572		199.634	42.5044	62.9558	131.366		199.088	149.413	177.869	301.475	235.108
392.98	42.9382	30.9572	53.8942	55.3022		199.417	42.4593	62.8388	131.352		199.185	149.25	177.819	301.152	234.634
393.47	42.9241	30.9537	53.9374	55.2873		199.218	42.4345	62.8143	131.338		199.231	149.189	177.723	300.909	234.437
393.96	42.9022	30.9603	54.028	55.2664		199.02	42.3923	62.672	131.337		199.244	149.215	177.648	300.625	234.136
394.45	42.8866	30.9804	54.0305	55.2796		198.843	42.3453	62.6662	131.361		199.355	149.234	177.567	300.345	233.713
394.94	42.8775	31.0162	54.089	55.2808		198.673	42.3054	62.5616	131.327		199.452	149.234	177.451	300.152	233.39
395.43	42.8622	31.0412	54.1576	55.1598		198.507	42.2568	62.3965	131.373		199.521	149.146	177.363	300	232.964
395.92	42.8416	31.0446	54.3829	55.0636		198.317	42.1945	62.2647	131.411		199.562	148.878	177.323	299.864	232.632
396.41	42.8157	31.0571	54.5043	55.1974		198.129	42.1578	62.2923	131.486		199.654	149.021	177.292	299.666	232.251
396.9	42.8042	31.0743	54.5255	55.2675		197.932	42.1025	62.3308	131.481		199.706	149.21	177.301	299.41	231.915
397.39	42.8073	31.0998	54.5561	55.4292		197.742	42.027	62.353	131.506		199.769	149.453	177.297	299.115	231.565
397.88	42.798	31.1323	54.6203	55.508		197.552	41.9675	62.4412	131.532		199.794	149.994	177.335	298.89	231.169
398.37	42.7846	31.1754	54.7644	55.5394		197.351	41.9026	62.4741	131.586		199.837	150.718	177.387	298.71	230.853
398.86	42.7732	31.1996	54.8832	55.4875		197.118	41.8257	62.4631	131.666		199.892	151.349	177.435	298.471	230.481
399.35	42.7683	31.2202	55.0228	55.4604		196.897	41.739	62.4186	131.706		199.972	151.926	177.575	298.313	230.134
399.84	42.7777	31.2361	55.0643	55.4449		196.733	41.6594	62.423	131.764		200.032	152.614	177.727	298.105	229.757
400.33	42.7545	31.2536	55.3863	55.4251		196.587	41.6038	62.4265	131.793		200.06	152.816	177.897	297.903	229.391
400.82	42.7493	31.2582	55.6103	55.3893		196.378	41.5396	62.3957	131.818		200.098	153.044	178.068	297.705	229.04
401.31	42.7296	31.2673	55.8903	55.2885		196.147	41.5017	62.3209	131.815		200.105	153.242	178.26	297.494	228.612
401.8	42.717	31.2809	56.1236	55.2686		195.917	41.4572	62.2709	131.76		200.191	153.508	178.476	297.236	228.221
402.29	42.7329	31.2706	56.382	55.2965		195.716	41.4254	62.2249	131.739		200.291	153.584	178.677	296.985	227.794
402.78	42.7401	31.2898	56.6815	55.2812		195.542	41.392	62.1649	131.719		200.451	153.904	178.874	296.809	227.392
403.27	42.7317	31.2962	56.8603	55.3514		195.351	41.3518	62.1273	131.719		200.584	154.461	179.077	296.616	227.017
403.76	42.739	31.2982	57.182	55.394		195.148	41.3339	62.0505	131.721		200.702	154.666	179.251	296.477	226.616
404.25	42.7364	31.3088	57.4714	55.4353		194.979	41.3032	62.01	131.746		200.829	154.779	179.405	296.398	226.274
404.74	42.745	31.2913	57.6481	55.4564		194.758	41.2568	61.9826	131.769		200.923	154.778	179.52	296.378	225.865
405.23	42.7619	31.2726	57.6961	55.4811		194.574	41.1904	61.9365	131.788		200.956	154.93	179.622	296.302	225.389
405.72	42.7642	31.2638	57.8931	55.5599		194.396	41.1594	61.8513	131.81		201.008	154.933	179.788	296.176	224.995
406.21	42.7776	31.2491	58.0866	55.649		194.19	41.1423	61.796	131.799		201.038	155.051	179.895	296.088	224.685
406.7	42.7928	31.2261	58.1829	55.7285		194.007	41.1186	61.7715	131.809		201.101	155.059	179.894	295.963	224.446
407.19	42.8075	31.1988	58.2439	55.8122		193.826	41.0932	61.7624	131.803		201.183	155.107	179.887	295.806	224.137
407.68	42.7994	31.1817	58.2935	55.8965		193.589	41.0629	61.7734	131.705		201.269	155.113	179.944	295.731	223.867
408.17	42.8063	31.1694	58.3733	55.977		193.279	41.039	61.806	131.658		201.353	155.113	179.972	295.682	223.566
408.66	42.8128	31.1704	58.5951	56.076		193.029	41.0025	61.8235	131.65		201.42	154.955	180.032	295.629	223.181
409.15	42.8227	31.1726	58.7802	56.1573		192.781	40.9638	61.8257	131.651		201.461	154.866	180.172	295.491	222.893
409.64	42.8226	31.1632	58.9334	56.2188		192.558	40.935	61.8225	131.586		201.602	154.852	180.246	295.439	222.516
410.13	42.8445	31.1726	59.0913	56.2681		192.353	40.9108	61.8017	131.509		201.743	154.928	180.405	295.366	222.351
410.62	42.8634	31.1938	59.149	56.3045		192.129	40.8782	61.7978	131.392		201.846	154.755	180.501	295.342	222.144
411.11	42.8933	31.2132	59.2222	56.3521		191.883	40.8616	61.7509	131.332		201.988	154.589	180.57	295.288	221.902
411.6	42.9113	31.2377	59.2558	56.4171		191.619	40.8644	61.7099	131.283		202.086	154.436	180.713	295.219	221.734
412.09	42.9245	31.2314	59.2556	56.4789		191.422	40.8827	61.6575	131.285		202.147	154.379	180.772	295.248	221.433
412.58	42.9314	31.2163	59.3197	56.5255		191.196	40.8959	61.6283	131.207		202.228	154.252	180.878	295.206	221.194
413.07	42.9501	31.1971	59.2431	56.5598		190.964	40.9051	61.6015	131.151		202.329	154.174	181.003	295.127	220.941
413.56	42.9584	31.154	59.195	56.5453		190.806	40.9077	61.5431	131.098		202.368	154.028	181.134	295.019	220.649
414.05	42.989	31.1192	59.197	56.5205		190.594	40.9068	61.4573	131.046		202.421	153.866	181.266	294.917	220.615
414.54	42.9849	31.0878	59.2203	56.5297		190.373	40.8823	61.4164	130.99		202.506	153.81	181.352	294.852	220.77
415.03	42.9702	31.0347	59.1177	56.5295		190.146	40.8422	61.4014	130.996		202.609	153.737	181.449	294.805	220.975
415.52	42.9627	31.0172	59.0908	56.5622		189.958	40.8064	61.379	130.969		202.644	153.682	181.467	294.697	220.78
416.01	42.9585	30.9839	59.0394	56.5474		189.741	40.7946	61.3129	130.938		202.707	153.619	181.573	294.551	220.55
416.5	42.9655	30.9353	59.022	56.5817		189.527	40.7913	61.2877	130.938		202.817	153.604	181.711	294.404	220.311
416.99	42.9742	30.9039	59.0314	56.6133		189.346	40.8217	61.3663	130.9		202.93	153.596	181.837	294.283	220.1
417.48	42.9849	30.8728	59.011	56.6646		189.396	40.8723	61.554	130.846		203.016	153.526	181.939	294.184	219.932
417.97	42.9123	30.8348	58.9388	56.6943		189.236	40.8982	61.5322	130.82		203.093	153.446	181.992	294.057	219.748
418.46	42.7509	30.7987	58.8583	56.7605		189.066	40.9399	61.4835	130.822		203.139	153.401	182.07	293.943	219.516
418.95	42.6163	30.7654	58.7119	56.8595		188.839	40.9647	61.4623	130.818		203.151	153.294	182.103	293.862	219.263
419.44	42.6392	30.7234	58.5547	56.7717		188.639	41.0074	61.4014	130.787		203.158	153.264	182.141	293.666	219.033
419.93	42.6509	30.6911	58.4984	56.7419		188.476	41.0488	61.4016	130.794		203.166	153.265	182.149	293.522	218.742
420.42	42.6662	30.6548	58.3546	56.74		188.283	41.0664	61.3583	130.803		203.17	153.254	182.185	293.347	218.584
420.91	42.6749	30.6681	58.1785	56.7527		188.07	41.1344	61.3194	130.79		203.136	153.231	182.212	293.19	218.398
421.4	42.6951	30.6725	58.0095	56.824		187.833	41.1972	61.2957	130.697		203.111	153.168	182.245	293.026	218.158
421.89	42.7112	30.6954	57.9317	56.769		187.624	41.2515	61.2811	130.638		203.108	153.101	182.305	292.843	217.873
422.38	42.7655	30.7193	57.8567	56.7985		187.385	41.315	61.206	130.549		203.114	153.097	182.385	292.722	217.59
422.87	42.7789	30.6854	57.7223	56.8105		187.17	41.35	61.1887	130.475		203.142	153.177	182.435	292.565	217.294
423.36	42.7965	30.6303	57.5573	56.9042		186.923	41.3688	61.2271	130.422		203.149	153.265	182.527	292.391	216.927
423.85	42.8274	30.5973	57.38	56.8965		186.698	41.4134	61.1453	130.38		203.158	153.301	182.595	292.221	216.693
424.34	42.8406	30.5551	57.2822	56.9758		186.49	41.4878	61.0792	130.315		203.169	153.386	182.589	292.036	216.54
424.83	42.8692	30.5328	57.2273	56.9547		186.209	41.5247	61.0966	130.233		203.153	153.437	182.68	291.916	216.334
425.32	42.8854	30.502	57.1669	56.9689		185.839	41.5614	61.0624	130.14		203.139	153.469	182.683	291.83	216.093
425.81	42.8787	30.4895	57.0663	56.9568		185.641	41.6126	61.0584	130.075		203.108	153.453	182.653	291.704	215.883
426.3	42.8988	30.4228	56.99	56.9608		185.403	41.6576	61.0215	130.044		203.069	153.493	182.637	291.586	215.561
426.79	42.9005	30.4815	56.8877	57.0234		185.154	41.704	61.0628	130.013		203.048	153.545	182.658	291.493	215.287
427.28	42.9381	30.543	56.7522	57.0219		184.879	41.7454	61.0116	129.95		202.996	153.604	182.555	291.365	214.945
427.77	43.0044	30.6144	56.6461	57.0733		184.691	41.783	60.9205	129.822		202.952	153.642	182.552	291.234	214.631
428.26	43.086	30.7148	56.5252	57.0323		184.429	41.798	60.5948	129.753		202.993	153.674	182.572	291.051	214.355
428.75	43.1287	30.8155	56.3527	57.0718		184.213	41.806	60.396	129.649		202.956	153.713	182.616	290.853	214.038
429.24	43.1306	30.8924	56.2032	57.0656		184.01	41.8236	60.4044	129.641		202.927	153.667	182.658	290.675	213.727
429.73	43.1428	30.9832	56.023	57.0036		183.878	41.8426	60.1706	129.588		202.953	153.549	182.717	290.517	213.349
430.22	43.155	31.0069	55.8677	56.8275		183.732	41.8249	59.6665	129.556		202.922	153.425	182.772	290.359	212.98
430.71	43.1608	31.0593	55.7102	56.8467		183.545	41.8317	59.2865	129.507		202.856	153.429	182.775	290.193	212.618
431.2	43.1768	31.073	55.5203	56.9128		183.313	41.8524	58.8604	129.43		202.843	153.534	182.873	290.087	212.153
431.69	43.1623	31.132	55.3167	56.9396		183.131	41.8493	58.8347	129.385		202.796	153.64	182.946	289.962	211.863
432.18	43.1496	31.1782	55.105	56.9414		182.895	41.8396	58.6879	129.338		202.798	153.742	182.987	289.884	211.526
432.67	43.1508	31.2212	54.9142	56.9725		182.704	41.8366	58.5134	129.344		202.747	153.844	183.037	289.8	211.162
433.16	43.1397	31.2503	54.7315	56.9494		182.735	41.8434	58.4287	129.379		202.751	153.88	183.189	289.676	210.933
433.65	43.1231	31.2506	54.4851	56.828		182.627	41.843	58.1332	129.414		202.857	153.952	183.294	289.559	210.669
434.14	43.1002	31.29	54.2311	56.6216		182.46	41.8488	58.0207	129.446		202.852	153.965	183.472	289.405	210.237
434.63	43.0598	31.3294	53.9675	56.5714		182.425	41.8494	57.8391	129.43		202.818	153.974	183.699	289.3	209.918
435.12	43.0277	31.4115	53.7252	56.5562		182.331	41.8492	57.7701	129.446		202.786	153.995	183.836	289.141	209.568
435.61	43.0042	31.4909	53.4678	56.5362		182.057	41.8651	57.7133	129.472		202.741	153.993	183.994	288.978	209.034
436.1	42.9856	31.5679	53.2486	56.4947		181.875	41.881	57.6779	129.52		202.663	154.041	184.064	288.854	208.613
436.59	42.9652	31.6601	52.9791	56.4373		181.636	41.9132	57.6276	129.596		202.656	154.012	184.201	288.73	208.046
437.08	42.9293	31.7933	52.6893	56.4444		181.486	41.9188	57.4885	129.658		202.709	153.917	184.321	288.579	207.532
437.57	42.8995	31.9121	52.4234	56.4602		181.329	41.9281	57.5408	129.717		202.677	153.906	184.443	288.433	207.129
438.06	42.8992	32.0291	52.2639	56.3992		181.089	41.9528	57.4816	129.76		202.625	153.942	184.641	288.351	206.615
438.55	42.9014	32.1728	52.0529	56.34		180.903	41.9732	57.4577	129.823		202.579	153.923	185.097	288.253	205.62
439.04	42.8832	32.3301	51.8565	56.2283		180.718	42.0009	57.6016	129.856		202.601	153.886	185.458	288.141	204.988
439.53	42.8842	32.4206	51.6566	56.0318		180.555	42.04	57.4876	129.881		202.662	153.897	185.622	288.048	204.846
440.02	42.8707	32.5129	51.5048	55.8941		180.369	42.0727	57.4793	129.895		202.715	153.941	185.848	287.938	204.778
440.51	42.8383	32.5961	51.38	55.7732		180.144	42.0869	57.4167	129.895		202.76	153.98	185.943	287.799	204.616
441	42.8282	32.6712	51.2262	55.5129		179.984	42.1113	57.2971	129.916		202.767	153.931	186.042	287.715	204.675
441.49	42.8221	32.7487	51.0799	55.2826		179.852	42.1271	57.3248	129.957		202.796	153.882	186.222	287.572	204.57
441.98	42.8031	32.7959	50.96	55.0582		179.718	42.1442	57.1837	129.984		202.759	153.831	186.373	287.474	204.594
442.47	42.7918	32.8918	50.9012	54.8837		179.589	42.1531	57.0578	129.974		202.744	153.807	186.631	287.356	204.432
442.96	42.7666	33.001	50.8517	54.6704		179.501	42.1773	56.857	129.949		202.774	153.868	186.816	287.195	204.285
443.45	42.751	33.1079	50.7819	54.4119		179.463	42.2079	56.8024	129.917		202.759	153.886	186.964	287.031	204.115
443.94	42.7345	33.2312	50.6962	54.2107		179.368	42.248	56.7369	129.855		202.8	153.942	187.148	286.846	203.985
444.43	42.7271	33.3655	50.6019	54.0467		179.117	42.3027	56.7753	129.812		202.819	153.94	187.291	286.649	203.764
444.92	42.7075	33.4795	50.5028	53.8371		178.934	42.3471	56.6364	129.745		202.854	153.956	187.418	286.461	203.626
445.41	42.6835	33.5645	50.3945	53.5239		178.799	42.3896	56.5105	129.675		202.859	154.005	187.346	286.254	203.577
445.9	42.6861	33.6954	50.3398	53.3		178.673	42.4325	56.4092	129.632		202.85	153.984	187.009	286.071	203.501
446.39	42.684	33.815	50.3897	53.0923		178.605	42.4776	56.2327	129.626		202.844	153.951	187.133	285.909	203.339
446.88	42.6897	33.9096	50.2985	52.8621		178.467	42.5055	56.1668	129.643		202.838	153.886	187.401	285.763	203.106
447.37	42.6643	34.01	50.1947	52.6871		178.283	42.5476	56.2354	129.689		202.857	153.864	187.515	285.652	202.966
447.86	42.647	34.0983	50.1757	52.4672		178.101	42.5878	56.2064	129.772		202.842	153.835	187.712	285.473	202.806
448.35	42.6393	34.1831	50.2288	52.3121		177.924	42.6028	55.9841	129.806		202.83	153.79	187.87	285.319	202.736
448.84	42.742	34.2468	50.1403	52.1147		177.947	42.6187	55.6102	129.831		202.787	153.703	188.016	285.161	202.806
449.33	42.7964	34.3234	50.0257	51.9025		177.855	42.6249	55.5176	129.877		202.786	153.619	188.19	285.018	202.718
449.82	42.7988	34.3823	49.9656	51.7466		177.745	42.6435	55.363	129.952		202.75	153.519	188.299	284.858	202.728
450.31	42.8163	34.4073	49.8473	51.6056		177.545	42.6553	55.1867	129.976		202.68	153.31	188.419	284.675	202.616
450.8	42.8188	34.452	49.6906	51.4396		177.259	42.6763	55.1061	129.963		202.626	153.148	188.54	284.513	202.413
451.29	42.8119	34.4945	49.5879	51.344		177.042	42.6921	54.932	129.937		202.555	153.182	188.636	284.374	202.186
451.78	42.8124	34.5177	49.3967	51.2042		176.836	42.7462	54.8041	129.901		202.467	153.222	188.767	284.214	201.935
452.27	42.821	34.5757	49.2469	51.0049		176.629	42.785	54.7467	129.855		202.413	153.178	188.907	284.086	201.737
452.76	42.816	34.6576	49.0953	50.8025		176.446	42.8259	54.5958	129.853		202.339	153.201	188.985	283.94	201.503
453.25	42.8248	34.7473	48.9605	50.516		176.257	42.8671	54.4059	129.895		202.306	153.228	189.089	283.726	201.335
453.74	42.835	34.8239	48.8248	50.1987		176.022	42.8734	54.3887	129.907		202.206	153.12	189.231	283.594	201.461
454.23	42.8243	34.8764	48.6692	49.8524		175.773	42.9027	54.3637	129.912		202.142	152.944	189.337	283.431	201.545
454.72	42.817	34.9405	48.6392	49.556		175.497	42.8975	54.4175	129.945		202.11	152.854	189.455	283.305	201.727
455.21	42.8148	34.9764	48.6283	49.3198		175.203	42.8772	54.3109	129.971		202.097	152.703	189.516	283.204	201.877
455.7	42.8057	34.9958	48.7136	49.0695		174.965	42.9034	54.3094	129.982		202.106	152.62	189.586	283.085	201.786
456.19	42.7928	34.996	48.6486	48.7122		174.676	42.9291	54.3261	129.993		202.114	152.541	189.654	282.964	201.693
456.68	42.7705	35.0163	48.7592	48.3388		174.391	42.9553	54.2993	130.033		202.12	152.483	189.719	282.831	201.529
457.17	42.7582	35.0255	48.6244	47.9886		174.066	42.9668	54.2779	130.067		202.115	152.464	189.711	282.685	201.486
457.66	42.7589	35.0204	48.509	47.7094		173.793	43.0008	54.3286	130.067		202.158	152.425	189.765	282.536	201.344
458.15	42.7583	35.0159	48.3618	47.5842		173.504	43.0382	54.3546	130.055		202.17	152.382	189.794	282.433	201.335
458.64	42.7558	35.034	48.2407	47.2641		173.314	43.0654	54.3376	130.034		202.172	152.336	189.855	282.325	201.294
459.13	42.7404	35.0397	48.0851	47.1394		173.089	43.1114	54.2347	130.017		202.183	152.321	189.87	282.174	201.115
459.62	42.7278	35.0466	47.9049	47.0274		172.839	43.1451	54.2097	130.005		202.141	152.285	189.881	282.066	201.131
460.11	42.732	35.0581	47.7357	46.8084		172.659	43.159	54.1732	129.976		202.128	152.354	189.941	281.959	200.955
460.6	42.7557	35.0839	47.5478	46.6289		172.435	43.157	54.275	129.922		202.072	152.353	189.962	281.905	200.888
461.09	42.7942	35.0877	47.3933	46.4252		172.253	43.1362	54.2045	129.87		202.049	152.413	189.975	281.78	200.837
461.58	42.8457	35.0719	47.2141	46.7358		172.079	43.1273	54.1641	129.804		202.007	152.406	190.027	281.662	200.803
462.07	42.8891	35.0886	47.056	46.7051		171.894	43.1032	54.0662	129.797		201.94	152.328	190.064	281.562	200.847
462.56	42.9417	35.1215	46.8998	46.9319		171.698	43.0755	54.0884	129.806		201.85	152.294	190.073	281.474	200.759
463.05	42.9997	35.1282	46.7201	46.9503		171.506	43.0472	54.1279	129.771		201.759	152.216	190.077	281.39	200.716
463.54	43.0377	35.1393	46.5545	47.1666		171.341	43.0254	54.1213	129.737		201.684	152.212	190.083	281.298	200.727
464.03	43.0735	35.1264	46.3788	47.1051		171.221	43.0137	54.1206	129.752		201.633	152.14	190.093	281.213	200.602
464.52	43.109	35.1521	46.2077	47.0442		171.123	42.994	54.0142	129.775		201.541	152.14	190.128	281.097	200.313
465.01	43.1382	35.1719	46.0819	46.9244		171.033	42.9664	53.9563	129.786		201.46	152.129	190.15	280.991	200.166
465.5	43.1565	35.1805	45.9595	46.8932		170.894	42.9547	54.0561	129.77		201.398	152.091	190.19	280.847	200.024
465.99	43.1949	35.1331	45.8079	46.7026		170.721	42.9426	53.9887	129.783		201.331	152.104	190.307	280.669	199.599
466.48	43.2402	35.1228	45.6339	46.5561		170.558	42.9709	54.0559	129.788		201.265	152.108	190.369	280.591	199.404
466.97	43.2908	35.1271	45.4716	46.5442		170.271	42.9723	54.1266	129.795		201.229	152.113	190.415	280.61	199.133
467.46	43.327	35.1262	45.3118	46.6627		170.044	42.9656	54.0245	129.816		201.154	152.046	190.452	280.56	198.873
467.95	43.3663	35.158	45.1616	46.7634		169.85	42.9584	54.0288	129.838		201.065	151.986	190.512	280.512	198.619
468.44	43.389	35.163	45.0009	46.7046		169.657	42.9831	54.0807	129.865		200.983	151.931	190.585	280.476	198.565
468.93	43.3932	35.1706	44.8492	46.6643		169.484	43.051	54.211	129.901		200.902	151.895	190.654	280.417	198.346
469.42	43.4113	35.1592	44.6895	46.6926		169.327	43.128	54.3692	129.942		200.833	151.82	190.713	280.372	198.202
469.91	43.43	35.1518	44.511	46.7299		169.161	43.1987	54.5708	129.961		200.732	151.826	190.788	280.333	198.045
470.4	43.4268	35.1307	44.3783	46.7863		168.976	43.2531	54.6508	129.966		200.639	151.841	190.883	280.321	197.873
470.89	43.4172	35.1295	44.265	46.88		168.806	43.2865	54.7609	130.012		200.51	151.809	190.98	280.353	197.777
471.38	43.43	35.1305	44.1321	47.0662		168.738	43.316	54.8087	130.064		200.395	151.819	191.055	280.404	197.684
471.87	43.4299	35.1543	43.9928	47.0417		168.689	43.3302	54.902	130.09		200.291	151.766	191.142	280.665	197.525
472.36	43.4541	35.1726	43.8396	47.0745		168.614	43.329	55.0129	130.112		200.228	151.593	191.213	280.819	197.293
472.85	43.4535	35.1762	43.6835	47.0906		168.517	43.3505	55.1587	130.156		200.141	151.5	191.26	280.846	197.125
473.34	43.432	35.1332	43.5325	47.075		168.356	43.3837	55.1549	130.193		200.089	151.472	191.303	280.885	196.79
473.83	43.4168	35.1592	43.3671	47.0502		168.279	43.392	55.075	130.256		200.008	151.453	191.338	280.908	196.38
474.32	43.4274	35.1864	43.2268	47.1275		168.251	43.4433	55.0496	130.312		199.948	151.485	191.362	280.952	195.713
474.81	43.441	35.2379	43.0773	47.3004		168.261	43.4822	54.9879	130.373		199.873	151.484	191.385	280.927	195.202
475.3	43.4605	35.2313	42.9646	47.3845		168.277	43.4975	54.8593	130.411		199.816	151.49	191.402	280.911	194.763
475.79	43.4731	35.2299	42.8426	47.389		168.321	43.539	54.7778	130.493		199.698	151.511	191.402	280.878	194.277
476.28	43.4548	35.2056	42.706	47.5976		168.34	43.572	54.6926	130.521		199.57	151.511	191.411	280.876	193.606
476.77	43.4415	35.1606	42.5622	47.4475		168.346	43.6052	54.6081	130.545		199.496	151.493	191.438	280.992	193.415
477.26	43.4383	35.0804	42.4141	47.4365		168.29	43.6443	54.3943	130.591		199.447	151.415	191.449	281.132	193.242
477.75	43.4261	35.0163	42.2855	47.3799		168.283	43.7003	54.1625	130.624		199.384	151.375	191.448	281.166	193.15
478.24	43.417	34.9504	42.1545	47.3279		168.284	43.7064	53.9192	130.66		199.299	151.418	191.445	281.138	193.063
478.73	43.4163	34.8839	42.0395	47.3334		168.257	43.7132	54.091	130.669		199.261	151.376	191.438	281.108	192.905
479.22	43.4265	34.8177	41.9958	47.4046		168.229	43.6922	54.3211	130.692		199.184	151.315	191.449	281.086	192.726
479.71	43.4217	34.7625	41.9019	47.8932		168.178	43.6602	54.2268	130.687		199.143	151.321	191.449	281.059	192.577
480.2	43.3943	34.6817	41.8413	48.0752		168.11	43.634	54.2477	130.649		199.097	151.399	191.482	281.154	192.444
480.69	43.3635	34.5894	41.7942	48.22		167.975	43.5948	54.1731	130.678		199.092	151.457	191.505	281.154	192.313
481.18	43.3329	34.5289	41.7516	48.5503		167.81	43.5715	53.962	130.67		199.035	151.465	191.424	281.203	192.106
481.67	43.3083	34.4354	41.7051	48.7015		167.669	43.5334	53.9764	130.594		198.998	151.49	191.552	281.243	191.903
482.16	43.2882	34.3096	41.6432	48.8233		167.514	43.4827	54.287	130.51		198.994	151.543	191.579	281.168	191.804
482.65	43.2722	34.1799	41.5534	48.8396		167.372	43.4493	54.6221	130.459		198.973	151.61	191.585	281.084	191.534
483.14	43.2223	34.0519	41.4654	48.8459		167.27	43.4118	54.6762	130.376		198.908	151.635	191.678	281.085	191.415
483.63	43.1986	33.9097	41.3512	48.8868		167.156	43.4252	54.7634	130.265		198.856	151.671	191.705	281.054	191.31
484.12	43.1539	33.7371	41.2941	48.9128		167.041	43.4135	54.7281	130.206		198.786	151.649	191.71	281.066	191.315
484.61	43.1081	33.6969	41.2434	48.9059		166.964	43.3952	54.6805	130.084		198.695	151.678	191.744	281.044	191.451
485.1	43.0579	33.5043	41.1982	48.928		166.904	43.3784	54.6672	129.982		198.598	151.637	191.772	281.033	191.543
485.59	43.029	33.4094	41.1672	48.9388		166.818	43.3329	54.7751	129.862		198.48	151.615	191.741	281.034	191.559
486.08	42.9696	33.2609	41.1214	48.814		166.718	43.3046	54.8674	129.759		198.349	151.632	191.705	281.06	191.66
486.57	42.9334	33.0772	41.0864	48.8488		166.58	43.2628	54.9116	129.65		198.302	151.649	191.699	280.993	191.615
487.06	42.8801	32.8374	41.0497	48.8441		166.436	43.2131	54.9922	129.523		198.226	151.642	191.683	280.924	191.648
487.55	42.8221	32.7392	40.9711	48.9036		166.348	43.1718	55.303	129.419		198.14	151.708	191.683	280.887	191.597
488.04	42.7915	32.7543	40.9122	48.9231		166.239	43.1267	55.2936	129.335		198.062	151.739	191.621	280.955	191.534
488.53	42.6947	32.6325	40.8969	48.9372		166.141	43.0666	55.2372	129.255		197.954	151.807	191.553	280.993	191.401
489.02	42.6443	32.4529	40.8349	48.9486		166.055	43.019	55.2356	129.158		197.869	151.822	191.494	281.084	191.337
489.51	42.6139	32.3554	40.7955	48.962		165.938	42.9539	55.1951	129.064		197.788	151.798	191.401	281.135	191.17
490	42.5871	32.2412	40.7398	48.9829		165.805	42.8923	55.1441	128.978		197.701	151.768	191.32	281.14	190.993
490.49	42.5165	32.2394	40.6892	48.9868		165.669	42.8183	55.1005	128.863		197.615	151.783	191.235	281.124	190.796
490.98	42.5112	32.1308	40.6563	48.9969		165.535	42.7853	55.0961	128.752		197.541	151.808	191.144	281.143	190.657
491.47	42.58	31.9847	40.5983	48.9707		165.439	42.7692	55.067	128.691		197.465	151.7	191.059	281.166	190.415
491.96	42.6478	31.8345	40.5289	49.0715		165.351	42.7649	54.9623	128.632		197.392	151.66	190.986	281.23	190.236
492.45	42.6969	31.6916	40.482	49.1262		165.25	42.7809	54.974	128.531		197.339	151.575	190.94	281.338	190.109
492.94	42.7786	31.6152	40.4543	49.1405		165.192	42.7812	54.8607	128.455		197.295	151.538	190.882	281.401	189.885
493.43	42.7841	31.5874	40.3961	49.1131		165.167	42.7702	54.7477	128.384		197.243	151.483	190.868	281.513	189.742
493.92	42.8299	31.6243	40.3414	49.0873		165.121	42.7436	54.4948	128.328		197.125	151.449	190.828	281.473	189.666
494.41	42.8606	31.7459	40.2788	49.0057		165.068	42.7383	54.3421	128.236		197.059	151.389	190.806	281.45	189.575
494.9	42.8751	31.8254	40.2104	48.8819		165.048	42.7461	54.2858	128.148		197.003	151.356	190.785	281.367	189.494
495.39	42.8137	31.8673	40.1518	48.7417		164.885	42.7562	54.2011	128.08		196.92	151.337	190.747	281.361	189.329
495.88	42.7798	31.9578	40.1108	48.5719		164.729	42.7483	54.2503	127.989		196.847	151.337	190.738	281.305	189.248
496.37	42.7615	32.012	40.0579	48.409		164.576	42.7444	54.4236	127.921		196.721	151.362	190.723	281.291	189.083
496.86	42.7296	32.0652	39.9656	48.2481		164.463	42.7315	54.5738	127.888		196.649	151.318	190.68	281.244	188.962
497.35	42.8085	32.1316	39.8869	48.1824		164.311	42.7054	54.4776	127.829		196.565	151.231	190.676	281.192	188.74
497.84	42.9921	32.1979	39.8165	48.1749		164.183	42.675	54.5596	127.733		196.487	151.124	190.662	281.079	188.548
498.33	43.0322	32.2437	39.7586	48.3391		164.039	42.6586	54.4377	127.652		196.366	151.102	190.61	280.881	188.251
498.82	42.9793	32.2823	39.6683	48.2474		163.911	42.6186	54.3455	127.565		196.224	151.11	190.593	280.836	188.089
499.31	43.0052	32.2959	39.5831	48.1397		163.788	42.5901	54.3511	127.452		196.116	151.032	190.555	280.782	187.951
499.8	42.9688	32.2925	39.515	48.0948		163.6	42.5559	54.3199	127.37		196.019	151.031	190.484	280.71	187.844
500.29	42.9587	32.3149	39.4416	47.9959		163.401	42.5107	54.2484	127.256		195.957	151.062	190.446	280.65	187.652
500.78	43.0333	32.3344	39.3743	47.96		163.204	42.5078	54.1002	127.156		195.906	151.002	190.399	280.549	187.558
501.27	43.1254	32.3482	39.3136	47.9163		163.008	42.4608	54.0357	127.086		195.852	150.972	190.317	280.457	187.457
501.76	43.148	32.3876	39.274	47.9186		162.808	42.4146	53.8884	127.026		195.793	150.92	190.215	280.315	187.412
502.25	43.1523	32.3802	39.2258	47.9411		162.644	42.3544	53.8706	126.982		195.734	150.929	190.116	280.229	187.477
502.74	43.1603	32.3914	39.1606	47.9937		162.51	42.3324	54.0068	126.927		195.683	150.983	190.012	280.051	187.526
503.23	43.1498	32.3888	39.1144	48.0039		162.293	42.324	53.8545	126.83		195.603	151.008	189.928	279.928	187.476
503.72	43.1484	32.4229	39.0639	47.9975		162.029	42.2996	53.6541	126.676		195.48	151.067	189.83	279.878	187.412
504.21	43.1041	32.4551	38.9982	47.9723		161.796	42.2822	53.4979	126.628		195.364	151.114	189.737	279.806	187.334
504.7	43.0778	32.397	38.947	47.9132		161.562	42.2647	53.2331	126.583		195.264	151.14	189.67	279.7	187.127
505.19	43.0424	32.4137	38.9402	47.8631		161.298	42.2613	52.9481	126.54		195.157	151.187	189.586	279.563	187.059
505.68	43.0429	32.4179	38.9196	47.7964		161.075	42.2558	52.9262	126.557		195.084	151.205	189.499	279.471	186.934
506.17	43.035	32.4462	38.8835	47.8332		160.835	42.2017	52.9245	126.526		194.999	151.248	189.42	279.484	186.8
506.66	43.0582	32.4282	38.8063	47.8145		160.669	42.1198	52.8689	126.484		194.915	151.273	189.442	279.425	186.648
507.15	43.0819	32.4575	38.753	47.8015		160.513	42.0129	52.7603	126.451		194.821	151.241	189.449	279.337	186.444
507.64	43.1058	32.4439	38.703	47.7334		160.293	41.8933	52.5994	126.411		194.743	151.262	189.457	279.273	186.217
508.13	43.1163	32.4342	38.648	47.6618		160.127	41.6905	52.6176	126.343		194.661	151.258	189.529	279.375	186.075
508.62	43.1345	32.3561	38.6133	47.5963		159.997	41.6377	52.5652	126.278		194.592	151.222	189.555	279.441	185.887
509.11	43.1648	32.3616	38.592	47.5568		159.845	41.6287	52.7915	126.216		194.512	151.23	189.519	279.444	185.73
509.6	43.1923	32.3504	38.561	47.4761		159.696	41.5832	52.8989	126.17		194.395	151.211	189.504	279.521	185.56
510.09	43.2223	32.3351	38.5168	47.4161		159.506	41.5624	52.8905	126.147		194.326	151.232	189.491	279.564	185.48
510.58	43.2386	32.3906	38.4694	47.3198		159.311	41.5571	52.8242	126.088		194.275	151.227	189.439	279.61	185.269
511.07	43.2624	32.4231	38.4044	47.2052		159.079	41.5241	52.8268	126.016		194.16	151.261	189.416	279.75	185.105
511.56	43.3148	32.4959	38.3667	47.1208		158.795	41.5243	52.8672	125.96		194.026	151.3	189.359	279.761	184.915
512.05	43.3481	32.4858	38.3167	47.0563		158.573	41.5561	52.8089	125.919		193.97	151.251	189.299	279.899	184.797
512.54	43.3889	32.4982	38.2893	47.0217		158.375	41.5675	52.6881	125.882		193.889	151.291	189.237	280.053	184.638
513.03	43.4258	32.4599	38.2464	46.9587		158.103	41.5678	52.4041	125.828		193.813	151.387	189.158	280.141	184.512
513.52	43.4879	32.4757	38.2459	46.913		157.892	41.5609	52.1708	125.768		193.75	151.482	189.093	280.287	184.405
514.01	43.5409	32.51	38.2615	46.8829		157.709	41.5834	52.0782	125.701		193.735	151.539	189.032	280.311	184.277
514.5	43.5998	32.4789	38.2653	46.8057		157.546	41.6127	52.4646	125.623		193.67	151.544	188.983	280.338	184.172
514.99	43.6424	32.4127	38.2552	46.7947		157.405	41.6175	52.4593	125.523		193.677	151.554	188.877	280.329	183.98
515.48	43.6881	32.3703	38.2297	46.7678		157.315	41.601	52.4732	125.432		193.681	151.609	188.765	280.359	183.781
515.97	43.7243	32.3246	38.192	46.7379		157.209	41.6158	52.4965	125.303		193.699	151.59	188.63	280.345	183.539
516.46	43.7667	32.2757	38.165	46.698		157.134	41.6054	52.5075	125.18		193.694	151.602	188.459	280.372	183.433
516.95	43.7841	32.2686	38.1707	46.6406		156.987	41.61	52.5888	125.055		193.678	151.615	188.428	280.469	183.229
517.44	43.804	32.34	38.1444	46.551		156.9	41.5822	52.6458	124.948		193.623	151.748	188.391	280.605	182.997
517.93	43.8434	32.3919	38.1306	46.4255		156.863	41.5532	52.8028	124.794		193.568	151.776	188.388	280.554	182.835
518.42	43.8834	32.5102	38.111	46.2679		156.885	41.5075	52.7455	124.664		193.538	151.816	188.369	280.524	182.69
518.91	43.8968	32.5271	38.1157	46.1566		156.853	41.4627	52.7547	124.588		193.53	151.859	188.321	280.569	182.544
519.4	43.9055	32.4959	38.092	46.0607		156.815	41.3925	52.7083	124.487		193.466	151.874	188.305	280.53	182.377
519.89	43.9231	32.4759	38.0734	45.9331		156.725	41.3209	52.7403	124.378		193.397	151.907	188.317	280.498	182.228
520.38	43.9627	32.5131	38.0533	45.8033		156.65	41.1997	52.7586	124.27		193.359	151.947	188.328	280.504	182.118
520.87	43.9763	32.5256	38.0413	45.6789		156.517	41.1626	52.847	124.183		193.358	151.937	188.364	280.463	181.955
521.36	43.9707	32.5478	38.0484	45.5512		156.374	41.1184	52.8698	124.081		193.358	151.975	188.369	280.484	181.798
521.85	43.99	32.5421	38.068	45.4408		156.316	41.0679	52.8569	124		193.369	151.991	188.394	280.571	181.631
522.34	43.9782	32.5892	38.0323	45.3375		156.219	41.0352	52.8971	123.923		193.338	151.975	188.393	280.641	181.533
522.83	44.0082	32.6577	38.0217	45.1896		156.184	41.0041	53.0352	123.845		193.308	152.02	188.415	280.588	181.368
523.32	44.0324	32.6651	37.992	45.0918		156.124	40.9862	53.3394	123.783		193.31	151.98	188.436	280.46	181.216
523.81	44.0284	32.6585	37.9688	44.9621		156.039	40.9652	53.3435	123.714		193.268	151.867	188.483	280.385	181.088
524.3	44.0258	32.7297	37.9402	44.8835		156.077	40.9461	53.3848	123.665		193.216	151.817	188.486	280.337	180.957
524.79	44.0493	32.7453	37.9098	44.7933		156.031	40.8973	53.3839	123.596		193.139	151.61	188.491	280.268	180.973
525.28	44.0693	32.7414	37.8648	44.6806		156.017	40.887	53.4128	123.548		193.075	151.488	188.657	280.174	180.883
525.77	44.1116	32.7323	37.8739	44.4831		156.007	40.9023	53.291	123.533		192.947	151.4	188.761	280.142	180.756
526.26	44.1405	32.71	37.8681	44.3821		155.982	40.9072	53.2537	123.561		192.84	151.34	188.864	280.136	180.599
526.75	44.1474	32.6724	37.8937	44.24		155.986	40.9423	53.1162	123.532		192.752	151.257	188.978	280.055	180.505
527.24	44.1677	32.6745	37.9078	44.1032		156.06	40.9611	53.0751	123.507		192.658	151.195	189.108	280.06	180.395
527.73	44.1817	32.6851	37.9198	43.9774		156.098	40.9611	53.1034	123.474		192.582	151.161	189.228	280.012	180.399
528.22	44.1987	32.6542	37.9218	43.7789		156.165	40.9348	52.9935	123.402		192.486	151.122	189.343	279.986	180.357
528.71	44.2353	32.6064	37.8996	43.5634		156.185	40.9433	52.9954	123.316		192.397	150.964	189.471	280.015	180.217
529.2	44.279	32.5297	37.8789	43.5122		156.279	40.9359	52.9911	123.21		192.356	150.804	189.553	280.092	180.083
529.69	44.3394	32.38	37.8917	43.4435		156.337	40.9224	52.9207	123.091		192.323	150.65	189.645	280.108	179.964
530.18	44.3665	32.3377	37.8793	43.3918		156.347	40.8935	52.8604	123.012		192.305	150.526	189.751	280.197	179.764
530.67	44.4228	32.2938	37.8741	43.3891		156.347	40.7862	52.9491	122.919		192.318	150.476	189.805	280.293	179.601
531.16	44.4834	32.3145	37.8602	43.3178		156.361	40.6848	53.0867	122.805		192.256	150.381	189.797	280.478	179.366
531.65	44.5304	32.3001	37.8719	43.2487		156.395	40.6193	53.5191	122.726		192.179	150.32	189.787	280.567	179.164
532.14	44.5952	32.3353	37.8799	43.1647		156.431	40.6082	53.8781	122.686		192.102	150.103	189.787	280.601	178.955
532.63	44.6414	32.3192	37.8824	43.1458		156.44	40.5844	53.9625	122.649		192.023	149.985	189.824	280.632	178.819
533.12	44.6953	32.2731	37.884	43.0907		156.433	40.5256	54.0041	122.55		191.939	149.882	189.872	280.602	178.666
533.61	44.7224	32.2102	37.8949	43.0274		156.447	40.4903	54.0217	122.464		191.872	149.861	189.918	280.582	178.503
534.1	44.7553	32.1678	37.9073	42.9212		156.464	40.4118	53.9316	122.435		191.847	149.815	190.03	280.579	178.44
534.59	44.7783	32.0954	37.9315	42.9171		156.466	40.3872	53.8902	122.419		191.791	149.692	190.171	280.636	178.238
535.08	44.7756	32.0855	37.9501	42.9293		156.484	40.3663	53.8538	122.392		191.693	149.681	190.335	280.717	178.236
535.57	44.7885	32.0913	37.9566	43.0642		156.501	40.3666	53.7991	122.416		191.655	149.653	190.455	280.826	178.098
536.06	44.7918	32.1012	37.9931	43.0087		156.546	40.341	53.6507	122.4		191.601	149.642	190.583	280.878	177.85
536.55	44.8303	32.0932	38.0301	43.0281		156.608	40.3156	53.5928	122.389		191.543	149.666	190.694	280.829	177.64
537.04	44.8689	32.1133	38.0686	42.9976		156.62	40.3028	53.5	122.382		191.506	149.805	190.801	280.818	177.41
537.53	44.91	32.114	38.1141	42.935		156.702	40.3156	53.4855	122.356		191.504	149.881	190.859	280.756	177.18
538.02	44.9535	32.1431	38.1056	42.9831		156.688	40.3567	53.6435	122.317		191.519	150.018	190.952	280.689	177.031
538.51	44.9876	32.1313	38.1221	43.0386		156.705	40.4135	53.6312	122.314		191.51	150.107	191.078	280.695	176.775
539	45.0231	32.1534	38.1565	43.0388		156.759	40.4559	53.6092	122.304		191.502	150.147	191.217	280.599	176.528
539.49	45.0228	32.1751	38.1631	43.1455		156.782	40.4494	53.6576	122.272		191.458	150.181	191.333	280.518	176.162
539.98	44.9562	32.1674	38.1666	43.2203		156.787	40.4263	53.7372	122.218		191.459	150.167	191.515	280.452	175.462
540.47	44.8677	32.1779	38.1461	43.2692		156.762	40.4068	53.8656	122.146		191.438	150.141	191.666	280.398	174.88
540.96	44.785	32.1787	38.1694	43.3178		156.76	40.4275	53.9469	122.13		191.391	150.169	191.802	280.391	174.37
541.45	44.761	32.2219	38.1855	43.267		156.724	40.4526	53.8337	122.064		191.366	150.14	191.918	280.346	174.1
541.94	44.6822	32.2416	38.2638	43.2482		156.692	40.4575	53.7296	122.008		191.298	150.061	191.927	280.227	173.882
542.43	44.6114	32.257	38.2951	43.2537		156.683	40.442	53.6668	121.945		191.259	150.029	191.968	280.192	173.654
542.92	44.5064	32.2778	38.317	43.35		156.671	40.4354	53.6161	121.871		191.239	150.036	192.092	280.128	173.56
543.41	44.4715	32.2961	38.3016	43.3411		156.667	40.4274	53.4876	121.792		191.218	150.035	192.104	280.122	173.479
543.9	44.4553	32.3073	38.2725	43.3081		156.62	40.4322	53.4079	121.756		191.147	150.038	192.132	280.145	173.268
544.39	44.4329	32.3142	38.268	43.1759		156.607	40.4505	53.428	121.709		191.118	150.067	192.188	280.18	173.032
544.88	44.4136	32.3295	38.2653	43.1196		156.562	40.4681	53.3473	121.665		191.073	150.137	192.244	280.141	172.896
545.37	44.4209	32.3246	38.2584	43.0987		156.521	40.4811	53.6658	121.624		191.022	150.18	192.314	280.134	172.648
545.86	44.3961	32.3503	38.2741	43.181		156.536	40.4789	53.4908	121.591		190.998	150.201	192.366	280.099	172.358
546.35	44.3766	32.3311	38.2749	42.9992		156.5	40.5118	53.4036	121.506		190.995	150.229	192.442	279.923	171.962
546.84	44.3987	32.3616	38.268	42.9803		156.472	40.5448	53.4086	121.425		190.999	150.237	192.503	279.825	171.847
547.33	44.4477	32.3949	38.2728	42.7545		156.431	40.5391	53.4897	121.351		190.969	150.239	192.532	279.751	171.762
547.82	44.516	32.4893	38.2682	42.9812		156.417	40.5471	53.6226	121.301		190.945	150.245	192.57	279.719	171.773
548.31	44.4644	32.5554	38.2632	43.215		156.337	40.5739	53.4676	121.254		190.911	150.248	192.631	279.696	171.822
548.8	44.4299	32.6198	38.2127	43.3914		156.319	40.6007	53.475	121.201		190.915	150.203	192.693	279.697	171.772
549.29	44.3267	32.6922	38.1817	43.6763		156.278	40.6165	53.3587	121.122		190.923	150.217	192.76	279.707	171.708
549.78	44.2391	32.7808	38.1358	44.0534		156.273	40.6444	53.3329	121.021		190.904	150.25	192.838	279.7	171.734
550.27	44.2307	32.8274	38.1183	44.1876		156.242	40.6866	53.2957	120.928		190.861	150.278	192.922	279.763	171.801
550.76	44.3941	32.8279	38.1167	44.1358		156.219	40.7242	53.262	120.9		190.843	150.346	193.01	279.737	171.861
551.25	44.6303	32.8169	38.1138	43.9808		156.19	40.7481	53.166	120.853		190.847	150.364	193.106	279.791	171.975
551.74	44.8894	32.8284	38.1089	43.8135		156.12	40.7866	53.0654	120.805		190.808	150.393	193.222	279.923	172.115
552.23	45.1899	32.841	38.1172	43.8768		156.075	40.8234	52.9555	120.805		190.8	150.451	193.31	280.043	172.463
552.72	45.2771	32.8682	38.0896	43.9393		156.075	40.898	53.1567	120.773		190.736	150.502	193.404	280.134	172.738
553.21	45.3844	32.8677	38.0794	44.0464		156.034	40.8066	52.9965	120.763		190.695	150.583	193.498	280.277	173.005
553.7	45.3355	32.8624	38.0923	44.3123		155.993	40.8855	52.8357	120.724		190.643	150.601	193.601	280.349	173.424
554.19	45.2762	32.8745	38.1065	44.4999		155.932	40.9415	52.6898	120.695		190.618	150.623	193.645	280.434	173.77
554.68	45.2514	32.8821	38.1446	44.4759		155.851	40.9699	52.6481	120.676		190.553	150.615	193.708	280.619	174.088
555.17	45.2253	32.8638	38.1627	44.608		155.798	41.1124	52.5799	120.646		190.522	150.613	193.746	280.678	174.502
555.66	45.2333	32.9105	38.1511	44.6291		155.725	41.1989	52.4894	120.617		190.462	150.598	193.791	280.697	174.604
556.15	45.1951	32.9421	38.154	44.7324		155.682	41.2758	52.5559	120.58		190.415	150.57	193.819	280.759	175.855
556.64	45.1547	32.9346	38.1618	44.8393		155.635	41.3813	52.8874	120.559		190.344	150.538	193.815	280.675	176.102
557.13	45.0797	32.956	38.2026	45.0743		155.633	41.4639	52.893	120.535		190.305	150.554	193.823	280.647	176.248
557.62	45.0787	33.0112	38.1709	45.1851		155.61	41.5097	52.6734	120.509		190.276	150.627	193.834	280.647	176.241
558.11	45.0652	33.0444	38.1423	45.2331		155.552	41.5395	52.7397	120.472		190.204	150.646	193.843	280.682	176.266
558.6	45.0473	33.0667	38.098	45.2195		155.452	41.5613	52.7999	120.454		190.138	150.642	193.814	280.647	176.205
559.09	45.1157	33.0692	38.1326	45.3777		155.351	41.5962	52.7343	120.392		190.114	150.732	193.777	280.657	176.103
559.58	44.9761	33.1607	38.1248	45.5033		155.275	41.6526	52.7112	120.313		190.073	150.828	193.777	280.62	176.045
560.07	44.8982	33.2087	38.1038	45.5782		155.186	41.7025	52.8492	120.271		190.016	150.892	193.735	280.589	175.938
560.56	44.8626	33.266	38.1008	45.7064		155.117	41.7714	52.8785	120.23		189.991	150.954	193.681	280.521	175.792
561.05	44.7621	33.3027	38.1044	45.7593		155.07	41.8309	52.8798	120.201		189.943	151.057	193.648	280.525	175.725
561.54	44.563	33.3414	38.0898	45.8138		155.022	41.9193	52.8608	120.184		189.866	151.229	193.561	280.458	175.6
562.03	44.5038	33.3456	38.1134	45.7822		155.007	41.9756	52.8612	120.191		189.79	151.389	193.51	280.427	175.545
562.52	44.4897	33.3131	38.119	45.7206		154.984	42.0378	52.8264	120.203		189.721	151.57	193.468	280.393	175.535
563.01	44.5044	33.3037	38.1263	45.6775		154.968	42.11	52.6974	120.196		189.671	151.651	193.451	280.292	175.423
563.5	44.4236	33.3113	38.1562	45.8767		154.928	42.1708	52.6777	120.203		189.59	151.714	193.422	280.235	175.345
563.99	44.3118	33.3193	38.1637	45.9768		154.853	42.2319	52.7257	120.193		189.545	151.729	193.43	280.198	175.236
564.48	44.3231	33.321	38.1748	46.0014		154.796	42.3055	52.8181	120.186		189.511	151.583	193.413	280.198	175.15
564.97	44.4446	33.2993	38.1706	46.1613		154.768	42.3587	52.9739	120.17		189.512	151.505	193.407	280.122	175.064
565.46	44.4284	33.309	38.1445	46.2162		154.689	42.439	53.2363	120.169		189.464	151.494	193.427	280.14	175
565.95	44.2485	33.2707	38.1485	46.3147		154.639	42.4972	53.5811	120.146		189.399	151.517	193.445	280.121	174.9
566.44	44.1679	33.2729	38.1348	46.3336		154.599	42.5328	53.6257	120.177		189.371	151.494	193.469	280.207	174.703
566.93	44.123	33.2869	38.1388	46.2819		154.55	42.5812	53.7265	120.208		189.351	151.454	193.511	280.296	174.537
567.42	44.2034	33.2678	38.1309	46.2745		154.506	42.633	53.583	120.245		189.309	151.468	193.502	280.26	174.404
567.91	44.3673	33.2557	38.1402	46.3071		154.43	42.6758	53.561	120.243		189.278	151.441	193.512	280.171	174.353
568.4	44.6592	33.2532	38.1183	46.3563		154.346	42.725	53.5368	120.23		189.234	151.413	193.525	280.128	174.336
568.89	44.9018	33.2575	38.1121	46.3331		154.271	42.7607	53.4469	120.189		189.167	151.352	193.535	280.101	174.3
569.38	45.128	33.2779	38.1048	46.3341		154.206	42.8051	53.373	120.177		189.134	151.294	193.549	280.031	174.272
569.87	45.2441	33.2396	38.0982	46.382		154.126	42.8523	53.4043	120.203		189.073	151.2	193.577	280.045	174.245
570.36	45.2822	33.2174	38.0744	46.4315		154.031	42.8778	53.3835	120.206		189.002	151.124	193.59	279.986	174.205
570.85	45.2979	33.184	38.0176	46.4545		153.924	42.9018	53.4122	120.181		188.946	151.048	193.608	279.907	174.167
571.34	45.331	33.1507	38.0111	46.4946		153.816	42.913	53.4498	120.119		188.946	151.047	193.63	279.838	174.136
571.83	45.3185	33.1134	37.9953	46.5309		153.721	42.9397	53.6188	120.104		188.937	151.056	193.661	279.834	174.07
572.32	45.2603	33.0779	37.9774	46.48		153.631	42.9597	53.6355	120.105		188.893	151.033	193.669	279.877	174.055
572.81	45.1712	33.0369	38.0421	46.5262		153.577	42.9876	53.5757	120.131		188.853	151.04	193.72	279.942	173.944
573.3	45.0969	33.0046	38.077	46.6516		153.513	43.0127	53.5642	120.127		188.829	151.232	193.737	280.027	173.946
573.79	45.0547	32.988	38.0922	46.7548		153.45	43.0141	53.511	120.119		188.812	151.452	193.774	280.136	173.77
574.28	45.0569	32.9745	38.1176	46.8087		153.39	43.0095	53.5129	120.096		188.796	151.602	193.822	280.226	173.667
574.77	45.0488	32.9437	38.161	46.8614		153.298	42.9993	53.5108	120.074		188.766	151.654	193.884	280.32	173.602
575.26	45.1139	32.8837	38.14	46.8699		153.221	43.0093	53.5295	120.059		188.717	151.766	193.929	280.423	173.591
575.75	45.2385	32.827	38.117	46.7856		153.117	43.0237	53.5988	120.039		188.666	151.884	193.938	280.423	173.511
576.24	45.3547	32.7837	38.1223	46.7637		153.022	43.0265	53.6018	120.059		188.628	151.977	194.043	280.404	173.45
576.73	45.3856	32.7614	38.1352	46.7195		152.933	43.0299	53.4609	120.068		188.55	152.061	194.093	280.437	173.38
577.22	45.3797	32.704	38.1279	46.7094		152.84	43.0182	53.4395	120.09		188.509	152.11	194.138	280.399	173.323
577.71	45.3885	32.6426	38.1218	46.6724		152.767	43.0327	53.5802	120.141		188.458	152.217	194.201	280.337	173.194
578.2	45.3862	32.5704	38.1003	46.6227		152.679	43.0512	53.6901	120.174		188.426	152.296	194.28	280.274	173.078
578.69	45.3879	32.5459	38.0748	46.5664		152.59	43.0902	53.7147	120.151		188.398	152.423	194.333	280.25	172.915
579.18	45.4077	32.5216	38.0868	46.5703		152.486	43.1691	53.7667	120.153		188.36	152.482	194.385	280.316	172.792
579.67	45.4514	32.4909	38.0738	46.5037		152.38	43.2233	53.807	120.17		188.302	152.482	194.402	280.393	172.698
580.16	45.4897	32.4572	38.0563	46.4648		152.246	43.2475	53.9002	120.143		188.267	152.496	194.427	280.383	172.543
580.65	45.5339	32.4567	38.042	46.3685		152.119	43.2968	53.8903	120.133		188.248	152.539	194.485	280.441	172.417
581.14	45.5523	32.3987	38.0315	46.2869		152.004	43.3304	53.8771	120.129		188.243	152.557	194.535	280.491	172.301
581.63	45.6435	32.3483	38.0517	46.2226		151.878	43.3691	53.8882	120.162		188.185	152.571	194.559	280.485	172.181
582.12	45.7449	32.2989	38.0565	46.1094		151.755	43.4034	53.8497	120.198		188.138	152.608	194.58	280.446	172.119
582.61	45.6966	32.2692	38.051	46.0534		151.638	43.4101	53.793	120.204		188.04	152.656	194.596	280.479	172.001
583.1	45.7195	32.2735	38.064	45.7488		151.545	43.4528	53.7227	120.201		187.932	152.689	194.64	280.503	171.833
583.59	45.6701	32.294	38.0685	45.7337		151.462	43.4829	53.6285	120.182		187.887	152.629	194.67	280.528	171.73
584.08	45.7634	32.3012	38.0954	45.7518		151.358	43.522	53.5209	120.169		187.846	152.656	194.713	280.541	171.617
584.57	45.9234	32.2935	38.0908	45.8844		151.244	43.5593	53.5039	120.125		187.829	152.724	194.801	280.572	171.509
585.06	46.042	32.2996	38.0476	46.081		151.13	43.6434	53.6253	120.124		187.874	152.833	194.888	280.633	171.446
585.55	46.0403	32.2667	38.0065	46.2087		151.05	43.7243	53.6167	120.105		187.872	152.902	194.987	280.683	171.339
586.04	46.008	32.2297	37.9742	46.3007		150.954	43.791	53.6074	120.105		187.821	153.002	195.075	280.716	171.234
586.53	45.9925	32.2268	37.9817	46.3301		150.84	43.8343	53.6026	120.099		187.791	153.045	195.153	280.778	171.083
587.02	46.1708	32.2039	37.9668	46.3271		150.703	43.8867	53.6296	120.103		187.759	153.133	195.224	280.77	170.908
587.51	46.069	32.1575	37.9491	46.2982		150.555	43.9288	53.6365	120.099		187.725	153.224	195.273	280.895	170.761
588	46.0479	32.109	37.9363	46.2164		150.479	43.995	53.4194	120.104		187.664	153.324	195.359	281.007	170.631
588.49	46.0933	32.0764	37.9222	46.1628		150.369	44.0699	53.3631	120.114		187.625	153.397	195.388	281.091	170.466
588.98	46.2045	32.0494	37.9243	46.047		150.235	44.1142	53.3028	120.185		187.575	153.508	195.432	281.103	170.319
589.47	46.1966	32.018	37.9175	46.009		150.143	44.1712	53.1987	120.249		187.51	153.641	195.492	281.129	170.196
589.96	46.2215	31.9763	37.8858	45.9682		149.97	44.2321	53.1227	120.266		187.404	153.76	195.565	281.056	170.067
590.45	46.2431	31.9511	37.8407	45.8985		149.82	44.3023	53.0457	120.278		187.323	153.869	195.607	281.088	169.983
590.94	46.236	31.9204	37.7936	45.8718		149.666	44.349	53.0757	120.288		187.251	153.959	195.637	281.091	169.905
591.43	46.2364	31.9005	37.7984	45.7705		149.528	44.3802	53.0341	120.31		187.181	154.046	195.667	281.051	169.825
591.92	46.1777	31.8812	37.8057	45.5498		149.401	44.4257	52.9711	120.351		187.083	154.134	195.687	281.047	169.735
592.41	46.2088	31.8895	37.8101	45.3539		149.237	44.4694	52.9005	120.386		186.982	154.208	195.709	281.041	169.671
592.9	46.3054	31.9107	37.8004	45.1422		149.128	44.5152	52.8081	120.41		186.928	154.316	195.724	280.985	169.611
593.39	46.3434	31.9291	37.8318	44.962		148.996	44.566	52.6692	120.421		186.851	154.39	195.77	280.885	169.552
593.88	46.3248	31.9168	37.837	44.8125		148.821	44.6249	52.5159	120.43		186.791	154.675	195.827	280.765	169.467
594.37	46.4261	31.8869	37.8269	44.7542		148.625	44.6605	52.4603	120.449		186.709	154.845	195.849	280.713	169.383
594.86	46.5496	31.9028	37.836	44.6615		148.455	44.7122	52.6633	120.467		186.617	155.004	195.891	280.703	169.238
595.35	46.5886	31.9038	37.8331	44.6283		148.296	44.766	52.4873	120.495		186.525	155.122	195.926	280.657	169.084
595.84	46.5717	31.8998	37.8104	44.6249		148.129	44.7959	52.4002	120.541		186.431	155.21	195.969	280.61	168.968
596.33	46.5298	31.889	37.8057	44.6235		147.954	44.8376	52.3775	120.529		186.359	155.378	196.002	280.639	168.846
596.82	46.5063	31.8778	37.8017	44.5657		147.818	44.8883	52.3344	120.558		186.253	155.469	196.053	280.639	168.72
597.31	46.4911	31.8505	37.7903	44.6549		147.699	44.8998	52.2793	120.578		186.15	155.483	196.098	280.705	168.668
597.8	46.4694	31.8514	37.7678	44.6942		147.562	44.918	52.1648	120.555		186.098	155.534	196.176	280.701	168.601
598.29	46.4344	31.8374	37.7426	44.692		147.385	44.9362	51.9112	120.557		186.023	155.554	196.246	280.617	168.513
598.78	46.4072	31.8245	37.6949	44.9445		147.251	44.9328	51.9388	120.539		185.968	155.601	196.283	280.615	168.417
599.27	46.4159	31.7805	37.6601	44.8892		147.116	44.9493	52.0301	120.536		185.857	155.683	196.339	280.626	168.316
599.76	46.3984	31.7138	37.6199	44.8149		146.985	44.9267	52.0191	120.51		185.79	155.763	196.36	280.679	168.176
600.25	46.4631	31.6884	37.6133	44.7072		146.859	44.8867	52.0318	120.493		185.687	155.89	196.392	280.773	168.015
600.74	46.4976	31.6899	37.611	44.674		146.753	44.8453	51.9614	120.472		185.615	155.962	196.431	280.927	167.853
601.23	46.5245	31.6793	37.6036	44.6059		146.624	44.8117	51.9526	120.445		185.543	156.044	196.466	280.985	167.716
601.72	46.5076	31.7333	37.5851	44.5574		146.494	44.7759	51.935	120.394		185.456	156.159	196.501	280.999	167.592
602.21	46.527	31.7447	37.5523	44.6864		146.378	44.7736	51.9541	120.36		185.386	156.186	196.556	281.051	167.471
602.7	46.5982	31.719	37.5553	44.7764		146.235	44.7692	52.0261	120.358		185.341	156.228	196.576	281.121	167.325
603.19	46.642	31.7261	37.5759	44.8977		146.088	44.769	51.8802	120.383		185.285	156.227	196.63	281.233	167.232
603.68	46.699	31.7289	37.5764	44.9877		145.926	44.7692	51.8683	120.416		185.233	156.252	196.702	281.341	167.096
604.17	46.7244	31.7734	37.557	45.0655		145.779	44.7531	51.7803	120.418		185.167	156.221	196.789	281.407	167.007
604.66	46.7758	31.8143	37.5587	45.1232		145.623	44.7307	51.8321	120.426		185.097	156.206	196.895	281.485	166.947
605.15	46.8485	31.8756	37.5505	45.223		145.438	44.7379	51.8814	120.455		185.049	156.257	196.951	281.604	166.924
605.64	46.9019	31.898	37.532	45.2822		145.294	44.7185	51.8907	120.47		184.992	156.344	197.027	281.703	166.883
606.13	46.8952	31.9592	37.5346	45.4644		145.137	44.7033	51.727	120.532		184.932	156.353	197.105	281.86	166.859
606.62	46.8856	32.0293	37.531	45.5033		144.97	44.6984	51.599	120.604		184.879	156.376	197.156	282.01	166.799
607.11	46.867	32.0916	37.5016	45.5319		144.839	44.7005	51.5355	120.654		184.858	156.43	197.193	282.157	166.741
607.6	46.8346	32.1436	37.5066	45.5323		144.698	44.6816	51.5081	120.754		184.827	156.507	197.234	282.325	166.708
608.09	46.8148	32.1943	37.5049	45.5461		144.554	44.691	51.4999	120.807		184.758	156.516	197.226	282.402	166.643
608.58	46.7688	32.2482	37.4964	45.6598		144.421	44.6707	51.5044	120.859		184.7	156.668	197.192	282.505	166.596
609.07	46.7136	32.2987	37.46	45.7597		144.266	44.6699	51.508	120.888		184.641	156.761	197.179	282.624	166.532
609.56	46.6161	32.3808	37.4355	45.8201		144.085	44.6624	51.4929	120.902		184.614	156.954	197.141	282.726	166.49
610.05	46.5127	32.4071	37.3978	45.8972		143.923	44.6434	51.4373	120.928		184.573	157.358	197.105	282.87	166.452
610.54	46.3408	32.4633	37.3588	45.945		143.753	44.6295	51.4273	120.961		184.502	157.434	197.095	282.912	166.355
611.03	46.2262	32.5206	37.3144	45.967		143.598	44.6292	51.4241	120.979		184.431	157.57	197.135	283.005	166.231
611.52	46.2651	32.5501	37.2558	46.0311		143.431	44.6231	51.3273	120.994		184.311	157.758	197.103	283.085	166.16
612.01	46.26	32.6014	37.2475	46.0831		143.288	44.6143	51.3411	121.05		184.202	157.984	197.143	283.087	166.114
612.5	46.2193	32.6522	37.2663	46.1122		143.169	44.6111	51.4343	121.112		184.128	158.117	197.168	283.108	166.071
612.99	46.1653	32.7149	37.2317	46.065		143.046	44.593	51.594	121.112		184.032	158.149	197.197	283.142	166.03
613.48	46.1309	32.7305	37.2158	46.0154		142.907	44.5713	51.567	121.135		183.931	158.22	197.214	283.149	165.981
613.97	46.1261	32.775	37.2005	46.0577		142.793	44.5112	51.538	121.154		183.839	158.286	197.27	283.132	165.953
614.46	46.1071	32.8227	37.1627	46.0142		142.674	44.4658	51.4519	121.194		183.759	158.342	197.341	283.079	165.9
614.95	46.0476	32.8656	37.1422	46.0288		142.529	44.4442	51.3586	121.231		183.64	158.51	197.403	283.079	165.877
615.44	46.0008	32.8889	37.1366	46.0498		142.391	44.4097	51.1979	121.226		183.542	158.721	197.432	283.139	165.846
615.93	45.9299	32.9122	37.1011	46.105		142.238	44.3548	51.0136	121.239		183.446	158.825	197.474	283.155	165.791
616.42	45.8235	32.9275	37.1033	46.1792		142.084	44.3048	50.9785	121.256		183.345	158.816	197.486	283.163	165.752
616.91	45.7339	32.9593	37.1178	46.2079		141.918	44.2532	50.9398	121.277		183.252	158.924	197.484	283.164	165.739
617.4	45.6288	32.9868	37.1193	46.217		141.762	44.2415	50.8703	121.331		183.178	159.098	197.487	283.182	165.715
617.89	45.5227	33.0004	37.1101	46.1306		141.601	44.2298	50.7983	121.394		183.134	159.253	197.5	283.323	165.654
618.38	45.42	33.0361	37.0899	46.1062		141.458	44.2047	50.695	121.44		183.079	159.31	197.464	283.436	165.578
618.87	45.3397	33.0478	37.0663	46.1913		141.384	44.17	50.7314	121.482		183.024	159.487	197.433	283.499	165.522
619.36	45.274	33.0644	37.0473	46.1162		141.274	44.1323	50.7906	121.532		182.968	159.683	197.404	283.554	165.486
619.85	45.1833	33.0862	37.029	46.1171		141.151	44.1016	50.7687	121.578		182.928	159.78	197.348	283.627	165.453
620.34	45.1156	33.0944	37.0192	46.1843		141.037	44.0694	50.7913	121.635		182.862	159.911	197.293	283.75	165.469
620.83	45.0331	33.0958	37.0092	46.283		140.924	44.0263	50.7927	121.687		182.779	160.133	197.232	283.867	165.445
621.32	44.9846	33.099	36.99	46.291		140.796	43.982	50.908	121.702		182.72	160.318	197.186	283.865	165.449
621.81	44.9319	33.0691	36.9546	46.2936		140.665	43.97	50.9615	121.76		182.688	160.444	197.14	283.946	165.48
622.3	44.8948	33.0429	36.9299	46.2343		140.518	43.9603	51.0429	121.827		182.614	160.573	197.098	284.015	165.518
622.79	44.8373	33.0244	36.9225	46.2169		140.416	43.9463	51.0374	121.875		182.559	160.739	197.043	284.035	165.477
623.28	44.7857	33.002	36.8831	46.132		140.346	43.921	51.0717	121.888		182.483	160.883	197.006	284.108	165.333
623.77	44.7278	32.9806	36.8314	46.0251		140.239	43.8711	51.0458	121.905		182.407	160.977	196.951	284.202	165.208
624.26	44.6801	32.9975	36.8021	45.9106		140.161	43.8222	51.1058	121.891		182.37	161.039	196.893	284.276	165.058
624.75	44.4353	32.9944	36.7992	45.8665		140.083	43.766	50.9851	121.897		182.339	161.154	196.86	284.394	164.899
625.24	44.2917	32.9962	36.7851	45.8142		139.969	43.7536	50.8883	121.963		182.258	161.3	196.798	284.554	164.813
625.73	44.2253	33.0097	36.76	45.763		139.847	43.7419	50.8046	121.984		182.159	161.389	196.732	284.734	164.654
626.22	44.2001	33.0382	36.7382	45.6874		139.717	43.7094	50.7838	122.005		182.068	161.514	196.676	284.845	164.55
626.71	44.1578	33.0488	36.7378	45.6377		139.602	43.6749	50.7658	122.026		181.991	161.614	196.611	284.962	164.392
627.2	44.1106	33.0567	36.7406	45.5718		139.488	43.6251	50.6503	122.007		181.924	161.716	196.591	285.145	164.258
627.69	44.0539	33.054	36.7272	45.5883		139.419	43.5685	50.6829	122.059		181.863	161.749	196.581	285.236	164.127
628.18	44.0134	33.0228	36.6765	45.5669		139.339	43.5307	50.6737	122.111		181.744	161.841	196.558	285.322	164.092
628.67	43.9668	33.0296	36.6839	45.5959		139.273	43.5072	50.5707	122.198		181.681	161.982	196.559	285.417	164.059
629.16	43.9276	33.0143	36.668	45.6276		139.189	43.4691	50.556	122.287		181.61	162.087	196.543	285.593	164.044
629.65	44.0005	33.001	36.6536	45.631		139.119	43.4302	50.5404	122.369		181.55	162.108	196.52	285.711	164.025
630.14	44.0315	32.9981	36.6448	45.6645		139.067	43.3987	50.6558	122.445		181.499	162.202	196.55	285.823	164.051
630.63	44.047	32.958	36.6266	45.6705		138.992	43.3807	50.8249	122.489		181.472	162.318	196.617	286.051	164.125
631.12	44.0417	32.9363	36.6278	45.7022		138.876	43.3159	50.7393	122.546		181.427	162.44	196.693	286.261	164.098
631.61	44.0135	32.8905	36.6243	45.796		138.755	43.2671	50.5156	122.634		181.364	162.564	196.749	286.36	164.208
632.1	44.0019	32.8338	36.5983	45.8161		138.679	43.2117	50.4363	122.73		181.263	162.621	196.807	286.404	164.288
632.59	43.9933	32.7718	36.6036	45.8303		138.583	43.1635	50.4164	122.825		181.173	162.666	196.859	286.493	164.352
633.08	43.9669	32.6974	36.5642	45.8395		138.514	43.1352	50.4367	122.878		181.152	162.745	196.863	286.578	164.475
633.57	43.9366	32.6122	36.5452	45.8201		138.478	43.0847	50.4192	122.955		181.099	162.774	196.903	286.66	164.467
634.06	43.8902	32.5701	36.506	45.8068		138.43	43.0352	50.359	123.054		181.065	162.794	196.928	286.707	164.568
634.55	43.8446	32.528	36.4709	45.7927		138.442	43.0136	50.3199	123.215		181.014	162.844	196.974	286.804	164.609
635.04	43.8277	32.4892	36.434	45.8105		138.415	42.9776	50.2655	123.329		180.994	162.853	196.995	286.885	164.677
635.53	43.7723	32.437	36.4225	45.796		138.365	42.9443	50.3356	123.45		180.956	162.882	197.018	286.926	164.763
636.02	43.7204	32.4092	36.4203	45.7999		138.332	42.9611	50.5918	123.591		180.902	162.929	196.995	286.975	164.851
636.51	43.6728	32.4117	36.4316	45.5774		138.281	42.9505	50.5364	123.704		180.851	163.019	196.994	287.011	164.941
637	43.6296	32.3851	36.4583	45.3779		138.218	42.922	50.4617	123.792		180.811	163.012	196.971	287.001	165.063
637.49	43.5513	32.367	36.4765	45.2449		138.116	42.9074	50.5509	123.871		180.756	163.055	197.001	286.999	165.167
637.98	43.468	32.3762	36.5174	45.0795		138.022	42.8471	50.6484	123.953		180.716	163.124	196.994	287.054	165.317
638.47	43.4223	32.3743	36.547	45.0228		137.892	42.8412	50.7567	124.004		180.646	163.18	196.978	287.021	165.424
638.96	43.395	32.3469	36.6095	44.9636		137.8	42.8161	50.7032	124.039		180.594	163.229	196.973	287.065	165.538
639.45	43.3845	32.3581	36.6331	44.8509		137.677	42.792	50.5979	124.114		180.541	163.357	196.98	287.048	165.673
639.94	43.385	32.3781	36.6848	44.6999		137.53	42.7794	50.5914	124.23		180.505	163.372	196.989	287.071	165.872
640.43	43.4971	32.3865	36.7053	44.612		137.399	42.73	50.5729	124.322		180.475	163.438	196.993	287.09	165.996
640.92	43.4879	32.3935	36.7218	44.5363		137.255	42.6893	50.4541	124.404		180.457	163.586	196.969	287.072	166.167
641.41	43.4571	32.3989	36.7411	44.4392		137.159	42.6355	50.3725	124.451		180.397	163.632	196.927	287.096	166.309
641.9	43.4394	32.4075	36.7603	44.4492		136.999	42.5942	50.3234	124.529		180.375	163.817	196.88	287.129	166.45
642.39	43.424	32.4165	36.7703	44.386		136.891	42.5378	50.2754	124.625		180.371	164.049	196.868	287.191	166.601
642.88	43.407	32.4046	36.7582	44.3404		136.779	42.5312	50.3162	124.714		180.396	164.231	196.769	287.204	166.705
643.37	43.3951	32.4054	36.7937	44.3891		136.707	42.553	50.3314	124.787		180.382	164.425	196.79	287.238	166.784
643.86	43.3751	32.3763	36.8632	44.4123		136.616	42.5604	50.2729	124.842		180.349	164.557	196.865	287.289	166.805
644.35	43.3581	32.3476	36.9008	44.344		136.549	42.5591	50.2404	124.871		180.34	164.751	196.859	287.34	166.892
644.84	43.3334	32.3332	36.9347	44.3034		136.472	42.5572	50.153	124.884		180.315	164.91	196.859	287.447	167.028
645.33	43.3078	32.317	36.9533	44.2619		136.421	42.5699	50.057	124.929		180.277	165.058	196.88	287.55	167.12
645.82	43.3037	32.3023	36.9387	44.2224		136.395	42.5662	49.8533	125.02		180.253	165.196	196.928	287.625	167.22
646.31	43.2962	32.3203	36.9441	44.1655		136.276	42.5587	49.7745	125.109		180.204	165.337	196.952	287.742	167.317
646.8	43.2762	32.3323	36.9394	44.1555		136.2	42.5505	49.7383	125.189		180.171	165.458	196.959	287.893	167.393
647.29	43.2626	32.3721	36.9136	44.1479		136.133	42.5855	49.6789	125.228		180.141	165.547	196.914	288.005	167.469
647.78	43.2536	32.391	36.8953	44.2076		136.095	42.632	49.5258	125.289		180.081	165.622	196.88	288.055	167.526
648.27	43.2467	32.4148	36.8697	44.1993		136.071	42.6698	49.4314	125.312		180.025	165.701	196.864	288.111	167.606
648.76	43.22	32.4641	36.8599	44.4247		136.006	42.6939	49.5125	125.344		179.987	165.774	196.825	288.191	167.669
649.25	43.1818	32.4599	36.8498	44.6351		135.935	42.6945	49.602	125.372		179.964	165.924	196.831	288.335	167.74
649.74	43.1598	32.4808	36.847	44.7617		135.9	42.6651	49.5199	125.448		179.943	166.007	196.837	288.438	167.828
650.23	43.129	32.5078	36.843	44.7876		135.832	42.6305	49.3214	125.466		179.901	166.132	196.844	288.607	167.884
650.72	43.101	32.5334	36.8141	44.8165		135.734	42.6306	49.1916	125.483		179.861	166.294	196.901	288.677	167.927
651.21	43.0691	32.5829	36.8021	44.7323		135.684	42.5967	49.0945	125.51		179.818	166.464	196.909	288.731	167.946
651.7	43.0523	32.6418	36.7832	44.6806		135.625	42.5493	49.0491	125.523		179.77	166.583	196.912	288.79	167.947
652.19	43.0055	32.6881	36.7718	44.6552		135.582	42.534	48.9726	125.557		179.718	166.669	196.891	288.825	167.915
652.68	42.9824	32.7569	36.7252	44.5877		135.593	42.4994	48.9516	125.574		179.671	166.752	196.853	288.815	167.923
653.17	42.9625	32.8135	36.6943	44.5579		135.595	42.4681	48.9009	125.667		179.638	166.878	196.837	288.839	167.937
653.66	42.9443	32.8686	36.6535	44.5162		135.574	42.4268	48.9033	125.708		179.615	166.967	196.867	288.861	167.901
654.15	42.9424	32.9268	36.6307	44.3351		135.566	42.4008	48.9187	125.78		179.581	167.088	196.877	288.844	167.867
654.64	42.9301	33.0012	36.5847	44.2443		135.577	42.3786	49.3198	125.825		179.56	167.156	196.924	288.881	167.815
655.13	42.9017	33.0291	36.5415	44.0989		135.528	42.3475	49.2236	125.877		179.533	167.221	196.891	288.935	167.844
655.62	42.8848	33.0834	36.5025	44.0111		135.466	42.3037	49.1153	125.926		179.507	167.36	196.913	288.954	167.805
656.11	42.858	33.116	36.4831	43.9313		135.476	42.2596	49.0588	125.978		179.477	167.504	196.938	289.062	167.788
656.6	42.8468	33.1728	36.4424	43.895		135.46	42.2428	49.1645	126.048		179.443	167.633	196.966	289.246	167.788
657.09	42.8403	33.2307	36.4173	43.8441		135.434	42.2204	49.1317	126.114		179.415	167.762	197.036	289.378	167.793
657.58	42.8307	33.3122	36.4068	43.807		135.357	42.171	49.054	126.209		179.397	167.907	197.103	289.542	167.766
658.07	42.8305	33.3473	36.3952	43.8233		135.329	42.1137	48.975	126.295		179.366	168.093	197.133	289.723	167.774
658.56	42.8342	33.4046	36.3866	43.8402		135.334	42.0597	48.9814	126.367		179.349	168.15	197.149	289.891	167.765
659.05	42.8241	33.4667	36.3842	43.7361		135.317	42.0262	49.0654	126.448		179.333	168.296	197.201	290.103	167.729
659.54	42.8128	33.5465	36.367	43.7086		135.382	41.9642	48.9459	126.515		179.311	168.394	197.232	290.327	167.695
660.03	42.7898	33.5939	36.3565	43.6537		135.375	41.8883	49.0736	126.586		179.313	168.531	197.284	290.507	167.635
660.52	42.7761	33.6235	36.3491	43.6196		135.386	41.8562	49.1879	126.671		179.302	168.691	197.342	290.613	167.518
661.01	42.7634	33.6759	36.3318	43.615		135.375	41.8364	49.1223	126.716		179.299	168.799	197.387	290.673	167.448
661.5	42.7542	33.7264	36.3255	43.563		135.346	41.8073	49.1838	126.748		179.297	168.886	197.428	290.826	167.385
661.99	42.7409	33.7552	36.3376	43.546		135.324	41.773	49.2682	126.788		179.311	168.962	197.441	290.977	167.296
662.48	42.7156	33.7809	36.3408	43.4937		135.345	41.7288	49.3141	126.856		179.313	169.125	197.484	291.104	167.228
662.97	42.6692	33.7997	36.3468	43.4909		135.357	41.682	49.4491	126.912		179.314	169.262	197.534	291.259	167.13
663.46	42.6523	33.8293	36.3724	43.4469		135.316	41.6414	49.4566	126.96		179.314	169.403	197.539	291.355	166.991
663.95	42.6419	33.828	36.3824	43.4021		135.255	41.6382	49.486	126.954		179.333	169.48	197.514	291.481	166.886
664.44	42.6204	33.8122	36.41	43.3659		135.224	41.6385	49.5053	126.907		179.339	169.529	197.488	291.62	166.752
664.93	42.6099	33.8008	36.4455	43.3512		135.215	41.634	49.5651	126.882		179.361	169.594	197.47	291.741	166.593
665.42	42.5911	33.7724	36.4416	43.3599		135.165	41.6589	49.6534	126.958		179.36	169.682	197.397	291.823	166.525
665.91	42.5768	33.7332	36.4335	43.4333		135.125	41.65	49.7078	126.946		179.338	169.784	197.359	291.907	166.465
666.4	42.5786	33.7008	36.4507	43.4878		135.073	41.6517	49.8009	126.91		179.312	169.937	197.333	291.976	166.393
666.89	42.5754	33.7133	36.4759	43.4872		135.004	41.6586	49.7834	126.909		179.28	170.215	197.317	292.019	166.28
667.38	42.574	33.7009	36.5205	43.4849		134.915	41.6416	49.8039	126.931		179.246	170.552	197.309	292.039	166.225
667.87	42.5577	33.6616	36.5804	43.4789		134.837	41.5862	49.8293	126.966		179.229	170.811	197.321	292.033	166.185
668.36	42.5215	33.6315	36.6208	43.4885		134.739	41.6016	49.8047	126.964		179.209	171.003	197.342	292.046	166.133
668.85	42.4805	33.5857	36.6472	43.4407		134.697	41.6136	49.8205	126.861		179.174	171.284	197.397	292.036	166.012
669.34	42.4187	33.5379	36.6983	43.4166		134.641	41.6193	49.8363	126.826		179.155	171.54	197.412	292.062	165.892
669.83	42.3672	33.5213	36.7355	43.4051		134.575	41.6004	49.835	126.804		179.161	171.839	197.415	292.064	165.811
670.32	42.334	33.511	36.7957	43.3723		134.505	41.578	49.889	126.772		179.16	172.14	197.37	292.016	165.741
670.81	42.3193	33.5113	36.8257	43.3366		134.451	41.5382	49.9679	126.775		179.158	172.415	197.383	292.025	165.642
671.3	42.3022	33.4934	36.8431	43.3443		134.414	41.5024	50.0063	126.722		179.113	172.646	197.387	292.121	165.483
671.79	42.276	33.4718	36.8817	43.3244		134.368	41.4804	50.0234	126.676		179.075	172.752	197.392	292.204	165.334
672.28	42.2654	33.4942	36.8956	43.3018		134.333	41.4631	50.0772	126.642		179.061	172.934	197.449	292.276	165.127
672.77	42.2512	33.4931	36.9074	43.2748		134.284	41.4627	50.0993	126.607		179.066	173.177	197.524	292.309	164.876
673.26	42.2445	33.4885	36.9279	43.2908		134.208	41.4742	50.1123	126.578		179.08	173.326	197.587	292.412	164.825
673.75	42.2358	33.4696	36.9395	43.2539		134.141	41.5077	50.1839	126.565		179.093	173.608	197.642	292.49	164.815
674.24	42.2219	33.455	36.9333	43.1992		134.136	41.5342	50.2452	126.565		179.088	173.844	197.7	292.612	164.798
674.73	42.2111	33.425	36.9268	43.1143		134.148	41.5642	50.2081	126.54		179.072	174.049	197.745	292.695	164.791
675.22	42.1742	33.4097	36.9375	43.0495		134.086	41.6078	50.189	126.511		179.076	174.29	197.821	292.805	164.847
675.71	42.1367	33.3727	36.8981	42.9983		134.034	41.6472	50.1655	126.474		179.077	174.537	197.888	292.918	164.874
676.2	42.1157	33.3404	36.8697	42.9611		133.958	41.6591	50.1688	126.431		179.086	174.774	197.945	293.088	164.958
676.69	42.0953	33.3309	36.8871	42.9313		133.893	41.6775	50.0033	126.441		179.071	175.061	197.977	293.209	165.051
677.18	42.0697	33.336	36.8939	42.8893		133.822	41.6819	50.0267	126.385		179.071	175.211	197.992	293.29	165.114
677.67	42.0538	33.3355	36.9084	42.9368		133.814	41.6689	50.0367	126.399		179.09	175.374	198.016	293.418	165.169
678.16	42.0838	33.3183	36.9122	42.9		133.796	41.6718	50.1258	126.409		179.109	175.56	198.039	293.536	165.266
678.65	42.0603	33.3201	36.924	42.8901		133.739	41.6704	50.1153	126.395		179.104	175.73	198.019	293.669	165.306
679.14	42.0316	33.3017	36.9353	42.8736		133.716	41.6632	50.072	126.373		179.078	175.864	198.016	293.74	165.396
679.63	42.0452	33.2916	36.9283	42.8475		133.661	41.6488	50.1255	126.385		179.066	175.998	198.011	293.798	165.414
680.12	42.0338	33.2494	36.9223	42.7869		133.643	41.6377	50.117	126.365		179.073	176.162	198.008	293.837	165.461
680.61	42.0155	33.2202	36.9139	42.7248		133.618	41.6241	50.0973	126.361		179.074	176.301	198.002	293.935	165.512
681.1	42.0055	33.1905	36.8752	42.4403		133.553	41.5998	49.993	126.332		179.116	176.428	197.97	294.024	165.556
681.59	41.9899	33.1578	36.8745	42.3696		133.453	41.5783	49.9118	126.308		179.125	176.526	197.939	294.118	165.624
682.08	41.9802	33.1085	36.8507	42.2559		133.344	41.5656	49.8756	126.241		179.143	176.663	197.917	294.192	165.603
682.57	41.9956	33.0491	36.8449	42.2093		133.245	41.5265	49.8934	126.216		179.176	176.89	197.905	294.22	165.547
683.06	42.0068	32.9909	36.8581	42.1668		133.142	41.4613	49.8647	126.185		179.212	177.053	197.904	294.309	165.536
683.55	42.006	32.9665	36.8891	42.144		133.032	41.4039	49.8213	126.157		179.252	177.257	197.915	294.446	165.545
684.04	42.0053	32.9437	36.9024	42.1487		132.951	41.3819	49.8874	126.119		179.286	177.383	197.901	294.54	165.575
684.53	41.9953	32.9086	36.9403	42.1852		132.892	41.3067	49.8745	126.082		179.343	177.597	197.898	294.633	165.566
685.02	41.9909	32.8909	36.9623	42.1919		132.802	41.2598	49.8834	126.097		179.354	177.605	197.845	294.776	165.488
685.51	42.0002	32.8695	37.014	42.1793		132.729	41.1942	49.8058	126.094		179.35	177.647	197.817	294.9	165.392
686	42.0021	32.8486	37.0589	42.1299		132.663	41.1681	49.7019	126.065		179.356	177.625	197.779	294.961	165.314
686.49	42.0262	32.8102	37.0745	42.0981		132.587	41.1032	49.6732	126.033		179.431	177.704	197.729	294.996	165.311
686.98	42.034	32.764	37.0919	42.0876		132.487	40.9867	49.626	125.972		179.475	177.87	197.712	295	165.267
687.47	42.0234	32.7464	37.1176	42.05		132.387	40.9129	49.5773	125.908		179.548	177.986	197.69	295.05	165.102
687.96	42.0308	32.7426	37.1461	42.0239		132.299	40.7974	49.5316	125.797		179.632	178.111	197.669	295.19	164.918
688.45	42.0223	32.726	37.1256	41.9787		132.216	40.7015	49.5046	125.694		179.708	178.203	197.648	295.346	164.843
688.94	42.0309	32.707	37.1757	41.8922		132.172	40.6417	49.4762	125.614		179.763	178.293	197.639	295.408	164.707
689.43	42.0377	32.706	37.216	41.7849		132.126	40.6163	49.3894	125.528		179.814	178.332	197.61	295.446	164.414
689.92	42.0346	32.6992	37.2294	41.7137		132.081	40.5917	49.33	125.468		179.876	178.366	197.617	295.425	164.385
690.41	42.0419	32.7045	37.2327	41.6465		132.001	40.5862	49.2792	125.451		179.922	178.279	197.628	295.509	164.348
690.9	42.0552	32.6701	37.198	41.5641		131.92	40.5593	49.2674	125.37		179.958	178.362	197.641	295.553	164.351
691.39	42.0729	32.6648	37.1837	41.4825		131.821	40.5181	49.2678	125.334		179.982	178.4	197.629	295.591	164.427
691.88	42.0865	32.6638	37.1651	41.4544		131.728	40.5075	49.2416	125.287		180.023	178.501	197.627	295.606	164.37
692.37	42.1136	32.6377	37.1468	41.4199		131.642	40.4901	49.2678	125.227		180.02	178.688	197.586	295.66	164.386
692.86	42.1394	32.6183	37.1174	41.3795		131.562	40.4776	49.2277	125.195		180.002	178.839	197.538	295.756	164.426
693.35	42.1589	32.5701	37.1006	41.3386		131.454	40.4828	49.1455	125.182		180.061	178.9	197.508	295.875	164.608
693.84	42.1775	32.5398	37.0844	41.3199		131.352	40.5027	49.0976	125.188		180.08	178.925	197.5	295.907	164.698
694.33	42.1897	32.5202	37.053	41.292		131.276	40.5157	49.0226	125.168		180.087	178.934	197.522	295.885	164.79
694.82	42.2022	32.5033	36.9968	41.3054		131.202	40.514	48.9361	125.134		180.104	178.985	197.543	295.905	164.83
695.31	42.2111	32.496	36.9589	41.269		131.089	40.5517	48.9041	125.112		180.133	179.064	197.607	296.022	164.952
695.8	42.2134	32.5339	36.9577	41.2225		130.986	40.5894	48.8952	125.085		180.116	179.072	197.659	296.069	165.052
696.29	42.2396	32.5563	36.9642	41.2054		130.881	40.6163	48.9171	125.045		180.147	179.19	197.695	296.104	165.071
696.78	42.2745	32.5547	36.9728	41.1612		130.802	40.6112	48.8623	125.012		180.18	179.298	197.726	296.019	165.263
697.27	42.3336	32.5914	36.9736	41.1634		130.704	40.6079	48.8292	124.983		180.225	179.401	197.772	296.023	165.359
697.76	42.3777	32.6163	36.9542	41.0813		130.628	40.6486	48.7949	124.973		180.258	179.527	197.851	296.043	165.382
698.25	42.4019	32.6543	36.9421	41.0227		130.517	40.6426	48.7539	124.955		180.281	179.655	197.884	296.062	165.514
698.74	42.4371	32.7197	36.9358	41.0236		130.44	40.6681	48.7463	124.894		180.303	179.822	197.928	296.098	165.666
699.23	42.4911	32.7762	36.9171	41.0316		130.351	40.708	48.7397	124.874		180.329	179.964	197.952	296.206	165.765
699.72	42.5345	32.8167	36.9074	40.9682		130.26	40.7501	48.714	124.848		180.34	180.081	197.933	296.276	165.932
700.21	42.5795	32.829	36.9029	40.9257		130.17	40.747	48.6376	124.807		180.354	180.149	197.928	296.357	166.069
700.7	42.6188	32.862	36.8935	40.8679		130.068	40.763	48.5378	124.777		180.393	180.187	197.923	296.483	166.303
701.19	42.6556	32.8999	36.8891	40.8409		129.94	40.8023	48.522	124.748		180.409	180.124	197.918	296.593	166.411
701.68	42.6887	32.9549	36.8463	40.8411		129.837	40.8461	48.4401	124.758		180.433	180.073	197.913	296.675	166.534
702.17	42.727	33.0064	36.8668	40.8813		129.746	40.8876	48.3749	124.787		180.439	180.007	197.879	296.685	166.643
702.66	42.7435	33.0551	36.8622	40.9478		129.612	40.939	48.3472	124.798		180.436	180.024	197.871	296.679	166.682
703.15	42.7788	33.1388	36.8538	41.0161		129.494	40.9601	48.2953	124.781		180.462	179.986	197.871	296.7	166.71
703.64	42.7838	33.1824	36.8381	41.1025		129.403	40.9941	48.2163	124.779		180.487	180.012	197.849	296.715	166.712
704.13	42.8162	33.2574	36.8321	41.2085		129.257	41.0128	48.1194	124.77		180.512	179.975	197.829	296.667	166.71
704.62	42.8534	33.2906	36.8315	41.1892		129.092	40.9905	48.1013	124.781		180.542	179.972	197.815	296.692	166.725
705.11	42.9002	33.3249	36.8442	41.1588		128.995	41.0016	48.025	124.796		180.557	179.945	197.833	296.747	166.731
705.6	42.9166	33.396	36.8626	41.1939		128.866	40.9809	47.9686	124.8		180.543	179.93	197.863	296.773	166.645
706.09	42.935	33.4499	36.8778	41.2262		128.776	40.9918	47.9766	124.816		180.539	179.913	197.866	296.746	166.623
706.58	42.9536	33.5009	36.899	41.2445		128.646	40.9952	47.9687	124.813		180.528	179.851	197.845	296.796	166.573
707.07	42.9555	33.5023	36.9138	41.2089		128.528	40.9934	47.958	124.835		180.512	179.868	197.819	296.792	166.506
707.56	42.96	33.5442	36.925	41.1973		128.427	41.0093	47.8377	124.847		180.529	179.863	197.799	296.834	166.43
708.05	42.9776	33.5683	36.9551	41.1838		128.29	41.0286	47.8271	124.835		180.522	179.834	197.761	296.799	166.428
708.54	42.9907	33.5958	36.9385	41.1795		128.157	41.0371	47.9019	124.825		180.494	179.815	197.763	296.771	166.386
709.03	43.0041	33.6364	36.9439	41.1471		128.071	41.032	47.9439	124.824		180.469	179.848	197.761	296.799	166.32
709.52	43.0318	33.6751	36.961	41.0803		127.967	41.0378	47.9564	124.809		180.46	179.84	197.761	296.843	166.189
710.01	43.0585	33.7048	37	41.0454		127.857	41.0573	47.9263	124.793		180.453	179.798	197.75	296.901	166.083
710.5	43.0663	33.752	37.0031	40.9912		127.692	41.0516	47.8189	124.733		180.465	179.714	197.714	296.907	165.95
710.99	43.094	33.7534	36.9844	40.9114		127.568	41.0749	47.7343	124.686		180.455	179.624	197.667	296.907	165.797
711.48	43.0887	33.734	37.0006	40.8534		127.495	41.1	47.6494	124.653		180.466	179.654	197.652	296.937	165.585
711.97	43.0718	33.7296	37.044	40.8027		127.423	41.1535	47.575	124.597		180.47	179.624	197.62	296.966	165.456
712.46	43.033	33.7311	37.0463	40.7499		127.269	41.2113	47.5891	124.538		180.495	179.666	197.542	296.884	165.31
712.95	42.9519	33.7341	37.0724	40.6889		127.17	41.2568	47.5863	124.521		180.497	179.732	197.486	296.823	165.197
713.44	42.8437	33.757	37.111	40.6674		127.044	41.291	47.4754	124.479		180.509	179.796	197.462	296.762	165.023
713.93	42.7742	33.766	37.1359	40.6504		126.931	41.2927	47.0435	124.445		180.492	179.881	197.433	296.698	164.872
714.42	42.7418	33.79	37.1544	40.6029		126.848	41.3183	47.0061	124.378		180.465	180.018	197.406	296.669	164.778
714.91	42.7127	33.8346	37.1933	40.5752		126.737	41.3518	47.0695	124.302		180.436	180.139	197.406	296.618	164.693
715.4	42.7153	33.8654	37.2032	40.5588		126.621	41.3979	47.1609	124.221		180.41	180.313	197.405	296.641	164.677
715.89	42.6938	33.9086	37.215	40.5196		126.588	41.4117	47.1742	124.168		180.382	180.485	197.417	296.73	164.565
716.38	42.638	33.968	37.222	40.4985		126.459	41.4675	47.1397	124.134		180.365	180.599	197.417	296.837	164.5
716.87	42.6085	34.029	37.24	40.4846		126.341	41.5379	47.1388	124.088		180.335	180.725	197.408	296.939	164.428
717.36	42.585	34.081	37.2493	40.4752		126.247	41.5704	46.8239	124.028		180.294	180.855	197.406	296.964	164.384
717.85	42.5629	34.1516	37.2844	40.4584		126.117	41.5866	46.8093	124.005		180.246	180.973	197.403	297.022	164.308
718.34	42.5767	34.2017	37.3002	40.468		126.006	41.6117	46.886	124.011		180.222	181.074	197.396	297.015	164.34
718.83	42.5121	34.2775	37.2982	40.4698		125.873	41.6561	46.9087	124.006		180.196	181.126	197.392	297.036	164.287
719.32	42.3908	34.3413	37.2901	40.4448		125.752	41.7102	46.8718	123.959		180.189	181.178	197.403	297.009	164.217
719.81	42.3342	34.421	37.3114	40.4299		125.709	41.7342	46.8554	123.94		180.178	181.269	197.421	297.06	164.126
720.3	42.2875	34.4898	37.3272	40.383		125.661	41.765	47.0355	123.933		180.149	181.298	197.425	297.046	164.039
720.79	42.2148	34.5179	37.352	40.3558		125.579	41.7872	47.0699	123.916		180.109	181.315	197.433	297.011	164.024
721.28	42.1353	34.5589	37.3621	40.2934		125.499	41.7993	47.4165	123.885		180.066	181.345	197.43	296.992	163.93
721.77	42.0847	34.5755	37.3702	40.2148		125.471	41.7956	47.6292	123.846		180.073	181.367	197.419	297.026	163.902
722.26	42.009	34.6029	37.3577	40.18		125.447	41.7865	47.5898	123.788		180.065	181.437	197.415	296.993	163.832
722.75	41.9849	34.6813	37.3705	40.1478		125.376	41.7911	47.5696	123.717		180.071	181.516	197.37	297.003	163.744
723.24	41.9358	34.7561	37.3842	40.0828		125.275	41.7737	47.3429	123.66		180.077	181.572	197.351	297.065	163.684
723.73	41.9301	34.8293	37.4049	40.0778		125.183	41.739	47.5219	123.606		180.11	181.604	197.34	297.054	163.601
724.22	41.93	34.9089	37.403	40.016		125.1	41.6478	47.4957	123.527		180.136	181.609	197.341	297.031	163.52
724.71	42.0233	34.9574	37.3959	39.9808		125.047	41.6025	47.5705	123.524		180.128	181.62	197.342	297.034	163.454
725.2	42.1375	35.0314	37.396	39.9351		124.972	41.5415	47.7164	123.533		180.078	181.669	197.327	297.079	163.335
725.69	42.1035	35.1202	37.3833	39.8927		124.84	41.5108	47.7301	123.514		180.053	181.636	197.312	297.048	163.213
726.18	42.0861	35.1844	37.3955	39.8917		124.735	41.4771	47.805	123.487		180.066	181.681	197.293	297.093	163.083
726.67	42.0671	35.2565	37.4045	39.905		124.632	41.4213	48.0087	123.486		180.033	181.64	197.29	297.088	163.023
727.16	42.0425	35.3457	37.4106	39.8726		124.479	41.394	48.0617	123.462		180.017	181.577	197.302	297.118	162.846
727.65	42.0132	35.4083	37.3982	39.8932		124.348	41.3774	48.0633	123.446		179.968	181.572	197.34	297.203	162.808
728.14	42.0073	35.5042	37.3855	39.9053		124.255	41.3865	47.995	123.442		179.908	181.53	197.393	297.27	162.707
728.63	41.9941	35.5716	37.4005	39.9096		124.153	41.4063	48.0512	123.417		179.881	181.387	197.416	297.287	162.861
729.12	41.9504	35.6448	37.4427	39.9139		124.074	41.4142	48.0683	123.371		179.88	181.282	197.418	297.332	162.954
729.61	41.9289	35.7274	37.4663	39.9037		124.032	41.453	48.0523	123.355		179.873	181.154	197.452	297.425	162.895
730.1	41.8703	35.8193	37.4885	39.92		123.966	41.4854	48.0829	123.353		179.868	180.918	197.469	297.507	162.778
730.59	41.8681	35.9114	37.497	39.978		123.928	41.4975	48.1085	123.349		179.911	180.802	197.489	297.567	162.661
731.08	41.8824	36.0241	37.5076	40.014		123.87	41.493	48.1458	123.338		179.927	180.756	197.506	297.571	162.542
731.57	41.8996	36.1278	37.5262	40.0211		123.794	41.514	48.1986	123.334		179.917	180.775	197.543	297.62	162.354
732.06	41.9307	36.2151	37.5495	40.0161		123.761	41.5606	48.2295	123.316		179.893	180.758	197.577	297.712	162.195
732.55	41.9311	36.3035	37.578	39.9768		123.682	41.5835	48.2302	123.326		179.89	180.733	197.585	297.809	161.928
733.04	41.9405	36.386	37.5918	39.92		123.58	41.6137	48.274	123.348		179.863	180.769	197.586	297.94	161.774
733.53	41.9526	36.4625	37.6239	39.8866		123.501	41.6017	48.2398	123.364		179.84	180.79	197.596	298.04	161.79
734.02	41.9759	36.5617	37.6875	39.8899		123.468	41.6029	48.2849	123.388		179.81	180.817	197.586	298.143	161.729
734.51	41.9892	36.6551	37.7747	39.8942		123.422	41.5783	48.2633	123.394		179.786	180.764	197.61	298.237	161.613
735	41.9998	36.7542	37.8053	39.8865		123.389	41.5874	48.3134	123.357		179.772	180.72	197.631	298.264	161.466
735.49	41.9783	36.8556	37.8371	39.8874		123.329	41.5722	48.3329	123.321		179.761	180.691	197.633	298.321	161.365
735.98	41.9566	36.9598	37.8451	39.8235		123.288	41.5759	48.3305	123.297		179.743	180.677	197.664	298.445	161.218
736.47	41.9249	37.0871	37.8746	39.7557		123.268	41.5702	48.3936	123.273		179.701	180.642	197.685	298.573	161.065
736.96	41.9132	37.2086	37.8978	39.7069		123.247	41.5835	48.4145	123.232		179.672	180.6	197.698	298.653	160.918
737.45	41.8715	37.3235	37.925	39.665		123.276	41.5804	48.4055	123.178		179.66	180.58	197.666	298.69	160.756
737.94	41.8268	37.4369	37.9522	39.6573		123.289	41.5373	48.3997	123.16		179.684	180.617	197.606	298.692	160.649
738.43	41.7969	37.5396	38.0149	39.6315		123.259	41.5579	48.3814	123.135		179.688	180.563	197.569	298.673	160.493
738.92	41.7829	37.6502	38.0462	39.6165		123.226	41.5744	48.395	123.145		179.688	180.492	197.549	298.726	160.337
739.41	41.7587	37.7709	38.0505	39.6156		123.157	41.5898	48.4169	123.139		179.706	180.311	197.54	298.794	160.283
739.9	41.7403	37.8764	38.0761	39.6587		123.131	41.6184	48.4239	123.081		179.719	180.236	197.512	298.792	160.211
740.39	41.7262	37.9668	38.0695	39.6862		123.109	41.6367	48.4101	123.011		179.725	180.133	197.52	298.745	160.166
740.88	41.7122	38.0093	38.0938	39.669		123.035	41.66	48.395	122.951		179.74	179.998	197.495	298.697	160.119
741.37	41.7229	38.0862	38.1429	39.6701		123.027	41.6914	48.3792	122.909		179.744	179.915	197.488	298.713	160.029
741.86	41.7031	38.1491	38.1854	39.6816		123.025	41.7184	48.3927	122.86		179.761	179.932	197.469	298.724	159.984
742.35	41.6764	38.2464	38.2242	39.6399		123.01	41.7558	48.3856	122.813		179.762	179.846	197.446	298.726	159.917
742.84	41.6489	38.3135	38.2671	39.6475		122.998	41.784	48.397	122.784		179.791	179.809	197.444	298.716	159.849
743.33	41.6119	38.3789	38.2867	39.649		122.988	41.8012	48.4251	122.729		179.837	179.797	197.434	298.705	159.694
743.82	41.5873	38.4481	38.3268	39.7019		123.015	41.8072	48.4308	122.686		179.89	179.743	197.419	298.697	159.607
744.31	41.5391	38.5217	38.3567	39.7228		123.048	41.8296	48.4271	122.652		179.886	179.666	197.41	298.634	159.505
744.8	41.4999	38.5951	38.3779	39.7665		123.013	41.8798	48.3803	122.594		179.897	179.593	197.407	298.583	159.353
745.29	41.4622	38.6291	38.3952	39.7901		122.997	41.9428	48.3518	122.54		179.905	179.532	197.375	298.49	159.202
745.78	41.4011	38.6642	38.4096	39.823		123	41.9793	48.2966	122.475		179.934	179.484	197.337	298.446	159.016
746.27	41.3386	38.6951	38.3721	39.865		122.956	42.0277	48.2638	122.434		179.948	179.282	197.3	298.438	158.851
746.76	41.27	38.7423	38.3597	39.9322		122.936	42.0504	48.231	122.407		179.98	179.249	197.251	298.433	158.699
747.25	41.2242	38.7592	38.3853	39.9297		122.949	42.0746	48.2333	122.372		180.004	179.201	197.224	298.416	158.456
747.74	41.1562	38.7742	38.3937	39.9439		122.912	42.0789	48.2819	122.342		180.026	179.119	197.243	298.344	158.328
748.23	41.101	38.7828	38.4224	39.9429		122.894	42.1077	48.3062	122.31		180.039	179.065	197.249	298.3	158.208
748.72	41.031	38.797	38.4348	39.9836		122.89	42.1309	48.3089	122.291		180.078	179.015	197.219	298.266	158.115
749.21	40.9555	38.8351	38.442	39.9588		122.871	42.176	48.2732	122.245		180.094	178.986	197.219	298.246	158.02
749.7	40.8829	38.8543	38.4574	40.0595		122.845	42.2229	48.2499	122.223		180.12	178.991	197.21	298.259	157.9
750.19	40.8025	38.8598	38.4935	40.1554		122.779	42.2715	48.2453	122.191		180.153	179.052	197.201	298.287	157.702
750.68	40.7246	38.8461	38.5088	40.3265		122.738	42.3371	48.2605	122.168		180.208	179.059	197.208	298.226	157.65
751.17	40.6496	38.8338	38.553	40.3851		122.737	42.3766	48.2429	122.166		180.288	179.011	197.191	298.177	157.57
751.66	40.5688	38.8166	38.5943	40.4864		122.746	42.3934	48.2262	122.129		180.329	178.984	197.192	298.132	157.431
752.15	40.4794	38.8063	38.6161	40.6152		122.756	42.4476	48.1804	122.113		180.384	179.023	197.196	298.027	157.349
752.64	40.4335	38.809	38.6393	40.7975		122.755	42.4912	48.2239	122.033		180.39	179.071	197.215	297.978	157.274
753.13	40.3539	38.7793	38.6551	40.9857		122.743	42.5269	48.2341	121.942		180.419	179.185	197.237	297.973	157.17
753.62	40.2547	38.766	38.6514	41.1244		122.723	42.5415	48.2522	121.896		180.443	179.178	197.266	297.974	156.959
754.11	40.1585	38.7422	38.6449	41.2355		122.698	42.562	48.2587	121.843		180.498	179.235	197.289	297.916	156.716
754.6	40.006	38.7591	38.6437	41.2945		122.68	42.5883	48.2314	121.797		180.534	179.189	197.333	297.914	156.611
755.09	39.983	38.7501	38.6565	41.3524		122.69	42.6021	48.2198	121.764		180.547	179.178	197.373	297.963	156.484
755.58	39.9095	38.7584	38.6483	41.4194		122.719	42.5778	48.2124	121.676		180.553	179.205	197.404	297.973	156.208
756.07	39.8434	38.7636	38.6847	41.4797		122.745	42.5421	48.2008	121.605		180.559	179.192	197.467	297.956	156.21
756.56	39.8218	38.7751	38.7201	41.5424		122.759	42.5238	48.1562	121.473		180.576	179.125	197.502	297.896	156.188
757.05	39.7727	38.7825	38.7673	41.5787		122.807	42.5242	48.1431	121.413		180.59	179.097	197.572	297.821	156.075
757.54	39.7386	38.7998	38.7668	41.5956		122.82	42.5209	48.083	121.368		180.602	179.179	197.589	297.825	155.922
758.03	39.6976	38.8067	38.7652	41.6167		122.835	42.5189	48.0483	121.327		180.58	179.229	197.592	297.804	155.734
758.52	39.6523	38.7978	38.7603	41.6313		122.891	42.5449	48.0258	121.231		180.565	179.225	197.636	297.782	155.554
759.01	39.5934	38.788	38.7579	41.6319		122.912	42.5338	47.9995	121.134		180.549	179.244	197.68	297.74	155.297
759.5	39.5515	38.7758	38.7695	41.615		122.907	42.5255	48.0104	121.041		180.49	179.272	197.706	297.721	155.156
759.99	39.5246	38.7591	38.7555	41.6258		122.891	42.5352	48.0016	120.952		180.466	179.346	197.739	297.71	154.983
760.48	39.506	38.7533	38.7305	41.6266		122.878	42.5809	47.9966	120.854		180.453	179.214	197.757	297.674	154.769
760.97	39.5013	38.7836	38.7315	41.6431		122.911	42.5988	47.987	120.743		180.43	179.059	197.812	297.677	154.574
761.46	39.5032	38.7856	38.7353	41.6449		123.02	42.6119	47.9353	120.666		180.408	179.087	197.829	297.686	154.306
761.95	39.5317	38.7779	38.751	41.6449		123.064	42.6532	47.9358	120.582		180.367	179.063	197.831	297.684	153.9
762.44	39.5378	38.775	38.7655	41.6609		123.13	42.6882	47.8966	120.469		180.323	179.036	197.806	297.697	153.683
762.93	39.5537	38.7558	38.7698	41.6945		123.138	42.7206	47.8696	120.369		180.267	179.016	197.786	297.745	153.502
763.42	39.5656	38.7423	38.7682	41.7015		123.135	42.7446	47.8642	120.297		180.217	179.052	197.805	297.758	153.488
763.91	39.5831	38.7456	38.7747	41.7376		123.14	42.8057	47.8773	120.248		180.185	179.04	197.785	297.735	153.439
764.4	39.6482	38.7542	38.7807	41.748		123.142	42.849	47.8512	120.204		180.151	179.07	197.772	297.729	153.455
764.89	39.6716	38.7444	38.7913	41.7854		123.176	42.8653	47.8243	120.116		180.099	178.994	197.762	297.702	153.362
765.38	39.6588	38.7594	38.7985	41.8486		123.167	42.8733	47.8161	120.014		180.059	179.05	197.74	297.758	153.38
765.87	39.6082	38.7591	38.7911	41.9062		123.166	42.8933	47.792	119.891		180.039	179.116	197.73	297.786	153.476
766.36	39.5558	38.7727	38.8307	41.9232		123.159	42.8982	47.7978	119.832		179.994	179.184	197.714	297.758	153.305
766.85	39.5194	38.8093	38.8402	41.9502		123.124	42.8965	47.801	119.747		179.953	179.284	197.72	297.752	153.169
767.34	39.4766	38.8141	38.8383	41.9789		123.112	42.8806	47.7965	119.635		179.902	179.306	197.724	297.669	153.042
767.83	39.4383	38.8118	38.8374	41.9859		123.141	42.8624	47.8177	119.547		179.87	179.378	197.675	297.615	153.018
768.32	39.3859	38.827	38.8221	42.0325		123.209	42.8395	47.8684	119.456		179.856	179.313	197.648	297.578	152.959
768.81	39.3441	38.8386	38.8052	42.1376		123.272	42.8374	47.9061	119.351		179.802	179.164	197.652	297.541	152.945
769.3	39.303	38.8392	38.7645	42.1693		123.3	42.8425	47.8824	119.206		179.776	178.974	197.627	297.455	152.898
769.79	39.2556	38.8356	38.7645	42.1795		123.318	42.839	47.8864	119.082		179.75	178.858	197.631	297.337	152.819
770.28	39.2081	38.8402	38.7572	42.1869		123.326	42.8511	47.8219	118.968		179.712	178.79	197.619	297.319	152.832
770.77	39.1468	38.8317	38.7427	42.2115		123.346	42.8655	47.7909	118.868		179.681	178.705	197.649	297.22	153.11
771.26	39.0808	38.8152	38.7488	42.2392		123.299	42.8936	47.7531	118.756		179.666	178.739	197.685	297.153	153.095
771.75	39.0217	38.8131	38.7486	42.263		123.24	42.8941	47.758	118.654		179.656	178.7	197.711	297.079	153.15
772.24	38.9698	38.8168	38.7503	42.2713		123.179	42.9089	47.7201	118.626		179.605	178.701	197.764	297.084	153.225
772.73	38.9006	38.8194	38.7438	42.3164		123.132	42.9189	47.6847	118.57		179.566	178.638	197.818	296.986	153.297
773.22	38.83	38.8041	38.7172	42.2761		123.08	42.9422	47.6835	118.507		179.563	178.521	197.846	296.872	153.28
773.71	38.7692	38.7797	38.7165	42.2408		123.009	42.9792	47.6691	118.422		179.529	178.618	197.892	296.825	153.315
774.2	38.6978	38.7779	38.7374	42.2022		122.904	42.9961	47.6604	118.332		179.493	178.559	197.942	296.806	153.248
774.69	38.6531	38.7701	38.7413	42.1968		122.837	43.0145	47.6573	118.269		179.455	178.536	197.999	296.718	153.165
775.18	38.5799	38.7718	38.7569	42.2254		122.768	43.0162	47.651	118.186		179.432	178.419	198.022	296.594	153.048
775.67	38.5264	38.7553	38.7671	42.2289		122.7	43.0251	47.6658	118.094		179.427	178.416	198.058	296.456	152.935
776.16	38.4765	38.7471	38.7594	42.2928		122.688	43.0204	47.6766	117.979		179.415	178.433	198.067	296.38	152.673
776.65	38.4319	38.7366	38.7507	42.35		122.623	43.0198	47.6464	117.897		179.389	178.346	198.087	296.304	152.601
777.14	38.365	38.7149	38.7715	42.3809		122.557	43.0427	47.655	117.806		179.366	178.255	198.111	296.188	152.475
777.63	38.3235	38.6865	38.7744	42.3781		122.5	43.0484	47.6836	117.69		179.339	178.099	198.146	296.14	152.394
778.12	38.2821	38.6696	38.7651	42.4036		122.429	43.0495	47.677	117.586		179.298	178.097	198.169	296.081	152.27
778.61	38.2417	38.6513	38.748	42.4841		122.388	43.0175	47.6782	117.499		179.256	178.11	198.218	295.97	152.135
779.1	38.2079	38.6114	38.7292	42.5907		122.382	42.9894	47.6382	117.457		179.222	178.139	198.273	295.873	152.085
779.59	38.163	38.5731	38.6736	42.6088		122.435	42.9635	47.606	117.392		179.184	178.117	198.309	295.818	151.941
780.08	38.1498	38.5619	38.6704	42.6217		122.48	42.9347	47.5731	117.35		179.149	178.187	198.32	295.754	151.826
780.57	38.1346	38.5484	38.6867	42.6307		122.497	42.8955	47.5732	117.291		179.128	178.304	198.337	295.733	151.489
781.06	38.1095	38.5097	38.6898	42.6652		122.512	42.896	47.5966	117.197		179.086	178.314	198.369	295.676	151.414
781.55	38.0781	38.4781	38.6737	42.6399		122.478	42.8784	47.596	117.111		179.071	178.427	198.373	295.588	151.427
782.04	38.0518	38.4436	38.6735	42.6698		122.427	42.8653	47.648	117.001		179.015	178.57	198.346	295.482	151.351
782.53	38.0292	38.4289	38.6471	42.6474		122.371	42.8857	47.651	116.871		178.99	178.787	198.345	295.38	151.303
783.02	38.0058	38.4027	38.6212	42.6476		122.323	42.8817	47.594	116.747		178.958	178.974	198.331	295.245	151.206
783.51	38.0007	38.3689	38.6474	42.6195		122.258	42.8607	47.5821	116.632		178.906	179.196	198.337	295.072	151.201
784	37.9847	38.3672	38.6242	42.5826		122.241	42.8343	47.5421	116.541		178.858	179.243	198.365	294.784	151.077
784.49	37.9576	38.3543	38.618	42.5102		122.212	42.8123	47.4847	116.431		178.794	179.381	198.402	294.579	150.831
784.98	37.9334	38.3731	38.599	42.4508		122.152	42.7821	47.4121	116.332		178.741	179.397	198.413	294.35	150.699
785.47	37.9262	38.3583	38.5744	42.4102		122.088	42.7662	47.3577	116.223		178.678	179.596	198.423	294.107	150.693
785.96	37.9026	38.3509	38.5594	42.3492		122.053	42.7575	47.2893	116.08		178.661	179.756	198.421	293.847	150.714
786.45	37.8693	38.3163	38.5049	42.3233		122.064	42.7556	47.2291	115.921		178.631	179.863	198.435	293.594	150.673
786.94	37.8574	38.2892	38.4818	42.1728		122.045	42.7486	47.2162	115.809		178.604	179.949	198.448	293.333	150.61
787.43	37.8189	38.2601	38.458	41.977		121.981	42.7279	47.1564	115.719		178.549	180.068	198.494	293.057	150.619
787.92	37.807	38.249	38.4327	41.9401		121.897	42.7455	47.1309	115.625		178.47	180.045	198.549	292.773	150.762
788.41	37.78	38.2299	38.4048	41.8325		121.848	42.7246	47.0909	115.549		178.41	180.12	198.581	292.551	150.649
788.9	37.7711	38.2146	38.3757	41.7071		121.833	42.7035	47.0035	115.416		178.349	180.187	198.578	292.358	150.673
789.39	37.751	38.1895	38.3692	41.5619		121.806	42.681	46.9475	115.299		178.29	180.327	198.598	292.18	150.697
789.88	37.7193	38.1402	38.3462	41.3285		121.742	42.6827	46.8372	115.18		178.243	180.414	198.615	292.008	150.745
790.37	37.6925	38.1003	38.3396	41.3133		121.696	42.6767	46.7422	115.042		178.181	180.44	198.67	291.786	150.674
790.86	37.6603	38.0629	38.3235	41.2535		121.632	42.6772	46.709	114.984		178.093	180.441	198.683	291.57	150.597
791.35	37.6299	38.0358	38.3372	41.2217		121.602	42.6525	46.6785	114.88		178.022	180.437	198.684	291.363	150.562
791.84	37.6012	38.0092	38.3197	41.1098		121.593	42.6234	46.6167	114.82		178.014	180.443	198.697	291.08	150.544
792.33	37.557	37.9658	38.3202	41.0318		121.563	42.6153	46.5408	114.768		177.971	180.569	198.718	290.881	150.542
792.82	37.5211	37.9184	38.3307	41.0025		121.528	42.5998	46.495	114.724		177.922	180.593	198.712	290.702	150.51
793.31	37.4696	37.8712	38.3201	40.9304		121.536	42.5585	46.4402	114.697		177.863	180.679	198.704	290.51	150.362
793.8	37.4233	37.8423	38.3054	40.9382		121.567	42.5286	46.3936	114.647		177.813	180.816	198.702	290.262	150.001
794.29	37.385	37.8219	38.3258	40.7367		121.605	42.4946	46.3261	114.564		177.733	180.827	198.679	290.087	149.772
794.78	37.3688	37.7883	38.3264	40.6258		121.635	42.4877	46.275	114.498		177.673	180.868	198.629	289.874	149.732
795.27	37.3447	37.7755	38.3006	40.6013		121.639	42.4703	46.2138	114.358		177.551	180.934	198.605	289.661	149.783
795.76	37.325	37.7523	38.2873	40.532		121.655	42.4335	46.1537	114.192		177.521	180.884	198.586	289.364	149.818
796.25	37.3063	37.6999	38.297	40.5442		121.68	42.371	46.0799	114.034		177.51	180.882	198.541	289.075	149.846
796.74	37.2876	37.6699	38.2926	40.4253		121.732	42.35	45.9928	113.946		177.54	180.893	198.499	288.864	149.893
797.23	37.2726	37.6202	38.2716	40.3215		121.754	42.3134	45.8885	113.849		177.523	180.829	198.481	288.643	149.91
797.72	37.2617	37.5687	38.2593	40.367		121.84	42.2479	45.8374	113.757		177.508	180.779	198.454	288.473	149.944
798.21	37.2256	37.4984	38.258	40.482		121.842	42.1976	45.8014	113.646		177.471	180.692	198.408	288.261	149.936
798.7	37.2037	37.4275	38.2599	40.4151		121.841	42.156	45.729	113.509		177.442	180.707	198.357	287.99	149.939
799.19	37.2005	37.3373	38.2683	40.4758		121.856	42.1333	45.6762	113.372		177.407	180.769	198.347	287.754	149.964
799.68	37.1748	37.2651	38.2851	40.7301		121.897	42.0952	45.6686	113.26		177.362	180.788	198.296	287.522	149.989
800.17	37.1493	37.2034	38.296	40.8388		121.903	42.0585	45.6547	113.161		177.317	180.825	198.259	287.276	149.979
800.66	37.1166	37.1258	38.3136	40.981		121.905	42.0225	45.635	113.063		177.255	180.902	198.234	286.972	149.964
801.15	37.092	37.0337	38.3167	40.9282		121.959	41.9939	45.6211	112.968		177.229	180.957	198.276	286.727	150.046
801.64	37.067	36.9508	38.3207	40.8217		121.943	41.9741	45.5891	112.854		177.209	180.995	198.32	286.498	150.128
802.13	37.0526	36.9217	38.2883	40.4333		121.938	41.938	45.5693	112.76		177.146	181.058	198.343	286.298	150.178
802.62	37.0543	36.8792	38.3033	40.3539		121.973	41.8895	45.5869	112.634		177.117	181.088	198.35	286.131	150.287
803.11	37.0588	36.8597	38.2929	40.3894		122.019	41.8432	45.5868	112.489		177.063	181.097	198.376	285.949	150.358
803.6	37.054	36.8418	38.3158	40.9733		122.021	41.7696	45.5577	112.365		177.013	181.108	198.423	285.658	150.39
804.09	37.0553	36.8091	38.3203	41.4769		122.032	41.718	45.5313	112.255		176.985	181.125	198.467	285.373	150.441
804.58	37.0451	36.7619	38.3262	41.603		122.025	41.676	45.4997	112.207		176.977	181.163	198.471	285.106	150.442
805.07	37.0298	36.7427	38.3509	41.7096		122.046	41.6506	45.4704	112.173		176.93	181.203	198.489	284.815	150.412
805.56	37.023	36.7171	38.3629	41.8758		122.119	41.6198	45.4709	112.138		176.863	181.247	198.484	284.568	150.477
806.05	37.0252	36.6953	38.3652	41.8702		122.158	41.5856	45.4916	112.04		176.838	181.28	198.459	284.375	150.611
806.54	37.0198	36.6671	38.3478	41.8226		122.216	41.5719	45.4717	111.939		176.793	181.372	198.472	284.192	150.632
807.03	37.0231	36.6404	38.3181	41.8084		122.267	41.5368	45.5182	111.845		176.759	181.364	198.482	283.936	150.515
807.52	37.025	36.6099	38.3031	41.7556		122.297	41.5258	45.4843	111.737		176.736	181.426	198.469	283.72	150.386
808.01	37.0431	36.5976	38.2593	41.7229		122.294	41.5229	45.453	111.62		176.663	181.52	198.461	283.503	150.302
808.5	37.0601	36.5751	38.2378	41.6496		122.352	41.4987	45.4408	111.514		176.594	181.531	198.467	283.272	150.217
808.99	37.0639	36.5503	38.2294	41.6076		122.439	41.4639	45.402	111.406		176.538	181.586	198.463	283.029	150.138
809.48	37.0654	36.5245	38.2364	41.5624		122.509	41.4545	45.4086	111.3		176.466	181.658	198.463	282.852	150.106
809.97	37.072	36.5056	38.233	41.5588		122.557	41.4291	45.4272	111.221		176.445	181.677	198.439	282.653	150.108
810.46	37.0683	36.4977	38.2002	41.5468		122.578	41.4305	45.3916	111.088		176.408	181.709	198.426	282.481	150.184
810.95	37.0628	36.4645	38.1708	41.6066		122.577	41.419	45.3431	111.011		176.355	181.751	198.405	282.3	150.24
811.44	37.0568	36.4328	38.1392	41.5989		122.576	41.402	45.314	110.885		176.293	181.813	198.363	282.084	150.273
811.93	37.0472	36.3948	38.1204	41.5461		122.575	41.369	45.3169	110.768		176.263	181.825	198.365	281.888	150.298
812.42	37.0414	36.341	38.1158	41.5906		122.644	41.3537	45.2733	110.706		176.238	181.808	198.368	281.725	150.246
812.91	37.0224	36.2662	38.1177	41.6482		122.681	41.3434	45.2396	110.619		176.237	181.807	198.347	281.578	150.233
813.4	37.0136	36.2064	38.1071	41.6605		122.698	41.319	45.2308	110.517		176.208	181.766	198.313	281.436	150.241
813.89	37.0036	36.1702	38.1141	41.7467		122.762	41.2816	45.2116	110.427		176.187	181.734	198.283	281.272	150.199
814.38	37.0027	36.1363	38.1279	41.8077		122.773	41.2605	45.136	110.333		176.15	181.704	198.287	281.069	150.192
814.87	36.982	36.1332	38.117	41.9173		122.787	41.243	45.0518	110.237		176.098	181.724	198.301	280.855	150.132
815.36	36.9461	36.0638	38.1009	41.9554		122.798	41.2355	45.0201	110.143		176.035	181.704	198.337	280.628	149.987
815.85	36.8998	36.0219	38.0794	41.984		122.822	41.2566	44.9738	110.085		175.996	181.718	198.343	280.364	149.812
816.34	36.8745	35.9818	38.088	42.041		122.818	41.2651	44.9608	110.085		175.949	181.731	198.347	280.16	149.57
816.83	36.8626	35.9628	38.1074	42.1266		122.83	41.2735	44.9325	110.038		175.896	181.622	198.318	279.986	149.391
817.32	36.8453	35.9161	38.1229	42.1969		122.838	41.2671	44.8793	109.948		175.833	181.557	198.314	279.826	149.212
817.81	36.822	35.8722	38.136	42.1403		122.857	41.2592	44.8191	109.832		175.793	181.442	198.295	279.686	148.789
818.3	36.807	35.8239	38.1544	41.9285		122.907	41.2732	44.7651	109.726		175.763	181.028	198.258	279.523	148.7
818.79	36.7851	35.8049	38.1365	41.8984		122.957	41.2673	44.6917	109.62		175.727	180.887	198.228	279.334	148.591
819.28	36.7675	35.7414	38.1238	41.9026		122.989	41.255	44.6705	109.511		175.675	180.516	198.224	279.183	148.513
819.77	36.7503	35.6825	38.1247	41.893		122.931	41.252	44.6425	109.4		175.622	180.315	198.171	279.02	148.815
820.26	36.7378	35.6374	38.081	41.907		122.911	41.2269	44.6592	109.339		175.577	180.212	198.085	278.863	148.879
820.75	36.7179	35.6119	38.0812	41.9145		122.901	41.2219	44.6679	109.291		175.532	180.207	198.006	278.677	148.85
821.24	36.6965	35.6054	38.0361	41.9331		122.925	41.2025	44.662	109.232		175.471	180.15	197.948	278.495	148.725
821.73	36.6676	35.6049	37.999	41.9049		123.001	41.1869	44.6487	109.136		175.434	180.131	197.896	278.372	148.712
822.22	36.6316	35.5793	37.9963	41.8762		123.067	41.2052	44.6452	109.019		175.404	180.115	197.872	278.186	148.716
822.71	36.592	35.5814	38.0064	41.7878		123.155	41.2135	44.6163	108.933		175.347	180.043	197.842	277.962	148.673
823.2	36.5598	35.5966	38.0173	41.7102		123.176	41.2013	44.5862	108.875		175.291	179.855	197.845	277.773	148.682
823.69	36.5259	35.5905	37.9943	41.671		123.189	41.1739	44.5382	108.794		175.247	179.65	197.808	277.53	148.66
824.18	36.5128	35.5807	37.9624	41.6231		123.201	41.1733	44.5288	108.718		175.196	179.448	197.842	277.362	148.656
824.67	36.4996	35.519	37.9273	41.5992		123.218	41.1851	44.5154	108.652		175.125	179.39	197.821	277.193	148.62
825.16	36.4851	35.4643	37.9144	41.5954		123.22	41.1957	44.5136	108.592		175.096	179.29	197.779	277.031	148.675
825.65	36.487	35.386	37.8891	41.5406		123.228	41.2149	44.5192	108.497		175.029	179.065	197.776	276.893	148.665
826.14	36.4822	35.3509	37.8628	41.4962		123.282	41.2529	44.4939	108.382		175.012	179.061	197.787	276.773	148.593
826.63	36.4837	35.3001	37.8557	41.4892		123.334	41.2814	44.4565	108.252		174.975	179.15	197.785	276.582	148.485
827.12	36.4986	35.2553	37.8713	41.4427		123.411	41.3175	44.403	108.134		174.916	179.115	197.779	276.353	148.287
827.61	36.4997	35.1765	37.8648	41.4067		123.454	41.3541	44.3921	108.013		174.881	179.212	197.779	276.175	148.212
828.1	36.4982	35.1189	37.8255	41.3764		123.486	41.387	44.3482	107.936		174.846	179.277	197.766	276.049	148.205
828.59	36.4775	35.0916	37.809	41.3559		123.483	41.4071	44.3151	107.898		174.815	179.335	197.739	275.88	148.198
829.08	36.471	35.0594	37.8048	41.3618		123.462	41.4553	44.2962	107.87		174.783	179.23	197.716	275.738	148.147
829.57	36.4653	35.0142	37.7886	41.3707		123.442	41.4909	44.2915	107.848		174.742	179.115	197.711	275.559	148.113
830.06	36.4775	34.9447	37.7567	41.3759		123.456	41.5359	44.2773	107.758		174.707	178.931	197.702	275.401	148.065
830.55	36.476	34.8726	37.7115	41.3907		123.465	41.5658	44.2555	107.706		174.673	178.652	197.68	275.221	148.01
831.04	36.4611	34.7978	37.6601	41.4145		123.391	41.5893	44.244	107.625		174.647	178.291	197.651	275.096	147.963
831.53	36.4537	34.7427	37.6207	41.4599		123.363	41.614	44.2286	107.573		174.624	178.104	197.641	274.959	147.829
832.02	36.4258	34.6618	37.5793	41.4682		123.374	41.6716	44.234	107.508		174.617	178.04	197.643	274.863	147.762
832.51	36.3914	34.604	37.5118	41.4986		123.402	41.6551	44.2	107.463		174.586	178.048	197.644	274.71	147.756
833	36.3853	34.5448	37.438	41.4841		123.429	41.6773	44.1748	107.372		174.555	178.131	197.623	274.567	147.817
833.49	36.3667	34.4874	37.3837	41.4485		123.454	41.6941	44.1427	107.315		174.493	178.101	197.591	274.416	147.881
833.98	36.3419	34.3911	37.3479	41.4203		123.444	41.7229	44.1322	107.229		174.412	177.984	197.552	274.274	147.996
834.47	36.3298	34.2795	37.3042	41.3834		123.479	41.7335	44.081	107.14		174.339	177.746	197.482	274.079	148.235
834.96	36.3143	34.1754	37.2798	41.2816		123.531	41.7354	44.04	107.096		174.284	177.62	197.424	273.862	148.379
835.45	36.3138	34.067	37.2566	41.2286		123.599	41.7203	44.0266	107.052		174.217	177.627	197.354	273.644	148.413
835.94	36.3004	33.9631	37.2218	41.1744		123.639	41.7028	44.0147	106.997		174.131	177.741	197.304	273.478	148.465
836.43	36.2849	33.8296	37.1822	40.9831		123.657	41.6936	43.9652	106.926		174.092	177.905	197.268	273.291	148.459
836.92	36.2641	33.7543	37.1526	40.8014		123.68	41.7125	43.9191	106.849		174.015	177.931	197.238	273.127	148.433
837.41	36.2493	33.722	37.1183	40.4604		123.684	41.7342	43.8703	106.763		173.942	178.03	197.228	272.965	148.392
837.9	36.2199	33.6832	37.0861	40.3444		123.716	41.7545	43.791	106.681		173.888	178.579	197.19	272.764	148.28
838.39	36.1946	33.6494	37.0375	40.4749		123.745	41.758	43.718	106.606		173.858	179.091	197.182	272.615	148.258
838.88	36.1928	33.6114	36.9688	40.563		123.767	41.7705	43.6688	106.535		173.831	179.228	197.17	272.482	148.248
839.37	36.1655	33.5832	36.9291	40.4846		123.779	41.7572	43.6168	106.453		173.78	179.379	197.147	272.277	148.296
839.86	36.1473	33.5331	36.8894	40.167		123.786	41.7608	43.5299	106.356		173.73	179.468	197.164	272.1	148.289
840.35	36.1228	33.5217	36.8641	40.1775		123.804	41.8025	43.4454	106.242		173.691	179.632	197.103	271.962	148.297
840.84	36.0944	33.4763	36.8381	40.1857		123.826	41.8207	43.4088	106.14		173.597	179.593	197.053	271.838	148.279
841.33	36.0855	33.4583	36.7741	40.2013		123.833	41.8611	43.3256	106.022		173.519	179.542	197.063	271.677	148.307
841.82	36.0546	33.4821	36.7157	40.2067		123.83	41.9005	43.2263	105.936		173.471	179.555	197.017	271.541	148.311
842.31	36.0158	33.4966	36.6504	40.2328		123.825	41.9119	43.097	105.881		173.43	179.544	196.952	271.452	148.349
842.8	35.9878	33.4847	36.6183	40.2824		123.816	41.9472	43.0399	105.798		173.393	179.528	196.909	271.382	148.333
843.29	35.9507	33.4727	36.5679	40.3308		123.808	41.9982	42.9548	105.707		173.393	179.632	196.856	271.242	148.3
843.78	35.9282	33.4808	36.5067	40.3113		123.829	42.0519	42.8971	105.65		173.39	179.671	196.832	271.106	148.219
844.27	35.9071	33.4972	36.4696	40.298		123.833	42.102	42.8159	105.576		173.371	179.8	196.791	270.957	148.162
844.76	35.8888	33.4706	36.4242	40.269		123.784	42.1224	42.7322	105.535		173.371	180.148	196.737	270.805	148.125
845.25	35.8837	33.4857	36.3796	40.3186		123.759	42.1332	42.6546	105.427		173.354	180.748	196.69	270.651	148.094
845.74	35.8572	33.4826	36.3145	40.3373		123.726	42.1337	42.5966	105.328		173.331	181.156	196.623	270.523	148.03
846.23	35.8437	33.4855	36.2578	40.4778		123.712	42.1164	42.5575	105.252		173.307	181.403	196.524	270.414	148.008
846.72	35.8169	33.5012	36.1882	40.4496		123.678	42.1161	42.5123	105.154		173.248	181.58	196.46	270.314	148.021
847.21	35.8184	33.4937	36.1324	40.3602		123.627	42.1404	42.4654	105.06		173.206	181.771	196.418	270.225	147.92
847.7	35.7962	33.4959	36.0747	40.2504		123.598	42.1472	42.4128	104.998		173.189	181.958	196.358	270.094	147.831
848.19	35.7775	33.5308	36.0028	40.1598		123.584	42.1931	42.3527	104.96		173.193	182.095	196.332	269.951	147.782
848.68	35.7649	33.5436	35.9216	40.0325		123.563	42.2216	42.3526	104.948		173.15	182.225	196.313	269.841	147.738
849.17	35.7708	33.5641	35.839	39.922		123.552	42.2685	42.3234	104.927		173.104	182.278	196.309	269.706	147.727
849.66	35.7609	33.5698	35.7753	39.8505		123.526	42.278	42.2552	104.888		173.058	182.357	196.273	269.64	147.685
850.15	35.7751	33.6075	35.715	39.6406		123.513	42.2865	42.263	104.821		172.994	182.353	196.198	269.576	147.651
850.64	35.7837	33.6379	35.6379	39.3954		123.527	42.272	42.2115	104.766		172.923	182.386	196.161	269.457	147.609
851.13	35.7857	33.6556	35.5745	39.1839		123.561	42.25	42.1854	104.763		172.878	182.357	196.166	269.327	147.571
851.62	35.7706	33.6663	35.523	38.912		123.533	42.2415	42.0977	104.674		172.805	182.396	196.153	269.197	147.491
852.11	35.7598	33.6934	35.4694	38.6264		123.507	42.2331	42.0622	104.61		172.785	182.465	196.152	269.114	147.442
852.6	35.7532	33.6928	35.4212	38.5696		123.534	42.2267	41.9905	104.562		172.764	182.683	196.165	268.994	147.407
853.09	35.7559	33.7102	35.3623	38.5419		123.555	42.2359	41.9535	104.515		172.741	182.673	196.166	268.873	147.418
853.58	35.767	33.7029	35.2884	38.5416		123.544	42.24	41.8776	104.44		172.756	182.662	196.124	268.764	147.466
854.07	35.7757	33.7305	35.2119	38.6804		123.565	42.2428	41.8515	104.38		172.747	182.669	196.103	268.601	147.48
854.56	35.792	33.7745	35.1519	38.7749		123.609	42.2501	41.8032	104.331		172.741	182.677	196.096	268.474	147.512
855.05	35.8103	33.8271	35.0769	38.8085		123.606	42.2584	41.7683	104.29		172.721	182.643	196.07	268.339	147.566
855.54	35.8217	33.8631	34.9923	38.7815		123.597	42.2517	41.7068	104.247		172.683	182.578	196.064	268.258	147.539
856.03	35.8463	33.8685	34.9197	38.7779		123.584	42.248	41.6705	104.228		172.656	182.533	196.084	268.174	147.551
856.52	35.8701	33.8848	34.8518	38.7655		123.535	42.2715	41.6368	104.184		172.62	182.607	196.088	268.039	147.556
857.01	35.8965	33.8606	34.7778	38.768		123.515	42.2804	41.6154	104.097		172.579	182.653	196.11	267.924	147.569
857.5	35.9237	33.8366	34.7047	38.8052		123.473	42.266	41.6149	104.05		172.543	182.542	196.15	267.827	147.602
857.99	35.9391	33.8515	34.6202	38.8179		123.438	42.2781	41.5881	104.023		172.517	182.537	196.194	267.744	147.616
858.48	35.947	33.8548	34.5484	38.8413		123.395	42.2871	41.5561	104.017		172.475	182.626	196.209	267.612	147.6
858.97	35.953	33.8633	34.4914	38.8427		123.337	42.3065	41.5291	103.946		172.442	182.702	196.214	267.463	147.607
859.46	35.9604	33.8678	34.4099	38.8298		123.291	42.2995	41.5521	103.856		172.379	182.773	196.209	267.348	147.618
859.95	35.9631	33.8739	34.3672	38.7912		123.277	42.2961	41.5894	103.794		172.316	182.795	196.213	267.226	147.647
860.44	35.9881	33.875	34.3368	38.7947		123.26	42.3019	41.574	103.73		172.297	182.836	196.181	267.099	147.687
860.93	35.9991	33.8614	34.2773	38.8073		123.224	42.315	41.5237	103.651		172.299	182.858	196.18	266.991	147.663
861.42	36.0186	33.8546	34.2427	38.822		123.207	42.3274	41.3684	103.554		172.297	182.952	196.184	266.871	147.665
861.91	36.0335	33.8501	34.2001	38.8396		123.189	42.298	41.3213	103.426		172.246	182.947	196.181	266.761	147.658
862.4	36.0543	33.8491	34.1495	38.8331		123.159	42.2744	41.225	103.297		172.162	182.94	196.161	266.607	147.682
862.89	36.0576	33.8344	34.0678	38.8513		123.067	42.2728	41.1369	103.178		172.116	182.99	196.138	266.48	147.71
863.38	36.0676	33.8275	34.0198	38.8085		123.023	42.2641	41.0566	103.066		172.022	182.989	196.105	266.372	147.727
863.87	36.0882	33.8254	33.9729	38.754		122.982	42.2579	40.9957	102.966		171.938	182.96	196.056	266.236	147.764
864.36	36.0933	33.7859	33.9437	38.6874		122.895	42.2146	40.944	102.902		171.908	183.036	196.01	266.064	147.792
864.85	36.084	33.775	33.8959	38.5977		122.791	42.1867	40.932	102.79		171.846	183.069	195.96	265.946	147.839
865.34	36.0754	33.7673	33.8661	38.5399		122.712	42.1824	40.9083	102.683		171.832	183.245	195.942	265.824	147.873
865.83	36.0701	33.7329	33.8649	38.4488		122.654	42.1763	40.9091	102.621		171.806	183.244	195.895	265.717	147.972
866.32	36.0641	33.6791	33.8214	38.3795		122.644	42.1756	40.8532	102.527		171.781	183.352	195.84	265.596	148.09
866.81	36.0658	33.648	33.8016	38.3141		122.638	42.1713	40.8195	102.451		171.757	183.413	195.826	265.496	148.173
867.3	36.0423	33.6186	33.771	38.2357		122.629	42.1751	40.8287	102.363		171.7	183.478	195.776	265.408	148.272
867.79	36.0415	33.6148	33.7463	38.1798		122.636	42.1693	40.853	102.29		171.708	183.477	195.716	265.306	148.315
868.28	36.0222	33.6152	33.6816	38.0957		122.644	42.148	40.8387	102.26		171.716	183.536	195.644	265.171	148.328
868.77	36.0136	33.6005	33.6327	38.0824		122.603	42.1232	40.7952	102.211		171.706	183.571	195.57	264.952	148.359
869.26	36.0112	33.6102	33.622	38.0536		122.567	42.0975	40.7376	102.14		171.684	183.638	195.527	264.758	148.44
869.75	36.0029	33.6252	33.5773	37.9501		122.504	42.1021	40.6714	102.067		171.656	183.651	195.452	264.631	148.446
870.24	36.0169	33.6145	33.5492	37.9461		122.478	42.0986	40.6194	101.987		171.59	183.701	195.348	264.534	148.56
870.73	36.0269	33.5919	33.471	37.9171		122.469	42.124	40.5356	101.916		171.578	183.681	195.26	264.424	148.662
871.22	36.0333	33.5723	33.3927	37.9295		122.422	42.109	40.5025	101.837		171.566	183.632	195.111	264.251	148.827
871.71	36.0335	33.5968	33.3379	38.087		122.386	42.1132	40.5002	101.787		171.578	183.708	195.023	264.077	148.946
872.2	36.0346	33.5845	33.2702	38.0749		122.343	42.1262	40.447	101.713		171.528	183.676	194.924	263.938	149.02
872.69	36.03	33.5825	33.1713	38.1086		122.278	42.1589	40.4463	101.668		171.461	183.869	194.829	263.828	149.106
873.18	36.035	33.572	33.0955	38.1068		122.222	42.2092	40.4297	101.628		171.436	183.986	194.81	263.758	149.218
873.67	36.0496	33.5755	33.0369	38.1327		122.181	42.2287	40.4128	101.597		171.402	183.988	194.791	263.684	149.391
874.16	36.0534	33.5877	32.9987	38.1186		122.097	42.217	40.4014	101.562		171.437	184.048	194.777	263.541	149.506
874.65	36.0771	33.6194	32.9976	38.1315		121.999	42.2283	40.3837	101.512		171.423	183.978	194.79	263.439	149.612
875.14	36.0965	33.6274	32.9751	38.2323		121.921	42.2629	40.3351	101.433		171.43	184.035	194.803	263.349	149.772
875.63	36.1178	33.6486	32.9528	38.271		121.949	42.2832	40.2694	101.307		171.439	184.104	194.827	263.287	149.978
876.12	36.1319	33.6458	32.926	38.2937		121.968	42.2965	40.2272	101.192		171.421	184.148	194.841	263.204	150.185
876.61	36.1477	33.6773	32.9003	38.3072		121.888	42.3053	40.2153	101.085		171.434	184.239	194.841	263.125	150.272
877.1	36.1716	33.687	32.8787	38.36		121.879	42.2973	40.2045	100.948		171.423	184.334	194.809	263.072	150.391
877.59	36.1776	33.698	32.8476	38.3896		121.849	42.3	40.1673	100.864		171.427	184.375	194.781	263.037	150.536
878.08	36.1978	33.7236	32.7913	38.4457		121.793	42.2993	40.1531	100.738		171.42	184.435	194.723	263.013	150.627
878.57	36.2041	33.7344	32.7603	38.5219		121.741	42.294	40.1454	100.633		171.42	184.695	194.652	263.007	150.664
879.06	36.2062	33.7542	32.7134	38.4499		121.725	42.2878	40.1025	100.546		171.443	184.843	194.587	262.962	151
879.55	36.2018	33.7616	32.6488	38.4408		121.695	42.2595	40.1001	100.473		171.472	184.992	194.554	262.851	151.046
880.04	36.2047	33.7827	32.6103	38.3508		121.674	42.2281	40.0921	100.393		171.481	185.034	194.503	262.718	151.149
880.53	36.183	33.8173	32.5981	38.2507		121.651	42.2067	40.0735	100.308		171.478	185.001	194.486	262.62	151.159
881.02	36.1667	33.8802	32.5587	38.0935		121.634	42.2011	40.0439	100.232		171.511	185.127	194.381	262.583	151.205
881.51	36.1616	33.9344	32.4974	38.0621		121.58	42.184	40.0233	100.195		171.565	185.092	194.288	262.547	151.263
882	36.1452	33.9801	32.4617	38.0647		121.58	42.1595	40.018	100.168		171.583	185.11	194.044	262.466	151.381
882.49	36.1408	34.0469	32.4197	38.0709		121.572	42.1466	39.9789	100.156		171.625	185.031	193.904	262.444	151.349
882.98	36.1484	34.075	32.4147	38.0239		121.557	42.1494	39.9005	100.122		171.66	184.938	193.792	262.366	151.394
883.47	36.1591	34.1388	32.3792	38.0441		121.543	42.1574	39.8493	100.101		171.708	185.027	193.723	262.351	151.371
883.96	36.1597	34.1933	32.3317	38.0408		121.568	42.145	39.7883	99.9819		171.731	185.202	193.665	262.313	151.351
884.45	36.169	34.2377	32.2845	38.0613		121.574	42.1484	39.7287	99.8843		171.733	185.191	193.624	262.217	151.358
884.94	36.2084	34.3181	32.2769	38.0379		121.605	42.1471	39.676	99.7778		171.737	185.259	193.517	262.09	151.423
885.43	36.2294	34.344	32.2889	38.0016		121.669	42.1624	39.6376	99.6743		171.729	185.334	193.493	262.073	151.601
885.92	36.2401	34.376	32.2907	37.998		121.678	42.1711	39.5912	99.55		171.71	185.452	193.481	262.015	151.657
886.41	36.2516	34.4058	32.2649	38.035		121.646	42.161	39.5296	99.4044		171.658	185.512	193.466	261.938	151.605
886.9	36.2592	34.4643	32.2644	38.1003		121.63	42.1378	39.4717	99.2445		171.639	185.482	193.452	261.826	151.452
887.39	36.2769	34.5471	32.2338	38.0853		121.608	42.1477	39.4297	99.091		171.62	185.471	193.437	261.708	151.353
887.88	36.319	34.6097	32.2023	38.0683		121.579	42.1426	39.3338	98.9295		171.634	185.528	193.439	261.602	151.328
888.37	36.349	34.7036	32.1841	38.1352		121.591	42.1336	39.2937	98.8056		171.643	185.535	193.443	261.505	151.358
888.86	36.352	34.7272	32.1613	38.1199		121.604	42.1264	39.3476	98.7023		171.635	185.565	193.43	261.427	151.302
889.35	36.3681	34.748	32.1335	38.0869		121.601	42.1287	39.3294	98.5921		171.631	185.63	193.424	261.236	151.232
889.84	36.3869	34.7777	32.1006	38.1161		121.608	42.1317	39.3058	98.5108		171.601	185.702	193.404	261.022	151.234
890.33	36.4135	34.7864	32.0846	38.1267		121.58	42.1249	39.2586	98.3605		171.604	185.885	193.405	260.886	151.242
890.82	36.4498	34.8223	32.0655	38.1528		121.609	42.1154	39.2082	98.2155		171.624	186.097	193.412	260.847	151.163
891.31	36.4706	34.8164	32.067	38.2444		121.67	42.093	39.165	98.1646		171.632	186.221	193.421	260.762	151.134
891.8	36.4906	34.8295	32.0878	38.2859		121.665	42.067	39.1052	98.1084		171.666	186.332	193.431	260.668	151.115
892.29	36.5131	34.8715	32.1114	38.3165		121.654	42.0736	39.1244	98.0392		171.665	186.475	193.42	260.469	151.092
892.78	36.5458	34.8384	32.0882	38.3851		121.653	42.101	39.1281	97.9896		171.67	186.725	193.393	260.353	150.979
893.27	36.5728	34.8691	32.0627	38.4723		121.674	42.1223	39.0928	97.9689		171.634	186.906	193.41	260.213	150.897
893.76	36.5896	34.906	32.0075	38.6508		121.718	42.121	39.0613	97.9747		171.6	187.016	193.421	260.12	150.769
894.25	36.6094	34.9242	31.9971	38.9065		121.712	42.1228	38.9772	98.015		171.583	187.17	193.454	259.941	150.707
894.74	36.619	34.9285	32.0131	39.1943		121.73	42.141	38.9035	98.0926		171.614	187.332	193.49	259.803	150.661
895.23	36.6374	34.9355	31.9814	39.4705		121.759	42.1687	38.8082	98.1792		171.638	187.459	193.531	259.712	150.63
895.72	36.6373	34.9019	31.9599	39.6699		121.805	42.2249	38.7642	98.2302		171.657	187.563	193.596	259.661	150.574
896.21	36.6146	34.8472	31.9382	39.7964		121.864	42.2628	38.7208	98.2141		171.669	187.673	193.612	259.599	150.484
896.7	36.609	34.8183	31.8964	39.9037		121.901	42.2987	38.7178	98.1855		171.673	187.765	193.632	259.553	150.403
897.19	36.5928	34.7526	31.8471	39.9761		121.911	42.3113	38.6882	98.1228		171.678	187.898	193.698	259.451	150.346
897.68	36.5646	34.6818	31.8341	40.0293		121.904	42.3369	38.6709	98.0584		171.655	187.998	193.752	259.374	150.212
898.17	36.5357	34.6144	31.8651	40.0681		121.923	42.3493	38.685	98.01		171.662	188.084	193.808	259.274	150.077
898.66	36.5213	34.5747	31.8909	40.1254		121.923	42.3447	38.6514	97.9674		171.623	188.173	193.876	259.198	149.941
899.15	36.5038	34.5805	31.894	40.1909		121.932	42.3314	38.6244	97.9321		171.658	188.219	193.915	259.153	149.84
899.64	36.5079	34.5595	31.8645	40.2542		121.889	42.3245	38.6243	97.8841		171.683	188.272	193.923	259.038	149.735
900.13	36.5056	34.5148	31.8433	40.2768		121.906	42.326	38.6237	97.7944		171.71	188.309	193.917	258.925	149.626
900.62	36.4655	34.4697	31.8151	40.3604		121.898	42.3381	38.6535	97.7155		171.751	188.372	193.936	258.821	149.445
901.11	36.4226	34.4133	31.815	40.4478		121.878	42.3119	38.6498	97.6435		171.788	188.423	193.948	258.766	149.287
901.6	36.3901	34.3385	31.7676	40.5346		121.858	42.2734	38.6349	97.5645		171.806	188.488	193.94	258.736	149.13
902.09	36.3489	34.2515	31.7575	40.6208		121.854	42.2361	38.6164	97.4891		171.806	188.525	193.939	258.744	148.968
902.58	36.3169	34.1796	31.7785	40.6989		121.841	42.2291	38.6035	97.4094		171.82	188.538	193.928	258.745	148.738
903.07	36.3078	34.1143	31.7677	40.7426		121.865	42.213	38.5902	97.3371		171.867	188.613	193.925	258.71	148.511
903.56	36.2909	34.037	31.7238	40.7604		121.891	42.2219	38.5815	97.2563		171.899	188.673	193.878	258.643	148.312
904.05	36.2689	33.9704	31.6969	40.7662		121.891	42.2088	38.5588	97.1446		171.915	188.754	193.836	258.571	148.169
904.54	36.2296	33.8575	31.6801	40.7885		121.905	42.1752	38.5258	97.0356		171.904	188.778	193.82	258.525	147.979
905.03	36.21	33.7736	31.6503	40.8499		121.899	42.163	38.5361	96.9541		171.927	188.811	193.768	258.439	147.775
905.52	36.1788	33.634	31.6266	40.8873		121.861	42.1573	38.5429	96.8532		171.958	188.851	193.724	258.36	147.65
906.01	36.1571	33.5041	31.612	40.9228		121.865	42.1294	38.5279	96.7429		171.984	188.871	193.684	258.354	147.452
906.5	36.141	33.3548	31.6197	40.9539		121.835	42.1021	38.4999	96.6239		172.032	188.9	193.617	258.309	147.328
906.99	36.1005	33.2027	31.5806	40.9105		121.85	42.0837	38.4957	96.5415		172.065	188.804	193.561	258.229	147.197
907.48	36.0578	33.0688	31.5516	40.9059		121.825	42.0744	38.4893	96.4773		172.073	188.986	193.525	258.149	147.014
907.97	36.0148	32.9412	31.5606	40.8625		121.784	42.0777	38.479	96.3741		172.076	189.07	193.517	258.073	146.887
908.46	35.9747	32.7899	31.5545	40.8353		121.765	42.0904	38.4929	96.236		172.079	189.193	193.519	257.907	146.779
908.95	35.9416	32.6643	31.5249	40.8814		121.724	42.0709	38.5179	96.1386		172.078	189.312	193.504	257.806	146.711
909.44	35.9196	32.5284	31.5035	40.9353		121.709	42.0567	38.4838	96.0084		172.101	189.436	193.508	257.694	146.67
909.93	35.8996	32.4175	31.4737	41.0349		121.713	42.0537	38.4733	95.8801		172.156	189.524	193.48	257.532	146.693
910.42	35.8733	32.3109	31.4494	41.0604		121.734	42.0248	38.4183	95.767		172.215	189.582	193.484	257.399	146.772
910.91	35.8372	32.229	31.4293	41.1374		121.724	41.9998	38.3433	95.6607		172.277	189.627	193.463	257.251	146.895
911.4	35.8096	32.1192	31.4389	41.1847		121.709	42.001	38.2712	95.5704		172.325	189.688	193.442	257.145	146.978
911.89	35.7787	32.011	31.4168	41.3374		121.699	41.9917	38.2504	95.4528		172.368	189.712	193.43	257.059	147.043
912.38	35.7419	31.9149	31.4151	41.4426		121.694	41.9772	38.2811	95.3941		172.383	189.617	193.393	257.039	147.068
912.87	35.6992	31.7982	31.4123	41.5601		121.68	41.979	38.2721	95.314		172.404	189.446	193.363	257.018	147.038
913.36	35.6654	31.7379	31.3856	41.6652		121.648	41.9587	38.2959	95.232		172.442	189.484	193.285	256.957	146.923
913.85	35.622	31.6591	31.3694	41.7987		121.682	41.9434	38.284	95.1431		172.463	189.555	193.202	256.876	146.903
914.34	35.5883	31.5556	31.3594	41.8479		121.674	41.9342	38.2458	95.0734		172.483	189.687	193.139	256.76	146.867
914.83	35.5617	31.4945	31.3446	41.902		121.657	41.95	38.2242	95.014		172.517	189.926	193.084	256.656	146.833
915.32	35.5324	31.4137	31.2909	41.9032		121.721	41.9768	38.2118	94.972		172.541	190.156	193.041	256.572	146.82
915.81	35.4914	31.3267	31.2942	41.9048		121.747	41.976	38.1728	94.8968		172.56	190.179	193.002	256.453	146.846
916.3	35.4599	31.2783	31.3147	41.893		121.794	41.9712	38.1407	94.83		172.576	190.259	192.981	256.306	146.894
916.79	35.4278	31.2284	31.3417	41.8724		121.824	41.9519	38.1255	94.7363		172.648	190.363	192.923	256.204	146.876
917.28	35.4007	31.1469	31.3812	41.8531		121.806	41.9057	38.0929	94.6511		172.682	190.464	192.858	256.154	146.9
917.77	35.3681	31.0611	31.4088	41.8711		121.758	41.8704	38.0909	94.5957		172.738	190.583	192.786	256.116	146.898
918.26	35.3546	30.9991	31.4349	41.9009		121.762	41.8302	38.0654	94.5635		172.8	190.614	192.683	256.04	146.923
918.75	35.3393	30.95	31.4252	41.9584		121.805	41.7915	38.0599	94.5049		172.833	190.769	192.61	255.985	146.974
919.24	35.3375	30.9306	31.4139	42.0119		121.843	41.7733	38.0583	94.4798		172.849	190.877	192.518	255.898	146.962
919.73	35.3306	30.8519	31.4388	42.0791		121.827	41.7479	38.1025	94.4676		172.879	191.008	192.438	255.86	146.958
920.22	35.3178	30.793	31.4525	42.1907		121.804	41.712	38.1093	94.4492		172.907	191.142	192.33	255.82	146.96
920.71	35.3168	30.7427	31.4708	42.2368		121.811	41.681	38.1161	94.4421		172.946	191.24	192.195	255.709	146.972
921.2	35.3198	30.6837	31.4725	42.2556		121.759	41.6654	38.1111	94.4655		172.981	191.327	192.075	255.599	146.984
921.69	35.3075	30.6763	31.4919	42.2992		121.707	41.6298	38.1399	94.4707		173.007	191.421	191.965	255.517	146.945
922.18	35.2923	30.6463	31.5167	42.3278		121.675	41.6142	38.1686	94.4644		173.056	191.514	191.874	255.448	146.942
922.67	35.2736	30.6171	31.557	42.3294		121.661	41.6487	38.1983	94.441		173.082	191.598	191.823	255.394	146.918
923.16	35.2596	30.6164	31.5509	42.3626		121.642	41.6573	38.1904	94.4305		173.09	191.686	191.72	255.454	146.877
923.65	35.24	30.624	31.5755	42.3786		121.625	41.6969	38.193	94.3933		173.127	191.805	191.665	255.437	146.846
924.14	35.2411	30.612	31.628	42.4138		121.617	41.7219	38.2232	94.3658		173.167	191.913	191.627	255.413	146.811
924.63	35.2196	30.6384	31.6467	42.4571		121.558	41.7316	38.2297	94.3489		173.215	191.977	191.581	255.388	146.759
925.12	35.1947	30.6199	31.6669	42.4507		121.465	41.7367	38.2083	94.3209		173.285	192.086	191.512	255.33	146.838
925.61	35.164	30.6209	31.6701	42.4455		121.353	41.7619	38.2576	94.3059		173.372	192.251	191.455	255.385	146.88
926.1	35.1339	30.6334	31.6628	42.4338		121.258	41.7856	38.2757	94.2269		173.456	192.366	191.384	255.441	146.869
926.59	35.0925	30.6369	31.6711	42.4095		121.151	41.7918	38.2979	94.1985		173.509	192.519	191.308	255.519	146.86
927.08	35.0894	30.5837	31.6742	42.4181		121.063	41.8199	38.333	94.1799		173.565	192.674	191.24	255.531	146.853
927.57	35.0782	30.6005	31.6852	42.4288		121	41.818	38.3571	94.1716		173.635	192.862	191.185	255.478	146.818
928.06	35.0471	30.6241	31.6798	42.4264		120.957	41.8119	38.3988	94.1508		173.703	193.061	191.158	255.38	146.766
928.55	35.031	30.6314	31.7008	42.4192		120.965	41.8025	38.4252	94.1018		173.767	193.254	191.128	255.272	146.771
929.04	34.9935	30.6546	31.715	42.4219		121.007	41.7801	38.4314	94.0369		173.839	193.433	191.143	255.168	146.7
929.53	34.9719	30.5529	31.7061	42.4088		121.007	41.7674	38.4357	93.9689		173.898	193.583	191.132	255.063	146.686
930.02	34.9612	30.5038	31.6806	42.3841		120.995	41.7543	38.4507	93.9203		173.956	193.694	191.099	254.995	146.661
930.51	34.9271	30.4528	31.6696	42.3581		120.982	41.7251	38.4708	93.8694		174.034	193.831	191.069	254.956	146.666
931	34.8838	30.4185	31.6703	42.3307		120.987	41.6716	38.5086	93.8474		174.108	193.969	191.056	254.862	146.661
931.49	34.8441	30.3719	31.6823	42.2947		120.956	41.6168	38.5381	93.8023		174.17	194.117	191.024	254.807	146.62
931.98	34.8101	30.2981	31.6946	42.3122		120.863	41.5895	38.5349	93.7212		174.252	194.276	190.967	254.684	146.597
932.47	34.787	30.2874	31.7223	42.3089		120.812	41.5502	38.5059	93.6611		174.342	194.393	190.9	254.554	146.572
932.96	34.7552	30.2666	31.7274	42.2745		120.752	41.5019	38.4943	93.6435		174.409	194.522	190.794	254.508	146.519
933.45	34.7424	30.2406	31.7347	42.247		120.735	41.4431	38.4943	93.5854		174.504	194.621	190.732	254.422	146.435
933.94	34.7133	30.212	31.7593	42.2597		120.688	41.3972	38.4896	93.5676		174.575	194.715	190.623	254.374	146.348
934.43	34.678	30.1928	31.7643	42.2906		120.632	41.3487	38.5082	93.567		174.629	194.813	190.542	254.338	146.305
934.92	34.6594	30.1456	31.7592	42.295		120.575	41.3119	38.5602	93.5916		174.708	194.874	190.491	254.237	146.243
935.41	34.6515	30.115	31.7956	42.2307		120.579	41.284	38.6123	93.5893		174.792	194.89	190.441	254.118	146.19
935.9	34.6488	30.096	31.7995	42.2289		120.537	41.2608	38.6281	93.5992		174.894	194.9	190.389	254.007	146.143
936.39	34.6603	30.1239	31.7801	42.2253		120.554	41.2247	38.6645	93.6125		174.994	194.936	190.326	253.863	146.095
936.88	34.675	30.1065	31.7631	42.1222		120.526	41.1863	38.6858	93.5976		175.073	194.999	190.278	253.785	146.073
937.37	34.6655	30.0368	31.7603	42.0506		120.522	41.1376	38.7268	93.5875		175.146	194.98	190.2	253.747	146.055
937.86	34.676	30.0248	31.7593	42.0087		120.517	41.0904	38.7238	93.585		175.245	195.098	190.13	253.734	146.046
938.35	34.6842	30.0277	31.7653	41.9851		120.515	41.0543	38.7217	93.597		175.308	195.215	190.052	253.741	146.025
938.84	34.6874	30.0136	31.7872	41.9575		120.496	41.0155	38.7302	93.6001		175.37	195.352	189.982	253.739	145.992
939.33	34.7032	30.0386	31.814	41.9281		120.452	40.9493	38.7251	93.6064		175.465	195.45	189.926	253.677	145.962
939.82	34.7037	30.0751	31.818	41.876		120.396	40.8839	38.7119	93.5872		175.541	195.591	189.853	253.591	145.935
940.31	34.6863	30.1486	31.839	41.8612		120.365	40.7922	38.687	93.5607		175.598	195.709	189.76	253.504	145.944
940.8	34.6845	30.1401	31.8301	41.8265		120.368	40.7362	38.6736	93.5372		175.661	195.846	189.681	253.469	145.972
941.29	34.6725	30.1455	31.8149	41.8092		120.355	40.706	38.6742	93.4984		175.709	195.96	189.589	253.437	145.961
941.78	34.6681	30.1113	31.8036	41.7679		120.344	40.6694	38.6452	93.4611		175.781	196.106	189.508	253.436	145.907
942.27	34.6676	30.0771	31.7915	41.77		120.405	40.6487	38.6236	93.4462		175.849	196.264	189.427	253.396	145.898
942.76	34.6636	30.0687	31.8241	41.7886		120.435	40.6508	38.6148	93.4215		175.922	196.382	189.344	253.394	145.911
943.25	34.6514	30.0128	31.8559	41.8299		120.422	40.6653	38.5837	93.4264		175.982	196.494	189.237	253.37	145.895
943.74	34.6688	29.9607	31.887	41.8312		120.391	40.6484	38.5119	93.4141		176.065	196.612	189.136	253.382	145.895
944.23	34.6784	29.9345	31.9089	41.8362		120.356	40.6145	38.4228	93.3885		176.149	196.727	189.037	253.379	145.889
944.72	34.6766	29.9435	31.9428	41.8044		120.262	40.5748	38.3398	93.377		176.247	196.825	188.946	253.324	145.932
945.21	34.68	29.9624	31.9795	41.8039		120.229	40.5166	38.2803	93.4202		176.362	196.878	188.843	253.278	145.963
945.7	34.6828	29.952	32.0024	41.7665		120.239	40.4532	38.2071	93.4408		176.47	196.997	188.639	253.217	145.968
946.19	34.6809	29.9302	31.9993	41.7213		120.196	40.3997	38.1458	93.4698		176.58	197.188	188.565	253.149	145.96
946.68	34.6709	29.9576	31.986	41.6543		120.145	40.3624	38.0961	93.4951		176.641	197.292	188.478	253.179	145.963
947.17	34.6713	30.0137	31.957	41.6799		120.125	40.3436	38.0141	93.6068		176.748	197.425	188.383	253.157	145.924
947.66	34.6677	30.0933	31.978	41.6951		120.118	40.3212	37.9501	93.6437		176.821	197.551	188.311	253.113	145.872
948.15	34.6681	30.123	32.0021	41.666		120.154	40.2866	37.8813	93.6636		176.899	197.741	188.225	253.102	145.876
948.64	34.6853	30.192	32.0318	41.5941		120.194	40.2615	37.8096	93.7343		176.966	197.866	188.129	253.099	145.845
949.13	34.6721	30.265	32.049	41.5263		120.193	40.2347	37.802	93.7377		177.052	198.007	188.18	253.068	145.877
949.62	34.6929	30.3522	32.0451	41.5007		120.187	40.2154	37.7632	93.7506		177.125	198.153	187.933	253.101	145.822
950.11	34.6827	30.4204	32.0231	41.4812		120.194	40.2074	37.724	93.7693		177.218	198.291	187.822	253.117	145.75
950.6	34.6582	30.4561	32.0455	41.465		120.176	40.1776	37.6717	93.753		177.283	198.485	187.712	253.105	145.751
951.09	34.6302	30.501	32.0887	41.4199		120.154	40.1806	37.6472	93.6906		177.354	198.738	187.624	253.084	145.72
951.58	34.603	30.4499	32.132	41.4071		120.155	40.1608	37.6335	93.6481		177.441	198.975	187.549	253.043	145.695
952.07	34.5747	30.4819	32.1279	41.3919		120.189	40.1696	37.5875	93.5722		177.503	199.243	187.625	252.978	145.669
952.56	34.553	30.5426	32.1053	41.3721		120.199	40.1532	37.5311	93.4929		177.572	199.451	187.531	252.94	145.589
953.05	34.5381	30.596	32.1252	41.3822		120.225	40.1382	37.4832	93.4159		177.666	199.637	187.257	252.892	145.575
953.54	34.4933	30.6321	32.1596	41.368		120.234	40.1322	37.4436	93.352		177.772	199.825	187.176	252.868	145.554
954.03	34.4768	30.6684	32.1938	41.3559		120.24	40.1193	37.4352	93.276		177.869	199.99	187.078	252.907	145.563
954.52	34.4511	30.6928	32.2226	41.3725		120.218	40.1183	37.4179	93.1953		177.982	200.145	186.994	252.899	145.518
955.01	34.4122	30.7335	32.2064	41.363		120.159	40.1438	37.3635	93.1501		178.075	200.326	186.907	252.82	145.499
955.5	34.3756	30.7447	32.1678	41.3828		120.094	40.1365	37.3681	93.1484		178.163	200.49	186.822	252.788	145.491
955.99	34.3639	30.7236	32.1557	41.4126		120.003	40.1275	37.3803	93.1644		178.229	200.683	186.724	252.739	145.424
956.48	34.3173	30.7158	32.1441	41.403		119.934	40.1181	37.36	93.1827		178.293	200.942	186.634	252.782	145.319
956.97	34.3029	30.6873	32.1469	41.417		119.89	40.1035	37.3385	93.164		178.4	201.113	186.509	252.78	145.218
957.46	34.3071	30.6174	32.1362	41.4466		119.849	40.0865	37.2925	93.1194		178.489	201.311	186.376	252.739	145.11
957.95	34.3144	30.5265	32.1451	41.425		119.853	40.081	37.2884	93.0534		178.582	201.458	186.238	252.666	144.978
958.44	34.3076	30.4992	32.1677	41.3976		119.838	40.0832	37.3086	93.0409		178.682	201.665	186.112	252.568	144.844
958.93	34.3153	30.4363	32.1888	41.3716		119.821	40.0572	37.3036	92.9918		178.77	201.819	186.081	252.537	144.712
959.42	34.3278	30.3993	32.1962	41.3331		119.758	40.0383	37.3084	93.0057		178.828	201.959	185.911	252.524	144.572
959.91	34.3432	30.369	32.1829	41.3017		119.707	40.004	37.3149	92.9943		178.915	202.133	185.767	252.483	144.442
960.4	34.3475	30.3329	32.1649	41.2903		119.702	39.9797	37.3454	92.9917		179.023	202.215	185.597	252.513	144.329
960.89	34.3401	30.3103	32.1725	41.3036		119.676	39.9444	37.3702	92.9757		179.131	202.315	185.421	252.518	144.262
961.38	34.3261	30.2289	32.1852	41.3183		119.635	39.8988	37.4177	92.9611		179.236	202.475	185.276	252.481	144.142
961.87	34.3456	30.2429	32.1692	41.3066		119.617	39.8905	37.4293	92.9449		179.321	202.622	185.13	252.457	144.034
962.36	34.3656	30.1493	32.1644	41.3089		119.633	39.8723	37.4476	92.9266		179.418	202.746	184.977	252.431	143.894
962.85	34.3896	30.0885	32.1799	41.2702		119.631	39.8847	37.4656	92.9873		179.49	202.895	184.839	252.413	143.775
963.34	34.4138	30.0671	32.2126	41.2853		119.677	39.9015	37.438	92.9989		179.571	203.083	184.712	252.357	143.621
963.83	34.4552	30.0202	32.2028	41.2504		119.717	39.9328	37.4165	93.0607		179.651	203.19	184.569	252.352	143.459
964.32	34.4786	30.0583	32.1886	41.2559		119.746	39.9693	37.403	93.1148		179.749	203.37	184.401	252.317	143.343
964.81	34.523	30.1948	32.1749	41.2917		119.803	39.9699	37.4078	93.1848		179.854	203.522	184.259	252.299	143.22
965.3	34.5947	30.4555	32.1537	41.2761		119.803	39.9771	37.4236	93.3001		179.97	203.683	184.125	252.319	143.183
965.79	34.6642	30.6025	32.1347	41.27		119.779	39.9759	37.419	93.4233		180.087	203.919	183.989	252.237	143.211
966.28	34.7185	30.7294	32.1109	41.2727		119.838	39.9801	37.4127	93.4352		180.173	204.142	183.844	252.185	143.249
966.77	34.779	30.8344	32.0828	41.2594		119.897	40.0098	37.4151	93.4452		180.281	204.375	183.716	252.14	143.191
967.26	34.8401	30.9845	32.0529	41.2694		119.946	40.0383	37.4161	93.5211		180.373	204.568	183.589	252.12	143.133
967.75	34.9068	31.1027	32.0682	41.2516		120.008	40.0405	37.3823	93.5521		180.479	204.76	183.446	252.113	143.144
968.24	34.9541	31.2078	32.0843	41.26		120.067	40.054	37.3196	93.5675		180.569	204.975	183.328	252.149	143.145
968.73	34.9998	31.2725	32.1229	41.264		120.035	40.0845	37.282	93.5777		180.689	205.206	183.223	252.169	143.223
969.22	35.043	31.3914	32.1275	41.2735		120.043	40.0942	37.2298	93.5642		180.775	205.405	183.123	252.152	143.242
969.71	35.0977	31.4972	32.1564	41.2366		120.104	40.1056	37.1951	93.5851		180.868	205.622	183.006	252.151	143.281
970.2	35.1458	31.5134	32.1706	41.171		120.122	40.116	37.1447	93.571		180.976	205.905	182.872	252.208	143.268
970.69	35.1774	31.5524	32.1628	41.1995		120.187	40.1131	37.0994	93.5654		181.106	206.137	182.73	252.166	143.423
971.18	35.2273	31.5866	32.1334	41.2139		120.253	40.118	37.0348	93.5478		181.244	206.315	182.64	252.058	143.506
971.67	35.2761	31.6421	32.1277	41.2418		120.298	40.1529	36.9657	93.5284		181.407	206.453	182.525	252.04	143.586
972.16	35.3349	31.6811	32.1094	41.2717		120.33	40.1631	36.8487	93.57		181.585	206.6	182.419	252.016	143.634
972.65	35.3781	31.7046	32.0902	41.2963		120.354	40.1978	36.7709	93.596		181.74	206.746	182.307	251.986	143.695
973.14	35.4359	31.7459	32.0926	41.2833		120.388	40.2431	36.6846	93.6244		181.892	206.935	182.084	252.002	143.696
973.63	35.5027	31.7145	32.1417	41.3076		120.483	40.2797	36.5954	93.6747		182.037	207.067	182.024	251.963	143.714
974.12	35.5486	31.6856	32.1503	41.3874		120.559	40.3259	36.4988	93.7366		182.211	207.262	181.898	251.868	143.773
974.61	35.5899	31.7186	32.1576	41.4182		120.573	40.366	36.3967	93.7462		182.367	207.458	181.922	251.784	143.802
975.1	35.6301	31.7068	32.1563	41.3977		120.555	40.3943	36.3133	93.7418		182.506	207.65	181.819	251.714	143.827
975.59	35.6436	31.6502	32.1647	41.3623		120.599	40.4163	36.216	93.7688		182.67	207.836	181.709	251.704	143.845
976.08	35.6544	31.6417	32.2016	41.2994		120.652	40.4554	36.1003	93.7481		182.804	207.996	181.602	251.637	143.854
976.57	35.6801	31.6079	32.2279	41.2648		120.671	40.5076	35.9704	93.7173		182.925	208.125	181.485	251.6	143.865
977.06	35.7164	31.6524	32.2681	41.2269		120.681	40.5594	35.9012	93.671		183.021	208.238	181.362	251.57	143.845
977.55	35.7458	31.652	32.3148	41.2481		120.749	40.6035	35.8668	93.6235		183.135	208.361	181.254	251.515	143.829
978.04	35.7687	31.6149	32.3447	41.1991		120.834	40.6609	35.8117	93.6211		183.257	208.483	181.137	251.467	143.815
978.53	35.8017	31.6303	32.3938	41.2244		120.865	40.7257	35.7248	93.6282		183.393	208.67	181.018	251.41	143.799
[truncated: 8,725 more rows]
