# Supplementary material for: Injury prevents Ras mutant cell expansion in mosaic skin
Source: Nature. 2023 Jun 21;619(7968):167–75. doi: 10.1038/s41586-023-06198-y (PMC10322723; doi:10.1038/s41586-023-06198-y)
Supplement: Supplementary file 9 — Source Data Fig. 2 [file 41586_2023_6198_MOESM9_ESM.xlsx]

## Sheet: Figure 2c
Data in the graph (Fig. 2c): % increse tdTomato over time (UNINJURED)
Days post-TAM	wild type_mosaic			Hras_mosaic					Total Area dimension (294 um^2)
6	0	0	0	0	0	0			86436
10	2.84389	1.70805	2.26195	8.61204	7.8201	12.8046
17	3.05757	3.6891	4.9601	12.0929	11.7894	15.6931
30	6.45194	6.52021	9.21584	16.892	16.2482	26.3863
Data in the table in red
tdTomato area quantification
HrasMosaic_female 7_ uninjured											wild-typeMosaic_male 1_ uninjured
Area1											Area1
Day6 (post-TAM)	Day10 (post-TAM)	Day17 (post-TAM)	30 day (post-TAM)								Day6 (post-TAM)	Day10 (post-TAM)	Day17 (post-TAM)	30 day (post-TAM)
5798.9	1635.56	4754.22	4624.09								299.885	1614.19	228.815	1178.89
280.197	3509.54	100.362	759.196								415.853	1791.63	674.921	443.225
1944.81	409.37	858.838	1516.95								454.029	475.398	720.54	353.187
3043.51	328.937	1920.32	449.947								828.105	429.059	345.264	1811.8
699.651	626.901	2879.28	240.34								914.061	5290.6	189.439	1883.11
564.235	951.756	88.597	494.846								81.874	4003.67	264.59	158.706
2488.4	886.209	534.943	1303.98								908.298	685.486	774.803	337.821
131.815	3069.2	530.381	1440.36								104.203	555.831	958.479	259.068
1013.46	817.3	686.926	134.456								262.189	1486.94	382.479	828.585
1060.28	729.424	1370.25	144.78								1613.23	107.565	1251.4	118.609
569.277	134.936	620.418	42.978								258.348	91.958	351.987	112.367
559.193	1558.01	895.333	61.946								1952.97	520.297	1540.96	1668.45
321.974	174.553	73.711	125.332								3692.5	1164.96	110.446	368.073
2023.32	360.15	109.245	270.113								1360.89	341.182	3275.68	574.8
276.595	2914.09	231.456	594.488								2129.69	373.836	4732.13	1477.34
835.788	1567.13	332.538	270.593								4561.9	223.773	363.271	859.558
255.707	175.513	110.686	218.011								482.121	87.396	606.733	2005.08
3298.01	1976.26	425.697	372.395								1332.56	51.862	565.676	249.224
489.564	3003.89	516.695	143.1								1165.2	220.412	327.016	1252.6
881.167	1270.13	3064.16	142.619								202.644	68.188	327.016	168.31
151.263	718.619	369.754	235.298								380.558	195.922	327.016	148.382
502.769	180.075	3349.88	225.214								91.238	69.149	364.712	107.805
3023.34	1320.79	701.092	56.183									118.609	469.876	231.937
105.644	278.996	243.461	537.104									143.1	353.187
395.445	114.528	115.488	456.91										570.237
1055.48	53.542	863.64	47.78										658.114
625.701	81.154	371.435	39.376										195.201
1752.97	101.322	255.707	60.985										607.693							Day10(Post-Tamoxifen)-Day6 (post-Tamoxifen)	Day17(Post-Tamoxifen) - Day10(Post-Tamoxifen) + (Day10 (Post-Tamoxifen)-Day6 (Post-Tamoxifen))	(Day30 (Post-Tamoxifen)-Day17(Post-Tamoxifen)) + (Day17(Post-Tamoxifen)-Day10(Post-Tamoxifen)) + (Day10(Post-Tamoxifen)-Day6(Post-Tamoxifen))
296.043	195.922		396.405																tdTomato% increase	3.91194	2.26139	7.97749
455.47	104.924		189.679								23492.3	20111	21537.7	16596.9
156.545			141.899								62943.7	66325	64898.3	69839.1
308.529			192.8								72.8211	76.7331	75.0825	80.7986
128.934			44.418
333.499											Area2
85.476											Day6 (post-TAM)	Day10 (post-TAM)	Day17 (post-TAM)	30 day (post-TAM)
154.384											1152.72	4047.37	1236.04	196.162
425.217											4668.74	1491.5	306.848	190.639
53.542											2009.88	2381.07	1584.42	1443.96
347.665											207.446	623.3	498.688	512.614
193.28											600.49	334.939	317.412	1966.66
130.614											167.59	949.115	2889.12	1480.94
149.822											542.626	879.966	705.894	2119.84
263.39											2613.73	991.853	1080.21	345.984
127.973											331.578	593.527	1638.68	459.071
173.112											1210.82	291.241	1990.43	100.362
302.286											1946.73	139.498	895.333	233.617
748.392											1742.65	38.656	769.761	106.124
194.241											712.137	1010.34	233.617	206.966
164.469											508.052	753.434	5549.91	271.313
54.263											583.923	624.26	243.701	196.162
442.264											180.315	1274.93	51.621	1904.23
23.29											97.481	111.406	411.051	4220.48
					Total dimension Area		Day10(Post-Tam)-Day6 (post-Tam)	Day17(Post-Tam) - Day10(Post-Tam) + (Day10 (Post-Tam)-Day6 (Post-Tam))	(Day30 (Post-Tam)-Day17(Post-Tam)) + (Day17(Post-Tam)-Day10(Post-Tam)) + (Day10(Post-Tam)-Day6(Post-Tam))		362.551	172.392	154.384	91.958
39861.2	29248.7	26374.5	15974.6	GFP area	86436	tdTomato area % increase	12.2778	15.6031	27.635		191.36	347.185	784.407	143.58
46574.8	57187.3	60061.5	70461.4	tdTomato Area(Total Area-GFP Area)							389.202	205.045	89.797	254.986
53.8836	66.1614	69.4867	81.5186	% tdTomato							813.459	257.627	71.07
												255.947
Area2												422.576
Day6 (post-TAM)	Day10 (post-TAM)	Day17 (post-TAM)	30 day (post-TAM)									308.769
8203.5	4648.58	9273.62	5365.52									200.964
628.822	2870.4	505.651	2414.93									27.371
668.199	394.964	1095.82	445.385																	Day10(Post-Tamoxifen)-Day6 (post-Tamoxifen)	Day17(Post-Tamoxifen) - Day10(Post-Tamoxifen) + (Day10 (Post-Tamoxifen)-Day6 (Post-Tamoxifen))	(Day30 (Post-Tamoxifen)-Day17(Post-Tamoxifen)) + (Day17(Post-Tamoxifen)-Day10(Post-Tamoxifen)) + (Day10(Post-Tamoxifen)-Day6(Post-Tamoxifen))
3951.33	5618.82	362.551	2348.66								21033.5	18734.3	21502.4	16445.6					tdTomato% increase	2.66	-0.542498	5.30778
7265.67	4762.62	123.171	774.322								65402.5	67701.7	64933.6	69990.4
1337.84	3936.44	137.577	1388.98								75.6658	78.3258	75.1233	80.9736
4873.79	575.28	91.958	795.691
1454.05	1515.75	209.847	2034.37								Area3
203.125	951.516	103.243	549.829								Day6 (post-TAM)	Day10 (post-TAM)	Day17 (post-TAM)	30 day (post-TAM)
259.068	1176.49	1511.43	315.251								2569.07	2511.45	1877.58	460.272
179.355	186.798	2045.89	750.793								3025.5	167.35	1844.21	7241.42
77.552	1581.54	166.149	320.774								3733.8	970.724	3048.79	1228.59
21.609	973.846	3405.34	387.762								3086.73	3612.06	399.527	1439.64
368.314	937.591	3813.03	574.079								403.848	4099.71	1171.45	2595.96
135.176	1972.42	4734.53	1655.25								645.629	1606.27	1885.27	212.489
128.213	259.068	1126.79	343.823								1799.31	676.602	510.453	762.078
4034.16	187.518	335.18	1225.23								3200.29	2692.48	292.922	1062.68
1116.95	1026.19	558.232	160.147								786.568	804.815	197.362	268.432
542.146	594.247	463.633	173.592								3651.68	1186.57	2338.34	131.335
499.408	87.636	896.053	95.8								642.988	1267.25	4675.47	1713.59
2171.7	106.364	1805.07	565.436								5096.84	2235.57	2877.36	200.003
194.961	381.759	851.154	109.966								224.013	792.81	905.898	249.224
4437.05	80.914	144.06	320.053								1850.21	1202.66	1806.51	258.588
281.397	351.266	111.406									2689.12	603.611	593.287	3147.23
240.1	230.496	89.797									1042.27	3500.9	1214.91	941.192
451.868	220.652	173.832									1798.59	2876.64	821.622	5137.9
150.303	601.21	555.831									1031.95	760.877	751.753	544.307
371.435											791.85	650.671	1089.09	161.587
258.828											179.355	678.283	141.899	504.69
266.751											297.724	412.252	600.01	1311.67
41.777												967.123	847.793	244.182
202.885												800.493	402.648	324.855
160.147												778.164	972.165	284.278
296.283												1047.56	337.101	116.208
167.11												970.964	254.506	59.545
145.981													286.439
455.23													200.964
201.924													126.773							Day10(Post-Tamoxifen)-Day6 (post-Tamoxifen)	Day17(Post-Tamoxifen) - Day10(Post-Tamoxifen) + (Day10 (Post-Tamoxifen)-Day6 (Post-Tamoxifen))	(Day30 (Post-Tamoxifen)-Day17(Post-Tamoxifen)) + (Day17(Post-Tamoxifen)-Day10(Post-Tamoxifen)) + (Day10(Post-Tamoxifen)-Day6(Post-Tamoxifen))
327.497											38547.3	37873.9	32472.1	30602					tdTomato% increase	0.779171	7.0286	9.19221
374.796											47888.7	48562.1	53963.9	55834
74.431											55.4036	56.1828	62.4322	64.5958
60.745
60.745
90.278											Area4
204.085											Day6 (post-TAM)	Day10 (post-TAM)	Day17 (post-TAM)	30 day (post-TAM)
467.715											1559.21	1153.2	4101.87	292.922
163.988											835.068	3709.55	103.003	556.792						Day10(Post-Tamoxifen)-Day6 (post-Tamoxifen)	Day17(Post-Tamoxifen) - Day10(Post-Tamoxifen) + (Day10 (Post-Tamoxifen)-Day6 (Post-Tamoxifen))	(Day30 (Post-Tamoxifen)-Day17(Post-Tamoxifen)) + (Day17(Post-Tamoxifen)-Day10(Post-Tamoxifen)) + (Day10(Post-Tamoxifen)-Day6(Post-Tamoxifen))
75.632											964.722	893.172	1472.77	896.773					Average tdTomato% increase	2.84389	3.05757	6.45194
170.231											683.565	1194.02	3225.5	346.464
82.114											61.946	165.909	745.03	827.865
46.339											150.303	195.441	519.096	221.132
70.109											249.224	293.162	1196.18	1089.81
48.26											231.456	121.971	170.471	3911.23
242.501											710.216	363.992	486.923	326.776
104.203											2120.8	604.812	550.789	1962.58
							Day10(Post-Tam)-Day6 (post-Tam)	Day17(Post-Tam) - Day10(Post-Tam) + (Day10 (Post-Tam)-Day6 (Post-Tam))	(Day30 (Post-Tam)-Day17(Post-Tam)) + (Day17(Post-Tam)-Day10(Post-Tam)) + (Day10(Post-Tam)-Day6(Post-Tam))		365.672	1824.28	109.486	892.932
49107.7	36230.4	34690.8	23115.6			tdTomato area % increase	14.8981	16.6792	30.0709		1978.9	1052.84	73.23	177.434
37328.3	50205.6	51745.2	63320.4								789.929	658.834	946.954	1858.85
43.1861	58.0842	59.8653	73.2569								981.289	40.097	137.337	154.144
											409.13	100.122		55.463
Area3											985.611	411.772		165.669
Day6 (post-TAM)	Day10 (post-TAM)	Day17 (post-TAM)	30 day (post-TAM)								129.414	284.518		233.617
6910.08	1682.38	1779.38	1478.06								415.853	123.411
1553.45	459.071	819.221	447.786								151.503	179.355
288.36	912.62	945.274	365.672								161.587
1701.35	2618.05	500.849	3613.03								251.625
85.716	629.542	248.263	377.437								110.206
932.068	844.192	412.252	928.947								190.159
644.668	786.808	749.592	527.019								115.728
714.778	112.367	157.506	464.113								870.603
3130.18	263.15	1036.03	2395.96								902.296
276.835	334.219	89.317	1150.32								198.563
156.305	117.409	1637.48	931.348								274.434
208.167	220.652	924.385	588.965
356.308	99.401	2526.81	297.004
1035.55	77.072	1291.26	353.427																	Day10(Post-Tamoxifen)-Day6 (post-Tamoxifen)	Day17(Post-Tamoxifen) - Day10(Post-Tamoxifen) + (Day10 (Post-Tamoxifen)-Day6 (Post-Tamoxifen))	(Day30 (Post-Tamoxifen)-Day17(Post-Tamoxifen)) + (Day17(Post-Tamoxifen)-Day10(Post-Tamoxifen)) + (Day10(Post-Tamoxifen)-Day6(Post-Tamoxifen))
1395.7	133.736	645.869	159.666								16849	13370.4	13838.6	13970.5					tdTomato% increase	4.02444	3.48278	3.33028
634.824	2167.86	1937.61	626.181								69587	73065.6	72597.4	72465.5
235.058	1940.01	524.378	790.889								80.5069	84.5314	83.9897	83.8372
1298.46	365.912	643.228	58.584
248.263	1921.52	201.684	53.062
3380.85	1259.57	652.112	574.799
1966.66	558.713	592.327	481.4
1417.31	3319.14	965.442	99.401
354.388	476.118	495.807	319.333
219.451	77.312	359.67	800.493								wild-typeMosaic_female 6_ uninjured
572.639	393.284	2777.96	307.808								Area1
621.859	257.867	1498.94	501.569								Day6 (post-TAM)	Day10 (post-TAM)	Day17 (post-TAM)	30 day (post-TAM)
611.775	163.028	201.684	60.985								1461.25	273.954	535.423	1240.36
245.142	354.868	166.87	496.527								206.006	2449.98	395.205	726.062
1649.97	1292.7	209.847	356.068								292.922	3166.92	1644.92	107.565
324.615	530.381	172.872									820.422	1480.94	96.28	1545.04
790.649	189.439	106.604									183.196	278.276	1437.72	383.44
538.064	154.624	88.357									581.042	615.376	4617.12	401.687
394.004	199.043										228.335	886.449	579.601	2780.36
241.3	108.765										228.335	725.102	603.371	285.959
144.54	81.394										735.426	777.204	281.877	210.328
99.641	87.636										1107.58	1089.57	402.168	141.899
120.77	353.907										347.185	349.826	1987.79	163.748
149.102	436.982										1765.93	1139.52	300.365	354.147
519.816	288.84										317.652	2316.24	571.438	338.301
274.194	298.684										594.488	2384.43	237.459	126.533
555.351	609.374										216.33	131.575	765.919	298.444
447.306	467.235										2148.18	220.892	83.315	867.241
133.976	790.409										771.441	412.012	327.016	215.61
171.431											418.254	567.116	863.64	104.924
311.89											1551.05	1557.05	148.622	830.986
86.196											1202.9	473.477	197.602	230.256
							Day10(Post-Tam)-Day6 (post-Tam)	Day17(Post-Tam) - Day10(Post-Tam) + (Day10 (Post-Tam)-Day6 (Post-Tam))	(Day30 (Post-Tam)-Day17(Post-Tam)) + (Day17(Post-Tam)-Day10(Post-Tam)) + (Day10(Post-Tam)-Day6(Post-Tam))		4210.87	228.815	2337.37	56.423
38149	28435.3	25358.9	19605.8			tdTomato area % increase	11.2381	14.7972	21.4531		595.448	342.863	519.816	95.56
48287	58000.7	61077.1	66830.2								753.194	331.098	3524.91	375.516
55.8644	67.1025	70.6617	77.3175								533.742	357.989	260.028	51.862
											572.639	618.017	645.869	117.649
											455.47	178.875	946.714	101.562
											300.365	542.386	367.353	69.149
											293.162	168.31	250.904	959.92
											281.397	152.223	121.01	1306.86
							Day10(Post-Tam)-Day6 (post-Tam)	Day17(Post-Tam) - Day10(Post-Tam) + (Day10 (Post-Tam)-Day6 (Post-Tam))	(Day30 (Post-Tam)-Day17(Post-Tam)) + (Day17(Post-Tam)-Day10(Post-Tam)) + (Day10(Post-Tam)-Day6(Post-Tam))		102.523	1688.62	410.811	1270.61
						Average tdTomato area % increase	12.8046	15.6932	26.3863		144.54	273.234		3019.26
											459.551	34.094		1207.7
HrasMosaic_female 8_ uninjured											139.018	98.681		106.124
Area1											2596.2			85.956
Day6 (post-TAM)	Day10 (post-TAM)	Day17 (post-TAM)	30 day (post-TAM)								753.914			67.228
562.074	2099.43	601.211	1310.95								537.584			91.718
1467.01	1199.06	211.048	1758.01								335.9			58.104
551.27	627.382	1151.04	4337.65								172.152			203.125
402.888	1593.06	682.364	293.162								643.228			64.587
232.657	76.592	145.261	512.614								631.463			84.995
890.291	307.088	67.228	375.997								153.424			107.085
513.814	539.025	588.245	1282.85								248.263			612.975
658.835	228.335	432.66	864.6								137.577			274.674
197.122	191.84	833.868	578.161								95.08			162.788
606.973	582.723	2279.75	303.726								609.614
956.799	1531.84	1863.9	612.015
92.439	433.621	142.86	186.558															Day10(Post-Tamoxifen)-Day6 (post-Tamoxifen)	Day17(Post-Tamoxifen) - Day10(Post-Tamoxifen) + (Day10 (Post-Tamoxifen)-Day6 (Post-Tamoxifen))	(Day30 (Post-Tamoxifen)-Day17(Post-Tamoxifen)) + (Day17(Post-Tamoxifen)-Day10(Post-Tamoxifen)) + (Day10(Post-Tamoxifen)-Day6(Post-Tamoxifen))
935.91	580.322	2348.42	427.378								30934.2	26311.1	25461.6	21904.3			tdTomato% increase	5.34861	6.33139	10.4469
151.743	466.755	162.548	303.006								55501.8	60124.9	60974.4	64531.7
979.128	84.515	1908.32	406.249								64.2114	69.56	70.5428	74.6583
201.684	120.77	71.07	384.88
1208.66	133.496	2254.78	180.555								Area2
925.346	2867.99	543.827									Day6 (post-TAM)	Day10 (post-TAM)	Day17 (post-TAM)	30 day (post-TAM)
194.001	387.522	267.471									1841.33	5623.14	1298.7	5053.15
643.228	509.732	444.665									334.459	154.144	164.468	2134.25
573.119	2624.05	295.083									2497.04	630.743	1640.12	1080.93
114.768	1548.64	97									3424.07	153.424	198.803	711.896
1336.4	2338.57	317.172									584.644	496.767	904.457	328.217
676.842	133.256	187.038									765.679	1033.39	1985.63	405.049
466.034	171.912	228.335									463.393	971.204	274.194	600.01
194.961	120.29	109.246									228.095	279.957	126.293	333.259
284.759	335.66										1061.48	276.835	418.494	649.23
101.802	173.352										1781.54	734.706	118.849	98.201
1359.21	617.537										791.85	1068.92	879.006	551.029
1432.92											353.907	3147.23	81.634	111.887
3066.56											3399.34	155.345	155.345	1479.5
334.7											278.276	82.354	541.906	153.904
489.564											914.541	321.254	647.31	510.693
562.314											218.011	554.151	60.265	654.753
145.02											1081.89	2078.07	110.686	201.204
1843.97											337.34	424.737	282.358	3442.07
1263.17											541.906	78.753	135.657	266.511
293.642											600.97	2217.8	214.889	180.555
139.018											233.137	2038.69	314.291	270.353
161.347											247.783	275.155	702.052	248.744
53.062											235.538	396.885	2021.4
358.71											2339.29	577.441	3299.93
78.513											585.604	361.11	372.155
129.894											516.695	366.152	1185.13
18.968											136.377	366.152	72.99
435.542											153.904	167.11	274.194
138.058											114.288	481.16	129.894
84.755											457.39	76.832	1425.23
											542.146	1696.07	1641.32
								Day10(Post-Tam)-Day6 (post-Tam)	Day17(Post-Tam) - Day10(Post-Tam) + (Day10 (Post-Tam)-Day6 (Post-Tam))	(Day30 (Post-Tam)-Day17(Post-Tam)) + (Day17(Post-Tam)-Day10(Post-Tam)) + (Day10(Post-Tam)-Day6(Post-Tam))	339.501	448.507	1390.18
28509.5	22624.4	18234.4	14118.4				tdTomato area % increase	6.80861	11.8875	16.6495	167.11	96.76	40.337
57926.5	63811.6	68201.6	72317.6								96.52	212.488	46.339
67.0167	73.8253	78.9042	83.6661								143.82	259.308	147.181
												56.183	807.696
Area2												180.075	173.592
Day6 (post-TAM)	Day10 (post-TAM)	Day17 (post-TAM)	30 day (post-TAM)										622.339
371.195	3595.98	3007.49	4010.87
97.721	3081.93	1722.24	761.597								27808.9	28539	24905.3	19465.4
433.381	382.96	1562.33	2840.86								58627.1	57897	61530.7	66970.6
1688.86	382.72	860.519	332.539								67.8272	66.9825	71.1864	77.48
615.857	729.184	384.4	54.503
261.709	1470.85	852.595	985.851
212.969	2934.74	254.746	581.042															Day10(Post-Tamoxifen)-Day6 (post-Tamoxifen)	Day17(Post-Tamoxifen) - Day10(Post-Tamoxifen) + (Day10 (Post-Tamoxifen)-Day6 (Post-Tamoxifen))	(Day30 (Post-Tamoxifen)-Day17(Post-Tamoxifen)) + (Day17(Post-Tamoxifen)-Day10(Post-Tamoxifen)) + (Day10(Post-Tamoxifen)-Day6(Post-Tamoxifen))
136.377	885.249	432.42	171.191														tdTomato% increase	-0.84472	3.35917	9.65278
4146.77	1266.53	550.549	714.538
170.951	163.268	316.692	599.29
1152.72	811.058	649.471	264.59
776.244	580.082	218.251	484.042								Area3
253.786	516.455	206.246	240.82								Day6 (post-TAM)	Day10 (post-TAM)	Day17 (post-TAM)	30 day (post-TAM)
159.186	318.853	438.663	366.633								858.357	3238.95	4274.02	7225.57
360.87	1350.56	645.389	843.472								443.465	500.128	588.005	1093.17
940.472	129.894	162.068	927.026								186.558	1263.41	251.145	322.694
198.803	196.162	1209.14	178.394								543.826	98.681	314.771	215.37
764.479	262.189	543.827	738.308								276.115	311.41	678.042	746.711
615.857	388.962	704.214	357.269								585.364	153.184	302.286	762.798
287.64	1512.87	1916.48	130.855								339.261	291.241	706.134	249.704
2329.69	642.028	387.041	31.453								2856.23	709.736	170.231	293.882
709.736	149.342	93.159	189.199								268.912	356.548	712.617	377.437
250.905	160.387	160.147	1208.18								351.266	900.855	179.835	158.226
501.809	213.449	76.352									885.969	256.187	1077.33	302.526
290.281	207.446	60.265									191.6	385.601	193.28	44.418
1068.68	1291.74	112.607									88.117	1558.73	612.975	826.904
1070.37	420.175	671.56									1471.57	645.629	1018.5	531.821
174.313	144.54	551.75									231.696	484.282	1073.73	207.206
209.127	114.528	109.966									224.013	178.154	201.684	250.664
223.053	104.684	85.716									1203.86	334.459	292.922	162.788
1237.72	147.662										337.1	724.382	302.046	821.862
72.51	225.934										900.375	525.579	566.876	226.414
2049.25											626.901	1032.19	141.179	776.964
476.359											1303.26	913.581	303.967	1322.23
110.206											533.502	578.881	255.466	93.159
265.311											127.973	732.305	96.28	235.298
543.827											571.198	638.186	666.037	339.982
264.35											403.608	188.238	209.367	363.752
290.761											642.988	256.427	228.095	128.213
589.446											534.463	387.281	296.043	97.24
97.961											260.749	569.757	1290.78
525.099											899.895	566.156	322.694
155.825											654.753	492.925	87.877
166.87											337.1	202.885	254.506
42.498											182.716	122.451	374.796
67.228											618.738	1607.23	116.448
4477.87											881.647	443.225	120.29
176.233								Day10(Post-Tam)-Day6 (post-Tam)	Day17(Post-Tam) - Day10(Post-Tam) + (Day10 (Post-Tam)-Day6 (Post-Tam))	(Day30 (Post-Tam)-Day17(Post-Tam)) + (Day17(Post-Tam)-Day10(Post-Tam)) + (Day10(Post-Tam)-Day6(Post-Tam))	302.046	660.035	224.974
							tdTomato area % increase	8.44639	15.1983	17.4356	247.543	211.288	122.691
											175.993	251.625	109.005
32083.1	24782.4	18946.3	17012.5								117.409	174.553	100.842
54352.9	61653.6	67489.7	69423.5								274.434	159.666	176.954
62.8822	71.3286	78.0805	80.3178								135.657	62.426	195.681
											115.248
Area3											159.666
Day6 (post-TAM)	Day10 (post-TAM)	Day17 (post-TAM)	30 day (post-TAM)								120.29
173.112	1421.63	146.461	1421.15								166.389
199.283	3604.86	623.06	1525.84								84.995
277.556	1247.56	1207.7	1818.04								158.226
235.058	324.615	425.697	544.547								145.741
224.734	773.843	1146.48	743.59								71.31
514.775	395.445	187.518	726.543															Day10(Post-Tamoxifen)-Day6 (post-Tamoxifen)	Day17(Post-Tamoxifen) - Day10(Post-Tamoxifen) + (Day10 (Post-Tamoxifen)-Day6 (Post-Tamoxifen))	(Day30 (Post-Tamoxifen)-Day17(Post-Tamoxifen)) + (Day17(Post-Tamoxifen)-Day10(Post-Tamoxifen)) + (Day10(Post-Tamoxifen)-Day6(Post-Tamoxifen))
180.315	176.474	887.65	362.551								23098.1	23168.4	19210.4	18177			tdTomato% increase	-0.0813909	4.49778	5.69333
221.372	439.623	238.659	1706.39								63337.9	63267.6	67225.6	68259
190.159	509.252	292.922	44.659								73.2772	73.1958	77.775	78.9706
636.745	342.383	618.738	81.874
915.742	800.494	411.051	863.16								Area4
565.916	33.134	699.171	1071.33								Day6 (post-TAM)	Day10 (post-TAM)	Day17 (post-TAM)	30 day (post-TAM)
103.483	288.84	1211.79	290.521								2380.59	1355.85	1561.13	1894.39
491.965	1326.07	2450.22	599.77								1339.76	1944.09	198.563	4056.97
634.825	775.283	214.169	835.548								1582.98	1548.88	2389.47	1715.27
2348.66	367.593	203.605	429.779								582.963	1362.81	1003.86	2699.68
85.716	845.873	72.27	138.778								154.384	314.771	1654.53	758.236
403.848	214.649	262.189	128.213								1264.37	132.535	580.322	80.674
328.937	83.315	194.241									277.075	1749.85	1091.97	1746.73
383.44	389.923	213.449									485.002	879.486	444.905	280.437
1459.81	287.16	76.832									545.507	1214.67	2637.98	277.316
162.068	194.961	672.28									179.115	1169.29	773.842	328.697
351.987	1919.84	125.572									225.694	604.332	656.914	2688.4
282.598	413.452	334.94									2297.52	1942.41	158.706	2327.77
1473.25	287.16	918.863									408.89	1056.68	1720.56	141.179
268.672	148.142	904.937									218.011	219.932	2209.64	1849.73
1076.37	234.578	4104.27									129.654	362.311	2224.77	565.195
391.363	63.867										469.155	301.806	363.271	979.128
146.941	106.364										459.551	290.281	390.883	35.295
2224.05	148.142										1846.85	98.441	838.189	98.921
89.077	94.359										356.068	462.433	351.266	465.314
140.699	124.852										115.248	257.867	361.11	325.816
80.914	100.122										437.222	365.432	118.849	118.369
143.58	73.471										194.721	158.706	259.548	483.561
359.91	181.035										101.562	495.807	110.686	75.391
83.555	172.872										72.75	993.054	354.147	298.444
81.394											122.691	162.308	213.209	171.671
72.99											257.387	319.333	155.345	313.09
117.409											147.662	172.872	107.565
119.81											292.442	98.441	77.312
91.238											1501.59	83.075	1166.65
720.06											167.35	445.626	226.894
99.161											631.223	218.251	60.505
121.251											154.144	436.502	70.83
276.355											357.029	306.127
99.642											387.521	849.714
399.046											251.145	147.181
1938.33											627.381	301.806
426.418											405.529	118.609
157.025											96.04
2056.22											243.942
1290.78											105.404
39.857											194.481
46.099								Day10(Post-Tam)-Day6 (post-Tam)	Day17(Post-Tam) - Day10(Post-Tam) + (Day10 (Post-Tam)-Day6 (Post-Tam))	(Day30 (Post-Tam)-Day17(Post-Tam)) + (Day17(Post-Tam)-Day10(Post-Tam)) + (Day10(Post-Tam)-Day6(Post-Tam))	869.162
							tdTomato area % increase	8.20528	8.28223	14.6597	78.032
											89.077
											202.885
											161.827
26003.6	18911.2	18844.7	13332.3								76.352
60432.4	67524.8	67591.3	73103.7								274.674
69.9158	78.1211	78.1981	84.5756					Day10(Post-Tam)-Day6 (post-Tam)	Day17(Post-Tam) - Day10(Post-Tam) + (Day10 (Post-Tam)-Day6 (Post-Tam))	(Day30 (Post-Tam)-Day17(Post-Tam)) + (Day17(Post-Tam)-Day10(Post-Tam)) + (Day10(Post-Tam)-Day6(Post-Tam))	248.023
							Average tdTomato area % increase	7.8201	11.7894	16.2482	79.233
											340.462
											179.595
Starting % tdTomato											65.067
66.6049											292.442
																		Day10(Post-Tamoxifen)-Day6 (post-Tamoxifen)	Day17(Post-Tamoxifen) - Day10(Post-Tamoxifen) + (Day10 (Post-Tamoxifen)-Day6 (Post-Tamoxifen))	(Day30 (Post-Tamoxifen)-Day17(Post-Tamoxifen)) + (Day17(Post-Tamoxifen)-Day10(Post-Tamoxifen)) + (Day10(Post-Tamoxifen)-Day6(Post-Tamoxifen))
HrasMosaic_male 1_ uninjured											25024.4	22941.6	24533.4	24775.7				2.40972	0.568054	0.287777
Area1											61411.6	63494.4	61902.6	61660.3
Day6 (post-TAM)	Day10 (post-TAM)	Day17 (post-TAM)	30 day (post-TAM)								71.0486	73.4583	71.6167	71.3364
184.637	2825.26	2290.07	2094.39
66.988	449.947	173.352	241.06
123.652	607.453	215.61	132.535															Day10(Post-Tamoxifen)-Day6 (post-Tamoxifen)	Day17(Post-Tamoxifen) - Day10(Post-Tamoxifen) + (Day10 (Post-Tamoxifen)-Day6 (Post-Tamoxifen))	(Day30 (Post-Tamoxifen)-Day17(Post-Tamoxifen)) + (Day17(Post-Tamoxifen)-Day10(Post-Tamoxifen)) + (Day10(Post-Tamoxifen)-Day6(Post-Tamoxifen))
114.048	322.694	40.817	176.714														Average tdTomato% increase	1.70805	3.6891	6.52021
83.075	848.513	433.38	65.067
226.895	184.157	142.619	119.81								wild-type_mosaic_female8_uninijured
226.654	376.957	72.27	85.476								Area1
80.193	345.264	129.174	162.068								Day6 (post-TAM)	Day10 (post-TAM)	Day17 (post-TAM)	30 day (post-TAM)
133.976	254.746	200.243	38.176								2305.68	2186.83	2590.44	715.498
96.52	99.882	142.859	183.196								1350.8	1288.14	758.956	526.779
217.771	334.219	80.433									265.791	310.209	148.382	176.714
316.692	159.666	61.946									704.454	353.427	515.014	329.177
375.997	94.119	199.283									148.862	555.111	1830.76	162.308
109.966	88.117	179.115									196.882	860.758	542.386	125.812
338.781	568.317	256.427									327.497	584.163	132.535	99.401
127.493	822.102	360.39									38.656	857.637	72.03	862.439
207.687	226.894	264.11									50.901	1282.85	194.481	633.624
217.771	142.619	83.795									408.41	367.833	305.887	158.466
166.629	85.716	134.696									218.011	120.53	1387.54	187.038
115.248	135.176	275.155									603.612	81.634	152.944	333.019
503.73	190.88	261.469									316.692	371.675	49.461	83.315
953.437	275.635	114.288									154.144	526.779	194.721	115.728
191.36	214.409	167.83									266.271	625.701	293.162	116.929
157.506	58.825	236.739									319.573	97.24	195.201	301.566
299.645	140.699	58.104									196.162	443.465	101.802	702.052
472.277	123.892										49.701	58.104	104.924	42.978
163.748	144.54										222.333	417.534	228.815	40.337
469.876	63.626										138.298	145.741	168.55	73.711
167.59	190.88										128.454		111.646	72.99
252.585	300.365										26.171		102.283
886.209	232.177										545.267		382.959
282.598											418.014
130.855											201.204
205.526											246.583
200.243											122.451
146.461											88.837
257.387											969.284
3922.28											133.736
502.77											130.134
113.087											100.842
83.555											546.228
100.602											222.813
52.822											113.327
90.758											84.515
68.188											179.835
148.862											97.241
149.102											99.882
239.14											230.496
253.065											76.832
248.023											58.825
132.295											66.508
136.617											81.394
99.401											125.572
76.832											215.13
104.684											152.944
								Day10(Post-Tam)-Day6 (post-Tam)	Day17(Post-Tam) - Day10(Post-Tam) + (Day10 (Post-Tam)-Day6 (Post-Tam))	(Day30 (Post-Tam)-Day17(Post-Tam)) + (Day17(Post-Tam)-Day10(Post-Tam)) + (Day10(Post-Tam)-Day6(Post-Tam))	169.271
15689.1	10907.7	6574.18	3298.49				tdTomato area % increase	5.53167	10.5453	14.335	78.033
70746.9	75528.3	79861.8	83137.5															Day10(Post-Tamoxifen)-Day6 (post-Tamoxifen)	Day17(Post-Tamoxifen) - Day10(Post-Tamoxifen) + (Day10 (Post-Tamoxifen)-Day6 (Post-Tamoxifen))	(Day30 (Post-Tamoxifen)-Day17(Post-Tamoxifen)) + (Day17(Post-Tamoxifen)-Day10(Post-Tamoxifen)) + (Day10(Post-Tamoxifen)-Day6(Post-Tamoxifen))
81.8489	87.3806	92.3942	96.1839								13992.6	11535.4	10564.9	5859.88			tdTomato% increase	2.84279	3.96557	9.4089
											72443.4	74900.6	75871.1	80576.1
Area2											83.8117	86.6544	87.7772	93.2206
Day6 (post-TAM)	Day10 (post-TAM)	Day17 (post-TAM)	30 day (post-TAM)
272.033	377.437	1052.6	254.986								Area2
127.493	378.638	863.159	38.656								Day6 (post-TAM)	Day10 (post-TAM)	Day17 (post-TAM)	30 day (post-TAM)
167.11	334.699	320.774	67.948								510.453	617.537	512.373	309.009
209.847	921.024	107.805	35.775								225.694	382.239	469.155	243.701
142.139	418.494	372.635	104.444								199.043	113.087	497.967	276.595
188.719	219.932	287.64	139.258								288.84	403.608	648.03	385.12
156.065	394.724	472.517	42.978								556.072	632.663	470.596	437.702
132.055	427.378	123.892	375.517								1457.89	193.521	492.205	75.632
84.515	185.837	249.464	182.236								759.196	109.245	376.477	237.459
600.01	160.867		59.305								306.608	195.922	254.746	411.291
120.05	233.137		53.782								116.448	181.756	158.226	454.989
319.573	190.399		48.98								326.536	844.672	280.197	87.156
159.186	334.699		194.241								328.457	866.041	85.716	124.132
352.947	104.924										283.558	379.358	195.681	205.285
232.177	279.957										152.463	339.261	117.169	241.3
129.174	113.327										133.736	130.855	155.585	70.109
233.137	88.837										182.236	109.245	288.6	92.439
233.617	180.555										382.959	144.54	63.867	60.745
549.109	88.597										417.294	102.043	207.206	299.405
153.424	114.047										185.837	578.161	136.857	63.867
339.742	186.077										124.612	282.838	66.268	69.869
161.587	172.632										92.439	252.345	82.834	75.632
119.81											123.171	365.192	303.006	180.795
254.746											107.565	418.014	158.226	332.058
195.922											1238.68	270.353	95.08	83.315
211.528											120.05	274.434	166.149
168.07											394.964	446.106	439.383
357.989											343.583	312.85	933.269
495.567											163.028	257.147	148.142
532.302											162.308	96.52	61.706
717.419											151.743	556.072	352.947
315.492											782.966	140.699	321.014
865.081											192.08	97.481
501.329											745.751	56.904
215.85											89.557	45.859
503.25											232.897	686.686
328.697											171.671	135.657
194.721											110.926
236.979											151.023
40.337											98.921
29.292											100.122
53.302											159.907
111.647											383.92
116.449											69.149
402.168											103.003
182.956											142.139
427.378																		Day10(Post-Tamoxifen)-Day6 (post-Tamoxifen)	Day17(Post-Tamoxifen) - Day10(Post-Tamoxifen) + (Day10 (Post-Tamoxifen)-Day6 (Post-Tamoxifen))	(Day30 (Post-Tamoxifen)-Day17(Post-Tamoxifen)) + (Day17(Post-Tamoxifen)-Day10(Post-Tamoxifen)) + (Day10(Post-Tamoxifen)-Day6(Post-Tamoxifen))
236.258											13369.5	11018.9	8538.68	4817.6			tdTomato% increase	2.71944	5.58889	9.89389
159.186											73066.5	75417.1	77897.3	81618.4
200.484											84.5325	87.2519	90.1214	94.4264
244.662
604.572											Area3
								Day10(Post-Tam)-Day6 (post-Tam)	Day17(Post-Tam) - Day10(Post-Tam) + (Day10 (Post-Tam)-Day6 (Post-Tam))	(Day30 (Post-Tam)-Day17(Post-Tam)) + (Day17(Post-Tam)-Day10(Post-Tam)) + (Day10(Post-Tam)-Day6(Post-Tam))	Day6 (post-TAM)	Day10 (post-TAM)	Day17 (post-TAM)	30 day (post-TAM)
14087.2	5906.22	3850.48	1598.11				tdTomato area % increase	9.46473	11.8431	14.4489	304.207	498.688	993.294	2329.69
72348.8	80529.8	82585.5	84837.9								84.755	885.249	112.367	166.389
83.7022	93.1669	95.5453	98.1511								377.437	206.726	225.694	632.424
											391.363	156.305	177.194	140.218
Area3											600.01	114.528	240.58	622.099
Day6 (post-TAM)	Day10 (post-TAM)	Day17 (post-TAM)	30 day (post-TAM)								777.204	591.606	107.565	233.377
984.41	730.864	588.725	178.394								246.583	663.156	2930.42	316.452
381.039	2069.9	287.4	93.399								101.802	281.157	184.637	480.92
178.394	249.704	305.647	218.491								157.746	389.922	329.417	57.384
409.37	258.348	161.347	72.99								428.098	1282.37	120.29	102.283
250.664	180.795	280.677	135.657								55.943	159.426	612.735	98.441
435.061	207.206	136.617	193.761								55.703	706.374	149.102	1340.96
170.471	323.175	106.844	80.193								151.023	429.299	357.269	209.127
160.387	1252.6	111.646	303.967								146.701	1849.73	284.038	232.657
324.855	290.281	541.906	480.92								458.351	1082.13	681.164	256.667
326.536	706.614	275.635	69.149								98.201	538.784	268.672	350.306
686.446	192.56	69.869	58.104								203.845	282.838	202.885	94.119
446.826	474.918	374.556	66.988								608.414	473.477	1280.45	89.797
646.589	561.114	62.906	371.675								332.299	311.65	319.573	95.32
588.005	325.576	84.275	415.613								151.743	213.209	807.936	262.91
221.612	200.724	49.221	81.874								151.023	254.746	158.226	120.29
1165.44	80.914	36.975	167.83								1040.35	666.278	897.014	170.231
248.263	157.746	248.023	49.461								291.722	176.473	121.491	430.98
951.276	491.485	509.252	369.514								463.153	456.91	428.819	533.742
581.282	46.099	147.421	74.911								58.104	522.938	179.595	212.969
233.377	298.204	3030.3									278.996	110.686	144.78	55.943
860.999	102.523	1219.95									907.818	114.288	147.902	123.652
261.709	480.68	357.989									394.965	481.16	115.008	137.577
503.25	206.726	229.776									86.196	554.871	61.706	225.214
373.115	77.072	103.963									362.551	1052.12	91.718
117.169	64.107	146.941									181.035	134.696
528.7	470.596	346.224									127.733	174.553
155.105	97.481	163.028									374.796	102.043
187.998	66.748	254.746									503.97	91.238
163.748	191.6	167.35									419.215	54.263
159.426	297.004										144.06	117.649
462.913	134.696										499.408	95.8
172.152	67.468										108.525
1768.82	140.939										121.731
42.738	929.187										322.214
124.852	152.944										91.958
277.796	120.29										134.216
1122.23	177.914										139.018
187.038	159.186										109.246
371.195											308.288
787.528											203.365
252.345											76.112
1145.04											138.298
173.592											87.637
132.775											59.305
509.492											186.318
216.09											196.882
150.303											79.473
150.783											138.298
658.834											68.669
412.492											366.873
313.09											78.033
82.834											161.107
188.959											296.043
								Day10(Post-Tam)-Day6 (post-Tam)	Day17(Post-Tam) - Day10(Post-Tam) + (Day10 (Post-Tam)-Day6 (Post-Tam))	(Day30 (Post-Tam)-Day17(Post-Tam)) + (Day17(Post-Tam)-Day10(Post-Tam)) + (Day10(Post-Tam)-Day6(Post-Tam))	683.805
22405.4	13036	10399.2	3482.89				tdTomato area % increase	10.8397	13.8903	21.8919	70.109
64030.6	73400	76036.8	82953.1								595.688
74.0786	84.9183	87.9689	95.9706								497.247
Starting % tdTomato
79.8766								Day10(Post-Tam)-Day6 (post-Tam)	Day17(Post-Tam) - Day10(Post-Tam) + (Day10 (Post-Tam)-Day6 (Post-Tam))	(Day30 (Post-Tam)-Day17(Post-Tam)) + (Day17(Post-Tam)-Day10(Post-Tam)) + (Day10(Post-Tam)-Day6(Post-Tam))								Day10(Post-Tamoxifen)-Day6 (post-Tamoxifen)	Day17(Post-Tamoxifen) - Day10(Post-Tamoxifen) + (Day10 (Post-Tamoxifen)-Day6 (Post-Tamoxifen))	(Day30 (Post-Tamoxifen)-Day17(Post-Tamoxifen)) + (Day17(Post-Tamoxifen)-Day10(Post-Tamoxifen)) + (Day10(Post-Tamoxifen)-Day6(Post-Tamoxifen))
							Average tdTomato area % increase	8.61204	12.0929	16.8919	17335	16277.3	12731.5	10122.1			tdTomato% increase	1.22362	5.32584	8.34473
											69101	70158.7	73704.5	76313.9
											79.9447	81.1683	85.2706	88.2894
																		Day10(Post-Tamoxifen)-Day6 (post-Tamoxifen)	Day17(Post-Tamoxifen) - Day10(Post-Tamoxifen) + (Day10 (Post-Tamoxifen)-Day6 (Post-Tamoxifen))	(Day30 (Post-Tamoxifen)-Day17(Post-Tamoxifen)) + (Day17(Post-Tamoxifen)-Day10(Post-Tamoxifen)) + (Day10(Post-Tamoxifen)-Day6(Post-Tamoxifen))
																	Average tdTomato% increase	2.26195	4.9601	9.21584

## Sheet: Figure 2e
Data in the graph (Fig 2e): % increse tdTomato over time (INJURY)
Days post-TAM	wild type-mosaic				Hras-mosaic
6 (Day3 PWI)	0	0	0	0	0	0	0	0		Total Area dimension (294 um^2)
10 (Day7 PWI)	3.22408	0.536303	5.5524	2.55936	0.428795	0.03417	2.68018	0.019722		86436
17 (Day 14 PWI)	5.59185	5.38685	6.17629	6.88334	5.86371	3.44824	4.82563	1.6975
30 (Day 27 PWI)	2.85379	9.86342	10.8456	10.0306	10.3083	8.06083	11.4517	6.74704
Data in the table in red
tdTomato area quantification
HrasMosaic_male 1_ wound												wild-typeMosaic_male 1_ wound																Hras_Max_male_exp1
Area1												Area1
Day3 (PWI)	Day7 (PWI)	Day14 (PWI)	Day 27 (PWI)									Day3 (PWI)	Day7 (PWI)	Day14 (PWI)	Day 27 (PWI)													2037.25	144.06	225.934
325.576	875.164	1688.86	1508.31									1777.94	1353.68	5312.93	1916													306.368		158.946
202.164	1360.41	587.525	1383.46									1073.01	629.542	1095.34	240.34													362.791		218.971
195.201	1176.49	2092.71	771.201									130.374	208.647	312.61	569.037													186.318		164.228
191.12	1057.64	325.816	1043.71									176.714	97.481	2904.73	144.78													495.807		153.664
204.805	665.557	2760.91	884.048									739.268	35.295	129.414	1520.55													289.321		112.607
176.714	1030.99	733.025	1279.25									259.308	1013.22	294.123	177.914															190.159
118.609	1114.3	2616.85	1007.94									201.924	2442.3	133.976	605.292															667.958
293.642	245.142	576.24	200.003									63.386	569.277	555.591	2194.99															382.239
199.283	2256.7	261.709	888.85									906.377	72.75	1144.32	237.219															114.768
580.082	412.012	288.6	2228.85									1320.55	73.471	397.125	591.126															441.304
163.028	1133.27	1035.07	348.625									75.151	45.859	76.112	217.05															39.857
194.241	489.324	640.107	72.51									252.105	1768.34	141.899	761.357													3677.85	144.06	2870.64	Total area dimension	86436
335.42	351.987	2868.95	95.56									220.652	695.81	942.633	90.037													82758.1	86291.9	83565.4
173.592	845.872	1887.43	557.272									393.044	1362.33	640.587	1493.42													95.745	99.8333	96.6789	Avarage Starting % tdTomato	97.4191
202.404	834.107	125.572	168.31									156.065	5534.78	2974.12	654.753													Hras_Max_female5_exp6
51.862	258.588	177.434	270.113									1732.08	991.853	2561.63	944.553													Area 1	Area2	Area 3
146.461	794.971											475.158	218.731	85.716	219.691													89.797	178.634	421.135
320.534	953.197											2372.19	144.3	4029.84	100.602													87.637	162.308	369.754
646.349	3533.07											182.716	5508.13	40.337	227.135													764.479	91.718	198.323
3650.96												210.328	597.609	263.39	422.336													269.392	168.07
1170.25												836.748	517.896	1177.93	115.968													603.612
502.049												125.092	695.57	128.934	593.047
147.421												409.37	2020.92	144.06	1603.39													1814.92	600.73	989.212
69.629												222.333	1468.45	174.072	2354.66													84621.1	85835.3	85446.8
185.837												659.315	901.335	108.525	819.941													97.9003	99.305	98.8556	Avarage Starting % tdTomato	98.6869
992.573												205.045	130.374	1360.17	1748.65													Hras_Max_female8_exp7
60.505												177.914	429.779	803.855	518.616													Area 1	Area2	Area 3
1047.08												130.855	1373.37	416.573	1543.6													0	106.364	95.56
169.751												603.611	307.568	6523.28	743.109
787.288												230.976	190.399	1680.46	1254.76													0	106.364	95.56
452.588												434.341	502.049	1280.21	209.127													86436	86329.6	86340.4
64.587												64.587	1191.62	1126.79	613.456													100	99.8769	99.8894	Avarage Starting % tdTomato	99.9221
1943.37												112.127	692.208	1012.5	567.116													Hras_Max_female5_exp8
724.142												66.268	1080.45	260.749	3728.99													Area 1	Area2	Area 3
96.04												122.451	132.775	251.145	1631													0	0	0
1000.5												726.303	523.898	238.179	138.298
401.207												2285.51	451.628	215.85	107.085													0	0	0
92.919												971.445	467.715		253.306													86436	86436	86436
107.565												580.082	327.496		122.211													100	100	100	Avarage Starting % tdTomato	100
												819.221	464.113		279.716													Hras_Max_male7_exp6
				total Area Dimension		Day7 PWI -Day3 PWI	Day14 PWI-Day7PWI + (Day7PWI-Day3PWI)	(Day27 PWI-Day14 PWI) + (Day14 PWI -Day7 PWI) + (Day7 PWI-Day3 PWI)				120.77			356.548													Area 1	Area2	Area 3
18387.3	19388.8	18666.8	12708	86436	tdTomato% increase	-1.15861	-0.323334	6.57056				2252.62			69.629													0	204.805	0
68048.7	67047.2	67769.2	73728									399.286			435.781
78.7272	77.5686	78.4039	85.2978									675.161			120.29													0	204.805	0
												275.395			87.156													86436	86231.2	86436
Area2												82.354			90.518													100	99.7631	100	Avarage Starting % tdTomato	99.921
Day3 (PWI)	Day7 (PWI)	Day14 (PWI)	Day 27 (PWI)									546.468
564.955	2233.65	3203.65	918.623									68.188
380.318	341.182	209.367	759.436									338.061
141.659	89.077	278.516	1270.61									95.08
348.385	54.743	642.027	142.859									222.573
134.216	697.731	1257.4	391.363									4796.24
168.07	1900.15	389.922	1144.32									258.828
141.899	835.068	601.451	70.83									359.91
404.328	219.451	185.117	161.587									88.357
299.885	902.296	1224.27	57.624									2277.59
244.662	1428.12	320.534	196.642									108.765
79.233	2888.4	1491.98	557.512									175.753
67.228	370.954	260.028	235.778									204.565
337.821	454.989	273.954										116.929
331.338	136.377	578.881										126.533
234.818	40.817	360.63										272.273
284.038	40.577	59.785										370.954
199.043		618.498										70.83
228.575		506.131										1733.76
145.501												2943.87
323.175												120.05
547.428												196.642
373.355												181.275
224.734												98.201
990.413																		Total area dimension		Day7 PWI -Day3 PWI	Day14 PWI-Day7PWI + (Day7PWI-Day3PWI)	(Day27 PWI-Day14 PWI) + (Day14 PWI -Day7 PWI) + (Day7 PWI-Day3 PWI)
405.769												42079.2	37233	40939.7	33434.2	GFP area		86436	tdTomato % area increased	5.60667	1.31833	10.0017
409.611												44356.8	49203	45496.3	53001.8	tdTomato Area(Total Area-GFP Area)
259.788												51.3175	56.9242	52.6358	61.3192	% tdTomato
487.643												Area 2
628.342												Day3 (PWI)	Day7 (PWI)	Day14 (PWI)	Day 27 (PWI)
191.6												2535.22	2193.79	1034.59	10990.1
112.127												111.406	5256.75	215.37	198.563
198.323												128.934	4696.36	2596.44	1395.94
281.637												376.477	952.477	841.31	286.679
301.085												175.993	120.53	403.848	741.189
1132.31												780.805	360.87	4119.16	535.183
109.005												1435.32	561.594	8887.06	208.407
994.254												149.102	5042.58	1217.79	148.622
150.303												1137.83	285.959	1407.71	367.113
124.612												2003.39	1418.99	2848.79	91.478
69.389												610.574	4090.34	5251.23	2157.78
46.099												368.553	1382.02	340.942	53.782
476.118												406.969	84.515	530.381	677.082
100.122												277.075	281.157	330.378	1122.95
535.903												304.447	5842.6	493.405	1752.01
50.901												218.731	1119.11	198.083	757.756
65.787												232.417	718.139	39.616	133.255
57.144												404.809	319.813	315.011	603.611
168.79												461.472	3131.62	921.504	572.639
198.563												1817.8	422.096	121.731	91.958
179.115												400.007	5822.43	98.681	260.749
441.544												345.984	306.368	8955.73	2521.29
216.57												235.538	1593.06	427.138	2442.54
32.894												91.478	2240.85	2152.74	855.956
214.889												478.039	267.952	1613.47	64.587
128.213												1949.13	262.669	902.296	922.704
												1970.26	227.615	50.181	655.713
						Day7 PWI -Day3 PWI	Day14 PWI-Day7PWI + (Day7PWI-Day3PWI)	(Day27 PWI-Day14 PWI) + (Day14 PWI -Day7 PWI) + (Day7 PWI-Day3 PWI)				74.671	123.652	187.038	66.028
15963.5	12633.6	12462.1	5907.18		tdTomato% increase	3.8525	4.05083	11.6344				447.306	53.542	82.834	376.237
70472.5	73802.4	73973.9	80528.8									1346	264.35	118.849	360.39
81.5314	85.3839	85.5822	93.1658									276.835	68.188	77.072	4093.7
												361.35		240.1	4809.2
												224.493		287.16	1649.73
Area 3												86.916			226.894
Day3 (PWI)	Day7 (PWI)	Day14 (PWI)	Day 27 (PWI)									510.453			1180.33
770.721	3574.13	6931.69	163.748									934.709			89.797
1711.43	5695.89	3352.52	6692.79									1158.72
94.119	453.789	340.462	1184.65									158.706
316.212	219.692	811.298	1298.7									510.933
3991.66	2655.51	70.83	162.548									953.437
112.607	1606.27	1824.28	115.488									181.516
131.815	1984.67	233.137	444.425									59.545
68.188	218.251	221.852	345.744									75.872
466.514	637.466	335.9	351.026									128.213
57.384	83.315	103.963	93.879									88.117
437.462	400.967	159.666	58.344									361.591
1756.09	312.85		104.444									521.497
285.959			650.191									340.222
190.639			250.184									583.923
194.001			87.877									4397.67
91.478			97.961									1845.41
399.767			1703.51									204.805
83.795												2210.36
369.034												418.494
274.194												272.273
98.201												711.416
177.674												1228.83
230.256												340.462
433.381												243.942
2236.29												1910.96
170.231												447.546
249.704												90.998
166.629												1527.52
						Day7 PWI -Day3 PWI	Day14 PWI-Day7PWI + (Day7PWI-Day3PWI)	(Day27 PWI-Day14 PWI) + (Day14 PWI -Day7 PWI) + (Day7 PWI-Day3 PWI)				1385.38
15565.4	17842.8	14385.6	13805.5		tdTomato% increase	-2.63473	1.365	2.03612				1242.04
70870.6	68593.2	72050.4	72630.5									1286.94
81.9919	79.3572	83.3569	84.0281									2665.83
												1042.51
												336.38
						Day7 PWI -Day3 PWI	Day14 PWI-Day7PWI + (Day7PWI-Day3PWI)	(Day27 PWI-Day14 PWI) + (Day14 PWI -Day7 PWI) + (Day7 PWI-Day3 PWI)				217.29
					Average tdTomato% increase	0.0197217	1.6975	6.74704				915.261
												229.776
												188.478
												65.307
HrasMosaic_female 7_ wound																				Day7 PWI -Day3 PWI	Day14 PWI-Day7PWI + (Day7PWI-Day3PWI)	(Day27 PWI-Day14 PWI) + (Day14 PWI -Day7 PWI) + (Day7 PWI-Day3 PWI)
Area1												54218.7	49512	47307.6	43461.9				tdTomato % area increased	5.44526	7.99555	12.4447
Day3 (PWI)	Day7 (PWI)	Day14 (PWI)	Day 27 (PWI)									32217.3	36924	39128.4	42974.1
427.138	470.116	3288.65	4846.66									37.2731	42.7183	45.2686	49.7178
103.723	211.288	370.714	207.206
87.636	891.731	210.328	330.618									Area 3
541.185	136.377	1676.38	166.629									Day3 (PWI)	Day7 (PWI)	Day14 (PWI)	Day 27 (PWI)
217.05	212.248	343.343	1296.06									2437.97	1243.96	1981.79	5034.42
141.899	704.453	94.119	363.031									857.397	127.253	717.419	1684.06
409.13	391.123	117.889	1207.22									141.899	105.644	1364.97	302.526
219.691	183.436	132.295	171.431									1079.25	5446.19	2191.39	1355.36
255.226	185.117	375.997	205.526									623.059	657.634	2478.55	1328.71
55.943	1371.69	464.113	64.827									160.627	289.08	911.9	1336.64
229.055	889.811	916.462	49.221									248.023	119.57	486.923	1087.89
165.189	331.818	941.192	719.82									238.179	5261.31	1991.39	1793.79
303.246	339.021	629.302	83.315									45.619	1455.01	455.47	650.431
95.56	1291.02	138.538	1746.25									284.518	37.936	8039.99	189.439
349.586	718.139	2172.66	2829.82									617.777	3683.61	284.759	6037.07
510.693	3783.02	871.083	168.07									447.066	1006.5	122.931	3203.65
355.588	1644.2	206.006	121.731									79.953	438.903	1899.67	320.293
637.466	612.015	62.426	170.231									1772.18	3591.66	976.967	468.195
247.063	1173.61	169.03	477.079									98.681	116.448	859.078	3057.91
416.814	297.484	336.14	263.63									750.793	73.711	838.909	224.253
185.597	873.964	306.848	292.682									608.173	2823.58	1146.96	242.981
225.454	1097.98	830.026	143.58									167.11	230.976	3553.72	329.417
115.488	122.211	350.786	1629.56									1700.63	119.09	339.261	616.097
176.473	870.122	594.488	2861.75									620.899	342.623	1202.42	841.31
207.686	601.931	789.929	135.176									64.827	1547.2	2297.52	367.353
94.119	496.527	3330.43	190.88									688.847	233.617	286.919	1733.76
165.429	751.033	91.718	1168.57									334.699	5486.52	153.424	96.76
308.769	52.342	115.728	123.171									194.721	707.815	897.014	861.959
140.218	1088.13	92.198	115.248									132.295	262.189	827.144	311.89
100.122	470.116	95.08	58.584									454.269	119.57	207.927	316.212
142.619	248.503	47.3	141.659									176.473	178.875	155.105	300.605
169.03	215.13	91.958	78.513									1410.11	124.612	140.458	676.122
237.939	867.241	104.203	66.508									405.529	216.09		71.79
217.771	942.392	4378.94	220.652									2537.38	1828.84		125.572
799.053	123.411	83.315										856.437	121.731		175.513
417.774	2043.25	306.368										988.011	173.112		130.374
377.677	74.191	761.837										116.689	785.847		97.24
575.76	181.035	400.247										1132.07	589.686		328.937
524.859	206.006	553.431										2928.02	214.409		78.032
137.097	2799.57	417.054										2462.23	169.27		170.711
158.466	1098.94											1219.23			106.124
99.641	102.283											156.305
360.87	623.059											298.684
538.064												125.092
54.263												231.456
84.275												258.828
122.691												79.713
746.711												30.733
329.417												134.456
1049.96												392.323
295.563												2565.95
160.627												322.214
1073.25												226.654
1161.12												210.808
769.04												39.857
127.973												48.5
279.476												123.171
69.389												459.791
165.429												1115.74
90.758												157.266
92.198												458.351
183.676												60.265
702.293												2655.27
322.694												950.076
383.92												377.197
59.305												942.152
146.701												1756.33
135.657												278.036
387.041												384.88
347.185												267.952
466.034												90.278
282.838												123.171
881.647												91.238
300.845												280.677
698.931																				Day7 PWI -Day3 PWI	Day14 PWI-Day7PWI + (Day7PWI-Day3PWI)	(Day27 PWI-Day14 PWI) + (Day14 PWI -Day7 PWI) + (Day7 PWI-Day3 PWI)
275.155												44775	39930.1	36810	36053.4				tdTomato % area increase	5.60528	9.215	10.0903
198.083												41661	46505.9	49626	50382.6
97.481												48.1986	53.8039	57.4136	58.2889
637.466
134.456
109.726
3758.76																				Day7 PWI -Day3 PWI	Day14 PWI-Day7PWI + (Day7PWI-Day3PWI)	(Day27 PWI-Day14 PWI) + (Day14 PWI -Day7 PWI) + (Day7 PWI-Day3 PWI)
198.323																			Avarage tdTomato % increase	5.5524	6.17629	10.8456
55.463
54.743
221.852
719.099												wild-typeMosaic_female 6_ wound
474.918												Area1
292.922												Day3 (PWI)	Day7 (PWI)	Day14 (PWI)	Day 27 (PWI)
74.191												164.709	1534	3097.29	443.225
												319.813	219.451	70.109	883.328
												356.789	79.473	1134.95	911.9
												1476.13	910.699	3248.07	411.532
						Total area dimension		Day7 PWI -Day3 PWI	Day14 PWI-Day7PWI + (Day7PWI-Day3PWI)	(Day27 PWI-Day14 PWI) + (Day14 PWI -Day7 PWI) + (Day7 PWI-Day3 PWI)		83.075	156.305	1188.26	207.206
31518.4	31787.1	27258.6	22714.9			86436	tdTomato% increse	-0.310836	4.92833	10.185		98.921	741.669	340.462	331.338
54917.6	54648.9	59177.4	63721.1									250.184	498.928	1048.76	268.672
63.5356	63.2247	68.4639	73.7206									310.689	1253.32	267.952	865.801
												315.972	1200.5	2868.72	1466.29
Area2												214.169	381.999	419.215	303.006
Day3 (PWI)	Day7 (PWI)	Day14 (PWI)	Day 27 (PWI)									196.162	419.935	1776.98	125.332
110.446	1559.45	1223.31	2531.61									975.287	225.694	244.422	389.442
82.834	959.92	1429.32	950.316									444.185	402.648	417.294	175.753
524.138	719.58	71.55	383.68									833.147	279.957	1148.64	1197.38
245.862	315.251	274.914	926.786									852.595	3240.15	829.786	1666.3
49.461	118.609	642.027	72.99									194.721	120.77	69.869	364.472
391.123	477.799	233.137	1738.08									964.962	187.758	1964.74	843.231
251.865	3783.26	251.145	121.491									209.127	60.025	400.247	156.065
317.172	3404.62	1009.38	1728.24									110.686	2411.56	2746.02	529.661
355.588	643.468	87.156	1305.18									515.015	754.634	453.789	118.129
138.538	370.715	3169.56	201.444									873.724	811.778	434.581	65.787
2019.24	264.35	156.065	241.541									124.372	729.184	109.726	228.815
112.607	121.01	195.681	2946.51									146.221	618.978	242.261	77.792
110.446	719.34	311.41	366.633									871.803	4440.41	69.149	139.738
507.331	309.969	248.503	93.159									352.947	825.224	76.592	21.849
374.556	1912.88	520.777	74.911									98.681	346.944	43.938	103.963
151.503	945.754	1428.84	72.03									46.099	2971.72	328.217	58.344
3342.67	640.587	769.761	64.587									71.79	741.909	88.597	348.385
1464.61	567.837	1779.86	271.553									2503.04	798.573	128.213	1215.63
60.025	221.852	56.423	730.144									83.555	169.27	114.768	26.651
792.33	193.04	937.35	599.049									955.118	111.887		129.174
139.258	242.501	437.702	102.523									196.402	395.925		527.98
207.206	420.175	71.07	101.322									240.1	117.889		64.827
225.934	409.371	206.006	32.894									100.122	333.979		63.146
150.303	345.984	114.528	600.49									68.909	269.872		487.643
1678.54	74.431	1664.85	415.133									1024.99	192.08		557.993
798.813	74.431	795.931	115.248									57.384	180.795		2164.02
116.448	67.468	402.168	110.206									45.859	320.293		676.602
145.741	79.473	28.812	93.159									153.904	161.587		594.488
166.87	61.706	768.56	106.604									185.357	116.208		277.075
179.355	119.09	205.045	164.949									215.61	125.572		290.521
230.976	126.533	133.736										613.216	728.223		909.259
1679.26	1236.28	267.471										1334.96	242.981		994.735
539.024	264.83											168.79			1276.13
618.738	335.42											161.107			33.614
585.124	420.895											210.088			131.815
573.359	336.14											834.828
362.311	65.067											183.917
370.954	221.132											180.555
266.271	256.667											250.664
372.635	68.669											158.466
652.112												344.304
172.152												218.011
564.955												178.875
157.266												387.041
47.54												178.875
100.122												1096.78
105.884												697.971
390.643												1086.21
106.124												668.679
133.015												214.89
222.573												136.857
54.503												211.288
												235.298
								Day7 PWI -Day3 PWI	Day14 PWI-Day7PWI + (Day7PWI-Day3PWI)	(Day27 PWI-Day14 PWI) + (Day14 PWI -Day7 PWI) + (Day7 PWI-Day3 PWI)		195.682
23516.4	23475.5	19892	17262.5				tdTomato% increse	0.0472176	4.19306	7.23528		77.552
62919.6	62960.5	66544	69173.5									151.983
72.7933	72.8406	76.9864	80.0286									163.268
												138.538
Area3												102.283
Day3 (PWI)	Day7 (PWI)	Day14 (PWI)	Day 27 (PWI)									82.114
95.56	521.257	523.418	1416.83									81.634
148.382	84.035	602.411	844.912									157.025
200.724	1577.22	157.025	439.623									126.773
203.845	894.133	54.023	1354.88									768.8
217.05	250.905	102.283	202.644									144.54
260.509	93.879	134.456	129.174									71.07
249.224	750.793	3500.42	141.899									98.201
466.514	193.281	198.323	97.721									643.228
46.82	369.994	556.792	233.857									97.241
403.608	3088.65	451.148	558.473									201.444
639.387	971.925	899.655	370.955									910.219
158.226	1163.77	128.454	107.325
558.473	2640.38	1750.57	1930.88																	Day7 PWI -Day3 PWI	Day14 PWI-Day7PWI + (Day7PWI-Day3PWI)	(Day27 PWI-Day14 PWI) + (Day14 PWI -Day7 PWI) + (Day7 PWI-Day3 PWI)
255.226	426.658	209.127	1043.95									31265.6	30830.8	25371.6	23124				tdTomato % area increase	0.50307	6.8189	9.41917
64.107	150.063	45.139	173.352									55170.4	55605.2	61064.4	63312
614.896	560.153	67.948	569.517									63.828	64.3311	70.6469	73.2472
251.385	1512.87	2559.47	324.855
125.332	2382.99	93.399	353.908									Area2
659.315	6639.73	137.337	2184.43									Day3 (PWI)	Day7 (PWI)	Day14 (PWI)	Day 27 (PWI)
830.746	300.125	765.199	629.062									1219.71	1398.34	4704.28	163.268
780.085	87.396	1206.74	445.626									515.014	2526.57	462.433	1560.41
201.684	177.194	226.414	320.053									1670.62	1138.07	2352.5	582.483
181.756	77.072	265.07	76.832									308.529	1341.92	602.411	204.805
315.251	208.407	127.973	324.615									2534.26	1240.36	1242.04	785.848
140.459	611.535	287.16	631.703									293.162	3439.67	535.183	414.413
149.342	1437.48	537.584	143.82									685.486	343.583	984.41	1060.76
220.172	24.25	1134.23	102.523									413.932	3288.41	900.375	395.925
134.936	76.112	400.247	109.246									1329.19	1856.93	891.491	212.729
87.877	276.595	87.637	110.926									782.486	2090.79	262.909	3040.87
2205.32	70.589	370.955	171.672									663.156	419.935	468.195	1408.19
532.062	127.493	2236.05	471.316									603.851	78.753	326.056	366.633
262.429	153.664	165.189	132.775									417.054	2206.76	814.419	95.56
1685.74	41.057	230.256	33.854									388.482	1419.71	270.833	118.85
224.494	52.582	116.449	73.471									675.161	7776.12	492.685	429.779
64.827	52.582	89.077	65.547									336.14	217.29	235.058	3462.72
68.669	564.955	69.149	886.93									97.24	439.383	149.342	533.742
2079.75	66.028	358.95	235.058									413.692	163.268	2010.36	40.337
1133.75		54.023	725.823									1413.47	2244.45	1361.37	267.471
2993.57		343.823	174.553									351.987	111.166	2459.82	4787.6
63.867		145.02										270.113	500.128	2553.46	31.213
90.998		92.198										240.58	240.34	551.75	118.369
287.4		288.6										239.62	663.156	267.471	448.267
1616.83		98.921										316.212	111.166	1186.33	435.301
612.735		91.958										644.668	353.907	109.005	173.592
203.365		60.265										52.822	196.882	2780.6	723.181
4210.15		441.784										257.147		933.509	1391.38
1852.13		81.874										2545.78		2279.75	77.552
50.901		152.464										294.843		412.492	91.478
169.271												973.125		75.632	126.533
127.253												458.831		59.785	1021.15
143.82												214.169		89.557	89.317
182.476												909.019		251.625	356.309
45.139												486.443		51.862	335.42
84.035												1004.58			185.357
57.864												158.466			259.788
187.278												73.951			332.058
46.579												230.736			396.645
73.951												633.864			80.193
								Day7 PWI -Day3 PWI	Day14 PWI-Day7PWI + (Day7PWI-Day3PWI)	(Day27 PWI-Day14 PWI) + (Day14 PWI -Day7 PWI) + (Day7 PWI-Day3 PWI)		236.739			57.624
30017.6	28677.8	22696.7	18344.6				tdTomato% increse	1.55	8.46973	13.5047		703.253			73.711
56418.4	57758.2	63739.3	68091.4									2523.69			230.256
65.2719	66.8219	73.7417	78.7767									561.834			433.621
												1825.48
												426.658
												1632.2
												1394.02
								Day7 PWI -Day3 PWI	Day14 PWI-Day7PWI + (Day7PWI-Day3PWI)	(Day27 PWI-Day14 PWI) + (Day14 PWI -Day7 PWI) + (Day7 PWI-Day3 PWI)		271.553
							Avarage tdTomato % increse	0.428795	5.8637	10.3083		332.298
												73.471
												85.476
												116.208
Hras_mosaic_female8_wound												675.401
Area1												152.944
Day3 (PWI)	Day7 (PWI)	Day14 (PWI)	Day 27 (PWI)									220.892
206.726	3200.77	1944.81	584.884									161.347
600.25	455.95	3887.22	637.225									280.197
331.578	345.264	1218.75	279.716									47.78
185.357	495.807	1115.02	993.294
77.312	1035.07	2256.7	141.659																	Day7 PWI -Day3 PWI	Day14 PWI-Day7PWI + (Day7PWI-Day3PWI)	(Day27 PWI-Day14 PWI) + (Day14 PWI -Day7 PWI) + (Day7 PWI-Day3 PWI)
613.216	1059.56	2997.41	137.817									36839	35807.1	33129	27400.7				tdTomato % area increase	1.19389	4.29222	10.9194
447.787	402.168	3395.25	64.587									49597	50628.9	53307	59035.3
184.157	1724.64	532.302	2910.25									57.38	58.5739	61.6722	68.2994
103.963	770.241	212.969	701.812
499.888	178.154	276.115	327.016									Area3
978.408	973.606	592.567	529.421									Day3 (PWI)	Day7 (PWI)	Day14 (PWI)	Day 27 (PWI)
168.55	1736.64	112.127	1347.2									1953.21	1005.06	3787.1	395.445
656.914	843.951	935.91	260.268									746.231	2026.44	772.162	1275.17
326.536	183.196	93.879	477.799									374.796	462.673	1531.84	2968.6
197.602	102.043	99.882	142.139									264.83	1840.61	283.558	64.827
171.191	2340.26	808.657	778.884									1368.33	4739.33	1080.21	496.527
384.88	3342.91	90.998	1621.88									2919.86	891.971	190.88	215.61
134.456	440.583	65.547	705.654									3049.75	1639.64	1149.36	119.09
163.508	3935.72	2298.24	1345.76									671.32	918.382	711.416	696.53
113.087	91.958	119.09	830.506									1365.21	802.174	1315.27	542.146
213.449	114.768	2061.98	734.946									1950.81	3151.79	2674.95	161.107
301.085	64.347	203.125	809.137									245.142	4332.6	1292.46	1212.51
113.807	1295.1	124.612	872.283									284.759	1722.24	238.419	533.502
78.993	139.498		228.815									4246.65	1107.1	2063.18	157.746
154.624	1580.82		183.196									2026.92	3728.75	191.6	1499.9
457.871			368.553									249.704	297.484	944.793	153.904
83.795			162.548									262.669	836.508	1265.57	46.339
247.783			98.921									66.988	233.377	202.644	511.893
139.018			192.8									642.508	252.585	1298.22	106.845
140.939			98.441									158.946	454.749	158.466	1744.09
1325.11			346.944									280.197	248.263	588.485	185.357
94.359			97.24									273.474	511.893	503.49	308.769
566.876			775.523									429.539	175.273	1174.09	38.416
272.033			194.721									2069.42	308.769	145.741	1135.19
302.766			72.99									225.934	207.686	81.394	177.434
519.336												877.806	90.518	107.085	417.774
104.444												1862.7	890.291	1012.74	229.296
371.915												688.367	76.832	328.697	275.155
177.194												901.335		2655.99	1344.8
84.035												128.694		190.399	1348.4
73.711												344.543		572.158	99.161
118.129												73.23			738.068
329.898												132.775			524.138
160.867												96.76			189.919
164.469												626.421			105.404
109.726												484.522			82.835
334.459												233.137			263.15
99.882												180.555			74.671
105.884												65.307			1187.54
100.602												53.542			1297.74
434.341															80.434
128.213															207.927
292.682															245.382
175.753															231.937
887.89															437.462
128.934															139.258
858.118															20.889
605.772															83.795
297.724															87.156
229.296															420.895
202.164
96.04
442.504
66.748
119.33
52.342
164.949																				Day7 PWI -Day3 PWI	Day14 PWI-Day7PWI + (Day7PWI-Day3PWI)	(Day27 PWI-Day14 PWI) + (Day14 PWI -Day7 PWI) + (Day7 PWI-Day3 PWI)
89.557												32876.9	32953	28512.4	24880.1				tdTomato % area increase	-0.0880536	5.04944	9.25166
144.06												53559.1	53483	57923.6	61555.9
648.51												61.9639	61.8758	67.0133	71.2155					Day7 PWI -Day3 PWI	Day14 PWI-Day7PWI + (Day7PWI-Day3PWI)	(Day27 PWI-Day14 PWI) + (Day14 PWI -Day7 PWI) + (Day7 PWI-Day3 PWI)
155.345																			Avarage tdTomato % increase	0.536303	5.38686	9.86342
859.798
431.46
138.538
297.964
109.726
126.773
189.439
153.664												wild-typeMosaic_male 14_ wound
129.414												Area1
760.637												Day3 (PWI)	Day7 (PWI)	Day14 (PWI)	Day 27 (PWI)
189.199												39.857	3262.24	59.785	3730.43
1237.24												58.584	1745.77	45.139	414.173
81.634												148.382	423.536	88.837	1460.29
95.8												95.32	879.006	663.397	1406.03
88.357												266.991	224.974	738.788	5363.11
458.831												433.381	454.989	4801.76	88.837
												312.61	218.731	3027.42	2795.97
						Total area dimension		Day7 PWI -Day3 PWI	Day14 PWI-Day7PWI + (Day7PWI-Day3PWI)	(Day27 PWI-Day14 PWI) + (Day14 PWI -Day7 PWI) + (Day7 PWI-Day3 PWI)		73.471	583.923	1234.35	1114.06
25461.2	26853	25443.2	20054.8			86436	tdTomato % increase	-1.61027	0.0208362	6.25473		548.389	437.942	1325.59	643.468
60974.8	59583	60992.8	66381.2									85.236	67.468	30.013	472.277
70.5433	68.9331	70.5642	76.7981									4246.17	154.384	2116.24	162.548
												2087.19	1941.21	142.86	258.588
Area2												318.853	1066.76	315.251	104.444
Day3 (PWI)	Day7 (PWI)	Day14 (PWI)	Day 27 (PWI)									2793.08	688.367	421.136	252.585
1311.19	4073.54	3832.96	533.262									395.445	194.001	1525.84	194.001
5575.6	659.074	4800.08	626.901									97.721	1523.67	62.426	27.131
478.279	3752.52	727.023	3707.14									138.538	83.555	89.557	95.8
262.429	1012.98	2254.06	2922.26									109.726	739.508		187.518
218.011	382.719	1497.26	695.81									682.845	853.796		203.605
243.221	224.734	1638.92	178.875									176.233	525.099		150.303
251.145	560.393	370.234	264.83									1360.65	1243.48		125.092
1228.35	3542.43	135.657	149.342									90.038	1234.83
677.082	479.96	116.929	144.54									148.142	159.426
1586.58	462.192	266.991	85.716									55.943	144.3
915.741	403.368	78.993	154.144									94.119	177.434
3129.22	204.805	616.097	580.082									152.464	253.306
402.888	1180.81	545.507	199.763									226.895
477.799	5654.6	548.629	466.755									266.991
147.662	260.508	2138.09	197.122									332.058
376.477	111.887	241.541	44.659									260.028
401.207	163.988	426.898	76.112									351.987
72.51	637.946	324.855	2521.53									311.65
54.983	284.518	183.196	636.025									502.049
123.411	268.432	116.929	95.56									68.669
155.585	351.266	597.609	756.795									182.476
1209.38	310.929	213.209	806.496									63.386
405.769	488.844	146.941	1287.18									74.671
1094.86	67.468	466.034	789.449									58.825
190.399	339.021	127.013	104.924									248.023
609.614	1117.42	93.399	311.41									335.18
141.419		221.132	140.699									307.568
127.493		169.991	1158.72									127.733
602.651		258.588	291.241									195.682
309.489		110.686	84.035									84.995
78.032			70.349									116.689
45.859			34.334									635.065
134.456			40.577									53.062
157.266			37.936									285.719
146.701			165.669																	Day7 PWI -Day3 PWI	Day14 PWI-Day7PWI + (Day7PWI-Day3PWI)	(Day27 PWI-Day14 PWI) + (Day14 PWI -Day7 PWI) + (Day7 PWI-Day3 PWI)
69.389			33.134									20098.8	19281.7	16688.4	19250.3				tdTomato % area increase	0.945289	3.94556	0.981673
205.045												66337.2	67154.3	69747.6	67185.7
1165.68												76.7472	77.6925	80.6928	77.7289
187.518												Area2
236.498												Day3 (PWI)	Day7 (PWI)	Day14 (PWI)	Day 27 (PWI)
315.251												39.376	595.688	113.567	846.833
1145.52												126.773	760.397	44.899	237.219
1186.57												189.919	380.078	333.019	2062.94
567.116												88.117	168.55	153.184	165.669
188.959												552.47	104.203	721.741	450.188
												1846.13	97.721	235.778	545.267
								Day7 PWI -Day3 PWI	Day14 PWI-Day7PWI + (Day7PWI-Day3PWI)	(Day27 PWI-Day14 PWI) + (Day14 PWI -Day7 PWI) + (Day7 PWI-Day3 PWI)		203.125	437.462	425.697	918.383
28610.3	26996.4	23265.5	20393.4				tdTomato % increase	1.86722	6.18361	9.50638		296.043	361.351	401.207	370.715
57825.7	59439.6	63170.5	66042.6									189.439	165.669	592.567	598.81
66.9	68.7672	73.0836	76.4064									177.194	463.633	458.111	385.361
												123.171	183.677	761.838	9323.81
Area3												143.58	262.669	235.058	208.647
Day3 (PWI)	Day7 (PWI)	Day14 (PWI)	Day 27 (PWI)									812.018	337.101	1893.91
118.369	1066.28	1849.97	597.369									179.115	151.743	113.567
274.674	502.529	747.671	163.508									129.654	844.912	288.36
569.757	1300.38	806.976	251.625									260.028	436.262	431.94
729.904	4187.34	3244.47	499.648									26.651	151.983	285.719
533.262	960.4	183.196	91.238									466.755	183.917	1168.33
1669.42	283.318	3064.64	1303.26									289.561	400.967	329.657
161.827	1851.89	710.936	475.158									186.318	216.33	273.954
916.942	472.757	662.436	105.644									188.238	214.89
237.699	824.984	558.713	90.758									461.712	99.161
240.1	441.544	1302.06	253.546									391.123	132.535
38.896	520.057	800.493	2126.81									317.652	251.865
581.282	166.87	228.095	1121.99									1277.09	105.884
497.007	556.072	109.486	1343.84									116.208	127.253
359.91	202.885	40.577	487.403									284.999	75.391
2910.49	984.65	182.956	704.214									251.865	69.389
206.726	635.064	151.743	1521.51									145.501	156.545
209.367	2802.45	85.956	158.226									233.377	77.312
300.365	332.538	62.426	165.669									907.098	82.114
677.082	194.001	487.883	135.416									64.827	139.978
242.501	82.594	560.874	811.538									360.39	33.854
885.969	251.385	267.231										159.186	966.163
104.444	313.09											132.775	54.503
413.692	494.126											227.855	141.179
554.151	46.579											583.203	90.038
104.924	130.855											244.182
172.632	121.25											239.86
139.978	95.08											315.251
123.171
541.426																				Day7 PWI -Day3 PWI	Day14 PWI-Day7PWI + (Day7PWI-Day3PWI)	(Day27 PWI-Day14 PWI) + (Day14 PWI -Day7 PWI) + (Day7 PWI-Day3 PWI)
133.015												13227.8	9522.37	9262.1	16113.8				tdTomato % increase	4.28694	4.58805	-3.3389
497.247												73208.2	76913.6	77173.9	70322.2
197.362												84.6964	88.9833	89.2844	81.3575
767.12
97.721
108.765
788.729
62.906
96.04
168.55												Area3
141.659												Day3 (PWI)	Day7 (PWI)	Day14 (PWI)	Day 27 (PWI)
159.907												256.187	576.72	734.706	968.323
95.32												388.722	896.053	441.304	147.421
89.077												875.645	306.608	629.302	1252.36
60.265												787.528	509.492	534.943	239.86
53.542												517.896	267.231	67.228	103.243
54.503												329.897	91.718	812.738	330.378
167.35												114.768	260.989	869.642	101.562
140.459												106.124	813.699	2004.6	189.679
89.797												175.513	679.003	72.75	140.939
313.571												133.255	1385.62	937.831	130.134
328.217												127.013	173.592	282.598	520.537
90.998												710.936	124.852	189.199	408.41
383.68												743.83	317.172	183.917	84.755
85.716												348.145	566.636	354.388	66.028
								Day7 PWI -Day3 PWI	Day14 PWI-Day7PWI + (Day7PWI-Day3PWI)	(Day27 PWI-Day14 PWI) + (Day14 PWI -Day7 PWI) + (Day7 PWI-Day3 PWI)		126.052	195.922		679.963
19687.5	19821	16108.8	12408.4				tdTomato % increase	-0.154443	4.14028	8.42139		447.786	84.035		437.942
66748.5	66615	70327.2	74027.6									727.743	263.15
77.2231	77.0686	81.3633	85.6444									139.498	100.602
												372.395	132.535
												342.142	138.538
								Day7 PWI -Day3 PWI	Day14 PWI-Day7PWI + (Day7PWI-Day3PWI)	(Day27 PWI-Day14 PWI) + (Day14 PWI -Day7 PWI) + (Day7 PWI-Day3 PWI)		224.974	232.177
							Avarage tdTomato % increase	0.0341698	3.44824	8.06083		175.753	304.927
												852.835	80.914
							Starting tdTomato %	71.5555				301.326	100.602
Hras_mosaic_male11												158.466	228.335
Area1												116.689	106.604
Day3 (PWI)	Day7 (PWI)	Day14 (PWI)	Day 27 (PWI)									163.988	2064.14
384.16	9539.89	14662.9	6422.19									224.013	180.555
527.019	63.386	3680.25	4915.57									1047.08	218.971
148.862	6104.3	2633.9	512.854									120.77
287.16	1009.38	3488.41	5439.23									218.011
126.773	5535.02	920.063	3256									239.86
201.444	357.029	860.759	403.848									82.834
1099.66	392.563	5553.76	260.508									490.044
288.12	3824.07	3172.68	944.793									1001.94
195.201	5031.06	605.532	2482.63									215.85
550.069	764.959	118.369	2601									74.911
345.264	4959.75	3142.91	81.394									356.789
313.571	2838.7	162.548	1208.18									882.367
361.35	198.803	291.722	367.593									145.501
103.963			76.592									57.864
165.909			1286.22									316.212
114.528			94.119
197.842			788.728																	Day7 PWI -Day3 PWI	Day14 PWI-Day7PWI + (Day7PWI-Day3PWI)	(Day27 PWI-Day14 PWI) + (Day14 PWI -Day7 PWI) + (Day7 PWI-Day3 PWI)
271.313			89.557									15239.1	11401.4	8115.14	5801.54				tdTomato % increase	4.44	8.24194	10.9186
1142.64			32.894									71196.9	75034.6	78320.9	80634.5
941.192			76.352									82.3694	86.8094	90.6114	93.2881					Day7 PWI -Day3 PWI	Day14 PWI-Day7PWI + (Day7PWI-Day3PWI)	(Day27 PWI-Day14 PWI) + (Day14 PWI -Day7 PWI) + (Day7 PWI-Day3 PWI)
335.66			67.708																Avarage tdTomato % increase	3.22408	5.59185	2.8538
371.675			50.661
4376.54			80.674
1082.61			88.837
154.864			32.173									wild-typeMosaic_female 8_ wound
260.989												Area1
1852.37												Day3 (PWI)	Day7 (PWI)	Day14 (PWI)	Day 27 (PWI)
1001.22												1803.87	840.59	2546.02	499.408
6482.46												227.855	275.635	269.392	385.36
2848.07												97.241	168.79	381.999	398.566
1804.83												526.78	1008.42	3084.32	1411.55
1474.21												257.627	167.83	679.483	510.212
1650.93												161.827	324.615	44.418	90.278
497.007												172.392	209.367	65.787	164.949
448.267												181.996	448.507	452.108	84.275
64.827												207.446	432.42	288.36	784.167
230.496												84.275	261.229	174.313	265.791
418.734												185.117	534.943	275.155	156.785
518.136												136.377	134.696	68.428	133.736
460.272												122.211	60.505	185.597	84.035
212.488												413.933	309.249	153.424	84.995
164.468												177.914	141.419	99.161	419.215
69.149												163.988	105.884	320.053	137.337
64.107												155.825	102.283		89.797
63.626												52.342	138.298
1180.57												164.469	57.384
152.223												87.396	593.287
1980.11												136.617	130.855
107.805												104.924	592.087
80.433												207.206	79.473
612.975												175.033	100.362
63.386												296.283	139.018
2016.6												119.33	270.353
126.052												84.995	288.12
51.141												205.286	115.488
92.679												98.921	86.436
							Day7 PWI -Day3 PWI	Day14 PWI-Day7PWI + (Day7PWI-Day3PWI)	(Day27 PWI-Day14 PWI) + (Day14 PWI -Day7 PWI) + (Day7 PWI-Day3 PWI)			189.199	137.337
41138	40618.9	39293.8	31660.3			tdTomato % increase	0.600555	2.13359	10.965			260.749	53.302
45298	45817.1	47142.2	54775.7									48.26	166.87
52.4064	53.0069	54.54	63.3714									47.78	262.669
												150.543	99.161
												248.744	80.674
Area2												80.434	77.312
Day3 (PWI)	Day7 (PWI)	Day14 (PWI)	Day 27 (PWI)									126.533	759.436
409.37	5232.5	8145.88	12099.4									96.28	1326.07
519.096	11870.1	123.411	1189.69									205.045
860.758	212.969	2947.71	1052.36									149.822
769.52	55.943	5710.06	678.042									136.617
105.884	32.413	4680.27	3169.32									139.258
433.14	602.891	4911.73	879.006									161.827
188.238	2851.43	417.774	1154.4									249.704
139.018	1036.51	1261.73	1660.77									926.306
54.023	512.133	275.875	705.414									542.866
155.585	751.753	387.762	1537.36									140.699
67.708	2355.86	1000.98	601.691									111.406
88.117	901.335	472.037	246.823									361.351
94.839	1782.02	224.974	146.701									163.988
202.404	426.898	301.326	27.852									160.147
3440.15	445.145	80.674	188.719									206.486
135.657	189.919	597.369	120.05									155.105
193.28	59.785	1116.95	334.939									236.499
3541.24	278.996		299.165									59.305
539.505	210.808		102.283									97.721
187.278	556.312		182.956									142.619
1499.66	2892.49		482.361									289.801
334.459	846.352		48.5									122.451
1370.49			80.674									186.318
759.676			58.104									184.637
1751.53			49.221									281.157
431.22			48.5									166.87
149.582			59.545									81.154
305.647												130.614
70.83												71.55
155.585												283.798
448.747												510.933
2285.51												141.419
171.912												1051.88
198.803
3806.07
425.697																				Day7 PWI -Day3 PWI	Day14 PWI-Day7PWI + (Day7PWI-Day3PWI)	(Day27 PWI-Day14 PWI) + (Day14 PWI -Day7 PWI) + (Day7 PWI-Day3 PWI)
296.523												15907.4	11080.4	9088.02	5700.45				tdTomato % increase	5.58445	7.88945	11.8086
396.165												70528.6	75355.6	77348	80735.5
307.808												81.5964	87.1808	89.4858	93.405
309.489												Area2
4855.3												Day3 (PWI)	Day7 (PWI)	Day14 (PWI)	Day 27 (PWI)
320.053												1621.63	3437.51	3784.94	2398.6
583.443												258.108	548.388	492.205	1516.23
218.491												739.028	1512.15	228.815	234.097
776.483												890.051	1604.83	171.912	100.362
2073.98												240.34	516.215	121.731	64.827
												757.756	57.864	584.163	1370.01
							Day7 PWI -Day3 PWI	Day14 PWI-Day7PWI + (Day7PWI-Day3PWI)	(Day27 PWI-Day14 PWI) + (Day14 PWI -Day7 PWI) + (Day7 PWI-Day3 PWI)			50.421	682.844	1074.21	744.07
36428	34104.5	32656.5	27203.8			tdTomato % increase	2.68805	4.36332	10.6717			246.102	1261.24	2036.29	242.021
50008	52331.5	53779.5	59232.2									65.547	3038.95	296.043	277.796
57.8556	60.5436	62.2189	68.5272									161.587	1034.35	138.298	183.436
												99.401	249.944	140.218	345.024
Area3												190.159	699.411	110.686	141.659
Day3 (PWI)	Day7 (PWI)	Day14 (PWI)	Day 27 (PWI)									334.219	340.222	164.709	43.698
805.055	1949.85	6788.11	5196.24									391.843	209.367	195.681	251.385
2515.29	309.249	3311.22	3715.55									138.298	407.69	792.33	532.062
197.842	33.854	1257.4	586.324									93.159	183.436	196.402	61.226
1432.68	1655.73	1429.32	564.715									1161.36	330.137	127.733	213.449
868.922	298.204	5886.53	363.271									2324.41	117.169	351.987	272.994
259.548	1436.28	97.241	1263.41									445.626	99.401	582.002	404.568
79.713	986.571	3165.72	254.026									793.53	103.243	305.647
291.001	2802.21	659.795	136.137									265.791	124.852	191.84
243.942	1558.01	1135.67	64.827									117.649
577.2	4006.79	620.899	2450.22									112.367
303.726	3823.11	3912.43	455.23									65.067
922.704	1662.45	239.14	368.073									134.936
1285.26	1318.15	223.773	332.058									73.471
1339.04	195.441	495.326	5738.63									120.05
407.45	1685.26	167.11	323.175									175.273
669.639	705.654		477.319									125.812
1889.35	154.624		37.215									1019.23
445.626	74.191		481.4									360.39
1011.3	969.044		27.852									109.966
1110.22	3847.12		67.708									84.995
1087.65	2708.09		67.948									187.038
634.824			760.157									193.28
395.685			327.496									91.238
1732.8			541.185									125.572
259.548			301.566									357.749
145.741			183.196									93.399
1253.32			143.82									104.924
582.723			65.307									89.557
140.939												173.352
190.159												79.473
1507.83												273.234
142.619												127.973
172.392																				Day7 PWI -Day3 PWI	Day14 PWI-Day7PWI + (Day7PWI-Day3PWI)	(Day27 PWI-Day14 PWI) + (Day14 PWI -Day7 PWI) + (Day7 PWI-Day3 PWI)
200.243												15664.4	16559.2	12087.8	9397.52				tdTomato % increase	-1.03528	4.13778	7.25028
454.509												70771.6	69876.8	74348.2	77038.5
3268.72												81.8775	80.8422	86.0153	89.1278
1238.92
529.18												Area3
957.519												Day3 (PWI)	Day7 (PWI)	Day14 (PWI)	Day 27 (PWI)
1632.68												390.403	1134.95	1177.21	536.143
171.912												1990.19	650.431	1535.68	2039.65
1190.18												185.117	820.422	201.924	994.254
594.488												368.073	1949.85	131.095	430.979
212.729												360.15	262.189	199.043	297.004
201.924												934.469	378.398	231.456	154.144
598.329												48.98	334.939	78.273	93.159
134.216												213.929	935.91	319.333	88.117
					Total area dimension		Day7 PWI -Day3 PWI	Day14 PWI-Day7PWI + (Day7PWI-Day3PWI)	(Day27 PWI-Day14 PWI) + (Day14 PWI -Day7 PWI) + (Day7 PWI-Day3 PWI)			182.476	1211.06	326.056
36287.3	32179.9	29389.7	25294.1		86436	tdTomato % increase	4.75194	7.97999	12.7183			51.381	113.807	184.397
50148.7	54256.1	57046.3	61141.9									774.563	1443.72	111.166
58.0183	62.7703	65.9983	70.7367									1596.91	547.188	251.145
												189.199	44.418	287.4
												106.124	292.682	805.055
												94.84	431.22	256.187
												519.096	187.998	175.513
												110.446	202.164	107.325
							Day7 PWI -Day3 PWI	Day14 PWI-Day7PWI + (Day7PWI-Day3PWI)	(Day27 PWI-Day14 PWI) + (Day14 PWI -Day7 PWI) + (Day7 PWI-Day3 PWI)			100.122	87.156	53.542
						Avarage tdTomato % increase	2.68018	4.82563	11.4517			1082.13	338.301	90.758
												559.673	98.441	55.703
												943.593		138.298
												130.134
												902.296
												479.72
												115.728
												239.14
												158.946
												953.437
												175.033
												62.186
												151.263
																				Day7 PWI -Day3 PWI	Day14 PWI-Day7PWI + (Day7PWI-Day3PWI)	(Day27 PWI-Day14 PWI) + (Day14 PWI -Day7 PWI) + (Day7 PWI-Day3 PWI)
												14169.7	11465.3	6716.56	4633.45				tdTomato % increase	3.12889	8.62278	11.0328
												72266.3	74970.7	79719.4	81802.6
												83.6067	86.7356	92.2294	94.6394
																				Day7 PWI -Day3 PWI	Day14 PWI-Day7PWI + (Day7PWI-Day3PWI)	(Day27 PWI-Day14 PWI) + (Day14 PWI -Day7 PWI) + (Day7 PWI-Day3 PWI)
																			Avarage tdTomato % increase	2.55936	6.88334	10.0306
