# Supplementary material for: Injury prevents Ras mutant cell expansion in mosaic skin
Source: Nature. 2023 Jun 21;619(7968):167–75. doi: 10.1038/s41586-023-06198-y (PMC10322723; doi:10.1038/s41586-023-06198-y)
Supplement: Supplementary file 10 — Source Data Fig. 3 [file 41586_2023_6198_MOESM10_ESM.xlsx]

## Sheet: Figure 3b 
Data in graph Figure 3b
WT_U_GFP	WT_I__GFP	WT_U_TOM	WT_I_TOM	Hras_U_GFP	Hras_I_GFP	Hras_U_TOM	Hras_I_TOM
9.29	33.9722	6.84	39.3787	7.63997	48.25	30.4742	34.79
8.55	42.6296	11.36	45.7048	10.0757	50.34	34.4984	38.48
10.61	49.8396	8.96	49.0695	6.98395	50.51	24.4562	31.29
9.64	38.2566	9.1	37.5585	9.37208	39.67	31.5646	21.14
Data in the table in red
tdTomato Area quantification																		Proliferative cells							tdTomato Area																	Proliferative cells
Hras_male10_uninjured					Hras_male3_uninjured				Hras_male4_uninjured				Hras_female3_uninjured												Hras_male10_wound					Hras_male3_wound				Hras_male4_wound				Hras_female3_wound
																									Area1		Area2	Area3		Area1	Area2	Area3		Area1	Area2	Area3		Area1	Area2	Area3
Area1		Area2	Area3		Area1	Area2	Area3		Area1	Area2	Area3		Area1	Area2	Area3										6063.8		243.883	153.904		667.304	3299.36	68.228		879.569	177.504	1008.08		783.606	1114.39	69.338
2299.97		318.398	3959.82		5052.91	622.339	2638.89		963.329	228.906	2860.22		341.141	347.982	1032.48			Hras_male10_uninjured							1898.92		486.842	375.997		1499.36	3627.92	2101.2		993.837	128.506	379.6		840.001	156.61	426.934		Hras_male10_wound
811.341		229.276	119.815		196.642	271.313	215.409		1146.01	1944.59	214.669		646.041	192.666	504.037										5602.47		438.398	1414.43		1326.29	156.61	1019.35		536.395	108.721	384.222		66.009	333.56	797.104		tom	gfp			TOM % Area	GFP % Area
198.028		150.509	1543.36		103.003	360.87	133.683		208.013	95.224	301.942		261.079	73.59	1138.98			tom	gfp			TOM % Area	GFP % Area		628.105		293.806	3618.79		800.617	595.378	212.635		1393.04	3328.76	913.591		350.201	341.326	249.985		24	23	38.4917	61.0907	62.3511	37.6489
168.629		152.173	377.196		120.05	162.068	117.596		342.435	229.461	204.684		243.698	225.023	177.874			19	3	24.8309	12.7755	76.5176	23.4824		7177.63		117.227	620.899		67.858	291.402	117.227		138.305	129.43	720.001		2699.17	153.097	111.31		24	10	30.5744	46.5051	78.497	21.503
420.648		222.25	298.059		1288.38	1118.63	432.481		148.66	137.935	139.784		77.843	186.749	302.127			20	1	22.5481	8.84898	88.6993	11.3007		1239.94		169.368	1092.69		317.658	127.766	159.199		561.726	154.022	175.285		192.666	212.45	388.105		22	14	35.2979	37.1616	62.3267	37.6733
334.669		112.234	292.142		176.714	152.223	216.333		145.147	143.667	153.097		574.669	239.446	154.761			34	1	44.0435	1.2954	77.1964	77.1964		173.621		763.822	126.773		154.392	3327.28	93.19		565.239	324.684	85.424		606.842	521.048	233.159				34.788	48.2525
159.199		342.805	180.278		133.736	190.159	284.746		121.294	173.621	389.03		225.763	178.798	206.718					30.4742	7.63997				111.864		249.8	139.018		82.465	255.532	369.245		343.544	192.481	135.347		461.325	93.929	101.14		Hras_male3_wound
86.718		523.082	142.373		302.766	163.748	168.629		131.464	112.604	231.68		169.738	69.153	142.188										145.701		911.372	204.085		636.796	360.37	81.356		367.581	74.7	88.382		76.364	184.345	113.159		tom	gfp			TOM % Area	GFP % Area
94.854		206.348	159.384		1099.66	203.365	817.073		136.456	305.085	174.915		91.525	702.25	240.185			Hras_male3_uninjured				TOM % Area	GFP % Area		362.589		213.19	3501.86		1359.76	4215.72	81.726		284.561	134.053	205.609		160.493	878.83	551.742		33	11	44.5242	42.4991	74.1171	25.8829
918.399		315.07	255.347		242.261	129.174	215.963		124.623	111.31	180.278		329.492	215.963	254.422			26	4	33.9936	17.0104	76.485	23.515		136.826		1493.81	91.238		337.997	310.447	76.918		114.268	46.78	885.302		187.304	390.509	161.233		36	14	48.5792	54.066	74.1057	25.8943
267.735		108.167	171.772		1091.02	145.981	293.621		159.754	108.536	59.353		375.902	142.743	331.896			32	1	37.4348	6.88797	85.4819	14.5181		103.359		422.681	818.261		157.905	156.425	181.202		182.126	87.088	287.889		116.857	97.997	115.747		17	13	22.3305	54.4598	76.1292	23.8708
88.567		51.402	639.2		159.186	193.04	272.728		330.416	220.771	65.455		772.697	202.835	193.59			27	1	32.0669	6.32868	84.1989	15.8011		204.684		605.548	339.261		266.811	262.743	350.201		58.798	806.349	299.723		272.728	347.427	338.552				38.478	50.3416
737.012		134.607	443.575		385.601	326.296	495.162		42.342	85.239	82.835		154.022	546.38	220.586					34.4984	10.0757				139.415		339.291	1920.56		556.179	97.997	1707.92		72.481	286.595	86.903		151.063	194.515	259.969
1349.77		95.963	482.404		573.599	256.907	782.312		319.138	154.576	204.13		762.712	88.197	61.757										419.353		74.515	1298.22		97.627	632.913	155.686		281.972	367.581	446.719		314.515	150.139	116.302
617.936		281.418	157.905		1112.86	88.357	178.429		185.27	347.797	322.466		233.344	793.221	144.777										183.606		507.735	380.799		784.531	418.059	110.57		236.857		269.769		1023.61	158.274	483.883		Hras_male4_wound
119.261		156.795	1039.14		317.412	50.181	734.053		336.703	149.584	285.116		262.558	194.7	207.643			Hras_male4_uninjured				TOM % Area	GFP % Area		377.381		313.96	260.749		195.07	162.527	460.216		75.809		439.323		173.251	3799.51	359.63		tom	gfp			TOM % Area	GFP % Area
58.428		510.879	176.764		265.07	49.941	418.429		141.818	292.697	266.626		224.284	176.949	271.618			18	2	21.1262	13.5157	85.2024	14.7976		308.598		1400.99	2881.2		242.589	512.913	168.444		284.376		898.614		409.738	171.772	130.539		44	4	48.4813	43.2747	90.7567	9.24329
62.496		177.504	1072.61		151.503	382.72	140.154		960.741	185.085	240		361.11	436.549	409.184			26	1	30.0397	7.43616	86.5522	13.4478		228.721		96.148	1273.73		365.732	623.853	159.754		147.92		181.757		787.304	314.33	310.262		23	5	24.8228	68.0893	92.6567	7.34329
324.13		253.683	98.922		141.659	185.117	198.213		142.188	136.826	239.076		711.865	366.102	515.316			20	0	22.2028	0	90.0788	9.92119		85.054		364.068	563.755		248.321	217.258	136.086		42.527		70.262		558.768	114.268	277.72		18	5	20.5602	40.1541	87.548	12.452
188.968		264.407	183.606		177.914	176.474	71.002		768.999	409.739	77.288		459.107	149.769	222.25					24.4562	6.98395				756.056		323.575	318.133		536.025	232.604	421.017		248.136		245.547		128.321	195.809	300.278				31.2881	50.506
449.677		128.136	446.534		171.431	279.717	304.346		368.876	180.462	433.221		1224.59	142.003	310.262										112.419		232.049	1016.1		1403.39	57.504	226.687		180.462		168.999		117.966	166.04	178.798
55.47		92.265	167.704		281.157	88.357	282.527		166.225	485.732	93.559		301.387	156.98	191.556										3444.5		396.056	713.577		210.971	398.275	1424.47				196.549		143.113	193.036	121.294		Hras_female3_wound
218.182		1405.06	320.062		163.268	170.471	229.276		196.734	171.772	101.695		297.689	158.089	140.709			Hras_female3_uninjured				TOM % Area	GFP % Area		236.302		228.167	429.299		186.194	840.741	61.017				119.63		135.901	247.211	1097.94
1607.34		140.154	166.41		136.857	416.334	788.599		72.666	164.746	93.005		231.865	87.643	124.253			23	3	31.8791	10.771	72.1476	27.8524		292.327		244.623	465.314		280.124	558.953	113.898				453.93		274.761	93.375	163.267		tom	gfp			TOM % Area	GFP % Area
164.746		94.484	1410.23		150.783	65.307	86.533		144.037	144.962	91.895		284.931	129.43	238.336			24	4	31.1936	17.3452	76.9388	23.0612		648.074		160.123	109.005		186.934	641.418	145.701				178.059		124.253	132.943	104.468		16	15	23.0796	48.9	69.3252	30.6748
106.318		217.442	395.316		2628.62	258.828	372.574		122.404	202.466	93.19		52.327	153.282	265.331			28	0	31.6209	0	88.5489	11.4511		499.6		79.877	161.827		211.156		152.173				75.439		304.53	2105.27	258.49		17	8	22.4356	33.0201	75.7724	24.2276
521.603		82.65	123.698		133.015	92.439	423.236		43.452	156.425	252.019		148.475	107.982	171.587					31.5646	9.37208				961.295		521.233	163.988		221.88		4184.84				111.125		58.983	320.802	454.299		15	6	17.8936	37.1031	83.8288	16.1712
316.549		158.459	130.724		90.518	411.291	103.729		428.413	86.163	201.356		288.444	557.104	228.906												52.142	300.845		309.338		341.51				32.727		903.421	1013.25	515.686				21.1363	39.6744
260.339		74.7	244.438		380.319	980.329	1183.18		225.578	79.137	166.225		467.612	320.986	178.428												93.005	1373.85		246.102		125.362				120.555		241.664	850.91	74.885
123.698		71.556	187.489		107.805	300.125	171.587		93.375	174.361	149.399		256.826	474.084	235.932												860.894	661.716		168.074		45.855				52.327		107.612	641.049	368.691
396.796		142.558	106.502		620.899	362.791	158.644		87.643	319.692	100.955		271.618	516.241	266.811												333.929	1020.18		231.865		144.962				96.703		163.452	132.758	238.706
114.823		90.786	343.175		942.873	884.289	120.74		90.416	116.857	106.318		159.939	1503.05	150.509												203.39	1021.39		282.897		227.797				411.033		177.134	138.86	126.657
252.204		176.58	198.028		84.275	618.738	126.472		82.65	171.587			467.982	162.897	662.866												150.694	53.062		356.672		600.74				85.609		215.593	121.11	151.063
133.313		208.752	154.576		219.451	168.55	185.455		186.009	281.973			662.866	772.327													202.835	80.914		99.291		159.014				129.06		222.065	600.371	405.486
1520.43		62.681	293.991		214.89	551.99	89.122		173.621	405.671	8575.48		162.712	272.912													482.219	350.546		184.16		402.343				82.096		335.778	172.512	456.703
171.772		177.689	294.361		247.543	935.19	76.364		151.248	183.051	77860.5		813.005	591.495											32542.2	86436	376.641	148.622		284.931		66.934				241.849		133.868	129.8	80.247
182.127		340.401	184.53		348.385	359.91	54.73		433.776	277.35	90.0788		110.57	642.343											53893.8		234.083	113.087		130.724		130.17						72.666	75.254	183.606
150.324		80.062	168.999		226.174	375.276	75.809		71.741	243.883			198.028	607.027											62.3511		888.445	211.048		118.336		565.979						81.171	34.391	283.637
260.524		58.428	57.874		85.236				191.372	117.227			225.578	210.601													190.817	668.199		187.489		184.715						274.576	149.954	102.989
136.456		35.871	552.296						67.673	234.638			686.904	133.498													135.532	119.33		2676.61		301.202						129.06	307.119	116.487
95.224		84.314	186.379						46.78	293.806			178.613	185.455													112.974	158.946		163.821		264.777						86.903	84.499	446.349
234.638		114.638	226.133						115.008	233.344			252.019	573.745													489.43	110.686		188.228		137.196						112.419	226.133	240.74
203.205		109.461	212.635						126.472	171.402			393.282	296.764													107.982	104.444		333.005		166.595						95.039	330.971	186.009
465.024		68.598	68.598						122.404	58.983			341.51	276.795													304.53	334.459		206.348		161.048						200.247	116.302	192.666
51.217		57.134	65.27						434.885	53.621			379.6	113.529													1262.68	1169.77		292.327		106.872						84.869	411.772	150.694
122.589		137.566	139.415						68.413	296.95			782.312	991.804													91.71	108.765		208.937		234.268						435.624	137.381	437.843
47.704		348.537	186.194						327.458	55.47			1165.79	182.681													86.533			355.008		1103.48						106.502	261.818	142.743
274.577		91.341	409.923						367.766	178.244			177.874	185.825													118.891			94.854		149.954						128.506	248.691	187.489
83.76		101.88	475.378						65.27	84.684			162.157	538.059													114.823			105.393		216.518						141.264	71.556	118.891
175.84		92.265							154.392	159.754			245.362	177.874																101.14		76.734						116.857	93.19	183.051
311.926		116.487							116.857	90.601			142.003	549.523													18586.3	32563.3		152.912		62.496						331.896	95.593	196.918
76.549									328.752	89.677			321.171	262.003													67849.7	53872.7		116.302		116.302						110.016	101.695	114.823
152.173									100.586	85.794			250.724	61.942													78.497	62.3267		304.9								555.44	42.342
181.202									75.624				822.99	436.734																207.273								49.738	41.787
154.207									87.088	11623.7			624.222	275.871																283.822								199.877	85.609
99.106										74812.3			182.681	347.612																174.361								68.783	281.418
41.787									12790.5	86.5522			362.219	68.598																109.831								205.054	133.683
73.22									73645.5				46.41	297.689																138.305								677.104	312.111
206.348									85.2024				222.989	99.476																156.98								173.806	44.561
232.604													188.228	44.006																								155.686	96.518
143.667													217.073	188.413																22372.2	22382	20633		7989.53	6347.25	10763		219.107	173.621
421.202													342.62	176.395																64063.8	64054	65803		78446.5	80088.8	75673		687.643
166.41													155.871	67.858																74.1171	74.1057	76.1292		90.7567	92.6567	87.548		435.809
240.74													143.113	113.344																								1056.7
247.581													116.302	40.123																								398.275
	Area dimension												151.248	117.412																								840.001
20952	86436	9767.9	19710.5		20325.4	12548.8	13657.8						50.663	34.576																								99.846
65484.1		76668.1	66725.5		66110.6	73887.2	72778.2						227.057																									118.151
75.7602		88.6993	77.1964		76.485	85.4819	84.1989						202.835																									316.179
													160.863																									372.389
													48.998																									466.873
													117.042																									204.499
													80.986																									149.214
													40.493																									117.966
													185.27																									161.048
																																						229.091
																																						203.945
													24074.5	19933.1	9897.88																							198.398
													62361.5	66502.9	76538.1																							253.313
													72.1476	76.9388	88.5489																							292.512
																																						106.133
																																						171.217
																																						191.741
																																						135.162
																																						119.261
																																						106.687
																																						249.615
																																						26514.1	20941.4	13977.7
																																						59921.9	65494.6	72458.3
																																						69.3252	75.7724	83.8288
tdTomato Area																		Proliferative cells							tdTomato Area																Proliferative cells
wildtype_5female_uninjured					wildtype_male_uninjured				wildtype_male7_uninjured				wildtype_male9_uninjured												wildtype_5female_wound				wildtype_male_wound				wildtype_male7_wound				wildtype_male9_wound
Area1		Area2	Area3		Area1	Area2	Area3		Area1	Area2	Area3		Area1	Area2	Area3			wildtype_5female_uninjured							Area1	Area2	Area3		Area1	Area2	Area3		Area1	Area2	Area3		Area1	Area2	Area3
2928.26		2482.28	2192.91		1999.14	7308.18	4177.26		2406.66	711.865	629.03		828.907	103.544	567.088			tom	gfp			TOM % Area	GFP % Area		5546.44	116.857	3991.66		758.09	348.537	320.617		3804.13	483.698	1038.4		254.238	352.974	2563.45		wildtype_5female_wound
2026.69		2693.62	1764.87		481.85	684.5	1511.74		200.062	910.632	175.1		910.817	399.384	345.208			6	2	9.09792	5.87357	65.9491	34.0509		342.065	1213.87	785.127		1940.71	635.502	123.883		167.334	4938.12	290.848		79.877	118.706	373.868		tom	gfp			TOM % Area	GFP % Area
149.954		4006.78	840.37		250.17	56.395	3525.3		253.683	2815.47	523.452		222.435	3076.55	98.552			2	4	2.97262	12.2252	67.2808	32.7192		545.27	320.432	1963.54		386.626	101.51	253.868		2333.07	182.496	703.175		101.51	236.672	247.396		29	11	38.5543	44.388	75.2185	24.7815
313.406		307.859	1461.27		448.752	489.246	1109.03		168.259	121.479	1829.59		582.435	719.446	2329.74			5	4	8.4584	9.78302	59.1128	40.8872		95.408	373.313	675.881		2332.33	364.068	262.558		552.481	351.125	239.261		537.874	248.506	2904.78		35	8	45.3491	35.0555	77.1791	22.8209
925.979		813.19	954.824		1340.89	524.746	2036.67		1316.86	2077.54	254.053		663.051	117.966	711.68					6.84298	9.29394				517.535	63.79	175.273		158.09	1283.39	355.933		2032.05	211.526	179.168		104.469	205.979	44.191		19	10	34.2327	22.4732	55.5025	44.4975
410.663		219.661	210.046		105.208	616.827	298.429		263.852	294.176	274.207		313.221	3089.68	82.65										363.144	290.663	402.648		205.239	144.592	553.776		485.363	699.477	454.669		47.704	179.168	324.869				39.3787	33.9722
168.444		300.463	824.284		366.102	1039.32	465.578		222.435	1119.94	1101.45		171.402	211.341	248.691			wildtype_male_uninjured							435.44	127.951	5346.55		70.632	421.757	502.189		1028.41	321.911	79.692		170.478	813.006	353.529
281.418		963.329	4223.3		355.933	187.858	372.204		214.299	4043.02	516.98		997.905	848.506	132.388										268.105	152.542	776.243		238.151	190.262	69.892		2670.7	101.325	388.475		70.632	165.486	264.777		wildtype_male_wound
797.474		144.777	427.489		1494.36	303.791	1006.97		215.039	325.609	223.729		596.857	155.131	52.142			tom	gfp			TOM % Area	GFP % Area		204.13	965.733	502.289		589.461	485.732	5895.17		105.578	66.009	118.706		148.29	619.785	100.955		tom	gfp			TOM % Area	GFP % Area
2529.99		133.313	677.289		62.681	633.837	1845.49		144.037	917.104	154.946		363.328	114.823	883.637			9	1	10.7194	6.2344	83.96	16.04		79.877	454.299	196.882		102.989	222.62	121.294		203.575	156.98	536.025		903.052	142.928	616.826		30	12	41.648	42.9066	72.0323	27.9677
91.895		433.96	193.405		57.319	2877.6	427.859		96.703	86.903	628.475		1142.13	337.258	264.592			9	5	14.353	13.4065	62.7047	37.2953		189.707	1174.12	2779.16		385.147	88.937	752.173		134.977	143.297	93.744		261.449	167.519	580.956		35	11	47.352	42.169	73.9145	26.0855
423.606		434.515	978.861		88.382	391.249	583.914		47.519	510.694	381.818		671.927	86.533	296.21			6	2	9.00122	5.99837	66.6576	33.3424		411.033	57.134	1181.53		178.983	271.803	786.195		365.178	569.492	126.102		1158.58	266.811	3077.11		38	9	48.1144	42.8133	78.9785	21.0215
1116.61		1986.01	437.104		599.816	73.22	662.867		262.188	830.201	228.536		1295.59	427.304	530.293					11.3579	8.54643				691.896	433.591	355.828		206.164	217.442	595.563		1022.31	72.666	165.855		62.866	544.161	201.356				45.7048	42.6296
833.899		1843.82	587.797		186.934	130.17	114.083		460.031	777.874	636.426		408.074	503.668	283.821										899.354	205.239	1157.04		100.401	212.82	354.084		1633.78	1078.89	245.362		127.211	504.222	111.125
946.688		484.808	1248.08		2396.12	568.937	944.1		127.581	229.461	186.749		1135.47	229.276	209.492			wildtype_male7_uninjured							190.077	2306.81	649.23		248.136	223.544	185.825		189.892	797.104	109.831		121.11	101.51	263.667
733.868		308.413	2265.39		141.449	280.308	1941.08		383.852	151.063	304.715		294.731	935.224	252.758			tom	gfp			TOM % Area	GFP % Area		462.435	1033.59	132.775		335.039	111.125	110.57		67.673	186.379	170.848		90.786	141.264	67.119		wildtype_male7_wound
1867.12		920.802	637.165		1001.79	1402.28	895.286		486.657	284.376	148.844		932.82	156.24	400.493			8	2	9.7305	11.2459	82.2157	17.7843		308.228	311.556	450.188		222.065	119.815	377.751		95.039	207.088	66.564		533.252	78.767	69.522		tom	gfp			TOM % Area	GFP % Area
673.406		470.201	638.829		605.363	1086.84	365.732		420.278	258.305	126.472		449.307	837.782	413.806			4	1	5.19964	4.33433	76.9284	23.0716		605.363	151.803	199.043		57.689	82.65	396.796		913.221	2647.03	57.689		147.365	78.767	254.977		22	15	35.8705	38.7915	61.3318	38.6682
783.236		468.722	1125.86		100.216	1263.98	204.684		171.402	130.539	172.142		68.228	1695.16	3180.09			9	4	11.9391	16.2485	75.3824	24.6176		199.137	1567.4	777.684		743.668	1067.24	226.133		930.232	71.926	271.803		393.098	276.98	111.495		39	19	56.3854	61.622	69.1669	30.8331
495.162		893.067	2566.97		93.005	694.67	393.282		208.012	470.386	39.938		124.808	331.156	168.259					8.95642	10.6096				172.881	182.496	622.579		132.019	245.177	693.005		2458.8	3577.45	151.618		129.985	593.899	78.213		46	8	54.9527	49.1051	83.7084	16.2916
1048.2		717.967	183.791		360	1697.75	297.134		139.969	732.944	366.472		67.119	307.119	122.774										66.379	129.8	1119.11		157.165	455.409	202.65		1404.13	769.184	218.367		175.84	154.761	102.065				49.0695	49.8395
347.427		540.833	1366.23		188.413	87.643	939.847		103.729	258.12	318.768		577.628	2958.22	257.011			wildtype_male9_uninjured							237.412	300.093	532.542		193.96	97.073	180.647		4368.63	390.139	360.37		62.866	460.401	481.48
329.307		333.005	423.421		96.888	139.6	2411.28		116.117	183.236	257.381		619.23	684.87	185.085			tom	gfp			TOM % Area	GFP % Area		406.595	175.285	107.805		729.616	113.159	412.697		144.037	135.901	169.553		177.134	134.607	148.844		wildtype_male9_wound
185.27		214.299	255.532		209.677	225.948	416.765		651.218	166.225	144.037		849.985	666.564	453.93			2	0	2.64662	0	75.5681	24.4319		1315.56	617.566	332.058		90.046	152.358	98.552		505.701	237.042	281.233		311.372	70.447	85.609		tom	gfp			TOM % Area	GFP % Area
653.252		641.049	280.863		320.617	67.119	537.874		261.449	519.014	875.871		1214.42	500.894	150.324			8	5	12.169	14.5945	65.7406	34.2594		321.356	745.332	854.036		93.19	84.314	631.064		443.39	1220.71	156.24		73.22	178.983	336.518		22	11	26.9263	60.1239	81.7044	18.2956
248.691		361.665	106.687		201.356	1059.29	114.268		59.908	242.959	66.934		122.219	375.717	125.177			9	4	12.4876	14.3222	72.0714	27.9286		147.55	676.919	616.577		208.382	120.37	165.855		221.695	143.852	216.333		4714.4	138.675	247.211		26	6	34.0074	25.4819	76.4539	23.5461
771.033		207.828	455.594		92.08	97.442	123.513		69.338	159.014	1513.96		112.234	1059.85	1092.94					9.10109	9.63892				163.267	488.876	6009.22		157.35	462.99	105.763		318.952	424.161	425.825		273.837	196.179	2743.92		34	10	51.7417	29.1639	65.7111	34.2889
200.062		374.238	1398.77		219.846	127.766	484.068		1526.9	442.651	142.928		185.455	409.923	87.273										451.711	303.236	153.184		1924.62	399.939	47.15		135.901	214.299	228.721		316.364	143.852	971.28				37.5585	38.2566
61.202		489.8	2142.81			191.926	132.204		228.536	171.402	186.379		811.526	1077.97	315.255										207.458	268.475	163.028		100.031	131.834	159.014		244.623	243.328	531.957		452.45	294.546	1173.01
5495.04		1532.08	558.398			482.774	60.462		647.52		92.08		776.025	97.073	242.774										162.897	207.458	535.423		353.529	100.216	115.378		662.682	85.054	492.759		171.587	342.99	1254.92
644.007		552.666	443.76		13864.4	876.241	80.801		166.78		201.911		82.096	1084.99	804.315										89.122	179.538	289.08		135.532	108.721	202.466		69.153	147.18	307.304		299.353	205.239	791.187
950.941		285.116	1346.26		72571.6	483.144	124.438		147.365		71.556		299.168	77.658	82.465										235.932	2427.37	465.314		171.217	117.042	78.398		766.041	216.148	853.498		606.657	241.479	497.751
		64.53	201.171		83.96	2271.13	215.593		1274.33		259.415		152.542	51.402	384.037										384.222	121.849	376.957		150.509	793.591	161.972		312.111	304.9	220.771		82.65	204.315	2811.77
		301.757	302.311			923.576			244.808		52.512		100.586	187.489	1518.58										94.299	1254.92	210.568		100.216	295.47	141.079		124.253	112.974	39.384		178.983	236.302	132.758
		563.021	782.497			983.299			295.655		409.738		97.997	273.837	64.16										102.25	88.937	302.046		124.992	1118.46	295.285		309.153	217.627	131.279		462.065	55.655	179.538
	Area dimension	112.604	112.974			319.322			357.412		228.536		189.338	92.635	141.264										98.182	236.672	137.097		182.496	973.499	546.195		90.416	78.213	276.61		124.438	281.973	231.68
29432.2	86436	314.33	77.658			148.105			68.783		527.52		204.499	274.946	161.603										152.173		551.029		154.022	169.368	82.835		1380.83	253.128	161.603		97.257	103.544	206.903
57003.8		60.832	183.236			272.912			134.053		162.342		573.19	181.572	96.333										206.348		390.403		254.792	851.465	76.179		555.625	331.341	22.373		80.616	138.12	94.854
65.9491		65.27	164.376			588.167			180.093		136.641		286.41	260.339	677.474										125.732		174.072		350.94	1531.53	107.057		172.142	330.416	293.066		242.034	200.801	98.367
		238.706	115.008			350.386			136.086		111.68		85.978	154.946	166.595										254.237		551.029		221.695	623.853	41.603			68.598	132.943		255.347	118.706	434.7
			183.791			229.091			395.871		36.795		145.516	45.485	155.686										64.345		216.09		378.86	472.05	73.59			158.644	82.465		92.45	94.299	290.108
									96.703		394.761		55.1	109.091	50.108										74.7		508.052		187.858	689.862	79.877			58.983	217.812		90.416	313.775	114.268
						32236.6	28819.8				208.197		254.607	696.703	164.376										183.051		461.232		71.002	489.43	34.761			1923.14	93.559		124.438	95.963	197.103
						54199.4	57616.2				355.193		285.116	2953.22	147.18										48.444		284.759		76.549	199.137	145.886		33423.3	174.915	67.858		89.307	107.982	79.137
						62.7047	66.6576				160.308		551.002	67.858	206.903										439.507				122.404	233.344	359.076		53012.7	164.376	50.478		175.655	50.478	191.556
		28281.2	35341.2								134.792		148.844	260.339	144.962										188.598				888.445	73.59	218.182		61.3318	549.338	119.076		161.603	399.754	181.387
		58154.8	51094.8								129.43		96.703	192.481	107.242										319.137				96.703	101.51	63.791			222.435	126.287		160.123	260.709	169.368
		67.2808	59.1128								82.835			133.313	121.664										659.168				105.208	115.563	146.626			155.501	102.62		78.767	122.959	59.723
											182.311				157.535										613.313				96.148	142.558	90.416			455.409	73.96		160.123	254.238	199.322
											649.184		21118	29612.5	162.342										323.76				120.74	121.479	78.583				327.643		78.767	123.143	116.487
											182.866		65318	56823.5	2701.39										124.253				661.942	157.35	90.231			26650.9	77.103			1889.31	68.413
											86.533		75.5681	65.7406	186.379										218.737				107.242	169.184				59785.1	120.925			128.69	279.754
											702.065				50.108										140.339				312.111	133.868				69.1669	18.86			144.407	402.712
											278.644				120.925										272.543				404.376	79.507					175.84			224.099	208.567
											125.547				64.9														835.748	136.271					475.008			122.219	328.937
											268.845				79.507										21420.1	19725.5	38461.9		180.278	159.569					40.308			79.692	84.13
											214.114				67.488										65015.9	66710.5	47974.1		177.689	211.895					416.58		15813.9	209.122	340.216
											899.354				212.45										75.2185	77.1791	55.5025		2218.99	82.096					76.364		70622.1	128.506	105.948
											296.21				658.244										75.2185	77.1791	55.5025		86.533	486.472					48.814		81.7044	194.33	98.921
											31.433																		405.116	104.099					300.278			426.749	355.748
											199.322				24140.4														293.436	152.912					61.942			159.569	131.649
											80.986				62295.6														278.829	163.821								3974.06
											136.641				72.0714														93.375	271.618					14081.8			400.678
											36.795																		110.57	124.623					72354.2			311.372
											61.017																		251.279	145.516					83.7084			169.368
											84.869																		120	442.651								228.167
											54.545																		53.991	531.403
											132.943																		192.851	199.877
											208.382																			268.66								20352.3	29638
											151.988																			148.475								66083.7	56798
											48.259																			199.692								76.4539	65.7111
									15372	19942.2	21278.5
									71064	66493.8	65157.5																		24174.2	22547.3	18170.1
									82.2157	76.9284	75.3824																		62261.8	63888.7	68265.9
																													72.0323	73.9145	78.9785

## Sheet: Figure 3c, d
Data in Figure 3c and d
days post-tamoxifen	wild-type_tdTomato-_uninjured				wild-type_tdTomato+_uninjured					days post-tamoxifen	wild-type_tdTomato-_injured				wild-type_tdTomato+_injured
6	2.17877	5.72941	7.11615	6.08693	4.22961	1.95766	1.73162	3.41596		6	33.7166	17.6459	25.6791	31.2516	30.7305	26.7838	19.9249	27.6815
10	11.8996	14.3057	5.2143	14.8117	9.74225	13.2616	6.67169	8.53025		10	9.66499	13.7423	8.59313	14.5184	10.3179	15.0909	15.9312	13.1634
17	7.3863	7.51459	13.3623	11.4932	6.93255	10.9648	7.66625	10.3619		17	16.7752	7.93743	13.807	5.89078	15.7471	9.7126	14.3878	9.48716
30	3.86806	4.48744	7.28104	7.93335	8.29739	3.35081	4.75682	4.74054		30	8.06618	5.753	0	6.64744	8.76169	9.36431	3.9801	5.74625
days post-tamoxifen	Hras_tdTomato-_uninjured				Hras_tdTomato+_uninjured					days post-tamoxifen	Hras_tdTomato-_injured				Hras_tdTomato+_injured
6	21.1025	6.624	5.16764	12.0346	41.4534	16.4486	23.5567	22.0975		6	46.9031	28.8399	38.9499	51.6901	28.0307	13.7925	26.6796	17.2416
10	16.9794	7.00671	19.0285	7.00498	28.7179	13.9474	25.1276	20.7879		10	23.7253	12.5467	25.7004	18.751	20.8127	10.8238	14.0425	24.852
17	23.0312	12.3173	15.7945	16.9737	26.6235	20.3852	25.6979	20.4422		17	22.0117	14.1928	20.8121	19.3004	16.9685	18.2318	13.672	16.2015
30	12.3786	8.73489	13.8735	19.882	11.6814	15.8483	16.2275	21.9885		30	10.1548	13.222	11.4989	11.374	10.2609	8.65519	7.68617	8.7695
Data in the table in red
Day 10 post Tam	Day 7 PWI
	Hras_uninjured_Female 7							Hras_wound_Female 7
	TOM	GFP	TOM % Area	GFP % Area				TOM	GFP	TOM % Area	GFP % Area
	23	6	66.1614	33.8386	34.7635	17.7312		14	13	63.2247	36.7753	22.1432	35.3498
	16	5	58.0842	41.9158	27.5462	11.9287		13	4	72.8406	27.1594	17.8472	14.7278
	16	7	67.1025	32.8975	23.8441	21.2782		15	7	66.8219	33.1781	22.4477	21.0983
					28.7179	16.9794						20.8127	23.7253
	Hras_uninjured_Female 8							Hras_mosaic_female8_wound
	11	1	73.8253	26.1747	14.9	3.82048		10	6	68.9331	31.0669	14.5068	19.3131
	11	1	71.3286	28.6714	15.4216	3.4878		7	3	68.7672	31.2328	10.1793	9.60529
	9	3	78.1211	21.8789	11.5206	13.7118		6	2	77.0686	22.9314	7.78527	8.72167
					13.9474	7.00671						10.8238	12.5467
	Hras_uninjured_male 1							HrasMosaic_male 1_ wound
	18	1	87.3806	12.6194	20.5995	7.92428		9	7	77.5686	22.4314	11.6026	31.2063
	28	2	93.1669	6.83305	30.0536	29.2695		11	6	85.3839	14.6161	12.883	41.0506
	21	3	84.9183	15.0817	24.7296	19.8917		14	1	79.3572	20.6428	17.6417	4.84431
					25.1276	19.0285						14.0425	25.7004
	Hras_uninjured_male 4							Hras_wound_male 11
	16	2	78.9706	21.0294	20.2607	9.51047		13	8	53.0069	46.9931	24.5251	17.0238
	13	1	72.1714	27.8286	18.0127	3.59342		11	7	60.5436	39.4564	18.1687	17.7411
	18	2	74.7189	25.2811	24.0903	7.91105		20	8	62.7703	37.2297	31.8622	21.4882
					20.7879	7.00498						24.852	18.751
	wildtype_uninjured_female4
	TOM	GFP	TOM % Area	GFP % Area				wildtype_wound_male1		TOM % Area	GFP % Area
	8	2	74.3053	25.6947	10.7664	7.7837		7	5	56.9242	43.0758	12.2971	11.6074
	6	2	76.9444	23.0556	7.79783	8.6747		4	5	42.7183	57.2817	9.36366	8.72879
	9	3	84.4078	15.5922	10.6625	19.2404		5	4	53.8039	46.1961	9.29301	8.65874
					9.74225	11.8996						10.3179	9.66499
	wildtype_uninjured_male3							wildtype_wound_female6
	12	2	77.8036	22.1964	15.4234	9.01047		10	4	64.3311	35.6689	15.5446	11.2143
	15	2	80.3286	19.6714	18.6733	10.1671		7	7	58.5739	41.4261	11.9507	16.8976
	9	3	77.1314	22.8686	11.6684	13.1184		11	5	61.8758	38.1242	17.7775	13.115
	8	3	84.7186	15.2814	9.44303	19.6317						15.0909	13.7423
					13.2616	14.3057		wildtype_wound_female8
	wildtype_uninjured_male1							11	1	87.1808	12.8192	12.6175	7.80082
	5	1	76.7331	23.2669	6.5161	4.29794		7	2	80.8422	19.1578	8.65884	10.4396
	5	1	78.3258	21.6742	6.38359	4.61379		23	1	86.7356	13.2644	26.5174	7.53895
	5	2	56.1828	43.8172	8.89952	4.56442						15.9312	8.59313
	4	1	84.5314	15.4686	4.73197	6.4647
					6.67169	5.2143		wildtype_wound_male14
	wildtype_uninjured_female6							13	6	77.6925	22.3075	16.7326	26.8968
	5	2	69.56	30.44	7.18804	6.5703		10	1	86.8094	13.1906	11.5195	7.58118
	8	4	66.9825	33.0175	11.9434	12.1148		10	1	88.9833	11.0167	11.2381	9.07715
	7	3	73.1958	26.8042	9.56339	11.1923						13.1634	14.5184
	3	4	73.4583	26.5417	4.08395	15.0706
					8.53025	12.7926
Day 17 post Tam	Day 14 PWI
	Hras
	Hras_uninjured_Female 7
	Tom	GFP	TOM % Area	GFP % Area					Hras_wound_female7		TOM % Area	GFP % Area
	22	8	69.4867	30.5133	31.6607	26.218			13	9	68.4639	31.5361	18.9881	28.5387
	17	9	59.8653	40.1347	28.3971	22.4245			11	6	76.9864	23.0136	14.2882	26.0715
	14	6	70.6617	29.3383	19.8127	20.4511			13	3	73.7417	26.2583	17.6291	11.4249
					26.6235	23.0312							16.9685	22.0117
	Hras_uninjured_Female 8								Hras_wound_Female 8
	21	2	78.9042	21.0958	26.6146	9.48054			14	5	70.5642	29.4358	19.8401	16.9861
	7	2	78.0805	21.9195	8.9651	9.12431			12	4	73.0836	26.9164	16.4196	14.8608
	20	4	78.1981	21.8019	25.5761	18.347			15	2	81.3633	18.6367	18.4358	10.7315
					20.3853	12.3173							18.2318	14.1928
	Hras_uninjured_male 1								Hras_wound_male 1
	30	0	92.3942	7.60583	32.4696	0			10	4	78.4039	21.5961	12.7545	18.5219
	22	1	95.5453	4.45472	23.0257	22.4481			17	2	85.5822	14.4178	19.8639	13.8718
	19	3	87.9689	12.0311	21.5985	24.9354			7	5	83.3569	16.6431	8.39762	30.0426
					25.698	15.7945							13.672	20.8121
									Hras_wound_male 11
	Hras_uninjured_male 4								7	6	54.54	45.46	12.8346	13.1984
	18	3	80.3753	19.6247	22.3949	15.2868			10	8	62.2189	37.7811	16.0723	21.1746
	13	4	79.3672	20.6328	16.3796	19.3866			13	8	65.9983	34.0017	19.6975	23.5283
	17	4	75.3808	24.6192	22.5522	16.2475							16.2015	19.3004
					20.4422	16.9737
	wild type
	wildtype_uninjured_female4		TOM % Area	GFP % Area					wildtype_wound_male14		TOM % Area	GFP % Area
	6	2	79.7503	20.2497	7.52348	9.87668			13	2	80.6928	19.3072	16.1105	10.3588
	6	1	80.3586	19.6414	7.46653	5.09129			14	2	90.6114	9.38861	15.4506	21.3024
	5	1	86.0936	13.9064	5.80763	7.19094			14	2	89.2844	10.7156	15.6802	18.6645
					6.93255	7.3863							15.7471	16.7752
	wildtype_uninjured_male3								wildtype_wound_female8
	6	3	80.2861	19.7139	7.47327	15.2177			12	1	89.4858	10.5142	13.4099	9.51098
	7	2	82.4503	17.5497	8.48997	11.3962			7	2	86.0153	13.9847	8.13809	14.3013
	8	1	77.8889	22.1111	10.271	4.52261			7	0	92.2294	7.77056	7.58977	0
	12	1	84.9056	15.0944	14.1334	6.62496							9.7126	7.93743
					10.9648	7.51459
	wildtype_uninjured_male1								wildtype_wound_male1
	6	3	75.0825	24.9175	7.99121	12.0397			7	8	52.6358	47.3642	13.2989	16.8904
	5	2	75.1233	24.8767	6.65572	8.03966			8	7	45.2686	54.7314	17.6723	12.7897
	5	5	62.4322	37.5678	8.00869	13.3093			7	5	57.4136	42.5864	12.1922	11.7408
	7	3	83.9897	16.0103	8.33435	18.738							14.3878	13.807
					7.66625	13.3623
	wildtype_uninjured_female6								wildtype_wound_female6
	4	4	70.5428	29.4572	5.67032	13.579			7	2	70.6469	29.3531	9.90843	6.8136
	9	3	71.1864	28.8136	12.6429	10.4117			5	3	61.6722	38.3278	8.10738	7.82722
	10	3	77.775	22.225	12.8576	13.4983			7	1	67.0133	32.9867	10.4457	3.03153
	4	3	71.6167	28.3833	5.58529	10.5696							9.48716	5.89078
					10.3619	11.4932
Day 33 post Tam	Day 30 PWI
	Hras_uninjured_Female 8		TOM % Area	GFP % Area				Hras_wound_male 11		TOM % Area	GFP % Area
	10	1	83.6661	16.3339	11.9523	6.12224		5	4	63.3714	36.6286	7.89	10.9204
	10	1	80.3178	19.6822	12.4505	5.08073		6	4	68.5272	31.4728	8.75564	12.7094
	9	4	84.5756	15.4244	10.6414	25.9329		10	2	70.7367	29.2633	14.1369	6.83449
					11.6814	12.3786						10.2609	10.1548
	Hras_uninjured_male 1							Hras_wound_female7
	17	1	96.1839	3.81611	17.6745	26.2047		8	4	73.7206	26.2794	10.8518	15.221
	15	0	98.1511	1.84889	15.2826	0		6	3	80.0286	19.9714	7.49732	15.0215
	14	0	95.9706	4.02944	14.5878	0		6	2	78.7767	21.2233	7.61647	9.42359
					15.8483	8.73489						8.65519	13.222
	Hras_uninjured_male 4							Hras_wound_male 1
	13	2	86.4706	13.5294	15.034	14.7826		9	2	85.2978	14.7022	10.5513	13.6034
	13	2	88.1767	11.8233	14.7431	16.9157		5	1	93.1658	6.83417	5.36677	14.6324
	17	1	89.9217	10.0783	18.9053	9.92228		6	1	84.0281	15.9719	7.14047	6.26098
					16.2275	13.8735						7.68617	11.4989
	Hras_uninjured_Female 7							Hras_wound_Female 8
	15	5	81.5186	18.4814	18.4007	27.0542		7	3	76.7981	23.2019	9.11481	12.93
	14	4	73.2569	26.7431	19.1108	14.9572		6	5	76.4064	23.5936	7.85275	21.1922
	22	4	77.3175	22.6825	28.4541	17.6347		8	0	85.6444	14.3556	9.34094	0
					21.9885	19.882						8.7695	11.374
	wildtype_uninjured_female4							wildtype_wound_male14
	5	1	82.4761	17.5239	6.06236	5.7065		6	3	77.7289	22.2711	7.71914	13.4704
	10	1	83.0442	16.9558	12.0418	5.89768		9	2	81.3575	18.6425	11.0623	10.7282
	6	0	88.3908	11.6092	6.78803	0		7	0	93.2881	6.71194	7.50364	0
					8.29739	3.86806						8.76169	8.06618
	wildtype_uninjured_male3							wildtype_wound_female6
	2	0	80.0828	19.9172	2.49742	0		9	2	73.2472	26.7528	12.2872	7.47586
	4	1	82.0092	17.9908	4.8775	5.55839		6	2	68.2994	31.7006	8.78485	6.30904
	2	2	74.6961	25.3039	2.67752	7.90392		5	1	71.2155	28.7845	7.02094	3.4741
					3.35081	4.48744						9.36431	5.753
	wildtype_uninjured_female6							wildtype_wound_female8
	3	2	74.6583	25.3417	4.01831	7.89214		4	0	93.405	6.595	4.28243	0
	5	1	77.48	22.52	6.45328	4.4405		4	0	89.1278	10.8722	4.48794	0
	3	2	78.9706	21.0294	3.79888	9.51048		3	0	94.6394	5.36055	3.16993	0
					4.75682	7.28104						3.9801	0
	wildtype_uninjured_male1							wildtype_wound_male1
	4	1	80.7986	19.2014	4.95058	5.20796		6	0	61.3192	38.6808	9.78487	0
	5	3	80.9736	19.0264	6.17485	15.7676		2	4	49.7178	50.2822	4.02271	7.9551
	2	1	64.5958	35.4042	3.09618	2.82453		2	5	58.2889	41.7111	3.43119	11.9872
					4.74054	7.93335						5.74625	6.64744

## Sheet: Figure 3f
Data in the graph Figure 3f
wild-type mosaic					Hras-mosaic
wt_gfp_U	wt_gfp_W	wt_tom_U	wt_tom_W		Hras_gfp_U	Hras_gfp_W	Hras_tom_U	Hras_tom_W
183.32	166.01	199.83	187.61		204.36	234.34	226.45	268.66
198.55	188	196.8	202.65		188.4	229.78	251.09	286.57
201.32	198.8	213.39	196.6		191.45	217.07	235.56	266.51
Data in the table in red
tdTomato Area										Differentation capacity - Keratin10
HrasMos_male5_uninjured					HrasMos_male5_wound					HrasMos_male5_uninjured							HrasMos_male5_wound
Area 1		Area 2	Area 3		Area 1	Area 2	Area 3			tom	gfp			tdTomato Area %	GFP area %		tom	gfp			tdTomato Area %	GFP area %
3884.19		645.116	2800.86		1168.75	213.559	411.402			179	59	253.591	200.586	70.5862	29.4138		204	48	255.935	236.544	79.7078	20.2922
1725.49		1594.39	570.971		620.524	119.63	357.966			171	36	204.94	217.379	83.4391	16.5609		231	37	279.793	212.17	82.5612	17.4388
3171.22		831.495	1067.24		103.729	241.479	403.082			188	29	220.82	195.12	85.1374	14.8626		215	52	270.263	254.304	79.552	20.448
3543.05		1001.79	454.854		193.96	557.104	204.314					226.45	204.362						268.664	234.339
4388.79		262.558	536.21		237.227	243.328	422.681
990.879		500.709	90.786		129.615	769.924	84.314
90.971		313.406	630.139		251.834	122.774	309.338
59.353		70.262	152.173		196.918	656.395	362.034
304.53		240.74	186.379		1268.04	164.746	89.492			HrasMos_female3_uninjured							HrasMos_female3_wound
57.319		794.885	197.843		108.906	115.193	467.612			tom	gfp			tdTomato Area %	GFP area %		tom	gfp			tdTomato Area %	GFP area %
489.43		186.934	259.969		178.059	88.012	172.512			212	40	269.322	187.937	78.7163	21.2837		224	43	290.258	188.371	77.1726	22.8274
640.678		1560.74	847.582		102.25	144.592	128.321			209	35	254.134	197.073	82.2401	17.7599		227	50	292.929	222.154	77.4931	22.5069
111.68		403.637	1139.91		132.943	223.544	102.065			189	32	229.816	180.179	82.2399	17.7601		218	59	276.509	278.83	78.8401	21.1599
86.718		141.818	195.809		250.355	396.795	424.346					251.09	188.396						286.566	229.785
2042.4		672.481	388.475		243.883	449.862	60.832
246.657		57.874	395.501		149.399	172.512	1629.52
1634.7		150.139	320.247		178.613	291.957	1296.52
432.481		140.894	415.47		438.953	702.435	702.25			HrasMos_female2_uninjured							HrasMos_female2_wound
405.856		304.345	97.627		402.897	700.031	288.629			tom	gfp			tdTomato Area %	GFP area %		tom	gfp			tdTomato Area %	GFP area %
975.163		1328.88	719.446		406.225	757.35	93.005			183	25	212.425	180.481	86.1481	13.8519		181	23	210.116	165.978	86.1428	13.8572
142.558		78.398	39.569		269.214	135.717	159.014			213	22	241.783	184.802	88.0954	11.9046		227	52	312.833	189.523	72.5628	27.4372
	Area dimension	680.617	153.837		67.119	845.178	149.584			209	36	252.472	209.078	82.7815	17.2185		227	53	276.569	295.714	82.0773	17.9227
25424.1	86436	195.624	90.786		87.828	105.763	110.57					235.56	191.454						266.506	217.072
61011.9		210.416	131.094		241.479	61.387	165.301
70.5862		1165.42	399.014		190.632	72.666	178.798
		120.925	171.957		112.049	661.387	213.19
		147.735	165.116		295.285	45.485	283.082
		146.626	227.797		82.096	220.586	697.258
		155.686			235.193	373.868	111.125
		210.046			130.724	194.33	701.141
					288.814	429.708	192.851
		14314.6	12846.7		328.197	108.721	88.012
		72121.4	73589.3		198.028	115.562	298.059
		83.4391	85.1374		159.754	432.666	188.598
					165.67	219.107	80.801
					358.891	150.139	219.107
					618.675	362.774	506.626
					539.908	176.395	365.362
					82.835	200.617	153.837
					81.911	394.022	49.738
					211.156	60.647	127.951
					176.949	193.59	91.156
					242.589	134.422	166.78
					171.032	219.476	89.861
					386.626	332.82	318.028
					181.202	576.518	303.421
					138.49	138.12	881.603
					118.521	150.324	783.236
					152.542	97.442	242.774
					541.387	91.156	106.502
					747.92	115.747	92.45
					138.12	54.545	159.199
					162.527	134.422	49.368
					178.798	57.689	393.282
					162.527	66.934	177.134
					362.959	212.265	769.369
					210.601
					271.618
					322.281
					110.2
					86.718
					113.344
					203.205
					114.268
					184.53
					552.296
					17539.8	15073.4	17674.4
					68896.2	71362.6	68761.6
					79.7078	82.5612	79.552
HrasMos_female3_uninjured				HrasMos_female3_injured
Area 1	Area 2	Area 3		Area 1	Area 2	Area 3
939.292	231.125	510.879		245.362	2740.03	1073.9
293.991	374.608	272.358		380.154	460.956	398.644
88.382	228.906	659.908		423.976	488.691	971.465
96.148	46.41	1083.33		203.02	214.669	578.737
475.933	542.497	460.771		433.221	252.389	205.054
75.069	370.725	302.496		167.889	174.73	608.321
125.917	117.781	88.567		283.082	238.706	1271.19
116.117	110.016	1151.74		147.735	218.182	655.47
302.496	465.948	184.715		61.942	155.686	257.751
191.002	84.499	69.153		253.868	246.102	87.643
157.165	184.9	286.04		233.899	135.901	212.265
895.84	103.359	211.526		157.905	358.151	139.23
343.914	179.908	70.817		48.629	78.213	185.64
528.629	95.408	979.97		1112.36	134.607	262.373
90.416	124.068	293.066		304.345	280.308	417.874
154.761	64.16	124.438		193.59	435.07	376.641
632.543	1402.84	470.386		230.94	672.296	458.922
896.025	256.456	126.102		79.507	1039.32	333.929
281.788	330.416	179.723		90.971	166.225	563.945
312.296	602.22	241.11		207.088	618.306	337.997
155.131	1937.75	543.236		292.512	731.649	436.734
177.874	2165.18	362.404		530.848	296.395	204.684
82.28	958.152	203.575		402.342	612.389	173.806
245.362	285.116	437.843		230.94	164.191	151.433
108.536	134.422	120.925		54.73	373.498	553.591
776.765	265.332	70.817		148.105	200.247	949.277
449.307	1089.99	219.846		153.652	373.498	39.938
125.177	665.455	161.418		128.69	322.096	221.325
234.268	111.68	433.036		200.986	198.028	209.677
282.157	63.051	410.293		80.247	220.771	297.319
362.959	121.849	148.105		492.204	397.535	753.283
125.732	42.342	1239.38		277.35	95.039	146.811
1676.49	79.877	210.231		80.801	142.188	63.606
393.652	199.322	257.196		712.605	163.452	212.635
784.161	220.586	144.037		487.951	210.601	135.162
176.21	195.994	201.356		303.421	289.553	127.951
246.841	296.58	112.049		78.952	403.637	355.933
204.499	217.627	198.213		437.104	545.455	151.248
356.487	76.549	372.943		41.048	143.297	164.561
409.184	250.54	83.39		915.81	95.963	73.59
1018.06	57.319	156.61		336.703	1142.68	220.956
1076.49		290.293		178.798	97.257	76.733
73.035		91.341		156.425	428.783	91.156
95.408		263.852		607.766	260.154	277.535
448.567		52.327		495.532	86.163	159.014
236.487		282.342		322.651	75.624	44.006
373.128		47.889		75.994	155.871	41.418
288.074		113.529		128.506	202.465	269.029
68.783		147.18		64.9	245.917	52.327
113.529		208.382		453.93	59.168	364.068
114.453				137.011	177.134	295.84
120				324.5	40.863	59.908
				194.145	120.185	80.247
18396.8	15351	15351.1		228.536	107.797	67.858
68039.2	71085	71084.9		1106.44	109.461	52.327
78.7163	82.2401	82.2399		181.202	233.529	164.931
				1415.22	237.227	122.958
				168.259	63.606	239.63
				343.174	149.584	137.566
				236.672	47.704	102.804
				169.553	83.02	133.498
				104.838	130.17	271.248
				63.051	62.681	63.79
				127.026	48.998	81.356
				79.692
				93.559
				80.986
				51.032
				91.895
				117.781
				66.749
				77.658
				78.398
				62.681
				19731	19454.1	18289.8
				66705	66981.9	68146.2
				77.1726	77.4931	78.8401
HrasMos_female2_uninjured				HrasMos_female2_injured
Area 1	Area 2	Area 3		Area 1	Area 2	Area 3
167.704	166.595	264.777		291.402	322.651	1009
262.743	508.29	286.41		133.868	394.762	701.881
304.161	197.473	210.786		842.59	213.929	153.097
300.093	183.051	186.379		135.347	160.493	164.006
3373.5	284.006	2713.59		1598.46	167.15	176.21
555.625	198.583	628.29		212.45	86.163	249.245
593.899	156.241	321.726		384.037	47.704	1086.66
304.161	749.215	482.404		672.297	553.036	845.178
407.52	105.023	459.107		66.194	336.703	478.891
1030.63	192.666	271.803		2319.02	66.194	318.028
296.765	287.889	361.665		44.191	45.301	437.474
120.37	404.007	391.249		58.798	219.107	3183.98
240	224.469	456.703		206.903	1107.55	338.182
70.077	775.101	106.133		1095.9	112.974	666.195
461.326	382.928	289.923		460.771	81.541	263.667
232.234	527.89	147.92		980.155	6592.06	99.661
135.717	139.6	665.086		53.066	296.025	267.365
42.712	309.153	269.954		432.481	701.881	280.493
608.321	234.453	732.389		178.613	506.811	1042.28
262.928	112.419	491.095		156.241	2487.64	262.188
201.726	151.433	568.753		141.818	1939.79	1809.43
224.469	340.401	651.033		167.704	451.341	180.093
1121.97	156.241	501.264		107.242	157.535	104.469
77.103	640.494	566.904		577.628	357.597	59.723
198.768	171.402	1127.89		134.607	141.264	95.039
97.997	164.931	351.865		68.228	156.795	144.407
49.553	207.828	259.969		158.274	3200.99	587.797
55.47	135.532	221.88		136.086	409.184	385.517
175.47	118.891	199.877		63.606	654.361	101.51
	184.345	78.767		99.661	198.398
11973	137.935	361.849			112.419
74463	333.005	156.795		11977.6	92.265
86.1481	113.159	98.737		74458.4	126.841
	167.704			86.1428	76.364
	140.709				425.085
	145.516				168.444
	344.839				318.213
	90.601				94.669
	113.714				134.422
	142.188
	80.432				23715.7	15491.7
	69.522				62720.3	70944.3
					72.5628	82.0773
	10289.9	14883
	76146.1	71553
	88.0954	82.7815
tdTomato Area											Differentation capacity
wildtype_5female_uninjured						wild-type female5_wound
		Area 2	Area 3			Area 1	Area 2	Area 3			wildtype_5female_uninjured							wildtype_5female_wound
877.905		1674.64	2090.3			1109.21	367.581	2675.5			tom	gfp						tom	gfp
888.629		465.578	391.803			624.407	106.317	497.381			158	39	198.579	190.852	79.5653	20.4347		150	57	218.43	181.945	68.6719	31.3281
462.25		521.418	896.58			76.918	220.216	345.393			153	33	190.058	169.247	80.5018	19.4982		117	28	145.068	144.716	80.6518	19.3482
288.814		265.331	1496.77			130.17	246.102	776.395			162	44	210.865	189.872	76.8265	23.1735		140	51	199.324	171.355	70.2373	29.7627
162.342		234.268	1042.1			178.613	355.933	90.971					199.834	183.324						187.608	166.006
289.923		115.932	515.316			136.456	1021.02	788.784
176.21		412.512	726.842			301.942	401.973	64.345			wildtype_male4_uninjured							wildtype_4male_wound
674.145		158.644	226.872			214.114	983.668	75.994			tom	gfp						tom	gfp
2551.43		410.478	1213.13			259.969	744.592	612.574			174	21	193.488	208.503	89.9282	10.0718		190	34	228.826	200.385	83.0327	16.9673
956.673		167.15	753.468			298.059	380.524	1086.1			168	24	190.848	200.468	88.028	11.972		160	30	193.679	172.523	82.611	17.389
311.926		139.969	4450.91			956.118	681.911	398.829			184	20	206.077	186.687	89.2869	10.7131		167	19	185.439	191.083	90.0567	9.94333
188.228		176.21	721.85			225.578	649.739	506.256					196.804	198.553						202.648	187.997
151.618		294.916	462.99			129.615	294.916	813.745
2393.16		380.894	1028.23			381.634	35.501	560.802
193.775		272.912	1286.9			290.663	170.663	329.307
1060.22		1214.24	251.094			160.863	960.555	1089.99			wildtype_female4_uninjured							wildtype_4female_wound
2171.1		86.718	420.463			48.074	568.198	375.532			tom	gfp						tom	gfp
1700.71		544.9	288.444			397.35	418.798	475.563			174	44	213.565	237.505	81.4741	18.5259		185	23	206.211	223.602	89.7139	10.2861
686.349		74.145	398.46			608.506	133.868	307.119			184	18	206.422	165.709	89.1376	10.8624		165	14	178.735	182.18	92.3153	7.68471
367.951		272.173	297.689			495.162	143.482	441.541			184	33	220.196	200.753	83.5619	16.4381		178	25	204.868	190.622	86.885	13.115
186.564		1119.94	141.079			158.089	1268.41	390.139					213.394	201.322						196.605	198.801
587.242		970.17	191.926			182.126	238.151	545.825
260.894		726.102	453.005			296.395	617.381	853.129
74.885		827.428	207.643			740.524	774.916	227.427
		378.12	76.364			259.969	134.053	81.541
		305.455				837.042	295.84	80.432
17662.9	86436	498.305				904.716	42.157	58.059
68773.1		154.207				491.464	175.285	284.376
79.5653		631.803				138.675	171.587	92.265
		604.623				524.376	331.156
		68.043				1324.07	489.43	1302.07
		1398.21				390.139	647.15	465.948
		271.803				3221.7	267.92	641.418
		916.18				99.291	600.74	514.762
		100.031				1030.26	80.616	447.273
						70.817	250.355	479.631
		16853.4	20030.2			2048.51	170.478	1236.24
		69582.6	66405.8			316.179	215.409	217.812
		80.5018	76.8265			188.968	390.879	178.429
						265.516	146.441	240.185
						800.432	115.747	528.629
						81.911	68.598	675.81
						50.663	119.445	305.825
						141.633	39.014	318.213
						310.817	141.079	391.803
						755.132	46.04	212.265
						276.241		642.713
						49.923		319.322
						85.424		130.17
						156.61		291.957
						487.212		454.669
						179.538		61.387
						132.388		40.123
						694.854		267.92
						164.931		185.27
						118.706		69.522
						86.533		181.017
						156.61
						92.08
						592.974
						129.245
						171.772
						87.273
						64.16
						225.023
						92.82
						381.634
						27078.8	16723.8	25725.7
						59357.2	69712.2	60710.3
						68.6719	80.6518	70.2373
wild-type male4_uninjured				wild-type male4_wound
Area 1	Area 2	Area 3		Area 1	Area 2	Area 3
539.353	590.755	1033.59		209.677	2330.85	81.874
310.262	46.78	1417.44		212.08	784.9	1461.01
368.321	110.385	418.244		733.313	413.806	401.207
45.855	194.515	256.456		64.715	684.5	1489.1
205.424	130.724	81.726		176.025	2067.74	202.644
290.663	189.707	605.548		294.176	149.214	77.552
83.205	139.23	162.342		188.783	385.516	2087.67
380.339	1480.68	315.07		334.299	327.458	116.929
219.476	63.79	144.407		439.507	479.261	226.894
434.885	46.965	120.555		102.065	201.541	128.453
159.754	226.318	116.857		376.271	173.066	252.825															2
95.039	348.167	147.735		145.516	404.746	100.602
618.121	372.573	92.08		60.277	195.439	317.412
171.957	208.382	200.986		237.781	346.318	320.293
2396.3	108.721	84.499		129.985	263.667	121.01
303.236	381.818	123.143		141.079	212.45	103.963
323.945	215.963	84.499		245.547	628.105	327.736
186.749	1241.42	299.723		1513.41	222.804	206.246
725.548	367.766	161.603		649.184	342.065	149.342
289.184	1100.34	121.849		334.114	146.256	66.268
73.22	828.167	162.527		196.918	217.812	118.129
256.087	159.014	81.726		354.453	163.637	102.043
77.473	288.999	188.598		442.835	215.593	135.416
78.767	259.045	292.697		638.09	148.844
72.481	179.538	208.012		66.934	712.974
	350.201	154.207		261.818	307.858
8705.65	67.858	214.669		519.014	91.71
77730.4	330.231	87.828		120.37	500.894
89.9282	70.262	283.082		52.512	160.308
	86.163	182.496		198.028	75.439
	89.122	142.928		142.558	420.463
	74.515	296.764		396.241	100.955
		90.786		793.406	169.183
	10348.1	64.9		220.956	149.954
	76087.9	115.378		79.507	533.437
	88.028	133.868		251.834	103.914
		184.345		233.899	197.658
		241.294		115.378
		145.516		57.319
				134.422
		9259.98		226.133
		77176		266.256
		89.2869		571.896
				475.933
				584.654
				75.809
				231.495
				203.02
				166.41
				14665.9	15030.3	8594.61
				71770.1	71405.7	77841.4
				83.0327	82.611	90.0567
wildtype_female4_uninjured				wildtype_female4_injured
Area 1	Area 2	Area 3		Area 1	Area 2	Area 3
367.027	542.682	1482.34		225.208	461.695	145.147
1033.22	108.906	158.644		109.091	193.036	178.798
700.771	169.738	866.996		88.382	94.299	222.065
365.732	247.026	225.763		176.395	147.18	311.187
263.483	841.295	185.455		184.9	93.559	192.666
145.701	534.916	116.672		505.887	193.96	247.396
254.977	162.712	242.774		219.661	127.951	452.266
252.758	64.345	312.481		327.273	215.778	146.256
101.51	856.642	216.148		239.815	344.839	54.176
321.541	379.045	306.01		124.068	122.589	137.935
1858.98	381.079	274.207		194.885	102.989	322.836
886.226	206.903	146.256		460.216	61.757	215.593
450.971	181.757	227.057		122.034	85.424	223.544
224.099	291.957	2198.83		188.968	80.616	113.159
138.86	85.424	106.687		60.277	173.991	117.781
853.129	475.378	431.187		132.388	194.515	218.182
1377.88	75.254	498.675		139.969	196.179	162.897
384.592	132.758	564.87		271.433	135.902	320.617
360.555	216.333	186.194		170.848	83.39	231.31
125.177	176.58	152.358		100.401	362.034	147.55
238.706	206.718	239.076		259.969	99.291	149.399
2045.55	88.937	198.028		561.172	139.415	821.326
389.584	140.524	143.852		279.014	114.268	129.985
436.179	139.045	107.057		199.137	232.974	340.401
186.009	147.55	360		423.976	109.831	141.079
501.634	541.387	94.669		112.604	130.539	89.307
199.137	144.777	41.787		290.108	106.318	145.147
508.475	149.399	202.835		98.367	165.301	216.148
172.882	169.923	521.048		205.054	47.519	184.9
212.08	245.732	203.205		120.555	159.014	139.415
130.909	171.402	701.141		208.752	48.814	345.208
80.062	107.982	173.251		85.239	325.979	102.62
97.997	43.267	96.518		122.034	198.583	234.823
131.834	130.909	357.967		357.042	122.404	273.467
124.438	119.076	172.697		105.023	95.593	68.413
90.416	158.459	101.695		113.714	92.45	329.122
	90.046	175.285		107.797	132.204	267.92
	79.137	127.581		104.284	72.296	165.486
	102.25	82.096		232.234	68.598	206.164
	58.613	171.772		131.279	26.811	146.996
	142.558	75.624		129.43	199.322	124.068
	80.616	127.396		129.8	98.367	116.672
		208.567		70.262	71.187	225.763
		75.994		129.615	215.409	93.005
		39.754		108.167	98.182	124.992
		332.82		109.646		87.643
		87.458		54.546		45.485
		89.677				159.014
						74.515
						190.262
						104.099
16013.1	9389.04	14208.5		8890.92	6642.35	81.541
70422.9	77047	72227.5		77545.1	79793.6	509.954
81.4741	89.1376	83.5619		89.7139	92.3153	180.462
						257.381
						158.274
						68.783
						75.439
						11336
						75100
						86.885
