# Supplementary material for: Injury prevents Ras mutant cell expansion in mosaic skin
Source: Nature. 2023 Jun 21;619(7968):167–75. doi: 10.1038/s41586-023-06198-y (PMC10322723; doi:10.1038/s41586-023-06198-y)
Supplement: Supplementary file 11 — Source Data Fig. 4 [file 41586_2023_6198_MOESM11_ESM.xlsx]

## Sheet: Figure 4b
Data in graph Figure 4b
% increse tdTomato area over time
Days post-Tamoxifen	Uninjured				Injured
6 (day-3 PWI)	0	0	0	0	0	0	0	0	0
10 (day-7 PWI)	7.20195	9.79622	8.74761	7.85344	3.30797	0.806946	-2.4412	1.85842	0.885646
17 (day-14 PWI)	11.3841	16.95	13.6783	11.6633	-2.97129	2.2212	-1.72556	-2.05852	-2.28435
30 (Day-27 PWI)	15.0363	24.5128	21.2649	16.1944	0.327601	5.39935	4.58167	-0.13574	6.33685
Data in the table in red
KrasMosaic_female2_uninjured													KrasMosaic_male5_wound
Area1													Area1
Day6 (post-TAM)	Day10 (post-TAM)	Day17 (post-TAM)	30 day (post-TAM)										Day3 (post-wound)	Day7 (post-Wound)	Day14 (post-Wound)	27 day (post-Wound)
221.132	154.384	114.768	2843.02										145.501	543.346	11321	1554.41
96.04	82.114	876.605	123.171										79.233	307.088	406.489	355.108
627.141	137.337	245.382	800.733										142.859	55.703	408.89	31.453
57.384	247.783	32.894	420.895										399.526	32.654	41.777	3421.43
473.237	353.908	111.887	572.158										249.704	547.908	78.032	764.478
308.529	145.261	204.805	2604.36										1063.4	1813.47	88.117	2658.87
90.998	302.286	128.694	214.889										159.907	244.902	418.254	220.172
230.016	248.263	63.867	1414.67										269.632	1284.54	1443.24	310.689
186.558	462.193	127.013	1209.86										52.582	195.681	101.562	329.177
561.594	362.311	294.603	158.466										64.587	1238.2	1463.41	93.399
370.234	93.639	311.41	230.496										613.215	3617.35	268.192	54.503
96.52	390.643	1006.98	1051.64										109.966	404.568	77.072	52.582
1091.02	272.514	65.307	182.716										139.018	1621.63	78.513	59.545
208.647	535.183	315.251	96.04										262.429	598.569	306.608	65.307
229.296	1296.54	659.795	276.595										82.354	75.151	1835.08	37.456
95.08	497.487	248.023	860.518										308.048	263.39	86.436	302.046
117.169	2552.26	183.196	103.243										1119.35	86.916	185.117	1301.34
773.843	744.31	2500.64	449.947										520.777	207.686		384.4
178.875	275.395	278.756	213.689										390.162	114.768		349.105
1811.32	486.923	593.287	170.951										1381.54	345.504		513.334
1636.04	475.878	311.41	71.31										999.296	75.632		78.032
174.313	853.556	1473.49	234.818										1270.85	140.218		62.666
879.246	93.879	465.074	264.59										885.729	263.39		177.914
497.247	230.736	66.028	437.702										361.11	572.398		163.268
345.264	397.846	150.783	47.06										796.652	181.756		91.958
124.132	582.003	141.659	188.959										168.79	3690.34		250.904
685.246	488.844	1677.82	99.161										249.944	99.401		53.302
173.592	1987.07	958.96	76.592										1176.01	40.817		78.753
159.667	17.047	352.947	59.545										124.132			48.5
376.237	264.83	364.232	55.463										343.103			133.015
189.199	152.223	584.404	29.052										227.135			47.06
3048.31	100.602	260.509	119.81										122.931
320.053	124.132	103.483	37.456										528.94
410.331	4579.43	3060.07	95.32										1241.8
55.463	1122.47	1030.03											62.426
145.02	111.887												192.32
414.653	162.068												98.441
111.647	50.901												192.32
555.111	58.344												205.526
1025.47	220.172												150.303
1657.65	252.585												115.728
521.978	78.033												123.411
320.053													158.946
186.078													44.178
164.709													349.105
351.266													78.273
249.704													211.768
271.073													212.488
46.82													99.641
1097.74													170.951
56.904													100.362
28.332													103.243
872.284													105.644
49.461													30.733
167.83													67.948
3469.45													32.173
													61.946
					Total area dimension			Day7-Day3	Day14-Day7 + (Day7-Day3)	(1month-Day14) + (Day14-Day7) + (Day7-Day3)									Total area dimension		Day7-Day3	Day14-Day7 + (Day7-Day3)	(1month-Day14) + (Day14-Day7) + (Day7-Day3)
28662.2	22045.3	19364.1	15814.9		86436		tdTomato% increase	7.65528	10.7572	14.8634			19018.1	18663	18607.7	14044.2			86436	tdTomato% increase	0.41083	0.474719	5.75444
57773.8	64390.7	67071.9	70621.1										67417.9	67773	67828.3	72391.8
66.84	74.4953	77.5972	81.7033										77.9975	78.4083	78.4722	83.7519
Area2
Day6 (post-TAM)	Day10 (post-TAM)	Day17 (post-TAM)	30 day (post-TAM)										Area2
1963.3	2238.69	195.682	1252.6										Day3 (post-wound)	Day7 (post-Wound)	Day14 (post-Wound)	27 day (post-Wound)
2376.27	1822.36	703.733	263.87										169.03	402.648	139.738	143.1
236.739	1316.71	209.367	634.344										100.842	80.674	1406.75	802.174
276.115	1036.51	188.479	174.313										270.113	143.34	1836.53	3071.84
214.169	1149.12	112.847	269.872										53.062	65.787	1222.11	361.11
397.846	302.286	105.884	244.422										100.602	2311.68	1184.89	569.997
151.263	2965.72	769.281	439.863										164.709	682.605	44.899	324.375
1484.3	959.44	388.722	175.993										1296.06	126.053	2062.22	1002.42
386.081	475.398	168.55	139.978										129.414	556.792	160.627	451.868
821.863	655.713	146.461	108.765										1905.43	169.03	508.532	479.96
599.77	295.803	120.05	279.236										110.446	1460.77	193.04	811.298
91.958	263.39	54.743	160.387										109.726	181.276	261.709	1194.02
123.411	217.29	383.68	340.702										73.471	842.511	62.666	679.483
375.517	386.321	712.617	113.327										531.822	852.115	589.686	105.884
2499.68	614.416	504.69	79.233										1102.54	203.605	491.245	297.724
351.507	203.125	377.918	199.763										167.59	990.893	842.511	78.753
431.94	1053.08	229.536	65.547										159.426	562.074	2367.15	267.712
194.241	975.526	93.399	351.507										151.023	109.486	1060.76	102.043
273.954	792.57	294.123	93.159										606.493	57.384	1222.11	1561.85
408.17	247.303	273.474	99.642										133.256	600.73	2367.15	1562.33
176.233	503.73	141.179	59.305										109.726	95.8	169.511	165.669
945.034	194.721	93.399	71.07										267.471	100.122		247.543
212.248	105.164	746.471	472.277										135.897	284.038		175.033
110.446	219.451	511.653	76.112										92.679	48.98		293.402
1018.26	467.235	348.385	53.782										126.533	55.703		295.563
69.629	141.899	143.1	1059.32										65.787	92.198		108.045
569.757	96.28	130.134	1056.2										495.567	377.677		183.436
296.043	238.419	136.857	96.04										194.001	1129.43		86.196
136.617	46.579	263.63	221.372										173.592	2411.8		70.589
198.803	294.363	382.72	82.114										108.765	381.519		287.64
68.909		2811.33	95.32										62.186	166.87		1527.04
299.405		2971.96	94.84										89.557	136.137		110.206
44.178		262.91	992.334										1970.98	229.536
978.168			982.73										1287.18	72.75
104.684			217.05										99.401
169.271			733.506										281.157
1115.98			182.476										209.847
118.369			187.998										76.112
175.753													70.109
357.269													2605.09
305.647													228.815
99.161													385.841
71.79													134.456
725.342													383.2
577.201													89.317
778.164													141.899
228.095													267.471
89.557																					Day7-Day3	Day14-Day7 + (Day7-Day3)	(1month-Day14) + (Day14-Day7) + (Day7-Day3)
1014.66													17487.7	15982	18193.8	17418.3				tdTomato% increase	1.74195	-0.81694	0.080286
643.468													68948.3	70454	68242.2	69017.7
50.181													79.768	81.51	78.9511	79.8483
56.183
								Day7-Day3	Day14-Day7 + (Day7-Day3)	(1month-Day14) + (Day14-Day7) + (Day7-Day3)
25462.6	20278.6	14977	12220.4				tdTomato% increase	5.99751	12.1311	15.3203
60973.4	66157.4	71459	74215.6										Area3
70.5417	76.5392	82.6728	85.8619										Day3 (post-wound)	Day7 (post-Wound)	Day14 (post-Wound)	27 day (post-Wound)
													322.934	524.859	6375.85	105.164
													1832.2	977.927	326.296	390.883
Area3													148.622	333.979	2943.63	80.433
Day6 (post-TAM)	Day10 (post-TAM)	Day17 (post-TAM)	30 day (post-TAM)										253.786	266.271	3742.92	161.827
2255.26	1424.03	1676.38	1574.1										1088.13	43.698	954.878	489.804
499.408	3319.14	1982.99	343.343										512.614	6033.23	2973.64	5681.49
1322.95	1261.97	93.879	469.876										195.681	218.491	1911.44	1373.37
324.135	541.185	529.18	167.11										204.805	23.05	457.39	8184.29
199.283	339.501	1173.61	591.606										84.755	1205.54	311.89	1003.62
754.394	334.459	2774.6	568.557										100.122	127.013	517.175	81.634
209.847	1171.45	623.54	1117.66										1149.6	146.461	1072.29	2076.14
169.271	233.617	381.039	142.859										855.716	528.46	34.334	2832.94
515.015	242.981	376.957	99.641										281.397	102.043	1045.39	177.194
1343.6	800.253	81.154	240.1										1076.13	129.654	1489.58	586.564
395.205	580.802	283.078	110.686										964.722	57.624	267.952	509.252
950.316	297.244	578.641	221.852										39.857	483.081	72.99	1116.22
1071.09	225.214	75.391	335.66										104.444	95.56
224.974	213.209	137.577	807.456										128.213	589.446
121.971	286.919	35.535	337.1										592.327	104.924
147.421	354.147	548.869	185.837										1143.36	319.333
199.283	161.587	288.12	178.154										220.652	441.064
414.893	333.259	140.939	236.739										64.827	187.998
320.294	476.839	24.49	83.075										550.069	1285.73
192.08	609.134	52.342	328.457										356.789	270.593
248.504	114.288	75.632	194.481										1649.73	149.102
689.808	288.36		202.404										1179.61	683.084
540.465	163.028		54.023										428.578	60.025
224.253	570.958		72.03										164.468	145.981
717.659	61.466		58.104										234.097	166.629
957.999	75.632		126.773										61.226	371.435
206.486	49.701		128.213										462.192	92.919
1284.78	58.344		194.481										1054.04	84.755
186.798	92.919		116.208										88.357	183.676
85.956	130.614												46.819	29.052
116.449	177.434												326.536	34.574
507.091	105.404												147.662
247.543	336.62												203.125
1482.38	68.188												189.919
159.426													175.993
72.51													189.919
29.292													161.827
721.981													48.02
58.344													185.837
168.79													69.389
1824.52													116.448
36.495																					Day7-Day3	Day14-Day7 + (Day7-Day3)	(1month-Day14) + (Day14-Day7) + (Day7-Day3)
632.664													19455.5	16497.3	24497.6	24850.8				tdTomato% increase	3.4225	-5.83333	-6.24195
								Day7-Day3	Day14-Day7 + (Day7-Day3)	(1month-Day14) + (Day14-Day7) + (Day7-Day3)			66980.5	69938.7	61938.4	61585.2
22830.9	15499.9	11933.9	9286.59				tdTomato% increase	8.4814	12.6069	15.6697			77.4914	80.9139	71.6581	71.2494
63605.1	70936.1	74502.1	77149.4
73.5864	82.0678	86.1933	89.2561
																					Day7-Day3	Day14-Day7 + (Day7-Day3)	(1month-Day14) + (Day14-Day7) + (Day7-Day3)
Area4																				Avarage tdTomato% increase	1.85842	-2.05852	-0.13574
Day6 (post-TAM)	Day10 (post-TAM)	Day17 (post-TAM)	30 day (post-TAM)
634.584	186.798	502.289	1014.66																	Starting % tdTomato	78.419
248.263	657.874	352.467	202.404
695.33	101.082	499.408	170.951										KrasMosaic_male10_wound
1398.58	586.564	267.712	685.966										Area1
1211.55	474.197	141.419	158.706										Day3 (post-wound)	Day7 (post-Wound)	Day14 (post-Wound)	27 day (post-Wound)
623.059	283.798	338.301	1170.25										333.979	68.188	616.817	1106.86
126.533	247.063	181.756	93.879										157.025	26.411	404.809	571.198
109.726	451.868	74.671	337.1										128.694	235.298	299.165	610.334
191.84	297.724	267.712	81.154										1721.76	311.89	506.131	907.818
248.263	283.318	187.758	152.463										61.226	828.585	517.896	5188.08
127.013	48.26	116.689	103.963										139.258	173.832	77.552	29.772
71.31	243.942	309.249	106.844										82.114	1680.46	7555.23	5365.27
454.749	348.145	546.468	155.585										89.317	119.57	174.553	10650.1
124.372	336.62	319.813	293.402										3935	5453.15	16284.8	3532.59
277.075	377.197	499.168	182.956										103.243	123.652	796.892	479.96
1731.6	368.794	693.409	831.706										2470.15	185.597	108.525	54.983
908.058	193.04	391.843	102.283										121.25	129.414	38.176	25.451
119.33	318.132	720.78	128.213										242.981	299.885	1014.18	55.943
166.149	90.998	1176.01	371.675										221.372	428.339	1245.88	596.408
579.841	611.775	77.792	105.164										735.666	4243.77
391.363	168.79	792.33	525.579										2387.55	847.073
148.622	424.737	377.197	394.484										267.712	1168.09
69.389	260.749	276.595	215.61										653.552	499.168
196.642	279.476	507.571	71.07										312.13	334.7
184.637	706.374	270.833	54.743										84.035	1041.79
487.643	265.31	105.404	76.352										430.499	3276.65
48.26	199.283	236.979	99.641										68.428	961.841
148.622	195.441	203.125	324.855										685.245	252.105
120.77	1284.06	146.461											120.05	1419.95
176.473	654.993	1207.22											438.423	3038.23
54.743	491.245	97.24											53.542	226.174
223.053	194.001												363.752	1015.14
220.892	355.828												424.497	54.743
187.038	748.392												239.38	109.486
202.644	322.694												3298.73
148.862	204.805												166.149
977.927	184.397												4458.66
708.055	45.379												253.306
395.205	100.842												1184.89
428.338	110.206												719.099
103.723	336.86												3713.15
409.611	136.137												333.979
304.447	320.774												363.271
211.288	255.226												234.338
91.958	43.218												88.597
259.788													233.857
436.982													558.953
438.663													76.832
254.986																			Total area dimension		Day7-Day3	Day14-Day7 + (Day7-Day3)	(1month-Day14) + (Day14-Day7) + (Day7-Day3)
465.314													32755.6	28553.2	29023.8	29174.8			86436	tdTomato% increase	4.86193	4.3175	4.14278
138.058													53680.4	57882.8	57412.2	57261.2
220.172													62.1042	66.9661	66.4217	66.2469
152.704
89.797													Area2
308.769													Day3 (post-wound)	Day7 (post-Wound)	Day14 (post-Wound)	27 day (post-Wound)
90.758													120.77	1280.93	3378.21	1256.68
37.696													105.164	357.269	853.315	308.048
79.473													153.424	270.593	131.575	840.35
96.04													588.965	118.849	6122.55	793.29
122.451													446.346	1155.84	493.165	762.317
369.274													4127.32	1571.21	4238.73	1322.95
316.452													825.224	85.235	177.434	123.171
							Day7-Day3	Day14-Day7 + (Day7-Day3)	(1month-Day14) + (Day14-Day7) + (Day7-Day3)				1415.39	302.526	2498.72	195.922
20564.8	14796.4	11885.7	8211.66			tdTomato% increase	6.67361	10.0411	14.2917				810.578	791.13	330.858	2620.93
65871.2	71639.6	74550.3	78224.3										1052.84	393.764	566.396	973.125
76.2081	82.8817	86.2492	90.4997										271.313	204.325	367.353	500.849
													266.031	449.947	945.274	5383.28
													391.603	2165.22	7689.68	6924.96
													564.715	1484.78	2282.63	2758.51
Starting % tdTomato							TOTAL						280.197	903.496	220.892	664.117
71.794							Day7-Day3	Day14-Day7 + (Day7-Day3)	(1month-Day14) + (Day14-Day7) + (Day7-Day3)				1260.29	729.664		29.532
						Avarage tdTomato% increase	7.20195	11.3841	15.0363				64.827	126.773		211.528
KrasMosaic_male12_uninjured													1178.89	874.444		224.493
Area1													218.491	2996.93		171.191
Day6 (post-TAM)	Day10 (post-TAM)	Day17 (post-TAM)	30 day (post-TAM)										164.228	1723.44		85.476
5145.59	11381.7	3962.13	5763.36										247.543	306.848		93.879
1360.89	1471.09	1197.62	696.77										118.849	981.769
812.739	392.804	1767.38	4564.06										30.493	163.028
658.835	188.959	817.301	537.344										225.214	562.314
2249.74	746.951	255.466	1262.93										198.083	572.158
2054.06	3361.64	61.466	793.531										339.982	3201.25
643.468	5920.15	742.63	2669.19										527.98	4092.74
2196.44	94.839	1431.72	699.412										87.156	1693.9
1689.34	1204.82	163.748	1329.43										455.71	618.257
798.093	1843.01	336.38	350.066										655.473	191.12
161.587	1738.08	171.672	202.644										229.055
429.779	2637.02	121.731	145.261										305.407
2482.88	655.233	84.515	159.907										122.691
343.823	312.61	4086.5	148.142										2433.65
660.275	1298.46	2064.38	175.993										156.545
916.942	807.216	1088.37	536.143										133.255
276.115	772.162	90.038	97										497.727
492.925	315.011	192.8	2183.95										1451.4
176.954	70.589	130.614											1042.27
415.373	624.26	3891.06											805.535
218.251	168.79	1027.15											1217.55
186.318	180.555	133.015											2683.12
224.494	148.142	411.051											78.273
142.619	81.154	1412.99											1490.78
130.855	93.399	50.901											166.149
412.252	90.037	20.168											48.74
133.496													199.043
104.684													795.451
7686.32													137.337
701.332													147.421
283.078													100.842
1144.08																					Day7-Day3	Day14-Day7 + (Day7-Day3)	(1month-Day14) + (Day14-Day7) + (Day7-Day3)
44.659													31435.3	30369.8	30296.8	26244.6				tdTomato% increase	1.23278	1.31722	6.00528
394.484													55000.7	56066.2	56139.2	60191.4
525.819													63.6317	64.8644	64.9489	69.6369
144.3
1936.89													Area3
49.701													Day3 (post-wound)	Day7 (post-Wound)	Day14 (post-Wound)	27 day (post-Wound)
2474.47													443.465	9225.6	11962.3	7669.75
586.084													1416.11	339.982	3067.04	1992.11
873.004													897.254	214.169	4639.45	212.969
2804.85													434.341	164.709	264.59	1310.95
43.698													2338.81	1236.76	299.885	541.906
87.396													839.39	78.273	295.083	2440.14
													1181.53	3700.18	72.99	697.49
						Total area dimension		Day7-Day3	Day14-Day7 + (Day7-Day3)	(1month-Day14) + (Day14-Day7) + (Day7-Day3)			238.179	3564.29	404.088	1783.46
45299	36598.7	25712.8	22315.1			86436	tdTomato% increase	10.0656	22.6597	26.5906			93.399	1933.77	44.418	1462.93
41137	49837.3	60723.2	64120.9										85.956	103.483	3821.43	1552.97
47.5925	57.6581	70.2522	74.183										1189.45	151.503	1043.23	143.58
Area2													152.944	201.204	2601.96	117.649
Day6 (post-TAM)	Day10 (post-TAM)	Day17 (post-TAM)	30 day (post-TAM)										126.773	863.16	3013.97	83.795
605.532	2141.69	715.258											1078.29	237.699	2572.43	50.661
171.431	1143.6	746.711	2601										68.188	1034.35	366.393	508.532
1613.95	2599.8	777.684	2130.41										4111.47	4406.8	907.338	1125.83
5196.01	743.59	391.843	1765.46										332.298	548.389	461.952	143.82
2476.15	2264.14	180.315	130.134										76.112	118.129	763.518	1269.41
863.4	551.27	91.958	367.113										133.255	2139.53	897.254	4134.28
1829.32	265.791	246.343	5133.58										145.741	926.306	46.339	2404.12
144.06	137.337	683.325	461.712										1665.81	407.93		1075.41
456.19	3541.24	893.172	160.627										567.356	1236.04		151.743
592.807	3902.35	8927.4	1351.28										361.35	1246.12		3170.28
801.934	216.57	79.233	244.422										90.037	184.157		707.815
320.774	366.153	57.144	522.218										438.423	1367.61
157.506	373.356	1674.94	1444.44										375.997	907.098
129.414	303.727	2977	310.93										408.65	1148.16
337.101	1582.98	206.246	269.392										298.204	62.186
162.788	1898.23	175.993	361.591										2814.21
104.684	1519.11	80.914	78.753										961.601
193.281	406.009	2330.89	86.676										3916.99
270.353	1129.91	394.965	133.496										1864.62
30.973	167.59	181.276	127.973										2312.4
331.338	482.601	3875.45	94.599										908.538
279.476	372.635	277.796	244.422										524.138
106.364	148.382	1819.24	130.134										1043.95
622.099	857.397	305.887	110.446										284.759
6646.93	1548.89	260.749	622.82										344.303
2092.23	413.212	513.334	205.766										1625
1162.81	129.894	121.491	37.216										156.545
1069.89	515.975		38.896										723.661
766.88			1954.17										204.805
664.117			63.386										395.445
81.394			97.481										95.08
1075.41			261.949										123.651
398.326			2365.47										71.31
2047.57			447.306										21.129
1072.53			229.055																		Day7-Day3	Day14-Day7 + (Day7-Day3)	(1month-Day14) + (Day14-Day7) + (Day7-Day3)
322.935													37888.5	37747.6	37545.6	34751.6				tdTomato% increase	0.16304	0.396667	3.62916
210.328													48547.5	48688.4	48890.4	51684.4
920.784													56.1658	56.3289	56.5625	59.795
248.023
512.854
1189.22																					Day7-Day3	Day14-Day7 + (Day7-Day3)	(1month-Day14) + (Day14-Day7) + (Day7-Day3)
243.221																				Avarage tdTomato% increase	2.08592	2.01046	4.59241
3778.93
																				Starting % tdTomato	60.6339
													KrasMosaic_male12_wound
								Day7-Day3	Day14-Day7 + (Day7-Day3)	(1month-Day14) + (Day14-Day7) + (Day7-Day3)			Area1
42301.3	29723.4	28986.6	24584.3				tdTomato% increase	14.5517	15.4042	20.4972			Day3 (post-wound)	Day7 (post-Wound)	Day14 (post-Wound)	27 day (post-Wound)
44134.7	56712.6	57449.4	61851.7										397.365	818.981	204.085	1858.37
51.0605	65.6122	66.4647	71.5578										797.612	340.702	6554.73	314.291
Area3													655.713	4246.65	1882.86	461.712
Day6 (post-TAM)	Day10 (post-TAM)	Day17 (post-TAM)	30 day (post-TAM)										1830.52	1592.82	5515.34	136.617
3850.97	3123.94	661.716	1063.64										438.183	986.571	2979.4	211.288
357.029	3497.3	1211.07	610.334										424.017	590.406	5171.03	1988.03
2273.75	1766.42	711.176	553.431										344.543	3219.5	2238.21	4522.52
216.33	2065.34	1278.29	584.884										733.746	4718.2	197.842	2548.66
705.894	2328.25	1410.35	258.588										163.748	265.551	909.019	65.547
355.828	504.93	857.157	440.344										813.699	172.152	1486.94	951.756
176.714	1847.81	542.626	286.679										560.393	1314.31	908.058	345.264
455.47	159.666	313.331	2067.02										189.679	2716.73	249.704	463.633
1763.54	282.118	528.94	487.163										689.327	626.181	279.476	78.753
2051.89	1510.23	185.357	318.853										558.713	109.245	824.743	1702.79
461.953	4764.54	416.334	638.426										306.127	230.016	320.053	121.01
619.938	669.639	164.228	185.597										748.392	116.929	278.516	528.7
4525.89	265.07	218.491	164.228										201.444	525.099	101.802	168.31
2829.82	1146.24	238.659	132.775										52.342	2428.61	101.082	27.131
1085.97	357.029	310.689	64.107										2370.03	1079.49	612.495	93.159
1414.91	114.528	117.649	55.703										1585.14	1741.44	950.556	155.585
234.578	2540.02	126.053	59.305										739.508	1120.79	194.961	147.902
145.261	1344.32	121.491	91.478										156.305	212.008	773.122	2231.01
267.231	63.867	513.574	1541.68										231.216	72.27	340.462	3582.05
191.12	239.86	207.687	935.43										1113.34	51.862	6872.38	441.064
925.586	97.721	662.916											874.684	34.334		45.619
1167.61	443.945	185.837											503.49	24.97		65.547
2329.45	38.176	89.317											617.057	97.481		44.659
378.158	107.325	141.179											1005.78	99.401		402.648
143.58		151.263											550.309	262.189		574.319
133.256		124.612											218.011	1771.46		173.592
361.831		272.514											3638.24	321.734		63.626
110.206		103.003											133.255	101.802		4025.28
97		220.652											145.26	700.372		618.978
72.03		126.293											1519.11	677.322		409.37
57.864		824.023											936.15	1512.39		327.496
2773.4		3636.56											2675.91	164.709		608.413
98.201		1945.53											795.451	1007.7		732.545
232.177		1940.01											1238.68	234.338		394.244
43.938		485.242											2647.34	2168.82		208.407
73.711		105.644											420.415	115.488
49.221		311.41											184.157	350.546
197.842		197.122											1594.5	1099.66
82.114		692.689											1121.03	89.317
91.238													1638.68
													948.635
								Day7-Day3	Day14-Day7 + (Day7-Day3)	(1month-Day14) + (Day14-Day7) + (Day7-Day3)			213.209
33402.5	29278.3	22350.7	10539.7				tdTomato% increase	4.7714	12.7861	26.4506			263.39
53033.5	57157.7	64085.3	75896.3										244.182
61.3558	66.1272	74.1419	87.8064										904.937
													86.196
													186.318
													2401.72
Starting % tdTomato													251.385
53.3363								Day7-Day3	Day14-Day7 + (Day7-Day3)	(1month-Day14) + (Day14-Day7) + (Day7-Day3)			113.327
							Avarage tdTomato% increase	9.79621	16.95	24.5128									Total area dimension		Day7-Day3	Day14-Day7 + (Day7-Day3)	(1month-Day14) + (Day14-Day7) + (Day7-Day3)
													44171.9	40130.6	39946.9	31839.9			86436	tdTomato% increase	4.67555	4.88806	14.2672
													42264.1	46305.4	46489.1	54596.1
KrasMosaic_female10_uninjured													48.8964	53.5719	53.7844	63.1636
Area1
Day6 (post-TAM)	Day10 (post-TAM)	Day17 (post-TAM)	30 day (post-TAM)										Area2
4965.27	1483.82	1291.98	1466.77										Day3 (post-wound)	Day7 (post-Wound)	Day14 (post-Wound)	27 day (post-Wound)
1457.89	4131.64	210.088	3200.05										2650.22	1586.1	4416.16	1916.96
2996.93	1155.6	1416.83	2926.34										666.518	135.897	835.788	378.638
716.219	284.278	4006.79	1228.11										766.399	2105.2	117.409	452.108
832.427	987.291	922.224	897.494										655.713	846.352	319.573	1430.28
297.964	391.603	294.603	1381.06										759.196	1286.7	2638.46	408.41
1364.49	667.478	562.554	623.78										612.975	367.113	705.654	257.867
207.206	264.83	947.675	1000.74					Total area dimension					261.949	726.303	716.939	3396.22
202.164	1803.63	240.1	376.237					86436					592.087	4432.97	273.714	9421.52
545.747	1016.1	330.378	218.731										160.627	30.012	3376.53	33.134
443.945	490.524	1879.26	461.712										733.986	1728.48	2067.26	68.428
3052.39	949.355	388.962	553.19										207.686	1655.49	2758.03	5130.22
1198.1	1663.41	547.188	561.114										281.877	760.637	4218.08	3506.42
254.746	386.081	560.153	326.536										407.21	2512.17	3802.94	1739.52
3272.32	1496.06	332.058	1396.9										1091.01	3663.45	9472.91	2487.92
4746.3	979.368	1194.98	386.321										380.558	110.446	1997.63	2497.04
2836.78	1679.98	2414.93	2160.9										298.444	265.791	201.204	650.911
894.853	581.762	1107.1	576.48										207.206	4674.03	127.973	317.892
4201.51	233.377	2541.7	555.831										174.072	1745.05	400.967	65.307
197.362	1476.13	1844.21	286.199										293.882	1112.14	119.33	5198.65
220.412	1514.79	123.652	681.404										68.428	6665.66	6173.69	108.525
283.078	773.362	88.357	287.88										195.922	3378.69	8093.05	129.174
176.474	2060.78	262.91	247.303										129.414	121.491		142.619
954.398	3002.45	2886	952.237										423.536	42.978
481.641	283.318	140.939											126.773	70.83
789.929	127.973	103.963											1213.7	148.622
161.827	168.31	122.931											309.969	849.714
121.971	325.335	960.881											517.896	173.112
111.647	198.323	282.118											336.62
221.852	360.39	196.162											233.857
95.32	115.248												1045.88
110.926	228.575												253.786
653.072	482.841												287.4
145.261	565.436												200.964
1297.5													114.768
								Day7-Day3	Day14-Day7 + (Day7-Day3)	(1month-Day14) + (Day14-Day7) + (Day7-Day3)			4578.71
40509.9	32329.5	28201.7	22753.3				tdTomato% increase	9.46418	14.2397	20.5431			1144.08
45926.1	54106.5	58234.3	63682.7										774.082
53.133	62.5972	67.3728	73.6761										730.624
Area2													539.745
Day6 (post-TAM)	Day10 (post-TAM)	Day17 (post-TAM)	30 day (post-TAM)										471.076
1613.95	3826.71	4736.93	1090.54										1150.8
6169.13	1538.32	3335.47	698.211										123.892
1608.67	555.351	260.028	1659.57										559.913
2748.18	649.23	2817.82	532.782										496.527
3727.79	5393.85	169.271	1542.64										527.98
3418.78	4980.87	228.335	1828.12										1065.32
1255.24	1086.21	1378.41	166.149										627.861
3766.69	503.49	639.387	1431.24										200.724
5390.25	2653.34	842.271	376.717										831.706
330.858	2524.65	132.535	634.104										1730.16
2983.24	606.733	798.093	453.789										593.287
1116.46	2197.64	873.244	483.562										88.837
921.264	1554.65	273.234	685.486										60.745
1292.22	864.12	333.259	528.7										256.427
836.509	708.775	288.12	2144.81										35.295
335.66	201.924	709.736	238.419										79.953
529.181	1973.86	479.48	1742.41										114.288
144.78	1120.07	104.203	578.641										144.06
28.572	320.293	733.746	109.005										15.126
685.966	163.748	132.775	114.288										95.32
181.516	742.629	732.545	636.986										968.563
109.246		1910	71.79										86.916
668.199		433.621	58.825										471.076
344.304		1893.19	105.644										171.671
91.238		82.835	114.288										206.246
194.001		209.607	1552.25										116.208
77.312		155.105											99.882
127.253		116.208											261.469
1065.32		1725.12											88.597
213.689													58.584
118.369													96.04
74.671													356.789
27.371													185.117
								Day7-Day3	Day14-Day7 + (Day7-Day3)	(1month-Day14) + (Day14-Day7) + (Day7-Day3)			46.819
42195.9	34166.5	26524.6	19579				tdTomato% increase	9.28947	18.1306	26.1661			169.27
44240.1	52269.5	59911.4	66857										26.891
51.1825	60.4719	69.313	77.3486										133.736
Area3													118.129
Day6 (post-TAM)	Day10 (post-TAM)	Day17 (post-TAM)	30 day (post-TAM)										454.989
1009.86	5790.49	442.024	3471.61										713.097
1894.15	432.9	664.597	266.031										64.347
4565.5	339.502	4470.66	1030.27										49.701
1376.73	384.64	364.472	662.436										34.814
5718.22	478.76	238.9	420.895										409.13
2224.77	601.691	208.407	367.833										54.263
1306.62	2823.82	98.441	470.116										132.055
375.997	2129.45	204.085	1656.93										105.884
1071.57	776.003	1962.82	693.409										739.748
169.991	414.893	2120.08	588.725										63.626
213.689	244.422	1591.86	542.866																		Day7-Day3	Day14-Day7 + (Day7-Day3)	(1month-Day14) + (Day14-Day7) + (Day7-Day3)
6675.98	933.989	1617.07	3943.4										40180.7	41195.4	52833.3	39737.7				tdTomato% increase	-1.1739	-14.6381	0.512496
1715.52	303.967	423.056	2532.58										46255.3	45240.6	33602.7	46698.3
218.731	103.483	92.679	1498.7										53.5139	52.34	38.8758	54.0264
2048.77	351.266	202.644	1534
613.216	141.659	91.238	175.993										Area3
80.193	325.816	110.446	264.11										Day3 (post-wound)	Day7 (post-Wound)	Day14 (post-Wound)	27 day (post-Wound)
302.526	41.537	188.959	154.144										530.141	8775.42	3780.13	3353.72
100.842	543.827	2242.78	122.451										339.261	300.605	433.621	2557.55
258.108	714.538	175.513	293.402										676.602	1211.3	3122.74	5038.98
206.726	260.268	247.783	82.594										2091.03	169.991	4894.68	4421.2
544.547	93.399	2971.72	70.349										165.669	10890.7	11024.9	2234.37
91.238	806.256	316.212	68.669										2130.89	3337.63	3747.24	5157.59
164.469	154.144	2470.63	116.208										448.027	179.355	1359.21	2623.33
130.855	2024.04	98.441	41.537										1235.8	95.32	603.131	275.875
81.874	291.722	152.944	91.718										2048.05	1303.5	4447.85	2200.52
87.396	185.597	146.701	40.577										955.358	1985.87	3064.64	140.699
726.303	86.196	652.112											246.343	295.803	4152.53	2217.56
522.218	158.226	1526.08											375.276	2372.43	17.047	291.721
376.717	194.961	1266.77											1545.52	2065.58	5240.66	1109.98
220.412	307.808	990.413											798.092	2764.99	1495.82	190.639
79.953	1014.42	129.654											484.522	688.847		363.992
795.932	5684.13												147.181	587.525		5201.29
	358.469												265.07	746.951		1998.59
								Day7-Day3	Day14-Day7 + (Day7-Day3)	(1month-Day14) + (Day14-Day7) + (Day7-Day3)			241.781	133.976		216.33
35969.6	29496.3	28480.2	21201.6				tdTomato% increase	7.48917	8.66473	17.0856			78.032	1609.39		92.198
50466.4	56939.7	57955.8	65234.4										860.758	683.565		3582.53
58.3858	65.875	67.0505	75.4714										41.537	4390.71		2377.71
													2076.62	132.775		56.423
													1111.66	55.223		414.173
Starting % tdTomato								Day7-Day3	Day14-Day7 + (Day7-Day3)	(1month-Day14) + (Day14-Day7) + (Day7-Day3)			190.88	264.59		114.288
54.2338							Avarage tdTomato% increase	8.74761	13.6783	21.2649			404.809	164.709
													328.697	3158.28
KrasMosaic_female6_uninjured													1989.47	2253.34
Area1													124.852
Day6 (post-TAM)	Day10 (post-TAM)	Day17 (post-TAM)	30 day (post-TAM)										116.448
553.191	358.709	3003.41	675.641										275.875
1989.47	502.769	1202.18	330.858										93.639
3080.24	2838.22	624.74	510.453										213.209
4403.92	3559.48	1381.78	108.285										62.426
440.584	1506.39	835.788	161.827										1205.54
181.276	61.466	697.731	122.211										469.636
380.799	296.043	107.565	701.092										5488.21
503.01	675.161	146.701	231.696										605.292
147.181	319.813	82.834	107.565										683.805
286.199	214.409	176.473	711.416										58.825
611.055	659.074	297.964	47.06										46.579
1032.91	5014.25	509.492	1097.26										1843.97
148.142	1160.64	348.145	616.577										3988.78
171.672	251.865	149.822	284.999										526.539
129.174	159.907	72.27	1154.16										1640.6
1834.61	105.884	316.452	779.845										1510.23
214.409	585.604	81.874	350.066										54.983
250.184	858.838	174.793	256.187										2308.56
237.219	156.065	95.32	366.633										1610.83
619.938	31.453	145.981	867.241										80.674
340.222	125.812	3868.73	201.204										1661.73
195.922	101.562	107.085	570.718										103.963
208.647		94.599	101.802										148.142
3372.21		84.995	375.276										3103.29
176.954		408.41	66.268										54.503
374.556		665.557	59.305																		Day7-Day3	Day14-Day7 + (Day7-Day3)	(1month-Day14) + (Day14-Day7) + (Day7-Day3)
81.154		92.439	391.363										49888.2	50618.4	47384.2	46231.3				tdTomato% increase	-0.84472	2.89695	4.23084
3630.07		262.909	125.812										36547.8	35817.6	39051.8	40204.7
112.847		93.879	194.961										42.2831	41.4383	45.18	46.5139
2055.98		171.431	38.656
29.772		61.706																			Day7-Day3	Day14-Day7 + (Day7-Day3)	(1month-Day14) + (Day14-Day7) + (Day7-Day3)
783.206		96.28																		Avarage tdTomato% increase	0.885646	-2.28435	6.33685
211.048
139.498																				Starting % tdTomato	48.2311
80.674
								Day7-Day3	Day14-Day7 + (Day7-Day3)	(1month-Day14) + (Day14-Day7) + (Day7-Day3)
29007.9	19543.4	16459.3	11606.4				tdTomato% increase	10.9497	14.5178	20.1322
57428.1	66892.6	69976.7	74829.6
66.44	77.3897	80.9578	86.5722
Area2
Day6 (post-TAM)	Day10 (post-TAM)	Day17 (post-TAM)	30 day (post-TAM)
1695.11	2332.81	1766.42	2744.34
187.278	1013.22	480.68	97.721
1896.07	521.257	196.162	219.932
66.988	1013.22	163.748	818.981
69.869	1269.41	2081.91	510.933
96.28	146.701	1089.33	346.224
121.971	205.526	87.156	301.806
534.223	2302.56	319.573	2499.68
294.603	199.523	441.544	1197.86
480.68	1485.02	584.884	88.117
193.04	326.536	248.023	66.508
311.65	948.635	261.229	89.557
130.614	353.187	297.004	507.091
260.749	150.543	254.506	915.261
395.685	178.394	141.419	85.716
819.702	187.038	1765.45	974.086
2635.1	776.964	176.954	808.177
781.526	1162.8	3213.5	127.733
3734.76	267.231	1265.09	106.124
770.961	278.516	84.035	178.875
1975.54	206.246	2796.68	118.849
275.635	158.226	228.575	383.68
991.613	168.31	45.379	924.385
1031.23	142.619	126.293
850.434	221.612
2372.67	50.901
301.566	1770.5
247.303	128.213
800.974	137.097
780.805	641.787
124.852	249.704
1235.8	394.724
727.263	1346
177.434	108.285
196.402	165.429
67.708	11.045
497.727	157.746
111.647	390.403
163.028	54.503
130.855
161.107
					Total area dimension			Day7-Day3	Day14-Day7 + (Day7-Day3)	(1month-Day14) + (Day14-Day7) + (Day7-Day3)
28698.4	21622.4	18115.5	14111.6		86436		tdTomato% increase	8.1864	12.2436	16.8758
57737.6	64813.6	68320.5	72324.4
66.798	74.9844	79.0417	83.6739
Area3
Day6 (post-TAM)	Day10 (post-TAM)	Day17 (post-TAM)	30 day (post-TAM)
3040.87	3553.96	647.79	1525.84
367.353	889.571	275.155	535.663
676.842	455.95	208.887	1394.74
380.559	179.355	190.88	372.875
47.3	460.512	304.207	380.318
233.857	1103.74	147.902	475.158
859.318	290.761	378.878	76.832
456.43	765.919	2207.24	1040.59
365.192	1076.37	553.911	703.733
217.531	1432.2	517.656	235.058
173.112	147.181	243.461	253.065
318.853	569.037	555.351	979.368
137.097	360.15	950.076	250.664
427.858	397.606	237.699	108.765
226.174	212.969	179.595	59.785
311.41	78.032	1674.94	220.412
954.638	204.565	130.134	117.889
155.105	156.785	1092.93
480.68	339.501	105.644
214.89	66.508	162.308
264.59	268.912	492.205
299.885	179.595	295.803
251.625	196.642	70.589
297.964	181.756
170.471	93.879
960.881	52.342
250.664	191.6
385.841	569.997
156.065	68.669
86.436	194.721
144.06	172.872
174.313
231.216
176.233
1419.71
88.597
955.598
218.011
183.196
147.181
372.635
497.487
319.573
84.755
38.176
34.815
261.229
139.498
79.953
								Day7-Day3	Day14-Day7 + (Day7-Day3)	(1month-Day14) + (Day14-Day7) + (Day7-Day3)
18735.7	14911.7	11623.2	8730.75				tdTomato% increase	4.42417	8.22861	11.575
67700.3	71524.3	74812.8	77705.2
78.3242	82.7483	86.5528	89.8992
								Day7-Day3	Day14-Day7 + (Day7-Day3)	(1month-Day14) + (Day14-Day7) + (Day7-Day3)
							Average tdTomato% increase	7.85344	11.6633	16.1944
							Satrting % tdTomato	70.5207

## Sheet: Figure 4c
Data in Figure 4c
Proliferative events in 294 μm^2
Kras_U_GFP	Kras_W_GFP	Kras_U_TOM	Kras_W_TOM
21.1736	48.5142	35.0298	32.1132
19.3009	47.5299	34.908	45.284
9.04516	29.459	22.5098	21.2618
22.7967	37.9601	36.5442	28.6533
	35.6023		23.3589
Data in the table in red
Kras_Female 2 Uninjured								Kras_Male3_wound
Tomato	GFP			tdTomato area	GFP area			tomato	GFP			tdTomato area	GFP area
53	16	79.2939	48.2509	66.84	33.16	Area1		29	20	40.9879	68.3819	70.7525	29.2475	Area1
14	1	19.8464	3.39462	70.5417	29.4583	Area2		22	13	30.1353	48.1556	73.0042	26.9958	Area2
27	7	36.6916	26.5015	73.5864	26.4136	Area3		20	6	25.2163	29.005	79.3139	20.6861	Area3
37	8	48.5513	33.6248	76.2081	23.7919	Area4
		35.0298	21.1736							32.1132	48.5142
Kras_Male 12 Uninjured								Kras_Male12_wounded
Tomato	GFP			tdTomato area	GFP area			Tomato	GFP			tdTomato area	GFP area
25	12	52.5293	22.8975	47.5925	52.4075	Area1		11	19	22.4965	37.1794	48.8964	51.1036	Area1
15	7	29.3769	14.3034	51.0605	48.9395	Area2		32	24	63.6901	48.2347	50.2433	49.7567	Area2
14	8	22.8177	20.7017	61.3558	38.6442	Area3		21	33	49.6653	57.1756	42.2831	57.7169	Area3
		34.908	19.3009							45.284	47.5299
Kras_Female 10 Uninjured								Kras_Female 10 wound
Tomato	GFP			tdTomato area	GFP area			Tomato	GFP			tdTomato area	GFP area
8	2	15.6303	4.09689	51.1825	48.8175	Area1		19	17	29.9128	46.5984	63.518	36.482	Area1
19	5	34.7717	11.0235	54.6422	45.3578	Area2		8	11	15.9225	22.1076	50.2433	49.7567	Area2
10	5	17.1274	12.0151	58.3858	41.6142	Area3		7	12	17.9501	19.6711	38.9969	61.0031	Area3
		22.5098	9.04516							21.2618	29.459
Kras_Female 6 Uninjured								Kras_female3 wound
Tomato	GFP			tdTomato area	GFP area			Tomato	GFP			tdTomato area	GFP area
15	4	22.5768	11.919	66.44	33.56	Area1		28	10	36.1079	44.534	77.5453	22.4547	Area1
42	11	62.8761	33.1306	66.7981	33.2019	Area2		30	6	38.5073	27.1582	77.9072	22.0928	Area2
19	5	24.1798	23.3406	78.5781	21.4219	Area3		10	5	11.3445	42.1882	88.1483	11.8517	Area3
		36.5442	22.7967							28.6533	37.9601
								Kras_male5 wound
								Tomato	GFP			tdTomato area	GFP area
								15	11	19.2314	49.9943	77.9975	22.0025
								21	7	26.3263	34.5987	79.768	20.232
								19	5	24.5189	22.2137	77.4914	22.5086
										23.3589	35.6023

## Sheet: Figure 4e
Data in the graph (Fig.4e): Thickness analyses (ear skin)
	wild-type			Kras-mos				Kras-max
Relative Distance from Wound	Mean Mouse 1	Mean Mouse 2	Mean Mouse 3	Mean Mouse 1	Mean Mouse 2	Mean Mouse 3	Mean Mouse 4	Mean Mouse 1	Mean Mouse 2	Mean Mouse 3
0.49	134.327	53.8432	74.8726	95.6085	188.228	108.474	53.1929	221.807	449.521	112.816
0.98	134.445	53.7446	77.4687	93.4526	187.733	108.141	58.5221	260.149	448.31	126.035
1.47	133.712	53.6673	80.0981	94.304	187.306	107.866	55.9595	276.137	448.558	126.463
1.96	132.743	53.6358	82.0938	95.0584	186.899	107.445	61.1598	290.427	447.647	127.501
2.45	132.226	53.6302	83.0317	96.7786	186.543	107.587	63.6573	303.024	446.547	128.888
2.94	131.852	53.6786	83.695	97.4042	186.079	107.282	65.5598	311.688	446.313	129.431
3.43	131.768	53.6742	84.0963	97.4072	185.548	107.195	65.3295	316.085	446.838	129.808
3.92	131.424	53.5977	84.2559	97.2219	185.028	107.222	63.6578	319.447	447.62	129.998
4.41	131.404	53.5272	84.275	96.9713	184.591	107.354	63.8087	322.026	447.947	130.119
4.9	131.77	53.4476	84.2382	96.6749	184.022	107.199	63.0533	325.145	448.096	130.238
5.39	131.918	53.3941	84.1659	96.5288	183.388	107.213	62.98	327.192	448.586	130.308
5.88	131.73	53.3953	84.0617	96.3585	182.847	107.171	63.3593	328.06	448.942	130.308
6.37	131.817	53.3588	83.9725	95.9769	182.601	106.948	63.1859	328.623	449.301	130.317
6.86	131.664	53.3007	83.943	95.5907	182.446	106.595	63.2636	329.068	449.334	130.309
7.35	131.497	53.2853	83.9518	95.2155	182.233	106.197	63.0531	329.303	449.172	130.26
7.84	131.175	53.243	83.903	94.836	182.064	105.983	62.5022	329.365	448.864	130.256
8.33	130.819	53.168	83.8393	94.5022	182.026	105.814	61.9922	329.401	448.583	130.326
8.82	130.79	53.1073	83.7809	94.1757	181.83	105.866	61.5006	329.41	448.267	130.421
9.31	130.6	53.047	83.7637	93.8633	181.559	106.206	60.8627	329.362	447.961	130.509
9.8	130.465	52.9687	83.6743	93.7066	181.802	106.338	60.1647	329.412	447.653	130.607
10.29	130.119	52.9148	83.674	93.4016	181.541	106.533	59.3348	329.418	447.251	130.605
10.78	129.811	52.8873	83.652	93.0968	181.15	106.644	59.2019	329.429	447.075	130.589
11.27	129.628	52.7972	83.5931	92.7669	181.064	106.799	60.3139	329.442	446.791	130.585
11.76	129.535	52.7524	83.5564	92.5935	180.876	107.051	61.489	329.458	448.147	130.609
12.25	129.529	52.7145	83.4386	92.4529	180.459	107.118	61.3951	329.497	448.595	130.587
12.74	130.061	52.7068	83.4167	92.142	180.076	107.463	60.7846	329.513	448.135	130.567
13.23	129.886	52.675	83.348	91.8275	179.699	107.419	60.5457	329.558	447.541	130.552
13.72	129.319	52.6309	83.2494	91.5683	179.326	107.312	60.5201	329.52	447.132	130.535
14.21	128.424	52.578	83.1449	91.3187	178.92	107.276	60.2482	329.59	447.387	130.504
14.7	127.521	52.5846	83.1085	90.9989	178.47	107.124	59.9346	329.566	449.911	130.463
15.19	127.805	52.5894	83.0953	90.6716	178.056	106.954	60.073	329.476	450.691	130.466
15.68	127.299	52.5922	83.0889	90.3994	177.554	106.717	59.9757	329.347	451.728	130.407
16.17	126.993	52.6188	83.0378	90.1123	177.196	106.617	60.536	329.319	452.075	130.33
16.66	126.683	52.6377	82.9833	89.8483	176.791	106.497	60.8411	329.253	451.983	130.28
17.15	126.505	52.6459	82.8385	89.7127	176.147	106.383	61.1526	329.19	451.829	130.266
17.64	125.618	52.6452	82.8221	89.5189	175.755	106.247	60.9223	329.151	451.673	130.235
18.13	125.062	52.5791	82.7895	89.3378	175.319	106.017	60.8139	329.168	451.393	130.227
18.62	124.895	52.5791	82.6613	89.0919	174.93	105.809	60.7834	329.138	451.279	130.185
19.11	125.082	52.5339	82.6523	88.8516	174.579	105.677	61.0314	329.117	451.167	130.136
19.6	124.925	52.479	82.518	88.9254	174.163	105.557	61.3935	329.047	450.877	130.117
20.09	124.816	52.4218	82.3642	88.6951	173.857	105.446	61.4076	328.736	450.587	130.105
20.58	124.526	52.3587	82.2323	88.57	173.51	105.308	61.3575	328.478	450.416	130.091
21.07	124.229	52.3388	82.152	88.5204	173.264	105.281	60.6457	328.308	450.292	130.113
21.56	123.804	52.3564	82.0373	88.2904	172.94	105.208	60.4712	328.13	450.179	130.053
22.05	118.519	52.3237	81.8976	87.9915	172.613	105.146	60.0265	327.89	450.065	130.042
22.54	116.118	52.3102	81.7456	87.8877	172.521	105.041	59.7075	327.724	449.812	130.045
23.03	114.166	52.2938	81.6369	87.7133	172.39	104.909	59.3507	327.576	449.719	130.063
23.52	113.284	52.2944	81.4039	87.6816	172.185	104.81	58.9659	327.384	449.771	130.022
24.01	112.481	52.3179	81.2696	87.3783	171.859	104.692	58.8198	327.224	450.272	130.011
24.5	111.942	52.3287	81.1619	87.1425	171.486	104.537	58.4953	327.059	450.23	130.016
24.99	111.248	52.3127	81.0148	87.2343	171.096	104.383	58.4936	326.886	450.255	129.952
25.48	110.713	52.3128	80.8789	86.9313	170.633	104.247	57.9819	326.685	450.219	129.909
25.97	109.879	52.3176	80.7759	86.5592	170.216	104.082	57.2831	326.453	450.019	129.847
26.46	109.28	52.4075	80.6421	86.266	169.897	103.928	56.9928	326.331	450.011	129.815
26.95	108.916	52.4555	80.5218	86.1062	169.541	103.776	56.8202	326.124	449.309	129.763
27.44	108.274	52.4544	80.4039	86.0566	169.178	103.646	55.7365	325.926	448.896	129.665
27.93	107.632	52.5125	80.339	86.0079	168.795	103.583	55.0787	325.882	448.658	129.631
28.42	107.284	52.4435	80.3239	85.8345	168.421	103.299	55.5844	325.898	448.493	129.625
28.91	106.93	52.365	80.1778	85.5846	168.06	103.101	55.0049	325.783	448.229	129.611
29.4	106.535	52.3586	80.0951	85.4052	167.527	103.019	54.5235	325.787	448.085	129.578
29.89	106.189	52.3848	80.0522	86.7936	167.153	102.828	55.1016	325.702	448.01	129.52
30.38	105.891	52.4442	80.0235	87.6756	166.726	102.582	55.2363	325.579	447.873	129.459
30.87	105.626	52.4224	80.0332	88.4439	166.37	102.379	55.324	325.487	447.981	129.396
31.36	105.421	52.4038	80.1038	88.3925	165.907	102.233	55.0739	325.371	447.823	129.389
31.85	105.321	52.3299	80.0961	88.201	165.515	102.114	54.6578	325.232	447.644	129.35
32.34	105.453	52.2582	80.0075	88.3074	165.065	102.017	54.6763	325.131	447.267	129.297
32.83	105.416	52.2323	79.9848	87.9331	164.764	101.921	54.4664	325.104	446.825	129.285
33.32	105.209	52.2574	79.9195	87.633	164.32	101.858	55.621	324.998	446.519	129.207
33.81	105.15	52.1603	79.9176	87.269	163.976	101.744	56.4823	324.952	446.32	129.158
34.3	104.809	52.1373	79.8446	86.9226	163.49	101.595	56.9584	324.835	445.939	129.085
34.79	104.303	52.1188	79.8478	86.5708	163.05	101.476	57.2976	324.704	445.391	129.037
35.28	103.708	52.139	79.8199	86.2963	162.53	101.331	56.8156	324.605	445.418	128.974
35.77	103.237	52.1364	79.8754	85.9619	162.176	101.192	55.9963	324.54	445.062	128.927
36.26	102.943	52.1206	79.9227	85.6148	161.6	101.07	55.4124	324.463	444.73	128.877
36.75	102.569	52.0727	79.9975	85.2697	161.03	100.922	54.9199	324.413	444.172	128.842
37.24	102.209	52.0548	80.0216	84.9231	160.619	100.803	54.477	324.379	443.858	128.774
37.73	101.833	52.0243	79.9787	84.7758	160.116	100.642	54.075	324.35	443.812	128.689
38.22	101.425	52.2136	79.8702	84.6414	159.815	100.474	54.1625	324.254	444.084	128.619
38.71	101.075	52.4509	79.8669	84.8414	159.448	100.402	54.1598	324.101	444.001	128.618
39.2	100.818	52.6044	79.8541	84.7131	158.989	100.273	54.3399	323.99	443.775	128.591
39.69	100.547	52.5765	79.9038	84.5036	158.741	100.151	54.4314	323.906	443.621	128.572
40.18	100.29	52.5422	79.9048	84.4416	158.252	100.035	54.8753	323.793	443.591	128.539
40.67	99.9522	52.592	79.7675	84.2249	157.864	99.9177	54.4164	323.599	443.576	128.519
41.16	99.7038	52.6689	79.8101	84.0223	157.361	99.7206	54.8548	323.525	443.53	128.482
41.65	99.4602	52.6312	79.7137	83.9478	157.168	99.4981	54.6992	323.482	443.443	128.477
42.14	99.1812	52.8026	79.5952	83.7502	156.738	99.2967	54.7688	323.456	443.214	128.485
42.63	98.9582	52.9628	79.4908	83.5592	156.476	99.1852	54.1699	323.461	442.974	128.5
43.12	98.5757	53.1212	79.4021	83.4228	156.105	99.1333	53.9832	323.454	442.765	128.511
43.61	98.2177	53.3758	79.3347	83.1666	155.707	99.0207	54.0853	323.468	442.579	128.496
44.1	97.9906	53.5452	79.2032	83.0476	155.214	98.8884	54.7519	323.468	442.372	128.525
44.59	97.7383	53.557	79.1453	82.8565	154.865	98.7697	56.4227	323.456	442.104	128.551
45.08	97.4556	53.6196	79.0322	82.6747	154.42	98.6582	56.9619	323.399	441.839	128.608
45.57	97.1733	53.6625	79.0046	82.4702	154.027	98.5536	57.6154	323.361	441.544	128.696
46.06	97.0059	53.6384	78.9207	82.2797	153.626	98.3976	58.0374	323.334	441.217	128.712
46.55	96.795	53.641	78.8754	82.1102	153.43	98.2113	57.9741	323.249	440.914	128.802
47.04	96.7609	53.6431	78.7607	81.7825	153.277	98.0561	57.2596	323.217	440.642	128.862
47.53	96.586	53.7073	78.6249	81.5359	153.69	97.896	56.8767	323.149	440.363	128.854
48.02	96.3863	53.7502	78.5404	81.2922	153.716	97.7791	55.9428	323.089	440.003	128.87
48.51	96.1426	53.7754	78.3871	81.0554	153.434	97.6634	55.3742	323.075	439.712	128.896
49	96.0068	53.7544	78.268	80.732	152.99	97.2458	55.291	323.062	439.431	128.942
49.49	95.5777	53.7667	78.2413	80.5569	152.544	96.9067	54.9275	322.892	440.134	128.987
49.98	94.9928	53.7426	78.0919	80.423	152.248	96.5446	55.4386	322.877	440.212	129.084
50.47	94.151	53.7377	77.9359	80.2518	151.776	96.1855	55.4494	322.812	440.508	129.156
50.96	93.7509	53.7374	77.8478	80.0934	151.406	95.7965	55.4894	322.812	440.851	129.185
51.45	93.4887	53.9134	77.6516	79.8618	151.015	95.4169	55.3248	322.789	440.952	129.225
51.94	93.2349	53.967	77.5688	79.7238	150.389	94.9297	55.3176	322.807	440.628	129.322
52.43	93.0923	53.9408	77.4499	79.5211	150.027	94.4161	55.9402	322.727	440.341	129.378
52.92	92.9198	53.9057	77.3768	79.4533	149.385	93.4675	57.5289	322.687	439.873	129.401
53.41	92.7714	53.9802	77.251	79.3179	148.872	92.248	57.6711	322.606	439.501	129.447
53.9	92.5849	53.9882	77.1384	79.1748	148.577	91.8738	57.8956	322.5	439.032	129.555
54.39	92.4196	53.9498	77.0144	79.0419	147.999	91.422	57.7351	322.407	438.654	129.625
54.88	92.3916	53.8702	76.8901	78.9026	147.671	90.7434	57.7292	322.298	438.31	129.687
55.37	92.2058	53.8143	76.7873	78.7664	147.489	90.0028	57.5329	322.254	437.947	129.726
55.86	92.0221	53.805	76.6997	78.6329	147.05	89.5351	57.3709	322.296	437.715	129.775
56.35	91.8403	53.8316	76.5161	78.4857	146.973	89.3634	57.5133	322.289	437.515	129.915
56.84	91.6336	53.8723	76.3568	78.6684	146.827	89.209	57.6895	322.344	437.284	130.073
57.33	91.3723	53.8099	76.3011	78.4732	146.339	88.9856	57.7435	322.369	436.923	130.147
57.82	91.0539	53.9232	76.18	78.4294	146.276	88.8503	57.6052	322.495	436.536	130.242
58.31	90.7431	54.0484	76.0822	78.3872	146.151	88.6092	57.689	322.546	436.227	130.346
58.8	90.3959	54.1574	75.9136	78.1837	146.217	88.4876	57.0303	322.515	435.913	130.546
59.29	90.0836	54.292	75.8282	78.0895	145.967	88.6142	57.1056	322.567	435.544	130.615
59.78	89.7735	54.5627	75.7532	77.8974	145.818	88.5074	57.272	322.569	435.157	130.804
60.27	89.3912	54.6732	75.6935	77.7032	146.153	88.449	57.4513	322.568	434.829	130.981
60.76	88.9583	54.6667	75.5904	77.5914	146.54	88.8516	57.5457	322.498	434.776	131.105
61.25	88.3786	54.6717	75.479	77.494	146.842	88.9877	57.3115	322.526	435.335	131.103
61.74	87.9976	54.7255	75.5124	77.3158	146.948	89.3934	57.6007	322.432	435.141	131.285
62.23	87.6624	54.6866	75.4972	77.14	146.966	89.5248	57.6188	322.362	434.831	131.423
62.72	87.3375	54.6589	75.3548	77.0427	146.679	89.741	58.1751	322.418	434.507	131.719
63.21	87.05	54.6175	75.2739	76.9651	146.458	90.3671	58.5909	322.373	434.224	131.927
63.7	86.7733	54.5884	75.1695	76.8177	146.366	90.3016	59.0757	322.33	433.812	131.996
64.19	86.3772	54.5231	75.0766	76.6628	148.43	90.1837	60.9311	322.352	433.427	132.094
64.68	86.1412	54.492	74.9742	76.5173	150.565	89.9407	62.1144	322.367	433.068	132.208
65.17	85.8638	54.4131	74.8606	76.3458	155.449	90.0288	62.8999	322.322	432.695	132.302
65.66	85.5782	54.3084	74.7532	76.2674	157.245	89.9444	64.6053	322.286	432.341	132.375
66.15	85.2281	54.2557	74.6993	76.1778	157.697	90.015	64.7506	322.246	431.921	132.421
66.64	84.7884	54.2309	74.6074	76.1561	157.798	89.8558	66.1118	322.223	431.548	132.551
67.13	84.4279	54.1852	74.5665	76.0858	157.805	89.514	66.2328	322.126	431.177	132.635
67.62	84.0255	54.1451	74.5473	75.8978	157.555	89.3126	66.5421	322.115	430.781	132.747
68.11	83.6233	54.1468	74.4813	75.8481	157.628	89.1654	66.6527	322.113	430.382	132.801
68.6	83.2192	54.022	74.3638	75.771	157.365	89.3004	66.1069	322.151	429.985	132.852
69.09	82.7402	53.9094	74.3005	75.7008	155.599	89.2699	65.4874	322.173	429.566	132.859
69.58	82.492	53.7528	74.2446	75.6337	154.649	89.1287	65.9733	322.163	429.136	132.87
70.07	82.4529	53.6302	74.2121	75.481	154.05	88.9646	65.9113	322.123	428.702	132.902
70.56	82.3115	53.5654	74.1376	75.4253	153.343	88.9352	65.8845	321.987	428.272	132.954
71.05	82.237	53.538	74.0647	75.2604	152.603	88.83	66.2599	321.859	427.877	132.919
71.54	82.0278	53.4392	73.8566	75.1665	151.887	88.6476	67.211	321.706	427.508	133.058
72.03	81.8556	53.3622	73.7196	75.0264	151.463	88.6281	67.5134	321.61	427.151	133.098
72.52	81.754	53.2811	73.5903	74.8778	149.538	88.5097	67.6506	321.483	426.762	133.13
73.01	81.5448	53.1862	73.5199	74.7184	149.198	88.3897	67.9749	321.418	426.363	133.095
73.5	81.3707	53.1394	73.2145	74.5834	149.072	88.3453	68.3426	321.317	425.985	133.046
73.99	81.0704	53.1067	73.0602	74.5211	148.87	88.2461	66.6206	321.323	425.612	133.205
74.48	80.8234	53.0714	72.9103	74.4477	149.674	88.203	66.5206	321.304	425.247	133.271
74.97	80.6553	52.9771	72.6999	74.3531	150.406	88.0699	66.6278	321.338	424.91	133.457
75.46	80.4423	52.8713	72.5028	74.3061	152.367	88.0128	66.2802	321.388	424.543	133.524
75.95	80.1695	52.7611	72.343	74.2137	152.994	87.8975	66.3185	321.302	424.169	133.648
76.44	80.1225	52.7104	72.2692	74.199	154.315	87.7556	67.0362	321.172	423.777	133.734
76.93	80.0723	52.6116	72.2043	74.1131	153.999	87.5433	67.6831	321.081	423.367	133.782
77.42	79.9684	52.5289	72.1267	74.0033	154.174	87.4197	68.5633	320.965	422.951	133.936
77.91	79.9779	52.4486	71.9283	73.9578	153.611	87.2805	69.1313	320.886	422.556	134.096
78.4	79.8508	52.4622	71.8643	73.835	153.481	87.132	69.0767	320.803	422.137	134.185
78.89	79.7427	52.4333	71.7542	73.6955	153.123	87.03	68.704	320.76	421.707	134.301
79.38	79.7835	52.4955	71.6511	73.5642	152.594	86.9072	68.281	320.794	421.307	134.392
79.87	79.6724	52.4505	71.5582	73.4986	152.11	86.8277	67.6172	320.786	420.882	134.499
80.36	79.6684	52.371	71.4869	73.4347	151.692	86.7205	67.2456	320.757	420.447	134.537
80.85	79.6378	52.2869	71.417	73.2997	151.119	86.5558	67.3758	320.736	420.006	134.715
81.34	79.5474	52.2397	71.2806	73.2292	150.508	86.4403	68.3981	320.668	419.387	134.859
81.83	79.3883	52.2033	71.161	73.1375	149.936	86.2861	69.06	320.598	418.682	134.94
82.32	79.3021	52.1375	71.0635	73.1515	149.891	86.1588	69.4686	320.53	418.248	135.106
82.81	79.2028	52.117	70.9478	73.0598	149.185	86.06	70.427	320.517	417.708	135.214
83.3	79.0323	52.0933	70.9965	72.9594	148.7	85.9266	71.8043	320.456	417.256	135.339
83.79	78.936	52.0377	71.0189	72.8718	147.985	85.8119	72.4094	320.509	416.916	135.424
84.28	78.7156	51.9829	71.0007	72.747	147.416	85.7168	72.9962	320.487	416.616	135.539
84.77	78.6278	51.937	70.9513	72.6768	145.403	85.5859	73.0451	320.516	416.323	135.68
85.26	78.3993	51.8555	70.892	72.5344	144.793	85.4415	73.1907	320.524	416.266	135.809
85.75	78.3219	51.7579	70.8287	72.4576	143.59	85.2953	72.2636	320.511	415.857	135.905
86.24	79.3277	51.6674	70.7268	72.387	142.677	85.1548	71.6448	320.442	415.443	136.036
86.73	79.4136	51.6085	70.6349	72.2265	141.923	84.9559	70.9648	320.381	415.034	136.186
87.22	80.081	51.5278	70.5649	72.1652	141.041	84.8523	70.6197	320.321	414.632	136.273
87.71	80.0033	51.4368	70.5475	71.9137	140.399	84.7288	70.4765	320.193	414.259	136.366
88.2	79.9151	51.3482	70.5405	71.755	140.364	84.5653	70.4018	320.005	413.882	136.496
88.69	80.9789	51.2304	70.417	71.586	140.734	84.4265	70.5229	319.809	413.462	136.548
89.18	80.8849	51.1017	70.3847	71.8799	141.196	84.3077	72.1078	319.618	413.048	136.626
89.67	81.2782	51.051	70.3277	72.58	142.326	84.2241	73.1856	319.382	412.536	136.719
90.16	82.3456	50.9354	70.3073	72.6742	142.523	84.0248	70.57	319.221	412.157	136.84
90.65	82.4117	50.8364	70.27	72.6971	143.177	83.8872	70.5808	319.161	411.794	136.981
91.14	82.8122	50.7485	70.2579	72.7861	143.561	83.7658	70.9293	319.038	411.095	137.06
91.63	82.8016	50.6634	70.1968	72.8337	142.614	83.581	70.7592	319.002	410.627	137.102
92.12	82.7869	50.6208	70.1672	72.8866	141.791	83.568	70.4763	318.981	410.355	137.248
92.61	82.7678	50.5576	70.1985	72.77	140.808	83.4463	70.5186	318.981	409.914	137.388
93.1	82.6512	50.4876	70.1656	72.6457	140.373	83.3145	70.4788	318.967	409.775	137.453
93.59	82.6335	50.4246	70.1237	72.5269	139.855	83.1898	70.7119	318.909	409.369	137.523
94.08	83.1078	50.3773	70.1239	72.347	139.54	83.0696	70.1192	318.906	408.974	137.581
94.57	83.1687	50.2913	70.1025	72.2523	138.972	82.8701	69.0265	318.827	408.576	137.668
95.06	82.9591	50.1876	70.0959	72.1462	139.05	82.6874	68.6757	318.744	408.17	137.763
95.55	82.835	50.1048	70.169	72.0679	139.263	82.5859	68.4033	318.69	407.739	137.816
96.04	82.7546	50.0579	70.1086	71.9234	138.844	82.4908	68.206	318.619	407.291	137.9
96.53	82.7121	49.9566	70.0631	71.7765	138.574	82.3174	68.0577	318.551	406.837	137.933
97.02	82.5426	49.8389	70.0408	71.6203	138.766	82.1671	68.76	318.454	406.417	138.004
97.51	82.2834	49.7865	69.9477	71.51	138.576	82.0275	68.7087	318.419	405.993	138.057
98	82.1203	49.7477	69.913	71.3635	137.919	81.9138	68.587	318.368	405.531	138.125
98.49	81.8875	49.6717	69.8384	71.1893	137.557	81.8047	69.3969	318.35	405.058	138.203
98.98	81.8932	49.5702	69.7754	71.0328	137.007	81.6329	69.8237	318.352	404.61	138.249
99.47	81.6427	49.5241	69.7894	70.8612	136.567	81.5931	69.6633	318.411	404.169	138.326
99.96	81.651	49.5075	69.7807	70.7654	135.894	81.536	69.1693	318.486	403.688	138.387
100.45	81.6522	49.459	69.7467	70.5915	134.844	81.4486	69.0983	318.526	403.216	138.53
100.94	81.7111	49.3684	69.7003	70.6113	134.506	81.3592	70.3225	318.617	402.745	138.637
101.43	81.5036	49.317	69.6246	70.5621	134.25	81.2417	69.6616	318.68	402.284	138.709
101.92	81.6184	49.2559	69.5329	70.5829	133.762	81.1702	69.4033	318.716	401.814	138.783
102.41	81.4734	49.2473	69.5157	70.4629	133.405	81.1077	67.8467	318.733	401.356	138.856
102.9	81.653	49.1861	69.4598	70.4328	133.195	80.9195	67.4146	318.683	400.927	138.825
103.39	81.4612	49.1432	69.3346	70.3953	132.72	80.8284	66.6672	318.752	400.475	138.796
103.88	81.3494	49.0324	69.2556	70.3172	132.473	80.7089	66.6846	318.778	400.04	138.877
104.37	81.5998	48.9712	69.2265	70.327	132.377	80.5829	65.8321	318.796	399.621	138.951
104.86	82.1402	48.908	69.121	70.2925	132.76	80.3804	65.4082	318.794	399.167	138.999
105.35	82.125	48.8477	68.9726	70.1869	132.399	80.2558	65.3047	318.721	398.715	139.069
105.84	82.1383	48.7884	68.8647	70.1618	132.273	80.1333	64.8193	318.65	398.287	139.065
106.33	82.3154	48.7514	68.8272	70.0879	132.211	79.9866	64.9914	318.531	397.861	139.034
106.82	82.4701	48.7051	68.6875	70.0918	131.975	79.794	65.3297	318.446	397.424	139.078
107.31	83.0406	48.7031	68.5981	70.0212	131.712	79.6555	65.2397	318.401	396.977	139.163
107.8	83.0209	48.6935	68.4414	69.9406	131.422	79.5706	65.1621	318.275	396.522	139.251
108.29	82.9798	48.7076	68.3758	69.8771	130.978	79.3593	64.7822	318.081	396.106	139.348
108.78	83.0723	48.6691	68.287	69.8035	130.473	79.1613	64.2388	318.063	395.693	139.411
109.27	83.1111	48.6411	68.207	69.7586	129.716	78.9777	63.5014	318.003	395.266	139.448
109.76	83.073	48.6061	68.1444	69.7922	129.154	78.8164	63.3986	317.965	394.839	139.474
110.25	82.9807	48.6143	68.1227	69.7215	128.673	78.6901	63.6733	317.864	394.394	139.578
110.74	83.0168	48.6417	67.9733	69.6871	128.325	78.5889	64.2309	317.738	393.938	139.654
111.23	82.7275	48.6397	67.9347	69.693	127.627	78.4883	64.5623	317.671	393.49	139.779
111.72	82.4926	48.6497	67.8775	69.6485	126.881	78.3985	64.6136	318.034	393.042	140.063
112.21	82.6635	48.6141	67.8734	69.5128	126.422	78.2988	64.67	318.048	392.598	140.185
112.7	82.5212	48.6179	67.8671	69.4742	126.084	78.1905	64.446	317.952	392.143	140.313
113.19	82.6275	48.6196	67.8033	69.4039	125.702	78.0632	63.7609	317.932	391.678	140.37
113.68	82.8679	48.6082	67.7639	69.257	125.067	77.9338	63.7551	317.844	391.252	140.447
114.17	82.7202	48.6352	67.762	69.206	124.788	77.7366	64.3934	317.749	390.793	140.499
114.66	82.6559	48.623	67.7046	69.0938	124.487	77.6213	64.9098	317.65	390.341	140.513
115.15	82.8353	48.6239	67.6133	68.9737	124.097	77.5254	65.5107	317.671	389.873	140.615
115.64	83.3616	48.5969	67.486	68.9051	123.692	77.4208	65.1678	317.243	389.441	140.677
116.13	82.8989	48.614	67.43	68.7324	123.382	77.2442	64.4901	317.113	389.055	140.716
116.62	82.8415	48.6037	67.4109	68.6296	122.963	77.1363	63.6562	317.062	388.638	140.789
117.11	82.7916	48.5951	67.3901	68.5482	122.778	76.9342	63.1779	316.873	388.216	140.862
117.6	82.6907	48.5803	67.3757	68.3948	121.718	76.7839	62.7975	316.697	387.78	140.978
118.09	82.7847	48.6051	67.4371	68.3417	121.192	76.5957	61.5825	316.398	387.356	141.007
118.58	83.0081	48.598	67.4522	68.2315	120.853	76.4573	61.4937	316.113	386.93	141.066
119.07	82.9072	48.5935	67.4586	68.1568	120.61	76.4202	62.3042	315.848	386.483	141.164
119.56	82.8691	48.5762	67.4682	68.0176	120.17	76.2117	62.0276	315.636	386.031	141.277
120.05	82.7305	48.5932	67.5068	67.9717	119.83	76.0959	61.4493	315.424	385.583	141.412
120.54	82.7034	48.5828	67.5942	67.8552	119.591	75.9653	61.628	315.227	385.146	141.563
121.03	83.2895	48.6032	67.6353	67.8093	119.311	75.7972	61.6453	314.993	384.71	141.716
121.52	84.29	48.6268	67.6754	67.7554	119.339	75.6809	61.4212	314.876	384.292	141.807
122.01	85.3237	48.6422	67.6989	67.7391	119.138	75.5687	60.4659	314.628	383.867	141.902
122.5	86.0532	48.6746	67.714	67.7206	118.431	75.4838	60.4777	314.429	383.428	141.945
122.99	86.5224	48.6961	67.7745	67.742	118.257	75.3434	60.0187	314.257	382.963	142.102
123.48	87.1902	48.7044	67.8571	67.8141	117.93	75.2684	60.323	314.131	382.505	142.209
123.97	87.2045	48.6913	67.8751	67.8229	117.453	75.1741	60.101	314.388	382.078	142.343
124.46	86.9758	48.7199	67.9239	67.8273	116.911	75.0656	60.1501	314.208	381.643	142.481
124.95	86.8743	48.7324	67.9906	67.7959	116.57	74.9135	59.7339	314.046	381.189	142.629
125.44	86.6342	48.7252	68.2944	67.7507	116.267	74.8029	59.4349	313.966	380.78	142.75
125.93	85.9799	48.7428	68.3893	67.7509	115.633	74.7083	58.9453	313.987	380.354	142.864
126.42	85.4416	48.7036	68.4625	67.7367	115.292	74.61	58.0722	313.911	379.892	142.979
126.91	86.1658	48.6753	68.5286	67.6865	114.514	74.6349	56.9091	313.74	379.469	143.056
127.4	87.3004	48.688	68.5557	67.6106	113.993	74.5292	56.3224	313.68	379.047	143.126
127.89	87.4599	48.6876	68.6199	67.5597	113.84	74.4818	56.0113	313.552	378.639	143.189
128.38	87.8995	48.7167	68.583	67.4878	113.619	74.3979	55.6653	313.408	378.208	143.29
128.87	88.185	48.6963	68.4784	67.4287	113.437	74.3093	55.4103	313.454	377.766	143.391
129.36	88.6994	48.6746	68.5447	67.2994	113.599	74.2697	55.4714	313.488	377.344	143.504
129.85	89.1781	48.6682	68.7171	67.2266	113.79	74.1626	55.5224	313.546	376.986	143.682
130.34	89.2971	48.6163	68.9952	67.1781	113.907	74.0773	56.3443	313.559	376.584	143.837
130.83	89.3874	48.5742	69.8548	67.1132	114.049	73.9806	57.1434	313.537	376.22	143.972
131.32	88.7289	48.5447	70.0946	67.0558	114.282	73.8936	57.6743	313.554	375.827	144.108
131.81	88.6886	48.5448	70.2668	67.055	114.22	73.8632	57.6426	313.471	375.446	144.227
132.3	88.7003	48.4937	70.4313	66.9805	114.091	73.766	57.7013	313.396	375.046	144.37
132.79	88.2875	48.4676	70.5736	66.9501	114.297	73.6034	57.9272	313.21	374.699	144.526
133.28	87.796	48.4217	70.7435	66.8745	114.397	73.4802	57.6525	313.131	374.364	144.626
133.77	87.227	48.4049	70.8646	66.7961	114.48	73.3989	58.7136	312.996	374.039	144.72
134.26	86.6967	48.3668	70.9828	66.7106	114.281	73.2976	59.5144	312.783	373.682	144.79
134.75	86.7679	48.3472	71.1287	66.6267	113.963	73.1356	59.8655	312.647	373.35	144.908
135.24	86.5171	48.2951	71.1943	66.5236	113.824	73.0342	59.9432	312.557	372.964	145.042
135.73	86.1383	48.211	71.2691	66.4412	113.57	72.9035	59.912	312.599	372.584	145.094
136.22	86.3293	48.1609	71.3888	66.4487	113.675	72.7777	60.1353	312.743	372.205	145.199
136.71	86.4045	48.1341	71.4056	66.5197	113.652	72.7011	60.3708	312.796	371.815	145.279
137.2	86.6549	48.1249	71.519	66.4527	113.59	72.6181	60.6579	312.83	371.375	145.392
137.69	86.6096	48.0971	71.6276	66.3659	113.542	72.5837	61.278	312.833	370.99	145.502
138.18	86.4945	48.0349	71.7448	66.2526	113.421	72.5161	61.456	312.878	370.569	145.616
138.67	86.3012	47.9776	71.8755	66.1945	113.59	72.3812	61.4904	312.755	370.167	145.761
139.16	86.1392	47.9644	71.8326	66.1434	113.674	72.3273	61.0727	312.745	369.738	145.867
139.65	86.0541	47.9423	71.8975	66.0937	113.773	72.2327	61.1492	312.72	369.355	145.971
140.14	86.0311	47.8891	71.9128	66.0041	113.464	72.1431	60.8501	312.716	368.92	146.06
140.63	85.9469	47.8714	71.9805	65.9356	113.368	72.0469	60.0191	312.703	368.512	146.13
141.12	85.7899	47.8663	71.9235	65.935	113.183	71.9591	59.0226	312.728	368.06	146.195
141.61	85.6918	47.8768	71.8622	65.9261	113.046	71.9047	58.5667	312.839	367.643	146.312
142.1	85.6291	47.8746	71.7844	65.9406	112.945	71.8327	58.8415	312.976	367.255	146.465
142.59	85.4495	47.8412	71.7702	66.3553	112.877	71.7762	57.9931	313.225	367.144	146.661
143.08	85.3042	47.8012	71.6715	66.5927	112.771	71.6487	58.8045	313.41	367.143	146.78
143.57	85.0894	47.7743	71.6532	66.9205	112.611	71.5935	59.3639	313.668	366.883	146.914
144.06	84.8256	47.7489	71.5807	67.3727	112.394	71.6037	59.3601	313.927	366.623	147.081
144.55	84.5187	47.7008	71.5123	67.5687	112.251	71.5364	58.9774	313.937	366.309	147.205
145.04	84.3765	47.6714	71.4055	67.5787	112.098	71.4596	58.6297	313.919	366.302	147.324
145.53	84.2027	47.7055	71.2545	67.5844	111.872	71.3547	58.8211	313.847	366.961	147.497
146.02	84.0043	47.7273	71.0914	67.5521	111.719	71.2594	59.1657	313.7	367.454	147.623
146.51	83.8043	47.7707	70.8666	67.5984	111.561	71.1873	59.6556	313.572	367.262	147.784
147	83.5881	47.7836	70.636	67.5931	111.345	71.0622	59.5193	313.429	367.024	147.892
147.49	83.403	47.742	70.4687	67.4881	111.127	71.0065	58.8921	313.302	366.744	148.001
147.98	83.195	47.7196	70.2805	67.419	110.887	70.9535	58.7241	313.122	366.387	148.12
148.47	82.763	47.7233	70.1576	67.3152	110.696	70.9249	58.51	312.973	366.03	148.178
148.96	82.5102	47.7554	70.0715	67.2956	110.546	70.7911	59.3649	312.818	365.659	148.251
149.45	82.0203	47.7485	69.9351	67.2024	110.469	70.7046	59.7715	312.635	365.328	148.332
149.94	81.7544	47.7648	69.8194	67.2026	110.782	70.6197	60.2811	312.221	364.968	148.45
150.43	81.5778	47.7794	69.6472	67.1877	110.61	70.5202	60.0983	311.637	364.615	148.51
150.92	81.1519	47.8207	69.4781	67.0806	110.368	70.3823	59.6887	311.364	364.263	148.542
151.41	80.6934	47.8314	69.32	67.0497	110.135	70.3317	59.3768	311.288	363.924	148.618
151.9	80.1329	47.7765	69.1859	66.9789	109.893	70.3029	59.3001	311.179	363.583	148.705
152.39	79.9687	47.7478	69.134	66.9191	109.665	70.2215	59.7816	311.025	363.211	148.765
152.88	79.8647	47.7432	69.0762	66.908	109.516	70.0833	59.4711	311.019	362.856	148.828
153.37	79.7107	47.747	69.0823	66.8161	109.329	70.0089	58.9083	310.949	362.459	148.859
153.86	79.4405	47.7166	69.0362	66.7419	109.197	69.9609	58.2389	310.947	362.1	148.964
154.35	78.8433	47.7049	68.9668	66.6587	109.099	69.9738	57.7485	310.962	361.748	148.959
154.84	78.0512	47.6821	68.8623	66.5598	108.847	69.8071	57.1941	310.941	361.39	149
155.33	77.616	47.6824	68.7909	66.5045	108.629	69.7556	57.2376	310.903	360.992	149.017
155.82	77.0714	47.6536	68.7194	66.4448	108.328	69.7083	57.2875	310.887	360.628	148.98
156.31	77.1787	47.6379	68.8124	66.3628	108.097	69.6299	56.943	310.908	360.278	148.943
156.8	77.2926	47.6087	68.7258	66.3631	107.332	69.5952	56.9538	310.92	359.882	148.974
157.29	77.1737	47.5907	68.5745	66.2867	107.246	69.5415	56.5227	310.976	359.463	149.031
157.78	77.0206	47.5637	68.4668	66.1916	107.4	69.4766	56.7214	311.038	359.121	149.099
158.27	76.8642	47.5393	68.3494	66.1694	107.776	69.4677	56.0579	311.069	358.757	149.066
158.76	76.6548	47.5144	68.1821	66.1649	107.923	69.449	56.5145	311.108	358.34	149.132
159.25	76.7868	47.4556	68.052	66.1393	107.955	69.3263	57.6589	311.117	357.941	149.272
159.74	76.9368	47.4213	67.9155	66.1099	107.937	69.2689	57.93	311.129	357.594	149.359
160.23	77.1214	47.4031	67.6452	66.1589	108.028	69.1525	57.2105	311.15	357.191	149.492
160.72	77.1351	47.3872	67.5113	66.1437	108.048	69.0891	56.9808	311.21	356.815	149.62
161.21	77.1022	47.3486	67.5408	66.0793	108.336	69.025	56.3912	311.289	356.427	149.699
161.7	76.9314	47.3138	67.5208	66.0021	108.397	68.9674	55.5367	311.358	356.013	149.81
162.19	76.8183	47.2534	67.4724	65.9195	108.296	68.7798	55.3882	311.456	355.634	149.948
162.68	76.6183	47.1962	67.389	65.8998	108.302	68.6853	55.2522	311.511	355.219	150.029
163.17	76.5707	47.1491	67.3596	65.8415	108.203	68.5501	55.3794	311.508	354.816	150.188
163.66	76.6822	47.1333	67.3081	65.7673	108.12	68.4649	55.7586	311.497	354.453	150.34
164.15	76.4289	47.1157	67.2341	66.4958	107.977	68.4037	55.1916	311.509	354.052	150.442
164.64	76.2724	47.0797	67.2148	66.8477	107.868	68.2967	55.1227	311.413	353.628	150.5
165.13	76.2373	47.0497	67.074	67.3831	107.645	68.0968	54.8683	311.257	353.23	150.556
165.62	76.1762	47.0309	67.0495	67.6337	107.554	68.0345	55.6388	311.1	352.799	150.606
166.11	76.0637	47.0163	67.142	67.82	107.425	67.9601	56.2133	311.074	352.355	150.688
166.6	76.0071	46.9916	67.1428	68.025	107.395	67.9737	56.9031	311.059	351.94	150.776
167.09	75.5486	46.9656	67.1279	68.1495	107.403	67.9876	57.5345	311.021	351.538	150.928
167.58	74.9331	46.9305	67.1104	68.3382	107.208	68.0691	58.3049	311.026	351.084	151.026
168.07	74.8232	46.8451	67.0856	68.3703	107.194	68.0606	59.021	311.014	350.642	151.147
168.56	74.5939	46.7972	67.0286	68.4201	107.109	67.9949	59.0629	310.996	350.206	151.212
169.05	74.5501	46.768	66.9383	68.3767	107.025	67.9375	59.3189	311.034	349.756	151.236
169.54	74.5476	46.7443	66.9358	68.4625	106.798	67.8673	59.799	311.025	349.306	151.305
170.03	74.463	46.7368	66.9166	68.5568	106.658	67.7175	59.6042	311.014	348.853	151.335
170.52	74.7527	46.8004	66.8023	68.6227	106.428	67.6454	60.0502	310.989	348.378	151.434
171.01	74.7083	46.8356	66.7743	68.6966	106.309	67.6057	60.6003	310.94	347.945	151.466
171.5	74.4613	46.8288	66.7692	68.7658	106.151	67.5831	61.4662	310.913	347.468	151.516
171.99	74.1982	46.9043	66.7908	68.8189	105.901	67.6252	62.2631	310.839	347.017	151.551
172.48	74.3716	46.8953	66.7235	68.9295	105.744	67.5593	63.1061	310.826	346.589	151.587
172.97	74.5151	46.8834	66.7392	69.1244	105.514	67.5459	63.8167	310.801	346.101	151.562
173.46	74.6134	46.886	66.72	69.1622	105.385	67.5117	64.8195	310.764	345.594	151.549
173.95	74.8546	46.8976	66.7334	69.1453	105.119	67.5301	65.7328	310.709	345.128	151.619
174.44	74.9871	46.9346	66.7996	69.1413	104.94	67.513	65.8232	310.68	344.641	151.687
174.93	74.9317	46.9225	66.8876	69.1326	104.597	67.5509	65.5576	310.698	344.117	151.754
175.42	74.8712	46.8859	67.084	69.103	104.345	67.5553	65.9789	310.722	343.606	151.808
175.91	74.8851	46.8362	67.4209	69.0899	104.095	67.5108	65.5973	310.76	343.105	151.855
176.4	74.7785	46.8346	67.5443	69.0081	103.838	67.5114	65.5555	310.737	342.62	151.941
176.89	74.525	46.8397	67.507	69.0054	103.485	67.4903	65.4293	310.714	342.092	151.989
177.38	74.4797	46.8242	67.5415	69.0011	103.335	67.4627	65.2626	310.652	341.585	152.008
177.87	74.4149	46.7606	67.6926	68.9909	103.078	67.4572	65.6663	310.612	341.103	152.037
178.36	74.2605	46.6994	67.6778	68.9492	102.862	67.441	66.2302	310.587	340.622	152.066
178.85	74.1558	46.6716	67.7564	68.9418	102.702	67.4239	66.5646	310.628	340.189	152.106
179.34	74.0427	46.679	67.8537	68.9296	102.462	67.4163	66.3887	310.645	339.698	152.209
179.83	73.6101	46.6939	67.8256	68.8535	102.222	67.3839	66.205	310.671	339.213	152.293
180.32	73.4766	46.657	67.8354	68.7583	101.966	67.2848	66.4982	310.656	338.745	152.39
180.81	73.3068	46.6096	67.8122	68.7228	101.735	67.2461	66.6087	310.654	338.286	152.443
181.3	73.0087	46.5501	67.7821	68.6242	101.513	67.2356	66.7004	310.651	337.816	152.463
181.79	72.5483	46.4856	67.7485	68.6099	101.293	67.1656	66.7125	310.633	337.353	152.542
182.28	72.4088	46.4492	67.7653	68.6228	101.118	67.1509	67.4262	310.564	336.885	152.645
182.77	72.3264	46.4103	67.8091	68.58	100.856	67.1438	68.1991	310.546	336.389	152.715
183.26	72.0773	46.3948	67.81	68.5312	100.428	67.0694	68.8809	310.559	335.943	152.732
183.75	71.9308	46.3951	67.7877	68.4952	100.132	67.0644	69.2559	310.504	335.501	152.739
184.24	71.7206	46.4188	67.8255	68.5327	99.7815	67.0078	69.7675	310.406	335.055	152.848
184.73	71.6667	46.4119	67.8375	68.514	99.5726	66.9145	69.9666	310.297	334.567	152.861
185.22	71.62	46.4216	67.8946	68.5631	99.2087	66.8315	70.2366	310.223	334.124	152.929
185.71	71.5426	46.3786	67.9072	68.5479	98.9332	66.7708	70.5995	310.146	333.637	152.977
186.2	71.4842	46.3827	67.8996	68.5079	98.6741	66.7348	70.8639	310.159	333.096	152.994
186.69	71.4071	46.3407	67.8892	68.4118	98.3476	66.6506	70.8485	310.122	332.625	153.05
187.18	71.2967	46.3062	67.8793	68.3847	97.723	66.6162	70.8638	310.052	332.17	153.091
187.67	71.1793	46.2851	67.8421	68.3002	97.3586	66.591	71.1352	309.949	331.688	153.069
188.16	71.1435	46.3271	67.8546	68.2218	96.7716	66.5645	71.1757	309.855	331.242	153.073
188.65	71.2449	46.3424	67.8297	68.1462	96.4299	66.5164	71.2958	309.771	330.716	153.102
189.14	71.2364	46.3584	67.8103	68.0592	96.2815	66.4406	71.441	309.704	330.216	153.098
189.63	70.9931	46.39	67.7806	68.0378	96	66.4028	71.1507	309.623	329.719	153.066
190.12	70.8616	46.3902	67.7949	67.9695	95.2525	66.3269	71.6069	309.543	329.271	153.031
190.61	70.7131	46.3344	67.8408	67.9246	95.0729	66.293	71.6202	309.498	328.826	153.014
191.1	70.5038	46.3073	67.799	67.8388	94.7573	66.2647	71.6882	309.466	328.4	153.007
191.59	70.2226	46.2424	67.7995	67.7713	94.426	66.3088	71.5909	309.439	327.921	152.983
192.08	70.0494	46.2041	67.807	67.7587	94.138	66.273	71.6611	309.364	327.484	152.949
192.57	69.8669	46.1693	67.8044	67.7571	93.7979	66.2301	71.9757	309.316	327.036	152.867
193.06	69.6579	46.1595	67.7927	67.7207	93.5379	66.1851	72.2301	309.257	326.626	152.795
193.55	69.5528	46.1528	67.8016	67.7006	92.8974	66.2358	72.25	309.224	326.222	152.73
194.04	69.1498	46.131	67.7762	67.7338	92.3599	66.1356	72.2864	309.197	325.819	152.683
194.53	68.7478	46.0669	67.7182	67.8685	91.7743	66.1234	72.4415	309.151	325.398	152.575
195.02	68.2198	46.0323	67.6724	67.992	91.3281	66.1434	72.6848	309.154	324.956	152.466
195.51	67.978	45.9868	67.7176	68.1601	91.1296	66.1361	72.5823	309.047	324.542	152.357
196	67.712	45.9617	67.7775	68.115	91.0611	66.1555	72.2646	309.024	324.13	152.287
196.49	67.5275	45.9142	67.827	68.0349	90.9825	66.2436	72.1748	309.014	323.753	152.178
196.98	67.4106	45.8439	67.8311	68.0088	91.4958	66.3057	72.1873	309.015	323.341	152.108
197.47	67.4171	45.8087	67.8071	68.0226	91.7263	66.3806	72.2421	309.048	322.914	152.017
197.96	67.4512	45.7903	67.7756	67.968	91.4118	66.4758	72.2501	309.099	322.5	151.889
198.45	67.5242	45.7597	67.837	67.9005	90.9724	66.5148	72.2214	309.173	322.102	151.781
198.94	67.6025	45.736	67.8572	67.7881	90.868	66.6123	72.0105	309.208	321.712	151.686
199.43	67.6361	45.6695	67.8669	67.7211	90.4831	66.7115	71.6343	309.369	321.297	151.636
199.92	67.623	45.6381	67.863	67.6613	89.9904	66.8627	71.2083	309.473	320.882	151.557
200.41	67.6683	45.6091	67.8136	67.5985	90.0089	66.9802	71.0206	309.477	320.46	151.504
200.9	67.7682	45.6257	67.7626	67.5324	90.2806	67.1552	70.8804	309.955	320.027	151.419
201.39	68.0201	45.6722	67.746	67.471	90.7897	67.3184	70.6339	310.393	319.561	151.326
201.88	68.1647	45.6537	67.7707	67.3557	90.6684	67.4339	70.4898	310.503	319.202	151.231
202.37	68.1941	45.6299	67.7961	67.2945	90.5417	67.5124	70.5292	310.57	318.827	151.206
202.86	68.2357	45.6135	67.8062	67.2415	90.461	67.6322	70.5577	310.575	318.469	151.173
203.35	68.3548	45.5709	67.9232	67.1817	90.3697	67.7395	70.4905	310.63	318.056	151.111
203.84	68.3912	45.5253	67.9273	67.1198	90.4072	67.8289	70.1858	310.655	317.689	151.091
204.33	68.43	45.4935	67.956	67.0162	90.345	67.9502	69.9497	310.595	317.321	151.061
204.82	68.448	45.4765	68.0117	66.9506	90.576	68.035	69.9226	310.517	316.916	151.025
205.31	68.484	45.4494	68.0124	66.9247	90.9339	68.1469	69.8357	310.449	316.492	151.022
205.8	68.5052	45.4101	68.058	66.8679	91.1406	68.2415	69.7634	310.342	316.197	150.96
206.29	68.5096	45.4058	68.0959	66.8095	91.4152	68.2936	69.8895	310.252	315.938	150.928
206.78	68.6225	45.4124	68.1401	66.7413	91.9067	68.4121	70.2147	310.22	315.664	150.852
207.27	68.7753	45.4085	68.1204	66.6906	91.9928	68.4718	70.8914	310.133	315.109	150.798
207.76	68.8171	45.3582	68.1196	66.6635	92.5968	68.4838	71.3969	310.031	314.05	150.747
208.25	68.8447	45.3116	68.1372	66.65	93.0579	68.5618	71.4192	309.943	312.991	150.696
208.74	68.9029	45.3137	68.0935	66.6657	93.3926	68.6187	71.6741	309.864	310.809	150.692
209.23	69.0047	45.3025	68.0629	66.6989	93.5767	68.5945	71.6938	309.846	309.943	150.691
209.72	69.0984	45.2718	68.021	66.7116	93.6367	68.6387	71.7596	309.809	309.876	150.688
210.21	69.1873	45.261	67.9992	66.6443	93.7258	68.6017	71.8064	309.943	309.494	150.659
210.7	69.2223	45.2394	67.9409	66.5801	93.8402	68.6423	72.1383	309.953	308.853	150.598
211.19	69.333	45.2219	67.8407	66.5364	93.904	68.6457	72.0501	310.004	308.826	150.511
211.68	69.3225	45.193	67.7896	66.481	93.866	68.7017	71.9008	310.083	308.482	150.441
212.17	69.4672	45.1898	67.7119	66.4349	93.9898	68.7542	71.821	310.153	307.938	150.373
212.66	69.6091	45.1692	67.6423	66.3903	94.0672	68.7899	71.8453	310.229	307.042	150.321
213.15	69.6701	45.1718	67.5828	66.3034	94.1442	68.7973	71.9578	310.233	306.307	150.243
213.64	69.631	45.1572	67.5482	66.1981	94.1672	68.8071	72.2639	310.249	305.9	150.192
214.13	69.6347	45.1414	67.5493	66.154	94.208	68.8055	72.4833	310.25	305.122	150.111
214.62	69.7146	45.1338	67.4996	66.1237	94.1823	68.9077	72.6024	310.241	303.634	150.073
215.11	69.7541	45.1217	67.5265	66.0444	94.135	68.918	72.4754	310.192	302.624	149.994
215.6	69.8531	45.0917	67.5093	66.0118	94.1562	68.9145	72.5165	310.215	301.351	149.923
216.09	69.977	45.0651	67.4416	65.9523	94.1201	68.974	72.4739	310.25	300.849	149.83
216.58	70.0944	45.0168	67.4168	65.9361	94.1273	68.974	72.5858	310.334	300.336	149.777
217.07	70.0947	44.9505	67.3769	65.8547	94.1216	68.9604	72.739	310.437	299.959	149.718
217.56	69.9595	44.9092	67.3678	65.859	94.1308	69.0377	72.7883	310.471	299.379	149.612
218.05	69.6785	44.9045	67.3742	65.8051	94.0341	69.0872	72.6034	310.525	298.965	149.564
218.54	69.3099	44.8714	67.4463	65.7841	93.9688	69.1274	72.5177	310.553	298.57	149.479
219.03	69.2719	44.8363	67.5254	65.8159	93.8805	69.0989	72.3987	310.574	297.912	149.456
219.52	68.8035	44.7986	67.6041	65.8884	93.8074	69.1548	72.2852	310.566	297.263	149.383
220.01	68.6209	44.7553	67.6218	65.8793	93.7594	69.1907	72.1278	310.557	296.734	149.326
220.5	68.787	44.7001	67.6467	65.901	93.6598	69.313	72.1372	310.577	296.314	149.306
220.99	68.6767	44.6465	67.6864	65.8863	93.4166	69.3786	72.207	310.558	295.683	149.231
221.48	68.4436	44.5545	67.6976	65.8886	93.0236	69.4851	71.9668	310.937	295.005	149.166
221.97	68.0111	44.4769	67.7907	65.9181	93.0308	69.5282	71.9694	311.361	294.276	149.113
222.46	67.7548	44.4095	67.8229	65.9164	93.0588	69.6227	71.7897	311.561	293.781	149.038
222.95	67.4086	44.3506	67.8696	65.8886	93.0452	69.6823	71.583	311.709	293.439	148.984
223.44	66.9795	44.3157	67.8177	65.8898	93.2211	69.7598	71.3747	311.684	292.968	148.907
223.93	66.7995	44.3153	67.7901	65.9063	93.1005	69.8821	70.9789	311.674	292.612	148.856
224.42	66.7267	44.2818	67.7987	65.9097	93.0888	69.9314	70.5246	311.671	292.261	148.785
224.91	66.6071	44.2643	67.8039	65.9203	93.0407	69.996	70.0324	311.67	291.863	148.714
225.4	66.6523	44.2064	67.8958	65.8727	92.9264	70.0797	69.7822	311.685	291.749	148.677
225.89	66.4447	44.1559	67.8848	65.8891	92.8424	70.1045	69.6983	311.709	291.544	148.636
226.38	66.4827	44.1282	67.9414	65.8665	92.757	70.1099	69.4464	311.787	291.123	148.598
226.87	66.5767	44.1099	68.0181	65.8744	92.5914	70.1662	68.9771	311.855	290.594	148.494
227.36	66.679	44.0863	68.071	66.0916	92.472	70.23	68.4261	312.035	290.412	148.46
227.85	66.7005	44.0653	68.101	66.3872	92.2996	70.3561	67.313	312.249	290.071	148.495
228.34	66.7298	44.0239	68.2162	66.3785	92.0544	70.3856	66.6458	312.511	289.863	148.488
228.83	66.8245	43.9992	68.2565	66.3783	91.6685	70.5371	66.4208	312.716	289.677	148.45
229.32	66.8774	43.9443	68.393	66.3651	91.2967	70.6344	66.0308	312.849	289.372	148.42
229.81	66.9148	43.9427	68.4327	66.413	90.9144	70.7199	65.608	313.081	289.02	148.409
230.3	67.2884	43.953	68.5248	66.4617	90.6666	70.8233	65.2988	313.295	288.764	148.399
230.79	67.5245	43.9407	68.6196	66.5038	90.2232	70.8446	64.891	313.443	288.591	148.387
231.28	67.7074	43.9366	68.7188	66.5562	89.8081	70.8705	64.427	313.614	288.444	148.366
231.77	67.8647	43.9231	68.7463	66.672	89.4194	70.912	64.1159	313.725	288.117	148.344
232.26	67.8618	43.9	68.817	66.7762	88.3941	70.942	63.7568	313.809	287.772	148.346
232.75	67.8227	43.8781	69.1206	66.9397	87.5807	70.9936	63.6498	313.884	287.586	148.375
233.24	67.8404	43.8432	69.5038	67.1096	86.6823	71.0129	63.4683	313.907	287.354	148.418
233.73	67.7376	43.8242	69.7648	67.2006	85.1755	71.0075	63.7024	313.948	287.191	148.428
234.22	67.7117	43.8208	69.8862	67.1542	83.5459	71.0656	63.634	313.97	286.829	148.384
234.71	67.7776	43.7683	69.8887	67.1063	82.255	71.0344	63.4256	314.044	286.836	148.378
235.2	67.7405	43.7143	70.0258	67.0655	81.5695	71.0616	63.1967	314.135	287.009	148.329
235.69	67.6651	43.6724	70.0863	67.0247	81.2246	71.0301	63.0048	314.196	287.105	148.327
236.18	67.5709	43.6901	70.2564	66.9802	80.815	71.0103	62.7151	314.272	287.344	148.28
236.67	67.5217	43.6399	70.3144	66.9482	80.6242	71.0277	62.8651	314.314	287.649	148.271
237.16	67.4355	43.6103	70.5073	66.9218	80.3934	71.0782	62.6933	314.295	287.769	148.272
237.65	67.3469	43.5928	70.7147	66.9003	80.0591	71.0708	62.7855	314.308	288.315	148.248
238.14	67.2158	43.5747	70.7463	66.8799	79.6619	71.138	62.6551	314.325	287.999	148.215
238.63	67.1397	43.5884	70.6936	66.8429	79.6162	71.1274	62.5305	314.285	287.721	148.232
239.12	67.032	43.5829	70.6798	66.7867	79.4148	71.1587	62.1127	314.183	287.491	148.195
239.61	66.8254	43.5578	70.7886	66.7744	79.5505	71.1146	61.6134	313.963	287.121	148.204
240.1	66.729	43.5142	70.8483	66.7597	79.5793	71.0217	61.4182	313.647	287.239	148.173
240.59	66.6944	43.4821	70.8667	66.7228	79.2508	70.9696	61.4999	313.508	287.273	148.145
241.08	66.6126	43.4473	70.9447	66.6919	79.3142	70.8539	61.2404	313.437	286.941	148.164
241.57	66.5438	43.3972	70.9543	66.6621	79.2111	70.7744	61.1852	313.368	286.399	148.13
242.06	66.3501	43.35	71.0184	66.6292	79.0456	70.642	60.9621	313.221	285.755	148.096
242.55	66.1505	43.3161	71.0452	66.5892	79.8595	70.5668	60.8487	313.101	285.381	148.042
243.04	66.0912	43.2777	71.068	66.563	80.0302	70.4351	60.2981	312.928	285.037	147.962
243.53	65.9763	43.2268	71.0341	66.5421	79.3176	70.3167	60.0166	312.766	284.629	147.902
244.02	65.907	43.2162	71.0712	66.5149	79.3763	70.307	59.8865	312.61	284.323	147.825
244.51	65.775	43.1993	71.1265	66.4707	79.3598	70.2522	59.9182	312.504	283.951	147.792
245	65.6378	43.1561	71.2717	66.4596	79.4155	70.2425	59.6984	312.447	283.341	147.716
245.49	65.4008	43.1243	71.3077	66.4468	79.4438	70.197	59.301	312.335	282.946	147.692
245.98	65.342	43.0928	71.4003	66.4542	79.1561	70.2381	59.4723	312.178	282.413	147.637
246.47	65.2166	43.0139	71.4157	66.4526	79.2218	70.2681	59.9726	312.06	282.17	147.577
246.96	65.0878	42.9599	71.4316	66.4614	79.4244	70.3573	59.9945	311.907	281.911	147.515
247.45	65.013	42.9094	71.4057	66.4301	79.3401	70.3822	59.9542	311.753	281.345	147.398
247.94	64.8596	42.8475	71.4913	66.4326	80.3471	70.4412	60.0336	311.612	281.069	147.362
248.43	64.7784	42.7984	71.6738	66.4222	80.4469	70.488	60.1016	311.502	280.825	147.311
248.92	64.7746	42.7508	71.8444	66.4076	80.8172	70.4801	60.0614	311.442	280.445	147.281
249.41	64.7135	42.6637	71.8745	66.387	81.2102	70.4604	59.9284	311.451	279.879	147.283
249.9	64.8818	42.6054	71.8876	66.3703	82.6215	70.5222	59.9253	311.412	279.575	147.272
250.39	64.7824	42.5532	71.8544	66.3613	82.9816	70.5273	59.7455	311.354	279.422	147.236
250.88	64.4892	42.5144	71.9607	66.3428	82.8092	70.5972	59.5015	311.332	278.777	147.192
251.37	64.3554	42.4871	72.0482	66.3303	82.6845	70.6065	59.5707	311.364	278.405	147.111
251.86	64.5399	42.4571	72.1238	66.3135	82.6487	70.6598	59.5716	311.395	278.711	147.082
252.35	64.4676	42.4012	72.2836	66.2945	82.6371	70.6426	59.5578	311.516	278.537	147.024
252.84	64.2859	42.3313	72.4304	66.2896	82.428	70.6942	59.7672	311.595	278.416	147.028
253.33	64.2792	42.328	72.5399	66.2802	82.2517	70.6884	59.3935	311.662	278.34	146.954
253.82	64.2471	42.2958	72.672	66.2614	82.0937	70.6954	58.9679	311.647	278.401	146.931
254.31	64.1847	42.2634	72.8494	66.2284	81.9135	70.7845	58.8874	311.541	278.109	146.942
254.8	64.1424	42.2429	72.9206	66.1946	82.0789	70.8479	58.9734	311.441	277.855	146.879
255.29	64.0803	42.183	73.5374	66.1588	82.048	70.9135	58.9745	311.401	277.545	146.822
255.78	64.035	42.1493	73.7989	66.1173	82.0952	71.0346	59.6474	311.408	277.431	146.769
256.27	63.9685	42.1168	74.1437	66.0943	82.0866	71.1442	59.6962	311.447	277.13	146.72
256.76	63.8519	42.0762	74.3542	66.0613	81.8598	71.2163	59.6613	311.514	276.685	146.65
257.25	63.7616	42.0523	74.6525	66.0419	81.672	71.2783	59.6804	311.47	276.388	146.535
257.74	63.7135	42.0166	74.7958	66.0263	81.4873	71.3499	59.5317	311.401	276.419	146.461
258.23	63.6463	42.0083	74.9548	66.0075	81.3573	71.3147	59.6536	311.377	276.118	146.368
258.72	63.5717	42.0111	75.104	65.953	81.2772	71.4312	59.8321	311.389	276.168	146.303
259.21	63.4753	41.9868	75.2618	65.9116	81.2164	71.6013	59.7711	311.439	275.978	146.252
259.7	63.4448	42.0037	75.3411	65.8916	80.9797	71.6799	59.8812	311.481	275.797	146.206
260.19	63.3707	41.998	75.5131	65.8565	80.8015	71.7678	59.6035	311.577	275.584	146.134
260.68	63.3112	41.9742	75.6549	65.8171	80.453	71.9453	59.7022	311.595	275.378	146.123
261.17	63.2191	41.9755	75.8106	65.7644	80.0213	72.0077	59.4689	311.592	275.212	146.136
261.66	63.1894	41.9802	75.949	65.7282	79.6881	72.1206	59.5235	311.66	274.955	146.086
262.15	63.1668	41.9571	76.0379	65.7107	79.0561	72.1583	59.8947	311.763	274.674	146.03
262.64	63.1028	41.9458	76.224	65.6554	78.9445	72.3138	60.0744	311.865	274.518	145.961
263.13	63.0945	41.9731	76.3944	65.5731	78.5255	72.3776	59.8477	311.976	274.253	145.847
263.62	63.0959	41.9886	76.4825	65.5445	78.0419	72.5348	60.0622	312.115	274.023	145.75
264.11	63.09	41.9754	76.6239	65.512	77.4306	72.5864	60.2894	312.238	273.214	145.603
264.6	63.0514	41.9602	76.7013	65.4954	77.1671	72.6	60.2509	312.351	272.833	145.505
265.09	63.0324	41.9577	76.9072	65.489	77.0923	72.7266	60.2399	312.436	272.46	145.42
265.58	62.9794	41.9669	77.0727	65.4638	76.8436	72.7825	60.4538	312.469	272.128	145.314
266.07	62.9092	41.9718	77.1967	65.4251	76.3867	72.8361	60.4934	312.612	271.608	145.188
266.56	62.8593	41.964	77.2982	65.3871	75.9327	72.8993	60.4088	312.737	270.784	145.065
267.05	62.787	41.9318	77.4508	65.3543	75.1249	72.9455	60.4947	312.832	270.392	144.971
267.54	62.7589	41.9114	77.6193	65.3224	75.2923	72.9646	60.7296	312.897	270.228	144.91
268.03	62.7285	41.9211	77.7194	65.2726	76.3509	72.9731	61.0111	313.022	269.909	144.84
268.52	62.65	41.9013	77.743	65.2527	77.5319	73.0082	61.2371	313.138	269.269	144.773
269.01	62.611	41.9013	77.8187	65.2175	77.8445	73.0442	61.0717	313.245	269.09	144.702
269.5	62.5686	41.882	77.877	65.194	78.0405	72.9625	61.2109	313.395	269.111	144.63
269.99	62.5113	41.8534	77.8558	65.1622	78.3887	72.8739	61.0717	313.551	268.873	144.525
270.48	62.4711	41.8378	77.9363	65.1137	79.291	72.8131	60.4501	313.649	268.775	144.459
270.97	62.4217	41.8173	77.9713	65.0827	79.6266	73.114	60.2951	313.752	268.714	144.339
271.46	62.3779	41.8285	78.0075	65.0386	79.7407	73.7947	60.0367	313.844	268.423	144.204
271.95	62.3279	41.8108	77.9683	65.0086	79.7247	74.2816	59.4826	313.92	268.134	144.05
272.44	62.283	41.7854	77.9647	64.9432	79.9259	74.4952	59.2572	314.012	268.17	143.942
272.93	62.255	41.7336	77.7014	64.8926	79.8936	74.6017	59.5077	314.072	267.898	143.785
273.42	62.2242	41.7146	77.8029	64.8549	80.2374	74.7672	59.7201	314.125	267.762	143.616
273.91	62.1716	41.7126	77.884	64.8265	80.4697	75.017	59.9639	314.153	267.786	143.45
274.4	62.1344	41.7458	77.9607	64.77	80.4744	75.1642	59.8567	314.166	267.73	143.264
274.89	62.0879	41.7357	78.0903	64.7067	80.1619	75.3365	59.8503	314.18	267.108	143.137
275.38	62.0374	41.7077	78.1726	64.6344	79.7098	75.3697	59.5614	314.199	266.764	142.989
275.87	61.9503	41.6984	78.2668	64.573	79.6732	75.4013	59.1989	314.139	266.65	142.828
276.36	61.8689	41.7025	78.444	64.5252	79.6153	75.4061	58.9722	314.157	266.56	142.687
276.85	61.7634	41.6806	78.5986	64.4641	79.6682	75.4107	58.2806	314.205	266.451	142.529
277.34	61.6912	41.6603	78.7202	64.3986	79.8794	75.392	58.2233	314.306	266.396	142.391
277.83	61.6273	41.6294	78.8005	64.344	80.2724	75.3521	58.3246	314.397	266.178	142.307
278.32	61.5789	41.5725	78.9382	64.2589	80.7693	75.288	58.3917	314.547	265.839	142.182
278.81	61.5446	41.5629	79.0397	64.2193	81.2082	75.2762	58.8051	314.649	265.606	142.058
279.3	61.4849	41.5462	79.1123	64.1759	81.3752	75.1944	58.9337	314.743	265.279	141.926
279.79	61.4231	41.5616	79.1561	64.1411	81.2973	75.0083	59.2903	314.821	264.861	141.786
280.28	61.3854	41.5904	79.215	64.0884	81.0366	74.942	59.5836	314.873	264.319	141.641
280.77	61.3304	41.597	79.3432	64.0415	81.4028	74.8547	60.1797	314.935	263.851	141.471
281.26	61.2747	41.5815	79.4589	63.9986	81.8312	74.7704	60.3693	314.994	263.129	141.324
281.75	61.2241	41.5373	79.5808	63.9695	81.7441	74.6843	60.6087	315.108	262.635	141.186
282.24	61.2061	41.5134	79.6208	63.9409	81.6968	74.5431	60.7114	315.17	262.317	141.062
282.73	61.1836	41.4872	79.7633	63.913	81.4118	74.4559	60.813	315.216	262.074	140.863
283.22	61.1811	41.4655	79.7571	63.8644	81.1145	74.3802	61.2923	315.256	261.928	140.68
283.71	61.1523	41.4525	79.7711	63.7953	81.1561	74.314	61.7917	315.239	261.83	140.558
284.2	61.0735	41.4397	79.6512	63.7272	81.0027	74.266	62.0146	315.223	261.533	140.357
284.69	61.017	41.4275	79.6024	63.6459	81.1223	74.2203	61.624	315.231	261.161	140.222
285.18	60.9521	41.4286	79.6009	63.5845	81.2099	74.1601	61.0164	315.225	260.7	140.099
285.67	60.9169	41.4019	79.6222	63.4974	81.7639	74.1491	60.8622	315.25	259.829	139.946
286.16	60.9046	41.4166	79.6337	63.3985	82.2461	74.1345	60.6753	315.336	258.863	139.745
286.65	60.8569	41.4143	79.6209	63.3272	83.5278	74.1074	60.142	315.383	257.702	139.648
287.14	60.7861	41.3773	79.6685	63.2753	83.738	74.0644	59.8663	315.381	257.063	139.554
287.63	60.7099	41.3251	79.6545	63.2302	83.7685	74.0093	59.7592	315.416	256.739	139.352
288.12	60.6566	41.2557	79.698	63.1841	83.9555	74.0057	60.0815	315.452	256.636	139.218
288.61	60.6646	41.2122	79.6905	63.1195	84.2549	73.9562	60.6212	315.502	256.382	139.065
289.1	60.6214	41.1816	79.7457	63.046	84.6245	73.9329	61.093	315.489	255.814	138.924
289.59	60.5801	41.1598	79.7935	62.9951	84.7569	73.8205	61.3913	315.494	255.137	138.835
290.08	60.5355	41.1116	79.8299	62.9653	84.7119	73.8189	61.663	315.502	254.722	138.709
290.57	60.5241	41.1015	79.8735	62.9061	84.8639	73.7584	62.3027	315.469	254.136	138.586
291.06	60.5323	41.0651	79.8404	62.8554	84.9447	73.6514	62.2787	315.503	253.319	138.408
291.55	60.4507	41.0162	79.9067	62.8181	85.3112	73.696	62.0736	315.519	252.561	138.202
292.04	60.4287	40.9972	79.9009	62.7808	85.3456	73.6794	61.7605	315.517	252.349	138.015
292.53	60.415	40.9641	79.8712	62.7345	85.3376	73.6693	61.8498	315.498	251.884	137.91
293.02	60.4075	40.9427	79.8112	62.6876	85.0613	73.6071	61.871	315.413	251.291	137.761
293.51	60.4002	40.946	79.7909	62.6212	84.8047	73.5526	61.9922	315.346	250.662	137.587
294	60.3656	40.9477	79.7904	62.58	84.7801	73.5686	61.6356	315.295	249.986	137.465
294.49	60.341	40.9357	79.8387	62.5218	84.7182	73.5668	61.2569	315.316	249.253	137.335
294.98	60.2916	40.9253	79.8704	62.465	86.6959	73.5302	61.1831	315.356	248.496	137.247
295.47	60.2401	40.9036	80.0773	62.4201	87.118	73.5511	61.025	315.367	248.332	137.139
295.96	60.2033	40.887	80.1608	62.3558	87.9386	73.5242	61.1108	315.306	248.036	137.017
296.45	60.1474	40.8698	80.1103	62.308	90.4445	73.5352	61.3416	315.267	248.104	136.943
296.94	60.1337	40.8913	80.099	62.2576	91.0277	73.5215	61.4074	315.314	248.09	136.804
297.43	60.0921	40.8643	80.0534	62.2122	93.2936	73.4976	61.4819	315.359	247.467	136.667
297.92	60.0635	40.8346	79.9933	62.1658	93.7897	73.4469	61.5144	315.427	247.311	136.542
298.41	60.0291	40.7864	80.0043	62.1126	94.4745	73.4025	61.5554	315.449	246.756	136.435
298.9	59.991	40.7545	80.0112	62.0771	94.6689	73.3606	61.2398	315.438	246.311	136.381
299.39	59.9534	40.7409	80.0756	62.018	95.2993	73.2805	61.2127	315.387	246.504	136.36
299.88	59.9343	40.7268	80.1249	61.9623	96.347	73.2228	60.9834	315.429	245.697	136.293
300.37	59.8908	40.7019	80.1089	61.8938	97.0481	73.179	60.5471	315.483	244.982	136.254
300.86	59.8456	40.6627	80.1932	61.8337	97.3238	73.0982	59.9443	315.594	244.649	136.217
301.35	59.7588	40.6343	80.2321	61.7646	97.7223	73.0251	59.6102	315.661	244.373	136.196
301.84	59.7115	40.6047	80.2519	61.709	97.9632	72.9529	59.2877	315.686	244.097	136.123
302.33	59.7165	40.5883	80.2458	61.632	98.4541	72.8276	59.1915	315.699	243.551	136.063
302.82	59.6964	40.5064	80.3041	61.5589	98.504	72.7272	59.0716	315.705	243.389	135.98
303.31	59.6728	40.4487	80.3089	61.5011	99.0283	72.6683	59.2162	315.711	241.746	135.939
303.8	59.6784	40.4085	80.3319	61.4378	99.0067	72.6075	58.7754	315.74	241.176	135.928
304.29	59.6452	40.3515	80.3352	61.3791	99.3059	72.5191	58.2885	315.762	240.504	135.917
304.78	59.5926	40.2859	80.358	61.3225	99.3108	72.3681	57.0849	315.757	239.835	135.887
305.27	59.5539	40.2167	80.3432	61.2646	99.2812	72.2863	56.01	315.74	239.318	135.855
305.76	59.5143	40.1676	80.4154	61.2146	99.1855	72.2152	55.0309	315.699	238.656	135.816
306.25	59.4644	40.1242	80.4779	61.1718	99.2273	72.116	54.5981	315.681	238.31	135.823
306.74	59.3956	40.064	80.4673	61.1095	99.3382	72.0343	54.1127	315.724	237.824	135.764
307.23	59.3636	39.9618	80.4688	61.0475	99.4457	71.9337	53.8979	315.704	237.493	135.717
307.72	59.3061	39.9223	80.4351	60.9936	99.6195	71.8336	53.462	315.724	237.208	135.705
308.21	59.2537	39.8413	80.4244	60.9255	101.866	71.7446	53.0498	315.768	236.828	135.699
308.7	59.2356	39.7697	80.4178	60.8757	103.292	71.6527	52.9891	315.755	236.49	135.665
309.19	59.1877	39.7159	80.3587	60.8061	103.85	71.5381	52.9749	315.75	236.224	135.636
309.68	59.1514	39.5919	80.3457	60.7516	104.397	71.4224	52.7861	315.753	235.882	135.612
310.17	59.1013	39.4931	80.3334	60.6991	105.447	71.3023	52.928	315.706	235.501	135.567
310.66	59.059	39.425	80.3062	60.6443	105.98	71.2785	53.1225	315.686	235.124	135.491
311.15	58.9747	39.3563	80.3551	60.5926	106.606	71.193	53.5128	315.708	234.91	135.44
311.64	58.9463	39.3206	80.3447	60.5349	106.69	71.079	54.1653	315.709	234.936	135.429
312.13	58.9139	39.3174	80.2441	60.473	106.921	70.9997	54.8676	315.697	235.077	135.425
312.62	58.8689	39.308	80.1941	60.4067	107.112	70.9405	55.5091	315.671	234.672	135.354
313.11	58.8925	39.296	80.1324	60.3464	107.449	70.8652	55.6748	315.636	234.348	135.308
313.6	58.8404	39.298	80.136	60.2741	107.54	70.79	56.0947	315.623	234.113	135.223
314.09	58.7916	39.2875	80.0961	60.2124	107.652	70.7295	56.5006	315.635	233.876	135.192
314.58	58.7401	39.2994	80.1349	60.1496	107.866	70.6562	56.9192	315.599	233.728	135.121
315.07	58.6947	39.2806	80.142	60.0864	108.026	70.5896	57.8003	315.605	233.434	135.012
315.56	58.6048	39.2919	80.0472	60.0299	108.197	70.5085	57.8625	315.639	233.152	134.928
316.05	58.508	39.2708	79.9029	59.9539	108.343	70.3797	57.5244	315.642	232.874	134.868
316.54	58.442	39.2473	79.8191	59.8794	108.527	70.3141	57.0815	315.58	232.608	134.809
317.03	58.3717	39.2149	79.7045	59.793	108.453	70.2579	57.2956	315.545	232.4	134.75
317.52	58.3078	39.1939	79.6857	59.7057	108.644	70.1346	57.4199	315.491	232.062	134.651
318.01	58.2564	39.1765	79.6222	59.6023	110.181	70.0131	57.4263	315.411	231.702	134.539
318.5	58.1885	39.1952	79.5245	59.5047	111.014	69.959	57.6879	315.414	231.369	134.474
318.99	58.1372	39.2327	79.5192	59.4052	113.581	69.9003	57.5898	315.37	231.07	134.414
319.48	58.0768	39.2751	79.4124	59.3052	115.572	69.8452	57.212	315.26	230.525	134.311
319.97	58.0193	39.3812	79.3479	59.2041	116.895	69.7732	57.0202	315.173	230.25	134.269
320.46	57.928	39.4131	79.2621	59.1171	118.355	69.7064	57.205	315.075	229.84	134.168
320.95	57.857	39.4516	79.2015	59.0618	118.418	69.6677	57.415	315.02	229.345	134.089
321.44	57.7802	39.4727	79.1577	59.0102	118.287	69.5968	57.5177	314.878	228.977	134.026
321.93	57.6999	39.454	79.0464	58.9248	118.196	69.5434	57.3563	314.747	228.589	133.908
322.42	57.6554	39.4239	78.9784	58.85	118.235	69.4899	57.1928	314.567	228.258	133.789
322.91	57.5882	39.4247	78.8986	58.7868	118.163	69.4213	56.8466	314.42	227.862	133.722
323.4	57.5438	39.4242	78.7917	58.7077	117.906	69.3499	56.8293	314.348	227.485	133.635
323.89	57.486	39.4263	78.7095	58.6249	117.23	69.3163	57.0333	314.272	226.968	133.571
324.38	57.435	39.4394	78.6078	58.5255	117.247	69.2449	57.2391	314.183	226.526	133.568
324.87	57.3862	39.4676	78.4997	58.4513	116.865	69.1835	57.0883	314.089	225.996	133.592
325.36	57.3236	39.4668	78.3941	58.3652	116.971	69.173	56.7713	314.03	225.459	133.607
325.85	57.2766	39.4493	78.3535	58.2981	116.685	69.078	56.6552	314.016	224.813	133.603
326.34	57.2487	39.4606	78.2571	58.2143	116.562	68.9648	56.4645	313.954	224.078	133.588
326.83	57.2152	39.4963	78.1663	58.1336	116.935	68.8558	56.0643	313.885	223.064	133.589
327.32	57.1886	39.4952	78.0866	58.045	116.825	68.7942	55.7702	313.881	222.091	133.614
327.81	57.1511	39.4982	77.9764	57.9606	117.422	68.734	55.5506	313.839	221.634	133.6
328.3	57.0948	39.5206	77.9018	57.8795	117.313	68.7202	55.3069	313.801	220.849	133.578
328.79	57.0489	39.5658	77.8028	57.7952	117.657	68.6645	55.0985	313.702	220.598	133.588
329.28	57.0323	39.5655	77.7101	57.712	117.59	68.6038	55.0069	313.61	220.352	133.622
329.77	56.9981	39.5534	77.5986	57.6371	117.382	68.5616	54.8473	313.59	220.385	133.69
330.26	56.993	39.5451	77.4879	57.5512	117.218	68.4847	54.1336	313.505	220.486	133.719
330.75	56.9481	39.5386	77.3879	57.4687	117.413	68.4161	53.8626	313.436	220.82	133.669
331.24	56.9101	39.5492	77.3247	57.3752	117.427	68.3577	53.4922	313.376	220.945	133.655
331.73	56.8835	39.5619	77.2161	57.273	117.437	68.3512	53.383	313.233	220.894	133.64
332.22	56.8396	39.5912	77.1336	57.1938	118.186	68.2727	53.4512	313.178	220.945	133.555
332.71	56.8109	39.6242	77.0098	57.1556	119.652	68.2466	53.3703	313.124	220.849	133.486
333.2	56.7631	39.6304	76.9404	57.086	119.942	68.2099	53.3162	313.015	220.756	133.446
333.69	56.6689	39.6653	76.8482	57.0134	119.083	68.1405	53.2595	312.91	220.575	133.396
334.18	56.6194	39.6989	76.7701	56.9626	118.802	68.1004	53.1685	312.781	220.228	133.379
334.67	56.5756	39.7083	76.7061	56.924	118.148	68.0354	52.803	312.699	220.174	133.349
335.16	56.5392	39.7179	76.6689	56.9033	118.272	67.9387	52.7751	312.599	219.99	133.318
335.65	56.4828	39.7674	76.5929	56.8683	118.412	67.9219	52.7016	312.488	220.166	133.31
336.14	56.4178	39.8089	76.5569	56.8389	118.941	67.9243	52.534	312.35	220.209	133.303
336.63	56.3494	39.8108	76.5387	56.7816	119.058	67.8883	52.5086	312.249	220.295	133.275
337.12	56.364	39.7943	76.4992	56.7064	119.127	67.8167	52.3032	312.153	220.413	133.219
337.61	56.3665	39.7879	76.4463	56.659	119.308	67.7195	52.2871	312.002	220.353	133.201
338.1	56.3331	39.7824	76.4103	56.5948	119.678	67.6739	52.6796	311.969	220.463	133.192
338.59	56.3083	39.7643	76.4187	56.5377	120.084	67.5578	53.3014	311.876	220.389	133.149
339.08	56.2761	39.7568	76.3498	56.5005	120.057	67.4928	53.7637	311.73	220.477	133.149
339.57	56.2462	39.7692	76.2817	56.4848	119.985	67.4742	53.8474	311.578	220.48	133.114
340.06	56.2167	39.7678	76.242	56.4679	118.713	67.3219	54.019	311.361	220.405	133.093
340.55	56.2007	39.7271	76.1878	56.4233	118.26	67.2241	54.0741	311.207	220.31	133.063
341.04	56.1606	39.738	76.1324	56.4032	117.415	67.141	53.8331	311.114	220.311	133.021
341.53	56.1422	39.7587	76.0892	56.3767	116.316	67.0616	53.8782	311.042	220.569	132.94
342.02	56.13	39.7816	76.0882	56.3681	115.821	66.9203	53.8869	310.999	221.122	132.877
342.51	56.1323	39.8242	76.1226	56.3664	115.45	66.8411	53.8765	310.905	221.319	132.797
343	56.1085	39.8685	76.148	56.3745	115.665	66.7375	53.8878	310.721	221.627	132.75
343.49	56.0926	39.8854	76.124	56.3834	115.327	66.6237	54.2889	310.589	221.866	132.69
343.98	56.0628	39.8963	76.085	56.3921	115.528	66.5283	54.4723	310.558	221.992	132.651
344.47	55.9781	39.9269	76.0568	56.3922	115.639	66.4286	54.6138	310.518	222.083	132.597
344.96	55.9327	39.924	75.9769	56.3958	115.754	66.3229	54.6884	310.512	222.08	132.529
345.45	55.931	39.9229	75.9219	56.4164	117.434	66.2397	55.0227	310.598	222.343	132.456
345.94	55.9239	39.9595	75.8568	56.4274	117.189	66.2123	54.9415	310.625	222.712	132.378
346.43	55.9104	40.0181	75.7911	56.4316	118.096	66.1475	54.781	310.623	222.931	132.308
346.92	55.8935	40.041	75.781	56.4239	117.53	66.0677	54.7325	310.653	223.355	132.253
347.41	55.8509	40.0489	75.6994	56.4207	117.066	65.9778	53.832	310.664	223.591	132.199
347.9	55.8188	40.1005	75.6548	56.3985	117.125	65.8913	53.096	310.677	223.682	132.126
348.39	55.7625	40.1287	75.5748	56.3641	117.377	65.7563	52.7101	310.628	224.052	132.057
348.88	55.7184	40.1585	75.4559	56.3356	116.705	65.613	52.7635	310.643	224.232	131.979
349.37	55.6909	40.1883	75.3673	56.3152	116.372	65.5072	52.8287	310.656	224.421	131.929
349.86	55.664	40.2022	75.3194	56.2973	116.006	65.4063	52.9804	310.707	224.5	131.907
350.35	55.6287	40.2437	75.2552	56.2622	116.564	65.2623	52.9477	310.759	224.557	131.866
350.84	55.5541	40.2774	75.2169	56.2349	116.925	65.1771	52.5903	310.844	224.739	131.796
351.33	55.4616	40.2876	75.2116	56.1957	117.012	65.0658	52.8753	310.836	224.775	131.76
351.82	55.3851	40.3118	75.3302	56.1508	116.916	64.9512	52.7311	310.838	225.02	131.716
352.31	55.3472	40.3522	75.3638	56.1331	116.907	64.84	53.0932	310.833	225.246	131.717
352.8	55.3016	40.3675	75.3747	56.1098	116.652	64.7502	53.3188	310.821	225.338	131.666
353.29	55.2497	40.3795	75.285	56.076	116.768	64.6465	53.1013	310.825	225.609	131.618
353.78	55.2183	40.3838	75.2486	56.0619	116.905	64.5522	53.2486	310.817	226.057	131.569
354.27	55.1871	40.3769	75.192	56.0614	116.918	64.4609	53.5345	310.834	226.159	131.536
354.76	55.1443	40.3417	75.1468	56.0701	116.811	64.3469	53.6735	310.806	226.165	131.514
355.25	55.1169	40.3461	75.1166	56.0711	116.545	64.2506	54.2015	310.761	225.975	131.515
355.74	55.0977	40.3406	75.0334	56.0586	116.731	64.132	54.8279	310.754	226.01	131.539
356.23	55.0707	40.3432	74.9667	56.0594	117.057	64.0631	55.8449	310.678	225.995	131.522
356.72	55.0314	40.3066	74.9527	56.0483	117.028	63.9668	56.2034	310.666	226.134	131.53
357.21	54.9956	40.3149	74.9402	56.0276	117.203	63.8735	56.3117	310.653	226.351	131.568
357.7	54.9382	40.3167	74.8858	55.9768	116.815	63.7644	56.3365	310.599	226.264	131.598
358.19	54.8699	40.311	74.8338	55.9331	116.361	63.6779	56.5496	310.58	226.161	131.624
358.68	54.8388	40.3292	74.714	55.916	116.129	63.5827	56.8582	310.588	225.921	131.625
359.17	54.7795	40.3524	74.6399	55.9045	115.974	63.4928	57.1373	310.623	225.762	131.64
359.66	54.7314	40.3844	74.5639	55.8655	115.491	63.3884	57.3054	310.549	225.54	131.679
360.15	54.6868	40.4214	74.4786	55.845	115.707	63.2824	57.3325	310.572	225.336	131.669
360.64	54.6315	40.4245	74.4143	55.8105	115.442	63.1691	57.0735	310.553	225.017	131.627
361.13	54.5782	40.4624	74.3269	55.7642	115.474	63.0569	56.9421	310.569	224.743	131.612
361.62	54.5586	40.5012	74.2581	55.7101	115.103	62.9668	57.0581	310.563	224.464	131.595
362.11	54.4729	40.5453	74.1404	55.6658	114.969	62.9037	57.0111	310.575	224.473	131.597
362.6	54.4226	40.5922	74.0267	55.5887	115.184	62.8327	57.1386	310.577	224.032	131.637
363.09	54.3752	40.6127	73.9168	55.5382	115.744	62.7581	57.3113	310.532	223.774	131.645
363.58	54.3228	40.6441	73.844	55.4964	116.375	62.661	57.2693	310.474	223.897	131.689
364.07	54.2597	40.6882	73.7945	55.4432	116.171	62.562	57.3314	310.441	224.524	131.738
364.56	54.1872	40.7475	73.7607	55.3877	116.305	62.4951	57.5162	310.403	225.291	131.796
365.05	54.119	40.7859	73.6946	55.3484	116.398	62.3993	57.6309	310.34	225.528	131.871
365.54	54.0055	40.8131	73.6032	55.2916	116.523	62.2858	57.8776	310.265	226.062	131.905
366.03	53.9158	40.8423	73.5441	55.2477	116.265	62.1662	57.8461	310.194	226.397	131.971
366.52	53.8717	40.8995	73.5066	55.2027	116.18	62.0349	57.801	310.129	226.38	132.05
367.01	53.8251	40.9337	73.4403	55.1548	115.924	61.9423	57.3158	310.084	226.45	132.147
367.5	53.8001	40.9645	73.4024	55.1335	115.886	61.8512	57.4305	310.061	226.585	132.208
367.99	53.7708	41.0037	73.3428	55.1036	115.943	61.7339	57.6555	310.019	226.672	132.283
368.48	53.7328	41.0787	73.2982	55.0839	115.883	61.6291	57.3503	310.004	226.683	132.37
368.97	53.7089	41.1522	73.1652	55.0835	115.686	61.5317	56.7802	309.982	226.661	132.431
369.46	53.6678	41.2101	73.1006	55.0817	115.618	61.424	56.9465	309.965	226.754	132.558
369.95	53.6306	41.2591	73.0015	55.0954	115.766	61.2782	56.8105	310.011	226.876	132.681
370.44	53.5887	41.3142	72.9521	55.1142	115.857	61.1998	56.6553	310.03	226.948	132.781
370.93	53.5598	41.3574	72.9151	55.1629	115.834	61.0897	56.7028	310.086	226.969	132.891
371.42	53.5275	41.4036	72.8138	55.202	115.785	60.995	56.7219	310.145	226.997	132.972
371.91	53.4946	41.4165	72.744	55.2234	116.08	60.9078	56.7069	310.193	226.972	133.04
372.4	53.5055	41.4786	72.6769	55.2285	116.255	60.8163	56.953	310.193	226.872	133.098
372.89	53.5183	41.5194	72.5993	55.2605	116.18	60.7183	57.13	310.259	226.793	133.182
373.38	53.5048	41.5942	72.4759	55.2566	116.143	60.6181	57.2484	310.324	226.826	133.244
373.87	53.4728	41.6531	72.4139	55.2648	115.894	60.5157	57.2872	310.358	226.956	133.292
374.36	53.4372	41.7112	72.3911	55.2912	115.847	60.4148	57.5502	310.38	227.027	133.38
374.85	53.3894	41.7607	72.3589	55.3042	115.701	60.3566	57.7945	310.378	227.008	133.458
375.34	53.3495	41.8229	72.2877	55.2891	115.544	60.2438	58.0716	310.382	226.922	133.511
375.83	53.3484	41.8637	72.2079	55.2842	115.769	60.1339	57.9524	310.386	226.862	133.56
376.32	53.2929	41.9405	72.1401	55.2772	115.395	60.0252	57.596	310.416	226.791	133.621
376.81	53.2608	42.008	72.0715	55.2818	115.158	59.9231	57.4819	310.417	226.712	133.691
377.3	53.2269	42.1243	72.0314	55.264	114.687	59.8197	57.5889	310.453	226.605	133.741
377.79	53.2068	42.1999	71.9617	55.2679	113.504	59.7366	57.5993	310.477	226.462	133.813
378.28	53.1704	42.2677	71.8681	55.2497	112.274	59.668	57.7305	310.488	226.291	133.873
378.77	53.1606	42.3199	71.8133	55.2279	112.164	59.573	57.59	310.473	226.184	133.877
379.26	53.1276	42.4062	71.7517	55.1919	111.797	59.4834	57.3987	310.451	226.056	133.875
379.75	53.1066	42.4793	71.6739	55.1768	111.969	59.4159	57.5389	310.428	225.929	133.906
380.24	53.0571	42.5668	71.5959	55.1572	111.603	59.3383	57.5716	310.39	225.74	133.979
380.73	53.0198	42.6476	71.5401	55.1575	111.963	59.2553	57.3404	310.369	225.59	134.012
381.22	52.9986	42.7398	71.4468	55.1636	112	59.1869	57.1515	310.398	225.413	134.054
381.71	52.9506	42.8284	71.3644	55.1619	111.908	59.0679	57.0213	310.417	225.283	134.096
382.2	52.8947	42.9104	71.3219	55.1586	112.219	58.986	56.7985	310.449	225.18	134.123
382.69	52.8396	42.9931	71.2565	55.1531	113.343	58.9061	56.7142	310.424	225.063	134.173
383.18	52.7771	43.0951	71.1951	55.1449	113.115	58.8737	56.5125	310.446	225.032	134.23
383.67	52.7024	43.1845	71.1154	55.1588	113.085	58.8053	56.2651	310.457	224.975	134.313
384.16	52.6397	43.3139	71.0282	55.1623	113.136	58.7544	55.6694	310.391	225.057	134.329
384.65	52.5651	43.4189	70.9422	55.1626	113.041	58.7015	55.3085	310.339	225.016	134.332
385.14	52.4753	43.5338	70.8796	55.1502	113.151	58.6192	55.4349	310.281	225.022	134.387
385.63	52.4072	43.6223	70.8132	55.1419	113.236	58.5499	55.7454	310.187	225.048	134.427
386.12	52.3383	43.7187	70.7316	55.1602	113.444	58.4509	55.7343	310.093	225.029	134.483
386.61	52.3029	43.8291	70.6336	55.1854	113.369	58.3585	55.8742	309.997	225.067	134.531
387.1	52.2711	43.9548	70.5479	55.1947	113.293	58.2824	55.9573	309.87	224.94	134.607
387.59	52.2634	44.0452	70.4114	55.238	113.314	58.2103	56.1451	309.816	224.83	134.68
388.08	52.3012	44.1515	70.3762	55.2468	113.178	58.1461	56.1235	309.715	224.662	134.767
388.57	52.286	44.222	70.3544	55.2655	112.9	58.0909	56.1133	309.524	224.516	134.83
389.06	52.2504	44.2842	70.2661	55.2698	112.895	58.0151	55.939	309.45	224.392	134.882
389.55	52.2172	44.3756	70.1597	55.2486	112.957	57.9255	55.506	309.257	224.292	134.982
390.04	52.1895	44.3961	70.0759	55.2312	113.017	57.8697	55.4415	309.1	224.197	135.053
390.53	52.1439	44.4609	70.0677	55.213	112.683	57.8207	55.3047	309.077	224.037	135.173
391.02	52.1236	44.5353	69.9983	55.2	112.699	57.7552	55.0988	308.934	223.838	135.252
391.51	52.0873	44.6346	69.9282	55.1925	112.637	57.7039	55.2748	308.871	223.691	135.38
392	52.0514	44.7406	69.883	55.1784	112.542	57.6336	55.5897	308.842	223.514	135.464
392.49	52.0076	44.8374	69.7964	55.1536	112.822	57.5596	55.8144	308.796	223.332	135.533
392.98	52.0099	44.9114	69.7151	55.1325	112.747	57.5078	55.9515	308.761	223.096	135.602
393.47	52.0063	44.9588	69.6669	55.1157	111.879	57.4888	56.2123	308.68	222.857	135.677
393.96	52.0055	44.9894	69.5923	55.1126	110.721	57.4069	56.3404	308.646	222.682	135.754
394.45	51.9876	45.031	69.4531	55.1061	110.15	57.3775	56.3687	308.635	222.474	135.851
394.94	51.9684	45.0414	69.4098	55.0975	109.184	57.328	56.3716	308.588	222.239	135.944
395.43	51.9279	45.05	69.3908	55.0719	108.825	57.2917	56.0258	308.532	222.02	136.044
395.92	51.8778	45.0461	69.3264	55.045	108.433	57.2442	56.0311	308.483	221.857	136.137
396.41	51.849	45.047	69.2523	55.006	108.13	57.2088	55.9516	308.438	221.634	136.232
396.9	51.8107	45.0436	69.1309	54.9733	108.039	57.1899	55.9453	308.394	221.456	136.308
397.39	51.7498	45.0385	69.0587	54.9238	107.623	57.1685	55.9191	308.3	221.274	136.391
397.88	51.7639	45.0078	69.0169	54.8985	107.94	57.1119	55.9176	308.284	221.104	136.485
398.37	51.7925	45.0115	68.9705	54.8634	108.098	57.0815	56.0144	308.241	220.901	136.549
398.86	51.8001	45.0172	68.9281	54.7964	107.656	57.0545	56.1063	308.2	220.566	136.605
399.35	51.8034	44.9922	68.8728	54.7345	107.38	57.0264	56.1305	308.196	220.306	136.701
399.84	51.7405	44.9475	68.8314	54.6724	107.546	57.0332	56.1162	308.194	219.983	136.777
400.33	51.7558	44.9223	68.7721	54.625	107.453	56.9887	56.0886	308.174	219.87	136.878
400.82	51.736	44.8816	68.6903	54.5858	107.567	56.9151	56.0619	308.134	219.79	136.993
401.31	51.6745	44.8329	68.6056	54.5445	107.715	56.9005	55.9049	308.055	219.628	137.099
401.8	51.654	44.7774	68.5443	54.4771	107.827	56.8543	55.8222	307.981	219.541	137.208
402.29	51.6314	44.7355	68.5081	54.4107	108.447	56.8501	55.7737	307.916	219.395	137.332
402.78	51.574	44.6894	68.4753	54.3207	109.043	56.8331	55.7586	307.838	219.255	137.486
403.27	51.5358	44.6191	68.43	54.2572	109.505	56.7886	55.7711	307.849	219.103	137.62
403.76	51.5093	44.5295	68.3599	54.1977	109.823	56.7441	55.8956	307.827	218.912	137.811
404.25	51.4745	44.4512	68.3311	54.1208	110.183	56.7313	56.0475	307.764	218.793	137.944
404.74	51.4717	44.3461	68.2692	54.0446	110.438	56.6912	55.6904	307.681	218.645	138.073
405.23	51.4331	44.2458	68.1426	53.9736	111.033	56.6918	55.4033	307.648	218.528	138.239
405.72	51.3939	44.1649	68.0307	53.904	111.74	56.6573	55.1867	307.675	218.335	138.353
406.21	51.3575	44.0667	67.9227	53.8364	112.268	56.6406	55.2277	307.672	218.057	138.488
406.7	51.2749	43.9695	67.8322	53.7394	112.766	56.6517	55.2455	307.784	217.897	138.607
407.19	51.2175	43.8	67.7486	53.6679	113.07	56.6368	55.1477	307.945	217.641	138.765
407.68	51.1698	43.7088	67.6933	53.5839	113.9	56.614	55.0716	308.014	217.508	138.921
408.17	51.1091	43.6607	67.665	53.5043	114.087	56.5728	55.098	308.041	217.303	139.085
408.66	51.0399	43.5252	67.6323	53.4177	114.187	56.5836	55.0655	307.975	217.065	139.279
409.15	50.9797	43.3871	67.6045	53.3623	114.251	56.5547	54.9955	307.92	216.963	139.443
409.64	50.8916	43.3698	67.5695	53.2862	114.264	56.5735	54.9924	307.872	216.802	139.626
410.13	50.8367	43.3826	67.507	53.208	114.378	56.5509	54.7913	307.775	216.68	139.794
410.62	50.7793	43.3359	67.4142	53.1285	114.282	56.5507	54.6966	307.709	216.52	139.967
411.11	50.7353	43.3312	67.3504	53.0679	114.266	56.5438	54.5954	307.687	216.383	140.106
411.6	50.6745	43.3522	67.2588	52.9906	114.326	56.5599	54.4261	307.563	216.174	140.232
412.09	50.6007	43.3395	67.2287	52.9045	114.442	56.5481	54.3882	307.549	216.04	140.337
412.58	50.5485	43.3323	67.1209	52.8218	114.478	56.5339	54.1863	307.589	215.962	140.467
413.07	50.4994	43.3309	67.0289	52.7427	114.678	56.4921	54.1105	307.581	215.885	140.577
413.56	50.4822	43.3647	66.9529	52.6816	114.811	56.469	53.9838	307.681	215.606	140.701
414.05	50.4146	43.361	66.898	52.6163	114.505	56.4278	53.7852	307.755	215.278	140.784
414.54	50.3457	43.4353	66.8514	52.5627	114.402	56.3889	53.7995	307.751	214.928	140.84
415.03	50.2669	43.4634	66.7496	52.5161	114.505	56.3352	53.629	307.781	214.545	140.902
415.52	50.2233	43.4698	66.6136	52.4495	114.219	56.3304	53.4826	307.747	214.396	140.965
416.01	50.1629	43.5059	66.4869	52.3861	114.258	56.3137	53.289	307.778	214.377	141.018
416.5	50.1238	43.4721	66.3548	52.3375	114.185	56.2784	53.2606	307.83	214.235	141.058
416.99	50.0566	43.4761	66.1929	52.2759	114.268	56.2504	53.3646	307.866	214.072	141.122
417.48	49.9814	43.5232	66.0676	52.2269	114.357	56.2493	53.2653	307.88	213.882	141.215
417.97	49.9179	43.5442	65.9614	52.1902	114.486	56.2334	53.3286	307.865	213.765	141.257
418.46	49.8763	43.5162	65.8315	52.1457	114.421	56.2269	53.1731	307.879	213.674	141.27
418.95	49.8443	43.4926	65.7033	52.0891	114.355	56.248	52.9532	307.889	213.566	141.316
419.44	49.7692	43.4505	65.585	52.0324	114.448	56.2702	52.743	307.784	213.394	141.339
419.93	49.7227	43.4007	65.3829	51.9912	114.215	56.2457	52.8233	307.753	213.23	141.388
420.42	49.6866	43.3006	65.2574	51.9388	114.042	56.2291	52.9249	307.717	213.07	141.382
420.91	49.6449	43.2191	65.1189	51.8613	114.208	56.208	53.0601	307.696	212.96	141.372
421.4	49.5959	43.1841	64.9742	51.826	114.111	56.2157	53.0661	307.663	212.83	141.364
421.89	49.5453	43.1081	64.7954	51.7915	113.962	56.2295	53.0917	307.614	212.74	141.353
422.38	49.4799	43.0419	64.6377	51.7605	113.349	56.2593	52.9058	307.528	212.604	141.389
422.87	49.4089	42.9821	64.4976	51.7422	113.466	56.2715	52.5622	307.503	212.414	141.413
423.36	49.3204	42.9377	64.3341	51.6913	113.171	56.2671	52.3328	307.474	212.262	141.435
423.85	49.2153	42.8928	64.2441	51.662	113.277	56.2509	52.0914	307.477	212.139	141.448
424.34	49.1116	42.8276	64.1791	51.6274	113.143	56.2457	52.1353	307.462	212.058	141.458
424.83	49.0472	42.7495	64.076	51.5895	112.798	56.2381	51.8786	307.455	211.983	141.496
425.32	49.0024	42.6655	63.9324	51.5501	112.672	56.2348	51.5614	307.374	211.887	141.495
425.81	48.9773	42.5949	63.8091	51.499	112.814	56.2261	51.4781	307.286	211.852	141.479
426.3	48.9356	42.5336	63.6589	51.4567	112.906	56.2149	51.4751	307.201	211.838	141.484
426.79	48.9136	42.4812	63.5326	51.421	113.126	56.1691	51.2683	307.202	211.753	141.466
427.28	48.8655	42.3981	63.408	51.3727	113.081	56.1634	50.6543	307.174	211.659	141.451
427.77	48.7998	42.3343	63.2877	51.3434	113.054	56.1726	50.3768	307.197	211.612	141.428
428.26	48.7033	42.265	63.2059	51.3248	113.134	56.2098	50.2513	307.269	211.565	141.427
428.75	48.657	42.1989	63.1043	51.3114	113.463	56.2709	50.1588	307.25	211.516	141.43
429.24	48.6019	42.1544	63.0123	51.295	113.777	56.2967	49.9871	307.242	211.529	141.459
429.73	48.5302	42.092	62.8974	51.2616	113.844	56.3214	49.9646	307.169	211.541	141.498
430.22	48.46	42.0329	62.8086	51.2555	113.793	56.3371	49.9938	307.145	211.549	141.465
430.71	48.352	41.9621	62.7354	51.2706	113.666	56.3685	50.0123	307.123	211.502	141.428
431.2	48.3005	41.9039	62.6945	51.2655	113.728	56.4043	50.0771	307.076	211.52	141.424
431.69	48.2939	41.8652	62.6677	51.2936	113.965	56.4037	50.229	306.994	211.398	141.39
432.18	48.2225	41.8192	62.613	51.3084	114.218	56.4175	50.4254	306.93	211.38	141.341
432.67	48.0841	41.7793	62.5974	51.3153	114.409	56.4466	50.6347	306.83	211.321	141.273
433.16	48.0011	41.7142	62.5193	51.3289	114.422	56.4409	50.4458	306.766	211.284	141.22
433.65	48.058	41.6579	62.4673	51.3158	114.392	56.4588	50.6554	306.706	211.213	141.258
434.14	47.9877	41.5905	62.4094	51.3054	114.267	56.5029	51.0471	306.638	211.166	141.276
434.63	47.9333	41.5268	62.3897	51.2913	114.386	56.5231	51.4873	306.56	211.156	141.286
435.12	47.8442	41.452	62.3759	51.2676	114.401	56.5437	51.957	306.44	211.091	141.305
435.61	47.7899	41.367	62.3469	51.2472	114.323	56.5556	52.372	306.385	210.86	141.325
436.1	47.7135	41.2628	62.2874	51.2301	114.118	56.5642	52.6015	306.333	210.736	141.339
436.59	47.6653	41.1567	62.2468	51.2026	113.94	56.5856	52.9231	306.277	210.614	141.357
437.08	47.6489	41.0466	62.2115	51.1846	113.916	56.567	53.052	306.251	210.577	141.315
437.57	47.6378	40.9308	62.2786	51.1369	113.802	56.5724	53.1617	306.15	210.488	141.334
438.06	47.6112	40.8347	62.3235	51.1384	113.749	56.6054	53.6609	306.038	210.486	141.382
438.55	47.5675	40.7483	62.2981	51.1337	113.748	56.605	53.862	305.901	210.428	141.366
439.04	47.5377	40.657	62.2867	51.1285	113.822	56.5897	53.9958	305.799	210.35	141.328
439.53	47.4691	40.5893	62.3108	51.118	114.097	56.5877	54.0481	305.672	210.296	141.301
440.02	47.3822	40.5038	62.3115	51.1344	114.346	56.5963	54.0983	305.555	210.234	141.306
440.51	47.3045	40.4243	62.2703	51.1463	114.346	56.6022	54.3398	305.431	210.196	141.289
441	47.2288	40.3329	62.2385	51.1738	114.468	56.593	54.2185	305.332	210.315	141.21
441.49	47.1653	40.2789	62.1941	51.1768	114.519	56.5546	54.3746	305.214	210.428	141.192
441.98	47.1015	40.2422	62.1636	51.1814	114.698	56.5515	54.536	305.115	210.337	141.163
442.47	47.0731	40.1735	62.1266	51.1961	114.793	56.5135	54.4044	305.01	210.297	141.119
442.96	47.0475	40.1179	62.0743	51.2104	115.111	56.4628	54.1993	304.991	210.338	141.068
443.45	46.9717	40.0374	61.988	51.2243	115.13	56.4438	54.2839	304.903	210.257	141.045
443.94	46.9837	39.991	61.9985	51.239	115.824	56.4491	54.3359	304.79	210.234	141.036
444.43	46.9728	39.9303	61.9569	51.2447	115.96	56.4261	54.5739	304.689	210.193	141.061
444.92	46.9218	39.8737	61.9052	51.2466	117.772	56.3884	54.7213	304.63	210.129	141.03
445.41	46.8707	39.812	61.8246	51.2365	117.862	56.3316	54.8342	304.475	210.091	141.025
445.9	46.8323	39.7456	61.72	51.2215	118.728	56.2601	55.245	304.308	209.978	141.04
446.39	46.8126	39.6827	61.6208	51.2117	118.707	56.2114	55.3474	304.197	209.898	141.058
446.88	46.7841	39.6272	61.5667	51.1901	118.823	56.1853	55.4961	304.056	209.719	141.114
447.37	46.7575	39.6103	61.489	51.1628	118.839	56.1309	55.5531	303.901	209.532	141.105
447.86	46.7182	39.6121	61.3984	51.1288	118.905	56.0891	56.0087	303.713	209.436	141.105
448.35	46.6475	39.5801	61.3554	51.1047	118.935	56.0517	55.7778	303.494	209.333	141.105
448.84	46.5982	39.5437	61.3284	51.1032	118.972	55.9397	55.7751	303.287	209.183	141.086
449.33	46.5334	39.5044	61.307	51.0905	118.978	55.887	55.6828	303.063	209.053	141.123
449.82	46.4787	39.4944	61.2269	51.0881	118.946	55.8606	55.5435	302.89	208.932	141.142
450.31	46.4168	39.4877	61.147	51.0849	118.951	55.8526	55.6284	302.697	208.851	141.116
450.8	46.3813	39.464	61.0394	51.0645	119.037	55.8183	55.7193	302.569	208.757	141.127
451.29	46.3335	39.4468	60.953	51.0281	119.077	55.7957	56.2473	302.452	208.696	141.138
451.78	46.3057	39.4124	60.9558	50.9989	119.125	55.7302	56.4192	302.343	208.632	141.138
452.27	46.3008	39.3461	60.9097	50.9813	119.191	55.6844	56.3662	302.197	208.559	141.142
452.76	46.3024	39.3252	60.8978	50.9641	119.175	55.7102	56.4312	302.024	208.538	141.16
453.25	46.273	39.2566	60.9018	50.9527	119.157	55.6819	56.7502	301.892	208.453	141.157
453.74	46.2291	39.2502	60.8806	50.9485	119.215	55.6812	56.7846	301.767	208.413	141.095
454.23	46.2325	39.2369	60.9347	50.9298	119.175	55.6886	56.6274	301.647	208.317	141.024
454.72	46.2323	39.2157	60.8975	50.9228	119.214	55.6885	56.6436	301.544	208.222	141
455.21	46.192	39.205	60.8608	50.9478	119.179	55.6672	56.5864	301.411	208.122	141.012
455.7	46.1919	39.1741	60.8276	50.9595	119.104	55.6345	56.5293	301.277	207.99	140.995
456.19	46.1935	39.1174	60.7662	50.9723	119.089	55.6413	56.492	301.109	207.903	141.049
456.68	46.1703	39.0684	60.6969	50.9951	119.021	55.6202	56.5187	300.954	207.811	141.2
457.17	46.2131	39.0319	60.6433	50.9944	119.004	55.6293	56.5374	300.826	207.704	141.41
457.66	46.3012	39.0031	60.6321	50.99	119.035	55.6234	57.1365	300.719	207.624	141.798
458.15	46.4222	38.9555	60.5401	50.984	118.98	55.6008	57.1993	300.637	207.638	142.398
458.64	46.5029	38.8973	60.531	51.0101	118.899	55.4889	57.0388	300.543	207.726	143.04
459.13	46.5236	38.8584	60.5407	51.0541	118.84	55.5012	57.0968	300.452	207.74	143.524
459.62	46.5374	38.8263	60.5447	51.1256	118.747	55.4704	57.2557	300.398	207.604	143.941
460.11	46.5701	38.7873	60.5315	51.228	118.695	55.3384	57.3033	300.447	207.603	144.259
460.6	46.6168	38.7523	60.4827	51.3351	118.632	55.2996	57.5304	300.399	207.586	144.505
461.09	46.6386	38.6857	60.4413	51.4078	118.585	55.2493	57.9917	300.394	207.529	144.684
461.58	46.6655	38.6265	60.4363	51.4654	118.521	55.2429	58.2085	300.26	207.474	144.873
462.07	46.6782	38.5716	60.444	51.4981	118.462	55.2369	58.6048	300.254	207.357	145.022
462.56	46.7034	38.5049	60.3961	51.4962	118.437	55.2223	58.9589	300.253	207.252	145.191
463.05	46.7219	38.443	60.4082	51.4893	118.334	55.1776	59.5706	300.155	207.117	145.314
463.54	46.77	38.3674	60.3211	51.4855	118.273	55.1754	59.9318	300.113	207.005	145.464
464.03	46.7975	38.3239	60.2787	51.471	118.178	55.1549	60.1952	299.941	206.881	145.611
464.52	46.791	38.2486	60.2184	51.4506	118.108	55.1499	60.2576	299.821	206.813	145.757
465.01	46.8063	38.1253	60.1627	51.4271	118.036	55.153	60.4825	299.719	206.718	145.908
465.5	46.816	38.0579	60.1068	51.4232	117.934	55.1313	60.4218	299.595	206.64	146.038
465.99	46.8182	38.0092	60.0633	51.4134	117.829	55.1064	60.2722	299.514	206.567	146.197
466.48	46.8252	37.9686	60.04	51.4152	117.746	55.0951	60.2174	299.516	206.474	146.367
466.97	46.8307	37.9305	60.044	51.4513	117.681	55.1155	60.3656	299.436	206.357	146.525
467.46	46.8351	37.885	59.9035	51.4682	117.656	55.1005	60.6069	299.388	206.254	146.649
467.95	46.7691	37.8637	59.898	51.4746	117.615	55.0849	60.6395	299.31	206.091	146.736
468.44	46.7408	37.8339	59.8857	51.4792	117.567	55.0683	60.7972	299.306	205.99	146.852
468.93	46.7092	37.7991	59.8462	51.4858	117.507	55.0522	60.9623	299.381	205.825	146.916
469.42	46.673	37.7612	59.797	51.4837	117.452	55.0243	61.1811	299.409	205.603	146.973
469.91	46.6442	37.7434	59.7531	51.4686	117.346	54.9969	61.2929	299.449	205.412	147.088
470.4	46.6094	37.7282	59.8248	51.4596	117.329	54.9399	61.2317	299.517	205.182	147.214
470.89	46.5849	37.7014	59.8106	51.4429	117.248	54.8911	61.2952	299.526	204.932	147.344
471.38	46.5027	37.7003	59.7973	51.4327	117.229	54.8406	61.4582	299.57	204.699	147.452
471.87	46.4415	37.663	59.73	51.4011	117.155	54.8021	61.4771	299.636	204.429	147.548
472.36	46.4286	37.6253	59.6974	51.3732	117.017	54.7348	61.6887	299.702	204.237	147.61
472.85	46.3949	37.5938	59.6713	51.3774	116.943	54.6733	61.6467	299.834	204.056	147.63
473.34	46.3413	37.5806	59.6799	51.3835	116.831	54.638	61.9325	299.883	203.776	147.689
473.83	46.2955	37.5444	59.6971	51.3746	116.71	54.5876	62.3675	299.885	203.66	147.773
474.32	46.2262	37.5194	59.7234	51.3597	116.572	54.5343	62.5985	299.887	203.532	147.865
474.81	46.1894	37.509	59.7072	51.3549	116.462	54.4908	62.7824	299.899	203.421	147.969
475.3	46.1224	37.4578	59.6779	51.3299	116.387	54.4533	62.8698	299.895	203.351	148.079
475.79	46.0926	37.425	59.6673	51.3034	116.317	54.4064	62.9072	299.935	203.243	148.194
476.28	46.0701	37.4031	59.6296	51.2873	116.224	54.3563	62.7948	299.907	203.137	148.295
476.77	46.053	37.3581	59.5453	51.2889	116.158	54.3169	62.7644	299.881	203.043	148.411
477.26	46.0156	37.3192	59.5397	51.2739	116.059	54.3094	62.7946	299.835	203.088	148.49
477.75	45.9764	37.3049	59.5085	51.2752	115.936	54.2383	62.9994	299.799	203.126	148.556
478.24	45.9925	37.2689	59.5263	51.2829	115.799	54.1702	63.2873	299.791	203.057	148.601
478.73	45.9635	37.2534	59.5162	51.2909	115.674	54.11	63.5977	299.743	203.145	148.642
479.22	45.9116	37.2323	59.4734	51.2677	115.472	54.1265	63.9137	299.697	203.234	148.654
479.71	45.858	37.1966	59.4982	51.2496	115.311	54.1037	64.0354	299.727	203.243	148.677
480.2	45.8088	37.176	59.4483	51.2259	115.121	54.0122	63.9952	299.645	203.282	148.687
480.69	45.776	37.1331	59.4375	51.1952	114.973	53.9381	64.0656	299.557	203.352	148.71
481.18	45.737	37.1056	59.3627	51.1649	114.838	53.9219	64.1737	299.458	203.311	148.737
481.67	45.6903	37.0532	59.282	51.1208	114.74	53.9067	64.2388	299.436	203.372	148.828
482.16	45.6372	37.0437	59.2959	51.0681	114.574	53.853	64.3419	299.342	203.389	148.908
482.65	45.5852	37.0313	59.2469	51.0182	114.467	53.8086	64.5352	299.304	203.421	148.998
483.14	45.5231	36.9939	59.1819	50.9436	114.347	53.7624	64.7329	299.238	203.522	149.113
483.63	45.4698	36.9544	59.1819	50.8667	114.283	53.6535	65.0305	299.194	203.562	149.209
484.12	45.4125	36.9151	59.2057	50.7816	114.192	53.5682	65.3341	299.186	203.577	149.321
484.61	45.3716	36.9057	59.2042	50.6977	114.092	53.5434	65.4709	299.234	203.536	149.476
485.1	45.3169	36.907	59.157	50.6089	114.035	53.5072	65.6228	299.184	203.494	149.592
485.59	45.2336	36.8832	59.1773	50.5309	113.938	53.4606	65.6559	299.112	203.313	149.712
486.08	45.1482	36.8628	59.1444	50.4377	113.851	53.4085	65.8053	299.046	203.265	149.828
486.57	45.0716	36.8145	59.1606	50.3428	113.78	53.3259	65.8004	299.086	203.173	149.952
487.06	44.9925	36.7807	59.1513	50.2289	113.714	53.3236	65.8798	299.05	202.977	150.086
487.55	44.9272	36.7629	59.1487	50.1268	113.654	53.2792	65.9721	299.028	203.029	150.219
488.04	44.8137	36.7237	59.0573	50.0221	113.564	53.2182	66.1155	299.008	203.078	150.339
488.53	44.721	36.6433	58.9113	49.9316	113.499	53.1915	66.25	298.978	203.022	150.511
489.02	44.6501	36.6073	58.7762	49.8516	113.44	53.1368	66.4628	298.936	202.904	150.65
489.51	44.5865	36.5606	58.6521	49.7697	113.362	53.1267	66.7068	298.934	202.863	150.775
490	44.5277	36.4911	58.4894	49.6866	113.281	53.1204	66.9279	298.886	202.857	150.946
490.49	44.4724	36.4465	58.3067	49.5967	113.251	53.043	67.0229	298.906	202.811	151.141
490.98	44.4348	36.4146	58.1819	49.5097	113.244	52.9991	67.0826	298.906	202.763	151.278
491.47	44.3858	36.357	58.2158	49.4165	113.227	52.9616	67.0993	298.982	202.746	151.361
491.96	44.3483	36.3149	58.2687	49.3192	113.179	52.9367	67.1497	299.014	202.671	151.475
492.45	44.3227	36.2479	58.3295	49.2357	113.186	52.8979	67.3525	299.05	202.67	151.587
492.94	44.2778	36.1888	58.3191	49.1412	113.07	52.8573	67.5252	299.202	202.577	151.733
493.43	44.2244	36.1161	58.296	49.0642	113.063	52.8782	67.5743	299.288	202.53	151.798
493.92	44.1876	36.0325	58.2972	48.9666	112.989	52.9077	67.527	299.382	202.54	151.921
494.41	44.1708	35.9638	58.2993	48.8723	112.947	52.8893	67.3755	299.51	202.489	152.04
494.9	44.1239	35.8938	58.3256	48.7749	112.867	52.8323	67.2476	299.559	202.44	152.068
495.39	44.0727	35.8222	58.3418	48.6708	112.811	52.7822	67.1518	299.647	202.422	152.15
495.88	44.0222	35.7488	58.3551	48.5834	112.815	52.7714	67.0323	299.781	202.411	152.196
496.37	43.9676	35.6756	58.3697	48.4997	112.849	52.7853	66.9732	299.859	202.37	152.275
496.86	43.9238	35.596	58.3445	48.4262	112.86	52.7567	66.8402	299.927	202.305	152.376
497.35	43.877	35.5209	58.3812	48.3533	112.933	52.7653	66.8229	299.961	202.27	152.466
497.84	43.8351	35.4353	58.2156	48.2495	112.97	52.7653	66.6601	300.065	202.17	152.507
498.33	43.8017	35.3558	58.1132	48.1401	113.003	52.7746	66.552	300.061	202.108	152.588
498.82	43.7735	35.2629	58.1895	48.0407	112.941	52.7826	66.5064	300.222	202.085	152.663
499.31	43.7168	35.1808	58.277	47.9567	112.94	52.7713	66.4072	300.338	202.053	152.774
499.8	43.6865	35.0882	58.4201	47.8906	112.964	52.7639	66.3049	300.59	202.007	152.862
500.29	43.6431	34.9962	58.4856	47.8016	112.949	52.7222	66.1565	300.684	202.018	152.968
500.78	43.6074	34.9022	58.5639	47.6876	112.923	52.7046	66.0712	300.724	202.047	153.074
501.27	43.5718	34.8291	58.6256	47.5848	112.889	52.6175	66.0224	300.654	202.017	153.167
501.76	43.5674	34.7511	58.68	47.4875	112.872	52.5783	65.9134	300.622	201.929	153.331
502.25	43.5281	34.663	58.7482	47.3823	112.823	52.5652	65.8432	300.716	201.859	153.538
502.74	43.52	34.5891	58.8122	47.2705	112.796	52.5243	65.7116	300.834	201.83	153.685
503.23	43.5058	34.4924	58.9405	47.1697	112.812	52.4585	65.7391	300.851	201.811	153.86
503.72	43.4719	34.3985	59.0043	47.0727	112.828	52.4397	65.747	300.985	201.81	154.05
504.21	43.4429	34.3209	59.0919	46.9776	112.948	52.376	65.564	301.053	201.76	154.226
504.7	43.4007	34.282	59.2018	46.8744	113.028	52.3194	65.3904	301.113	201.676	154.389
505.19	43.3784	34.2425	59.2658	46.7623	113.11	52.2398	65.243	301.173	201.559	154.548
505.68	43.3825	34.1548	59.245	46.6581	113.143	52.2098	65.1749	301.249	201.457	154.687
506.17	43.3586	34.0898	59.3137	46.5597	113.181	52.1634	65.1282	301.237	201.418	154.838
506.66	43.3069	34.0126	59.3709	46.4801	113.177	52.1225	64.9918	301.325	201.316	154.924
507.15	43.2643	33.9387	59.3979	46.4124	113.164	52.051	64.927	301.379	201.266	155.076
507.64	43.2372	33.8628	59.4164	46.3413	113.144	52.0125	64.8067	301.375	201.172	155.24
508.13	43.2058	33.798	59.3882	46.2757	113.15	51.9732	64.6337	301.339	201.171	155.411
508.62	43.1738	33.7257	59.3777	46.212	113.145	51.9144	64.5577	301.237	201.131	155.517
509.11	43.11	33.6713	59.3259	46.1155	113.088	51.8659	64.5318	301.175	201.108	155.634
509.6	43.0283	33.6455	59.2805	46.0118	113.063	51.8184	64.5485	301.233	201.132	155.811
510.09	42.9896	33.6311	59.2268	45.9396	113.101	51.771	64.52	301.253	201.102	155.983
510.58	42.9391	33.6036	59.2355	45.8691	113.054	51.6964	64.6369	301.383	201.027	156.144
511.07	42.903	33.5672	59.1985	45.7902	112.975	51.6371	64.6855	301.476	200.95	156.31
511.56	42.8602	33.5066	59.1915	45.7108	112.943	51.5423	64.752	301.545	200.85	156.418
512.05	42.808	33.4596	59.3099	45.6547	112.927	51.4347	64.7159	301.579	200.727	156.526
512.54	42.7674	33.397	59.3888	45.6008	112.816	51.3458	64.6206	301.664	200.661	156.683
513.03	42.7212	33.3544	59.4909	45.5566	112.753	51.2544	64.7788	301.793	200.577	156.838
513.52	42.6497	33.3158	59.8813	45.4847	112.661	51.1457	64.8795	301.994	200.524	157.007
514.01	42.6147	33.2644	60.3382	45.4346	112.572	51.0318	64.9881	302.216	200.487	157.202
514.5	42.5544	33.2318	60.6018	45.3839	112.448	50.9584	65.2093	302.302	200.439	157.354
514.99	42.5051	33.1735	60.8106	45.3138	112.327	50.873	65.2709	302.413	200.43	157.492
515.48	42.484	33.1211	61.0602	45.2664	112.192	50.8175	65.4511	302.484	200.374	157.676
515.97	42.4391	33.0706	61.3002	45.2384	112.064	50.7327	65.492	302.395	200.284	157.849
516.46	42.3959	33.0273	61.4349	45.1851	111.953	50.6418	65.4481	302.392	200.209	157.989
516.95	42.3383	33.0013	61.5841	45.1189	111.751	50.5819	65.4547	302.272	200.159	158.132
517.44	42.3005	32.9803	61.7073	45.0502	111.653	50.5028	65.3575	302.227	200.078	158.244
517.93	42.2111	32.9449	61.8115	44.9914	111.578	50.4221	65.4598	302.293	199.982	158.353
518.42	42.1568	32.9179	61.9306	44.9137	111.5	50.371	65.5215	302.373	199.907	158.464
518.91	42.1226	32.8904	62.0096	44.8352	111.451	50.3104	65.4727	302.497	199.853	158.528
519.4	42.076	32.8725	62.0899	44.7675	111.389	50.2646	65.5411	302.558	199.889	158.64
519.89	42.051	32.8249	62.1113	44.7034	111.338	50.2145	65.6343	302.604	199.83	158.757
520.38	41.9859	32.7972	62.1345	44.6741	111.237	50.1709	65.6234	302.534	199.772	158.881
520.87	41.9509	32.7778	62.1971	44.6337	111.077	50.069	65.6093	302.485	199.752	159.02
521.36	41.9342	32.7635	62.262	44.5752	111.014	49.9854	65.5886	302.372	199.752	159.163
521.85	41.9194	32.7506	62.345	44.5361	110.914	49.8896	65.5238	302.327	199.696	159.25
522.34	41.9009	32.705	62.412	44.4977	110.785	49.8052	65.5079	302.326	199.632	159.313
522.83	41.9145	32.6664	62.4021	44.4725	110.67	49.665	65.4981	302.369	199.552	159.316
523.32	41.8743	32.6195	62.3777	44.4355	110.567	49.5462	65.43	302.42	199.472	159.279
523.81	41.8274	32.5644	62.2918	44.401	110.47	49.4525	65.4416	302.459	199.377	159.34
524.3	41.7872	32.4911	62.2719	44.3689	110.357	49.389	65.4658	302.45	199.325	159.435
524.79	41.7516	32.4625	62.1793	44.3403	110.191	49.3016	65.4451	302.476	199.338	159.537
525.28	41.7435	32.4285	62.1433	44.3058	110.034	49.2416	65.4812	302.573	199.347	159.496
525.77	41.7054	32.3823	62.0932	44.2854	109.787	49.1415	65.4765	302.614	199.33	159.479
526.26	41.6594	32.3285	62.0322	44.2487	109.683	49.0669	65.5386	302.704	199.317	159.548
526.75	41.5916	32.3016	61.9268	44.2431	109.599	48.9819	65.6016	302.82	199.261	159.688
527.24	41.5244	32.2743	61.9347	44.2288	109.573	48.8803	65.6806	302.962	199.222	159.75
527.73	41.478	32.2393	61.9067	44.1991	109.493	48.7079	65.6944	303.029	199.142	159.867
528.22	41.4116	32.2007	61.9259	44.2059	109.416	48.5999	65.6499	303.021	199.1	160.003
528.71	41.3639	32.1809	61.9309	44.201	109.385	48.5432	65.5546	303.08	199.096	160.215
529.2	41.3315	32.1398	61.8821	44.192	109.379	48.4644	65.539	303.143	199.05	160.315
529.69	41.2912	32.0772	61.8413	44.1854	109.288	48.3827	65.4474	303.252	198.973	160.563
530.18	41.273	32.0367	61.795	44.1711	109.216	48.3558	65.3693	303.296	198.931	160.849
530.67	41.2353	32.0244	61.738	44.1696	109.153	48.3279	65.2492	303.311	198.896	161.112
531.16	41.1999	32.0314	61.8643	44.1632	109.114	48.3212	65.1923	303.282	198.839	161.387
531.65	41.1819	32.0479	61.9624	44.1413	109.031	48.2741	65.255	303.24	198.826	161.605
532.14	41.1572	32.0358	62.1469	44.1177	108.946	48.1763	65.3477	303.213	198.781	161.834
532.63	41.0928	32.0077	62.2905	44.0557	109.003	48.1279	65.4301	303.09	198.709	161.988
533.12	41.0605	32.0008	62.377	44.0055	109.058	48.0435	65.4589	302.947	198.663	162.155
533.61	41.0173	32.0221	62.4614	43.9692	109.026	47.967	65.2442	302.827	198.63	162.253
534.1	40.9904	32.0003	62.5098	43.934	109.005	47.9306	65.112	302.742	198.635	162.359
534.59	40.9375	31.9981	62.5204	43.8945	108.922	47.8863	64.8851	302.734	198.619	162.461
535.08	40.8773	31.9846	62.5399	43.8616	108.858	47.8074	64.6858	302.738	198.604	162.531
535.57	40.8304	31.9812	62.5372	43.8384	108.769	47.739	64.6408	302.717	198.572	162.57
536.06	40.834	32.0329	62.5438	43.8319	108.688	47.671	64.6934	302.727	198.496	162.62
536.55	40.8049	32.0626	62.5184	43.8293	108.556	47.6093	64.665	302.761	198.396	162.66
537.04	40.7779	32.1095	62.5081	43.8227	108.422	47.5679	64.673	302.76	198.308	162.729
537.53	40.7595	32.1313	62.5325	43.809	108.292	47.4773	64.6718	302.721	198.245	162.783
538.02	40.7636	32.1436	62.5721	43.7922	108.155	47.4074	64.7901	302.651	198.235	162.844
538.51	40.7826	32.137	62.5818	43.7746	108.026	47.3719	64.8373	302.618	198.201	162.854
539	40.8199	32.1453	62.5836	43.7591	107.898	47.3402	64.9354	302.51	198.185	162.922
539.49	40.8079	32.1193	62.5504	43.7717	107.833	47.2749	65.0246	302.404	198.19	162.927
539.98	40.7631	32.1292	62.456	43.777	107.746	47.2331	64.901	302.393	198.137	162.986
540.47	40.7527	32.1173	62.4581	43.7893	107.638	47.194	64.8642	302.3	198.113	163.029
540.96	40.7461	32.1223	62.4698	43.7824	107.531	47.1409	64.9027	302.194	198.052	163.032
541.45	40.7273	32.1298	62.4738	43.7677	107.448	47.1006	64.7474	302.108	198.01	163.045
541.94	40.7601	32.1094	62.4393	43.7511	107.422	47.0585	64.6248	301.989	198.057	163.099
542.43	40.7268	32.0945	62.4294	43.7304	107.384	47.0067	64.5346	301.86	198.114	163.165
542.92	40.7187	32.0921	62.4423	43.7321	107.333	46.9107	64.4626	301.755	198.055	163.204
543.41	40.6958	32.0759	62.4322	43.7337	107.302	46.8444	64.3834	301.688	198.018	163.166
543.9	40.6799	32.0489	62.4294	43.7048	107.282	46.7988	64.2851	301.637	197.997	163.243
544.39	40.6749	32.0203	62.4144	43.6723	107.252	46.7647	64.1376	301.553	197.959	163.356
544.88	40.6877	32.0187	62.4232	43.6494	107.257	46.7156	64.0643	301.484	198.003	163.456
545.37	40.6918	32.0392	62.4244	43.655	107.235	46.6892	63.9269	301.373	198.031	163.571
545.86	40.7039	32.036	62.4085	43.6455	107.18	46.6241	64.2399	301.3	198.003	163.655
546.35	40.7276	32.0222	62.4152	43.6315	107.091	46.5393	64.4676	301.181	197.993	163.732
546.84	40.7553	32.0549	62.4616	43.6249	107.005	46.4785	64.7183	301.016	197.995	163.776
547.33	40.7541	32.1144	62.4837	43.6253	106.987	46.4756	64.9298	300.972	197.982	163.836
547.82	40.7559	32.1062	62.5344	43.6255	106.963	46.4255	65.0499	300.918	197.939	163.887
548.31	40.7731	32.0918	62.5466	43.6285	106.926	46.3692	65.0956	300.855	197.926	163.944
548.8	40.8	32.0594	62.5873	43.6176	106.892	46.2903	65.0657	300.758	197.902	164.022
549.29	40.8008	32.0639	62.6492	43.621	106.842	46.2516	65.2178	300.609	197.861	164.098
549.78	40.8136	32.0603	62.707	43.6052	106.797	46.2093	65.2707	300.378	197.805	164.167
550.27	40.7828	32.0746	62.8144	43.5867	106.754	46.1671	65.3002	300.225	197.747	164.288
550.76	40.8132	32.0533	63.0204	43.5756	106.719	46.1752	65.3174	300.09	197.689	164.487
551.25	40.8324	32.0514	63.22	43.5526	106.676	46.1199	65.3751	300.099	197.688	164.686
551.74	40.8419	32.1081	63.4184	43.5496	106.641	46.067	65.3697	300.066	197.63	164.825
552.23	40.8705	32.115	63.5705	43.5562	106.584	46.0138	65.4191	300.125	197.601	164.879
552.72	40.889	32.1315	63.7438	43.5917	106.49	45.9207	65.4543	300.162	197.571	164.983
553.21	40.9041	32.1534	63.9481	43.5954	106.39	45.8142	65.5245	300.057	197.587	165.059
553.7	40.9056	32.1139	64.0926	43.6171	106.295	45.7252	65.5182	299.962	197.631	165.141
554.19	40.9102	32.1377	64.2919	43.6129	106.181	45.7116	65.5362	299.865	197.62	165.232
554.68	40.9061	32.1807	64.521	43.5939	106.092	45.654	65.6677	299.752	197.613	165.355
555.17	40.8918	32.2097	64.7366	43.5953	106.035	45.5952	65.8624	299.647	197.576	165.439
555.66	40.8974	32.1669	64.9584	43.604	105.992	45.5739	66.0286	299.479	197.474	165.472
556.15	40.9262	32.1683	65.1675	43.5922	105.961	45.5311	66.1584	299.298	197.422	165.66
556.64	40.9267	32.1892	65.3056	43.5893	105.988	45.4938	66.2616	299.242	197.453	165.943
557.13	40.9187	32.2017	65.4677	43.572	106.017	45.456	66.3592	299.095	197.461	166.202
557.62	40.932	32.1872	65.6572	43.5424	106.053	45.4349	66.4885	298.98	197.467	166.433
558.11	40.926	32.1753	65.8451	43.5127	106.099	45.3563	66.6046	298.867	197.488	166.697
558.6	40.9489	32.1771	66.0204	43.4855	106.246	45.292	66.7633	298.735	197.496	166.945
559.09	40.9831	32.206	66.1649	43.4537	106.355	45.2478	67.0191	298.636	197.499	167.153
559.58	40.9818	32.2004	66.3384	43.4447	106.42	45.1939	67.302	298.484	197.476	167.366
560.07	40.971	32.236	66.5905	43.4274	106.515	45.1544	67.5601	298.404	197.49	167.694
560.56	40.9645	32.2354	66.7127	43.3927	106.564	45.095	67.8829	298.315	197.451	167.971
561.05	40.9292	32.2576	66.7846	43.3502	106.615	45.069	68.001	298.126	197.514	168.108
561.54	40.9265	32.271	66.9162	43.3061	106.637	45.0232	68.004	297.957	197.54	168.26
562.03	40.8959	32.2765	67.0354	43.2512	106.674	45.0016	68.05	297.787	197.523	168.368
562.52	40.9027	32.3337	67.1999	43.1809	106.732	44.9312	68.069	297.574	197.571	168.571
563.01	40.8874	32.3955	67.3322	43.1375	106.76	44.8806	67.9795	297.26	197.601	168.839
563.5	40.8813	32.4312	67.4423	43.0885	106.795	44.8526	67.9419	297.072	197.585	168.998
563.99	40.891	32.439	67.6146	43.0621	106.84	44.8259	67.94	296.915	197.546	169.208
564.48	40.9264	32.4648	67.7494	43.0311	106.905	44.7867	67.9746	296.747	197.551	169.356
564.97	40.9205	32.4645	67.8525	42.9953	106.967	44.7578	68.1514	296.595	197.571	169.546
565.46	40.9099	32.474	67.9608	42.9679	106.981	44.7246	68.826	296.408	197.588	169.806
565.95	40.8976	32.5231	68.0983	42.9313	106.97	44.71	69.0426	296.275	197.579	170.036
566.44	40.9012	32.5346	68.2379	42.9195	107.02	44.6638	69.2289	296.167	197.667	170.248
566.93	40.9004	32.538	68.3787	42.8884	107.071	44.6098	69.4397	296.151	197.71	170.492
567.42	40.9065	32.5138	68.5866	42.8638	107.087	44.5868	69.5777	296.129	197.721	170.747
567.91	40.8944	32.4721	68.7082	42.831	107.109	44.5707	69.6663	296.123	197.701	171.016
568.4	40.8806	32.4226	68.799	42.8081	107.112	44.52	69.7104	296.075	197.661	171.329
568.89	40.8724	32.4139	68.8934	42.77	107.117	44.4585	69.7676	295.961	197.645	171.647
569.38	40.8527	32.37	68.9535	42.7321	107.152	44.4512	69.8475	295.905	197.625	171.958
569.87	40.8164	32.3792	68.9501	42.6798	107.218	44.4368	69.8617	295.788	197.61	172.21
570.36	40.8465	32.3712	68.958	42.6516	107.287	44.4041	69.9096	295.706	197.585	172.507
570.85	40.847	32.3423	69.0393	42.6309	107.493	44.4006	69.9627	295.623	197.577	172.816
571.34	40.8408	32.3034	69.1379	42.5873	107.569	44.439	69.9726	295.507	197.575	173.057
571.83	40.8344	32.284	69.2482	42.5633	107.664	44.4341	70.0364	295.431	197.584	173.316
572.32	40.812	32.2613	69.3283	42.4972	107.772	44.4531	70.0768	295.352	197.602	173.581
572.81	40.8024	32.2308	69.3948	42.4719	107.892	44.4966	70.1283	295.353	197.603	173.794
573.3	40.7992	32.2001	69.4484	42.4353	107.948	44.5031	70.2075	295.3	197.649	174.004
573.79	40.7839	32.149	69.5879	42.4128	107.962	44.4686	70.2425	295.315	197.656	174.244
574.28	40.7445	32.1275	69.7622	42.3711	108.056	44.4515	70.3035	295.35	197.643	174.536
574.77	40.7118	32.1004	69.7424	42.3483	108.076	44.3776	70.3414	295.359	197.68	174.825
575.26	40.6841	32.0683	69.7295	42.3304	108.124	44.3416	70.3561	295.426	197.719	175.107
575.75	40.6524	32.0444	69.8023	42.3044	108.154	44.2906	70.3487	295.401	197.743	175.572
576.24	40.6139	32.0244	69.9169	42.249	108.197	44.267	70.3323	295.381	197.779	175.899
576.73	40.5736	31.9923	69.9734	42.1859	108.27	44.2689	70.2617	295.312	197.83	176.227
577.22	40.5382	31.9994	70.0467	42.1475	108.347	44.2486	70.2791	295.212	197.92	176.555
577.71	40.5275	31.9845	70.0773	42.1243	108.38	44.2358	70.2897	295.079	198.024	176.846
578.2	40.5727	31.9816	70.0526	42.1131	108.404	44.2348	70.297	294.937	198.122	177.079
578.69	40.5586	31.997	69.9827	42.0976	108.431	44.2424	70.3765	294.811	198.168	177.323
579.18	40.531	31.9972	69.9431	42.067	108.42	44.2607	70.5028	294.683	198.185	177.596
579.67	40.5398	32.0017	69.9543	42.0423	108.368	44.2642	70.569	294.513	198.208	177.857
580.16	40.5845	32.0044	69.9421	42.0457	108.386	44.2453	70.6487	294.37	198.25	178.167
580.65	40.5922	31.9936	69.8866	42.0208	108.408	44.214	70.6415	294.212	198.292	178.547
581.14	40.5656	31.9916	69.8004	42.0053	108.337	44.2004	70.572	294.081	198.303	178.884
581.63	40.5515	31.9738	69.7481	42.0034	108.25	44.177	70.5486	294.026	198.384	179.226
582.12	40.5609	31.9452	69.7472	42.0131	108.28	44.1442	70.5612	293.901	198.382	179.518
582.61	40.571	31.9068	69.6253	42.0192	108.298	44.1296	70.5174	293.816	198.402	179.787
583.1	40.5818	31.8898	69.5599	42.0069	108.306	44.1055	70.5389	293.761	198.392	180.11
583.59	40.6442	31.8866	69.486	41.9714	108.279	44.0939	70.5335	293.718	198.463	180.452
584.08	40.6643	31.8833	69.3856	41.9195	108.303	44.1484	70.4514	293.6	198.484	180.822
584.57	40.641	31.8943	69.2974	41.8723	108.365	44.165	70.3919	293.492	198.471	181.146
585.06	40.6604	31.9108	69.2674	41.8564	108.437	44.151	70.3299	293.326	198.48	181.508
585.55	40.6775	31.9207	69.2679	41.8518	108.48	44.1438	70.3151	293.141	198.503	181.703
586.04	40.7274	31.9112	69.2752	41.8336	108.538	44.1067	70.2642	292.954	198.558	181.988
586.53	40.7543	31.8997	69.2984	41.8301	108.591	44.0998	70.2674	292.816	198.643	182.349
587.02	40.7802	31.8764	69.291	41.833	108.622	44.0921	70.257	292.722	198.69	182.773
587.51	40.8184	31.8476	69.3305	41.8117	108.728	44.0736	70.2287	292.696	198.746	183.072
588	40.8913	31.8148	69.3159	41.7848	108.794	44.0889	70.2105	292.64	198.777	183.367
588.49	40.929	31.7911	69.2161	41.7629	108.772	44.1124	70.2063	292.582	198.714	183.665
588.98	40.9693	31.8099	69.1505	41.7272	108.834	44.1382	70.1805	292.549	198.713	184.027
589.47	40.9622	31.834	69.0132	41.6847	108.821	44.1509	70.2008	292.371	198.742	184.371
589.96	40.993	31.8924	68.9229	41.6551	108.758	44.1605	70.2022	292.226	198.75	184.727
590.45	41.0145	31.9173	68.848	41.597	108.645	44.184	70.2749	292.07	198.813	184.944
590.94	41.0489	31.8936	68.6557	41.5348	108.595	44.2025	70.257	291.974	198.915	185.241
591.43	41.0682	31.8266	68.4736	41.489	108.444	44.2475	70.2405	291.868	198.968	185.511
591.92	41.109	31.814	68.3384	41.4344	108.324	44.3104	70.2484	291.732	199.031	185.826
592.41	41.168	31.7952	68.3023	41.391	108.214	44.3655	70.2614	291.601	199.096	186.113
592.9	41.1924	31.794	68.21	41.3611	108.195	44.3836	70.2606	291.621	199.124	186.393
593.39	41.2496	31.7871	68.1213	41.3088	108.127	44.4261	70.2879	291.635	199.121	186.702
593.88	41.2619	31.7987	67.9854	41.2546	108.119	44.4752	70.2866	291.683	199.188	186.916
594.37	41.3193	31.8126	67.9309	41.2014	108.078	44.5024	70.2212	291.733	199.196	187.13
594.86	41.3557	31.8134	67.8585	41.135	108.179	44.5098	70.1627	291.788	199.19	187.364
595.35	41.4174	31.8337	67.8946	41.0748	108.143	44.5346	70.1088	291.881	199.221	187.565
595.84	41.4575	31.8457	67.9886	41.0002	108.054	44.5059	69.8175	291.932	199.198	187.771
596.33	41.4906	31.892	67.973	40.9409	108.068	44.5665	69.7024	291.934	199.176	187.921
596.82	41.5288	31.9394	67.9732	40.8777	108.064	44.5506	69.6319	291.933	199.154	188.07
597.31	41.6229	31.9906	67.9604	40.8226	108.079	44.5684	69.7131	291.87	199.216	188.263
597.8	41.6899	32.0172	67.9022	40.7553	108.124	44.5926	69.7854	291.878	199.254	188.466
598.29	41.682	32.0247	67.868	40.7127	108.22	44.6145	69.9056	291.935	199.266	188.655
598.78	41.6716	31.9964	67.7698	40.6681	108.241	44.6122	70.0047	291.959	199.338	188.899
599.27	41.6969	31.9911	67.6623	40.6109	108.301	44.5765	70.095	291.946	199.325	189.287
599.76	41.7137	31.9908	67.6464	40.5639	108.382	44.5845	70.153	291.949	199.27	189.517
600.25	41.7329	31.9836	67.6357	40.5294	108.442	44.6074	70.243	292.067	199.288	189.748
600.74	41.7433	31.9891	67.6046	40.4976	108.625	44.6271	70.3298	292.126	199.348	190.079
601.23	41.7806	31.96	67.5894	40.4438	108.736	44.6543	70.3534	292.017	199.322	190.33
601.72	41.8285	32.0092	67.5796	40.3928	108.935	44.6872	70.4174	292.06	199.271	190.569
602.21	41.8995	32.0254	67.5968	40.3341	109.028	44.6649	70.411	292.081	199.269	190.787
602.7	41.9461	32.0862	67.5786	40.2658	109.146	44.6859	70.4625	292.002	199.273	190.966
603.19	41.9693	32.1097	67.513	40.1991	109.241	44.654	70.4912	291.935	199.276	191.161
603.68	41.9908	32.1438	67.5449	40.1434	109.263	44.6371	70.5174	291.84	199.267	191.351
604.17	42.0021	32.1577	67.5735	40.1023	109.271	44.6028	70.5321	291.668	199.208	191.595
604.66	41.9975	32.1449	67.6733	40.054	109.332	44.6058	70.6036	291.499	199.146	191.781
605.15	42.0005	32.1181	67.6903	39.9956	109.336	44.6153	70.6536	291.433	199.1	191.927
605.64	41.9915	32.1138	67.7298	39.9321	109.373	44.6593	70.6796	291.419	199.065	192.007
606.13	41.9717	32.1102	67.7581	39.8776	109.374	44.6797	70.7486	291.352	199.077	192.143
606.62	41.9628	32.131	67.8169	39.8283	109.346	44.679	70.7937	291.247	199.117	192.254
607.11	41.9767	32.1544	67.8391	39.7799	109.309	44.6953	70.8368	291.08	199.123	192.349
607.6	42.0119	32.1623	67.93	39.7319	109.316	44.746	70.8367	290.974	199.101	192.465
608.09	42.039	32.1488	67.9193	39.6771	109.329	44.7204	70.8079	290.879	199.061	192.61
608.58	42.0969	32.1646	67.879	39.6305	109.367	44.7373	70.7862	290.744	198.969	192.725
609.07	42.0622	32.1783	67.87	39.563	109.39	44.7831	70.7528	290.668	198.924	192.815
609.56	42.1267	32.2079	67.9002	39.5068	109.443	44.8201	70.7766	290.719	198.905	192.908
610.05	42.1342	32.208	67.8845	39.4621	109.422	44.8436	70.7433	290.853	198.908	193.015
610.54	42.1498	32.2288	67.8946	39.4228	109.44	44.8586	70.7976	290.657	198.883	193.167
611.03	42.1433	32.2334	67.8764	39.3737	109.424	44.8965	70.788	290.557	198.848	193.384
611.52	42.1648	32.2102	67.8885	39.3351	109.417	44.9107	70.8526	290.487	198.747	193.492
612.01	42.1648	32.2538	67.8771	39.2912	109.372	44.9226	70.8294	290.413	198.709	193.585
612.5	42.1731	32.2839	67.9068	39.2394	109.324	44.9231	70.8103	290.317	198.745	193.68
612.99	42.2135	32.3113	67.9526	39.2076	109.315	44.9494	70.7002	290.161	198.752	193.817
613.48	42.2358	32.3324	67.9799	39.1445	109.295	44.9685	70.6594	290.034	198.765	193.884
613.97	42.2521	32.3246	67.9064	39.0832	109.243	45.0279	70.558	289.721	198.846	193.953
614.46	42.2738	32.3212	67.9497	39.0319	109.222	45.1245	70.529	289.608	198.909	194.053
614.95	42.2669	32.3123	67.9096	38.9965	109.203	45.2057	70.4942	289.425	198.978	194.079
615.44	42.2734	32.301	67.9262	38.9679	109.17	45.2746	70.4693	289.309	198.972	194.114
615.93	42.2126	32.2788	67.9294	38.9459	109.163	45.3823	70.3773	289.252	198.974	194.161
616.42	42.194	32.3024	67.9933	38.9358	109.127	45.4772	70.3505	289.23	198.933	194.124
616.91	42.1536	32.3275	68.09	38.9192	109.264	45.5612	70.2804	289.293	198.917	194.114
617.4	42.172	32.3701	68.0674	38.8973	109.394	45.6647	70.244	289.045	198.937	194.036
617.89	42.1737	32.4171	68.1218	38.8838	109.448	45.7775	70.2096	288.856	198.975	193.981
618.38	42.2162	32.4586	68.1857	38.8957	109.496	45.8516	70.1829	288.691	199.007	193.936
618.87	42.2516	32.5447	68.1928	38.9059	109.534	45.9238	70.0534	288.439	199.098	193.85
619.36	42.272	32.5673	68.2272	38.8989	109.608	45.9737	69.8466	288.401	199.171	193.816
619.85	42.2811	32.586	68.2049	38.8946	109.727	46.0249	69.7524	288.512	199.198	193.808
620.34	42.2976	32.5965	68.1588	38.8879	109.786	46.1014	69.5593	288.455	199.217	193.708
620.83	42.2953	32.5999	68.0866	38.9113	109.803	46.1709	69.4688	288.389	199.227	193.604
621.32	42.3851	32.6089	68.038	38.9208	109.832	46.2582	69.3802	288.335	199.258	193.531
621.81	42.4254	32.6368	67.9852	38.9119	109.843	46.3518	69.177	288.271	199.343	193.418
622.3	42.4926	32.6757	67.9399	38.9024	109.856	46.4665	69.0291	288.269	199.344	193.314
622.79	42.5101	32.7018	67.8965	38.8808	109.858	46.5599	68.9612	288.293	199.378	193.179
623.28	42.4815	32.7199	67.898	38.8698	109.889	46.6403	68.8884	288.364	199.402	193.044
623.77	42.4544	32.7118	67.8366	38.8471	109.908	46.7555	68.7937	288.466	199.48	192.9
624.26	42.4134	32.6855	67.7675	38.8139	109.933	46.8707	68.5693	288.523	199.507	192.723
624.75	42.3646	32.6835	67.7346	38.7858	109.943	46.9677	68.6583	288.53	199.541	192.559
625.24	42.3501	32.6534	67.6971	38.7948	109.942	47.0256	68.5932	288.539	199.593	192.446
625.73	42.3362	32.6184	67.6469	38.7859	109.952	47.0707	68.4987	288.524	199.608	192.316
626.22	42.2903	32.6114	67.5448	38.7825	109.918	47.1479	68.4082	288.575	199.619	192.124
626.71	42.2489	32.6052	67.4476	38.7588	109.89	47.1869	68.5528	288.552	199.709	191.845
627.2	42.1998	32.5919	67.3457	38.7362	109.861	47.2566	68.3984	288.449	199.826	191.602
627.69	42.1379	32.576	67.2723	38.7087	109.779	47.316	68.3853	288.429	199.847	191.421
628.18	42.0928	32.5538	67.1384	38.6802	109.694	47.4068	68.3917	288.342	199.871	191.178
628.67	42.0422	32.5281	67.0536	38.6555	109.592	47.4652	68.404	288.304	199.928	190.946
629.16	41.9905	32.4913	66.9513	38.6215	109.578	47.5215	68.4325	288.32	199.904	190.767
629.65	41.9204	32.476	66.8482	38.5985	109.572	47.5721	68.3718	288.303	199.909	190.542
630.14	41.8262	32.4626	66.789	38.5997	109.556	47.6317	68.3591	288.233	199.867	190.322
630.63	41.7579	32.4521	66.7692	38.592	109.501	47.6859	68.4597	288.208	199.905	190.141
631.12	41.6867	32.433	66.7402	38.5865	109.464	47.7405	68.3157	288.111	199.953	189.971
631.61	41.6157	32.4001	66.73	38.5802	109.426	47.8108	68.2869	288.085	200.027	189.751
632.1	41.5473	32.3872	66.7271	38.5662	109.389	47.8621	68.1937	288.117	200.06	189.531
632.59	41.4719	32.4017	66.6808	38.547	109.359	47.898	68.196	288.108	200.054	189.336
633.08	41.4427	32.3611	66.7169	38.5209	109.219	47.9673	68.2164	288.112	200.063	189.183
633.57	41.3209	32.3511	66.7088	38.4952	109.148	48.0618	68.2949	288.076	200.093	189.032
634.06	41.2561	32.3133	66.712	38.4789	109.02	48.1478	68.5168	288.129	200.119	188.832
634.55	41.1786	32.254	66.716	38.4384	108.959	48.24	68.4977	288.14	200.127	188.633
635.04	41.1526	32.2221	66.6932	38.3947	108.92	48.3217	68.4401	288.228	200.101	188.438
635.53	41.0865	32.2115	66.6531	38.3595	108.889	48.4134	68.3757	288.326	200.079	188.26
636.02	41.0337	32.2	66.6196	38.32	108.909	48.5391	68.3834	288.455	200.072	188.033
636.51	41.0177	32.1737	66.5953	38.2719	108.913	48.657	68.3867	288.539	200.022	187.889
637	41.0339	32.167	66.55	38.225	108.934	48.7489	68.3815	288.55	199.96	187.73
637.49	41.0535	32.1495	66.623	38.1899	108.982	48.8144	68.3676	288.573	199.939	187.614
637.98	41.0279	32.1286	66.6395	38.16	109.033	48.8887	68.1789	288.59	199.954	187.469
638.47	41.0395	32.1236	66.6757	38.1296	109.136	49.0151	67.9502	288.567	199.881	187.29
638.96	41.0121	32.1074	66.6779	38.0943	109.132	49.0992	67.8334	288.562	199.892	187.147
639.45	40.9943	32.0553	66.7136	38.074	109.11	49.1753	67.7078	288.474	199.94	186.961
639.94	40.9569	32.0472	66.7291	38.0467	109.116	49.2419	67.6712	288.446	199.989	186.805
640.43	40.9109	32.0381	66.6822	37.9931	109.109	49.3022	67.802	288.457	200.077	186.646
640.92	40.8608	32.0911	66.6077	37.9529	109.125	49.3309	67.8344	288.451	200.11	186.513
641.41	40.7896	32.0974	66.6069	37.8972	109.123	49.3811	68.0147	288.44	200.145	186.378
641.9	40.6883	32.1092	66.5628	37.8525	109.171	49.4091	68.111	288.464	200.183	186.228
642.39	40.6703	32.1013	66.5587	37.8137	109.16	49.471	68.1214	288.493	200.276	186.038
642.88	40.6098	32.0875	66.5052	37.7927	109.181	49.5519	68.1676	288.55	200.333	185.891
643.37	40.5192	32.1011	66.4259	37.7631	109.169	49.6436	68.0979	288.555	200.323	185.726
643.86	40.3995	32.12	66.3687	37.7193	109.152	49.7036	67.956	288.537	200.287	185.548
644.35	40.3301	32.1103	66.3306	37.6799	109.187	49.7791	68.1392	288.553	200.308	185.411
644.84	40.2935	32.0891	66.2398	37.6271	109.257	49.8596	68.2393	288.518	200.363	185.278
645.33	40.2694	32.0599	66.0984	37.5805	109.282	49.9174	68.4222	288.444	200.391	185.172
645.82	40.2097	32.0463	66.0921	37.5442	109.299	49.9875	68.5958	288.455	200.428	185.064
646.31	40.1351	32.0283	65.9843	37.5115	109.323	50.0143	68.6124	288.5	200.511	184.986
646.8	40.0426	31.9865	65.9157	37.4807	109.361	50.0427	68.5062	288.555	200.572	184.889
647.29	39.9884	31.9567	65.8413	37.4489	109.452	50.0883	68.4796	288.534	200.649	184.83
647.78	39.9376	31.9317	65.7266	37.4379	109.51	50.1502	68.4757	288.365	200.727	184.738
648.27	39.8387	31.9123	65.6139	37.4538	109.571	50.2227	68.4281	288.28	200.846	184.629
648.76	39.7589	31.9102	65.5565	37.4605	109.671	50.2682	68.4356	288.154	200.891	184.559
649.25	39.7011	31.8662	65.4777	37.4637	109.722	50.3627	68.518	288.05	200.88	184.53
649.74	39.631	31.8477	65.4251	37.4777	109.758	50.4131	68.7178	287.967	200.819	184.514
650.23	39.5778	31.8149	65.3644	37.4901	109.774	50.4523	68.913	287.841	200.784	184.47
650.72	39.5194	31.778	65.2572	37.4866	109.791	50.4861	69.0326	287.778	200.82	184.414
651.21	39.4197	31.7439	65.1807	37.4891	109.802	50.4959	69.0064	287.693	200.869	184.327
651.7	39.3595	31.7094	65.0357	37.4833	109.833	50.5635	68.9997	287.55	200.923	184.227
652.19	39.3398	31.713	64.8982	37.4649	109.897	50.6279	68.902	287.364	200.96	184.14
652.68	39.2771	31.6953	64.6959	37.4372	109.976	50.6825	68.724	287.196	200.929	184.062
653.17	39.18	31.6982	64.4392	37.4088	110.071	50.7191	68.5461	287.047	200.894	183.975
653.66	39.105	31.7018	64.2426	37.4082	110.124	50.7068	68.4101	286.946	200.845	183.926
654.15	39.028	31.7115	63.9503	37.3823	110.184	50.6843	68.431	286.874	200.847	183.813
654.64	38.9666	31.7039	63.7903	37.3372	110.187	50.6086	68.3483	286.902	200.853	183.727
655.13	38.8956	31.7011	63.5734	37.3062	110.21	50.5182	68.2853	286.872	200.817	183.626
655.62	38.8581	31.7595	63.3508	37.2607	110.24	50.4216	68.2617	286.832	200.839	183.472
656.11	38.8058	31.7875	63.1124	37.2042	110.266	50.355	68.1009	286.885	200.817	183.308
656.6	38.7623	31.7751	62.9267	37.1515	110.406	50.2742	68.507	286.946	200.854	183.113
657.09	38.7226	31.7901	62.7765	37.1378	110.492	50.2322	68.2952	286.928	200.843	182.985
657.58	38.6538	31.7753	62.6218	37.1044	110.637	50.1715	69.0232	286.884	200.839	182.823
658.07	38.5608	31.7615	62.5175	37.0828	110.749	50.0671	69.4446	286.838	200.857	182.649
658.56	38.49	31.7789	62.3799	37.0713	110.826	49.9834	69.5654	286.816	200.874	182.489
659.05	38.4542	31.8096	62.2207	37.0528	110.917	49.9002	69.6021	286.821	200.861	182.289
659.54	38.421	31.8246	62.0846	37.0378	111.025	49.8017	69.8092	286.779	200.876	182.147
660.03	38.3583	31.8373	61.9358	37.0091	111.084	49.7167	70.0246	286.749	200.857	181.954
660.52	38.2942	31.8545	61.69	36.9805	111.025	49.6266	69.9229	286.816	200.798	181.796
661.01	38.2332	31.8624	61.3787	36.9555	110.972	49.5421	70.0715	286.878	200.773	181.681
661.5	38.1508	31.8596	61.135	36.9434	110.958	49.4331	69.9612	286.94	200.748	181.615
661.99	38.0475	31.8757	60.8169	36.9248	111.016	49.3479	69.8186	287.009	200.718	181.502
662.48	37.9755	31.853	60.6171	36.8892	111.088	49.2309	69.6592	287.088	200.694	181.405
662.97	37.9304	31.8169	60.4985	36.8534	111.177	49.1113	69.5196	287.175	200.718	181.308
663.46	37.8325	31.7561	60.3944	36.8124	111.248	49.0003	69.3151	287.366	200.7	181.202
663.95	37.742	31.7225	60.2037	36.7615	111.331	48.8928	69.516	287.485	200.657	181.062
664.44	37.6834	31.6845	60.0419	36.7204	111.36	48.7481	69.8492	287.564	200.6	180.906
664.93	37.6272	31.6372	59.8981	36.6604	111.412	48.6246	70.1444	287.638	200.583	180.748
665.42	37.5824	31.586	59.7523	36.5979	111.466	48.5117	70.5145	287.635	200.571	180.579
665.91	37.5763	31.5878	59.678	36.5592	111.469	48.3574	70.495	287.692	200.585	180.456
666.4	37.5592	31.5715	59.5798	36.5119	111.44	48.2138	70.4375	287.714	200.553	180.387
666.89	37.5632	31.5322	59.4924	36.4661	111.424	48.0718	70.3064	287.808	200.528	180.268
667.38	37.5574	31.5401	59.4994	36.4301	111.454	47.9328	70.3981	287.983	200.484	180.105
667.87	37.5538	31.5253	59.483	36.4125	111.42	47.8099	70.7662	288.075	200.438	179.92
668.36	37.5105	31.5332	59.4735	36.3959	111.508	47.6657	71.1224	288.084	200.349	179.776
668.85	37.4546	31.5414	59.4102	36.3564	111.635	47.5281	71.4139	288.152	200.258	179.609
669.34	37.414	31.5942	59.3317	36.3514	111.737	47.4092	71.7081	288.197	200.205	179.431
669.83	37.3928	31.5938	59.2649	36.3394	111.811	47.2715	71.9192	288.291	200.209	179.255
670.32	37.3604	31.617	59.2176	36.3415	111.834	47.1283	72.1295	288.318	200.182	179.04
670.81	37.296	31.6485	59.1596	36.337	111.993	46.958	72.5987	288.343	200.231	178.861
671.3	37.2648	31.6802	59.0547	36.3231	112.223	46.8198	72.9347	288.289	200.271	178.712
671.79	37.2698	31.714	58.966	36.3084	112.317	46.6478	73.2513	288.272	200.257	178.587
672.28	37.2346	31.7346	58.8573	36.2998	112.264	46.4632	73.472	288.21	200.219	178.438
672.77	37.245	31.7139	58.7401	36.281	112.314	46.2935	73.7272	288.114	200.24	178.29
673.26	37.185	31.7179	58.6514	36.2884	112.377	46.165	73.879	288.01	200.261	178.124
673.75	37.1044	31.7251	58.5539	36.2639	112.463	46.0155	74.0737	287.969	200.297	177.979
674.24	37.0282	31.7405	58.4862	36.2492	112.529	45.8675	74.3312	287.877	200.318	177.845
674.73	36.9887	31.7619	58.379	36.2582	112.587	45.7072	74.6033	287.89	200.275	177.663
675.22	36.9453	31.8004	58.3202	36.2491	112.599	45.5379	74.8511	287.816	200.25	177.488
675.71	36.8914	31.8158	58.2639	36.2437	112.599	45.3456	75.0485	287.809	200.235	177.286
676.2	36.8684	31.8478	58.2618	36.2385	112.596	45.2095	75.207	287.775	200.259	177.09
676.69	36.9109	31.8368	58.2352	36.2451	112.57	45.1606	75.3799	287.676	200.223	176.887
677.18	36.9247	31.838	58.2155	36.2474	112.515	45.0375	75.5327	287.687	200.148	176.728
677.67	36.9324	31.8248	58.125	36.2612	112.472	44.8958	75.6882	287.664	200.167	176.564
678.16	36.9079	31.7923	58.1266	36.2797	112.403	44.7718	75.7183	287.718	200.209	176.375
678.65	36.9352	31.7739	58.0801	36.3228	112.285	44.6336	75.7584	287.766	200.183	176.145
679.14	36.9013	31.7873	58.016	36.3567	112.153	44.4523	75.7782	287.772	200.189	175.921
679.63	36.8919	31.806	57.9745	36.3726	112.079	44.3006	75.7847	287.841	200.132	175.681
680.12	36.887	31.7982	57.962	36.3633	111.988	44.1753	75.87	287.9	200.025	175.426
680.61	36.8524	31.8012	57.8979	36.3856	111.99	44.0484	75.8749	287.963	199.975	175.224
681.1	36.7563	31.7862	57.813	36.4081	111.961	43.9382	76.0382	288.012	199.945	174.995
681.59	36.7237	31.7568	57.7617	36.4066	111.926	43.8574	76.0504	288.038	199.896	174.745
682.08	36.7363	31.7413	57.6904	36.4116	111.905	43.7469	76.1108	288.017	199.911	174.465
682.57	36.7426	31.7469	57.6653	36.4105	111.928	43.6583	76.1489	287.81	199.879	174.242
683.06	36.7835	31.7444	57.614	36.4282	111.923	43.5408	76.1887	287.779	199.816	174.031
683.55	36.8472	31.7248	57.5969	36.3967	111.979	43.4421	76.1766	287.655	199.716	173.837
684.04	36.8853	31.7308	57.5258	36.4036	111.971	43.3368	76.1311	287.645	199.65	173.626
684.53	36.86	31.7081	57.5254	36.4144	111.945	43.227	76.0904	287.661	199.594	173.415
685.02	36.8642	31.6791	57.538	36.3907	111.945	43.0934	76.0711	287.644	199.584	173.22
685.51	36.9111	31.6934	57.5384	36.3791	111.962	42.9968	76.0585	287.695	199.535	172.996
686	36.929	31.6891	57.6156	36.362	111.967	42.9154	75.9804	287.738	199.442	172.761
686.49	36.9228	31.7254	57.6287	36.3486	111.967	42.828	75.8554	287.755	199.43	172.519
686.98	36.9134	31.7432	57.6338	36.3449	111.975	42.7305	75.7553	287.713	199.495	172.244
687.47	36.9338	31.7507	57.6193	36.3416	111.995	42.6303	75.4782	287.665	199.513	172.023
687.96	36.916	31.7698	57.6983	36.3341	112.044	42.5195	75.3483	287.642	199.499	171.785
688.45	36.8524	31.7482	57.6727	36.3203	112.084	42.4067	75.2958	287.579	199.553	171.538
688.94	36.8019	31.7513	57.6171	36.3053	112.159	42.2995	75.2701	287.582	199.527	171.314
689.43	36.7853	31.783	57.5956	36.277	112.299	42.1818	75.1847	287.594	199.507	171.085
689.92	36.8025	31.7892	57.5566	36.2406	112.287	42.0885	75.1138	287.604	199.542	170.877
690.41	36.8069	31.7504	57.557	36.2265	112.306	41.9986	75.0892	287.7	199.537	170.655
690.9	36.7623	31.7346	57.5396	36.2189	112.202	41.8975	75.0025	287.794	199.522	170.439
691.39	36.7751	31.7488	57.5204	36.197	112.085	41.7852	74.9438	287.848	199.477	170.187
691.88	36.7278	31.7718	57.4773	36.197	112.03	41.6818	74.7815	287.938	199.399	169.958
692.37	36.7348	31.7664	57.4168	36.1823	111.947	41.5833	74.7117	287.961	199.31	169.744
692.86	36.76	31.7405	57.3779	36.1799	111.906	41.5225	74.5127	288.001	199.32	169.53
693.35	36.7428	31.7667	57.286	36.2017	111.84	41.423	74.3084	288.08	199.27	169.344
693.84	36.69	31.7844	57.2332	36.2027	111.843	41.3107	74.177	288.142	199.216	169.119
694.33	36.6947	31.787	57.1773	36.2057	111.788	41.2294	74.0222	288.183	199.171	168.933
694.82	36.6554	31.8023	57.2167	36.2116	111.773	41.1503	73.8676	288.161	199.137	168.724
695.31	36.6662	31.8153	57.2777	36.2217	111.73	41.0753	73.7499	288.159	199.108	168.49
695.8	36.7132	31.8523	57.3473	36.2428	111.712	41.023	73.7036	288.18	199.03	168.185
696.29	36.7302	31.8926	57.4131	36.2627	111.769	40.9783	73.6777	288.217	198.895	167.941
696.78	36.7484	31.9184	57.4047	36.2779	111.806	40.9219	73.6099	288.166	198.784	167.713
697.27	36.7651	31.9644	57.3677	36.2735	111.813	40.8484	73.5225	288.17	198.654	167.537
697.76	36.7546	31.9733	57.3257	36.2862	111.823	40.8253	73.4411	288.19	198.534	167.364
698.25	36.7398	32.0007	57.3169	36.3087	111.87	40.763	73.3827	288.278	198.45	167.231
698.74	36.7487	32.0572	57.2699	36.3247	111.841	40.694	73.1244	288.334	198.434	167.073
699.23	36.7648	32.121	57.2177	36.3268	111.894	40.6461	72.991	288.366	198.379	166.855
699.72	36.7457	32.1767	57.1971	36.2985	111.928	40.6075	72.9232	288.416	198.317	166.705
700.21	36.7376	32.2076	57.1746	36.2793	111.936	40.54	72.7101	288.455	198.161	166.521
700.7	36.717	32.2245	57.1293	36.2746	111.965	40.4661	72.528	288.5	198.077	166.321
701.19	36.7297	32.2743	57.0973	36.2574	112.116	40.4163	72.4078	288.504	197.946	166.167
701.68	36.7089	32.3165	57.1159	36.2368	112.152	40.3854	72.4506	288.501	197.856	166.022
702.17	36.6854	32.3622	57.1056	36.2186	112.207	40.2703	72.3654	288.707	197.794	165.851
702.66	36.6927	32.4367	57.0919	36.2223	112.261	40.1958	72.2961	288.94	197.749	165.67
703.15	36.7166	32.4762	57.1544	36.1908	112.29	40.1326	72.0627	289.052	197.631	165.512
703.64	36.7525	32.4975	57.1597	36.1674	112.279	40.0835	71.9557	289.102	197.593	165.346
704.13	36.783	32.5814	57.1961	36.1305	112.283	40.0312	72.0863	289.15	197.529	165.168
704.62	36.7839	32.6872	57.2055	36.1139	112.358	40.0081	72.1761	289.154	197.441	164.988
705.11	36.8122	32.7242	57.2567	36.0566	112.37	39.9311	72.0534	289.154	197.32	164.819
705.6	36.8274	32.7592	57.3113	36.0105	112.442	39.9138	72.072	289.161	197.21	164.62
706.09	36.8258	32.8307	57.289	35.9778	112.471	39.9078	72.3434	289.182	197.147	164.346
706.58	36.8109	32.8912	57.2427	35.9379	112.482	39.8513	72.5366	289.231	197.077	164.119
707.07	36.8494	32.9303	57.2623	35.9043	112.538	39.8037	72.7814	289.255	197.028	163.883
707.56	36.8697	32.9941	57.2819	35.9168	112.608	39.7659	72.8555	289.241	196.933	163.654
708.05	36.867	33.0656	57.219	35.9258	112.658	39.7548	72.977	289.252	196.848	163.468
708.54	36.8226	33.1161	57.1899	35.946	112.715	39.691	73.0138	289.259	196.777	163.224
709.03	36.8168	33.163	57.1624	35.9636	112.775	39.6564	72.9638	289.278	196.751	162.932
709.52	36.7862	33.1679	57.1847	35.967	112.777	39.6499	72.9104	289.334	196.722	162.63
710.01	36.8202	33.2061	57.1562	35.9832	112.75	39.6315	72.9643	289.323	196.671	162.363
710.5	36.8772	33.248	57.0946	36.0054	112.741	39.641	73.1304	289.271	196.643	162.116
710.99	36.9035	33.2519	57.0118	36.0094	112.736	39.6067	73.1701	289.269	196.605	161.861
711.48	36.8968	33.2562	56.9678	36.0273	112.767	39.5546	73.1147	289.226	196.511	161.631
711.97	36.9039	33.2725	56.9948	36.0423	112.764	39.4787	73.0084	289.212	196.409	161.371
712.46	36.9203	33.3086	56.9869	36.0437	112.77	39.4179	72.9646	289.158	196.343	161.078
712.95	36.9541	33.3164	56.9588	36.0677	112.792	39.3799	73.0058	289.137	196.256	160.777
713.44	36.9778	33.3266	56.9045	36.0867	112.79	39.3323	72.8963	289.128	196.101	160.503
713.93	36.9886	33.342	56.8159	36.1042	112.702	39.2925	72.7535	289.134	196.016	160.211
714.42	36.9772	33.3581	56.7149	36.111	112.694	39.2321	72.9122	289.123	195.954	159.886
714.91	37.0081	33.3798	56.6903	36.1217	112.635	39.1935	73.0571	289.154	195.894	159.554
715.4	37.0364	33.3805	56.6634	36.117	112.656	39.1656	73.0799	289.103	195.866	159.267
715.89	37.0404	33.3892	56.6517	36.1083	112.687	39.1183	72.9498	289.052	195.74	158.97
716.38	37.0154	33.4329	56.6554	36.0967	112.662	39.0445	72.9472	289.063	195.632	158.646
716.87	36.9704	33.4371	56.6812	36.0941	112.583	39.013	72.863	288.977	195.53	158.312
717.36	36.9036	33.4764	56.7355	36.1032	112.519	39.0008	72.95	288.93	195.426	157.961
717.85	36.8895	33.4684	56.7816	36.1388	112.499	39.0012	73.0754	288.862	195.31	157.592
718.34	36.8757	33.4791	56.7648	36.1746	112.531	38.9977	73.2735	288.829	195.238	157.251
718.83	36.8716	33.526	56.7342	36.2055	112.479	38.9163	73.3915	288.754	195.202	156.933
719.32	36.8944	33.5527	56.7161	36.2276	112.516	38.8608	73.6731	288.731	195.109	156.539
719.81	36.9446	33.5579	56.6702	36.2582	112.52	38.8318	73.7805	288.743	195.053	156.149
720.3	36.9769	33.5819	56.5787	36.2638	112.502	38.7698	74.0844	288.755	194.984	155.802
720.79	37.0062	33.6178	56.5419	36.2763	112.526	38.7251	74.3113	288.775	194.92	155.448
721.28	37.0326	33.6516	56.5003	36.28	112.55	38.7075	74.4085	288.822	194.834	155.053
721.77	37.0583	33.6693	56.4302	36.2896	112.523	38.7353	74.5068	288.83	194.689	154.653
722.26	37.08	33.699	56.3913	36.2836	112.527	38.6932	74.4891	288.83	194.58	154.209
722.75	37.1057	33.7406	56.3591	36.3023	112.555	38.6625	74.4742	288.83	194.495	153.866
723.24	37.0844	33.7339	56.3334	36.3266	112.538	38.6209	74.4066	288.822	194.372	153.43
723.73	37.0711	33.7246	56.2792	36.3359	112.533	38.6353	74.6284	288.766	194.258	153.007
724.22	37.0503	33.7229	56.3006	36.3553	112.522	38.6218	74.8366	288.69	194.134	152.544
724.71	37.0352	33.7288	56.3626	36.3985	112.527	38.6216	74.6187	288.612	194.079	152.124
725.2	37.06	33.7236	56.5076	36.4338	112.547	38.6159	74.8001	288.425	194.04	151.729
725.69	37.0646	33.6998	56.5998	36.49	112.566	38.6046	74.9938	288.281	193.911	151.356
726.18	37.0354	33.6935	56.6283	36.506	112.544	38.6174	75.2492	288.165	193.69	150.931
726.67	37.0263	33.6989	56.6366	36.5199	112.524	38.6439	75.7643	288.003	193.506	150.51
727.16	37.0279	33.6658	56.6566	36.5446	112.489	38.6512	76.0931	287.878	193.368	150.108
727.65	36.9839	33.6263	56.6104	36.5688	112.409	38.6465	76.3874	287.792	193.244	149.826
728.14	36.974	33.6129	56.5938	36.5685	112.4	38.6388	76.6431	287.746	193.145	149.47
728.63	36.9705	33.6516	56.5257	36.6032	112.396	38.6171	76.7277	287.677	193.047	149.123
729.12	36.9708	33.6758	56.4385	36.5989	112.467	38.6018	76.8661	287.597	192.886	148.783
729.61	37.0108	33.6382	56.3939	36.6059	112.487	38.6172	76.9757	287.522	192.732	148.446
730.1	37.0294	33.6348	56.4052	36.6304	112.588	38.6346	76.9955	287.424	192.589	148.118
730.59	37.0355	33.6444	56.3692	36.6501	112.668	38.6545	76.887	287.412	192.492	147.841
731.08	37.0628	33.6443	56.3507	36.6518	112.753	38.6589	77.0113	287.431	192.395	147.516
731.57	37.0844	33.6135	56.2834	36.653	112.924	38.6579	77.0491	287.467	192.296	147.14
732.06	37.0469	33.6129	56.2728	36.6545	113.089	38.675	77.2385	287.514	192.109	146.743
732.55	37.0645	33.5553	56.2703	36.6802	113.275	38.6651	77.4947	287.57	191.979	146.431
733.04	37.0748	33.4976	56.3082	36.691	113.405	38.6826	77.7782	287.665	191.876	146.141
733.53	37.0915	33.4701	56.2968	36.7152	113.543	38.6991	78.0507	287.663	191.78	145.753
734.02	37.1044	33.4485	56.2709	36.742	113.608	38.6989	78.3341	287.744	191.694	145.403
734.51	37.1507	33.4117	56.241	36.7557	113.619	38.7116	78.4934	287.81	191.664	145.086
735	37.2071	33.384	56.2424	36.7803	113.714	38.7706	78.7246	287.927	191.627	144.69
735.49	37.2412	33.372	56.2504	36.798	113.764	38.7935	78.9338	287.999	191.516	144.32
735.98	37.2276	33.3596	56.2354	36.8109	113.806	38.8255	79.1617	288.001	191.43	144
736.47	37.2588	33.3535	56.2294	36.8291	113.855	38.8333	79.3119	288.029	191.336	143.68
736.96	37.2661	33.3221	56.201	36.8177	113.894	38.8283	79.4988	288.065	191.3	143.326
737.45	37.2849	33.2949	56.1604	36.8271	113.974	38.7823	79.6395	288.018	191.258	142.968
737.94	37.299	33.2825	56.133	36.8417	114.065	38.7499	79.7613	287.99	191.184	142.6
738.43	37.3127	33.2878	56.079	36.8575	114.137	38.731	79.8879	288.004	191.133	142.257
738.92	37.3288	33.2924	56.0445	36.8652	114.151	38.6932	79.9773	288.019	191.054	141.949
739.41	37.3293	33.3354	56.0211	36.8658	114.181	38.6829	79.9886	288.085	191.032	141.586
739.9	37.3378	33.365	55.9781	36.8645	114.2	38.6636	80.1305	288.196	191.029	141.234
740.39	37.4085	33.3855	55.9029	36.875	114.224	38.6235	80.1405	288.257	190.974	140.879
740.88	37.4281	33.4085	55.816	36.8898	114.297	38.5882	80.1724	288.362	190.958	140.532
741.37	37.4382	33.4086	55.7788	36.925	114.382	38.593	80.1765	288.449	190.943	140.214
741.86	37.456	33.4049	55.7353	36.9588	114.442	38.5762	80.171	288.534	190.939	139.877
742.35	37.4772	33.4146	55.7266	36.9852	114.466	38.5742	80.1883	288.565	190.96	139.541
742.84	37.4702	33.4074	55.7103	36.994	114.514	38.5666	80.1809	288.555	190.928	139.215
743.33	37.4909	33.3975	55.6613	37.0087	114.508	38.5348	80.2139	288.634	190.911	138.871
743.82	37.526	33.3654	55.614	37.0307	114.571	38.502	80.1849	288.709	190.869	138.513
744.31	37.565	33.3465	55.581	37.0496	114.647	38.4537	80.1957	288.75	190.794	138.135
744.8	37.6035	33.2963	55.5649	37.0693	114.746	38.383	80.2168	288.669	190.739	137.823
745.29	37.6097	33.2651	55.626	37.0644	114.853	38.3515	80.2092	288.658	190.665	137.48
745.78	37.6231	33.2397	55.6426	37.0803	114.851	38.3268	80.1583	288.724	190.582	137.118
746.27	37.6473	33.2954	55.6879	37.0942	114.914	38.3117	80.1375	288.725	190.524	136.775
746.76	37.6502	33.303	55.7373	37.1126	114.939	38.3218	80.1199	288.719	190.493	136.429
747.25	37.685	33.3105	55.7978	37.1425	114.927	38.2965	80.1137	288.755	190.434	136.107
747.74	37.6826	33.3049	55.8753	37.1638	114.924	38.2625	80.132	288.755	190.36	135.81
748.23	37.6715	33.2975	55.9207	37.1782	114.97	38.2462	80.1834	288.809	190.311	135.471
748.72	37.6512	33.2543	56.0324	37.1823	114.954	38.2372	80.1687	288.842	190.274	135.144
749.21	37.6504	33.2424	56.1602	37.2023	114.919	38.2396	80.2181	288.844	190.257	134.769
749.7	37.6186	33.1596	56.2204	37.234	114.94	38.1959	80.3029	288.846	190.212	134.31
750.19	37.6247	33.1297	56.2276	37.2464	114.961	38.1215	80.3999	288.832	190.12	133.921
750.68	37.6044	33.0837	56.2576	37.2904	114.995	38.0775	80.4562	288.895	190.098	133.565
751.17	37.6009	33.0285	56.2486	37.3214	115.021	38.0411	80.261	288.931	190.037	133.171
751.66	37.6166	32.9963	56.2872	37.3529	114.958	38.0501	80.2589	289.009	189.982	132.82
752.15	37.654	32.9426	56.3466	37.3616	114.936	38.0246	80.2945	289.079	189.939	132.45
752.64	37.6946	32.9163	56.409	37.3743	114.839	38.0003	80.2212	289.122	189.922	132.036
753.13	37.7291	32.8766	56.4612	37.3906	114.803	38.0081	80.2716	289.095	189.861	131.667
753.62	37.7931	32.8331	56.5579	37.4188	114.743	38.0135	80.2722	289.081	189.774	131.272
754.11	37.8428	32.7829	56.6418	37.4445	114.689	38.0162	80.357	289.092	189.682	130.882
754.6	37.885	32.736	56.7175	37.451	114.717	38.0413	80.2899	289.049	189.606	130.472
755.09	37.9225	32.7055	56.8415	37.4904	114.746	38.0517	80.2992	288.968	189.548	130.016
755.58	37.9568	32.6908	56.934	37.5424	114.767	38.031	80.2485	288.963	189.481	129.642
756.07	38.0003	32.6702	57.0039	37.6106	114.763	38.038	80.2482	288.918	189.411	129.277
756.56	38.0255	32.6597	57.0921	37.6715	114.764	38.0571	80.3276	288.843	189.323	128.764
757.05	38.0704	32.7193	57.2317	37.7301	114.721	38.0478	80.3659	288.773	189.217	128.355
757.54	38.1231	32.7276	57.3224	37.797	114.702	38.0166	80.4643	288.681	189.097	127.876
758.03	38.1432	32.702	57.3935	37.8527	114.742	38.0044	80.6763	288.555	188.968	127.449
758.52	38.1414	32.6841	57.4621	37.9008	114.804	38.0423	80.7157	288.415	188.891	126.93
759.01	38.142	32.6672	57.494	37.9479	114.806	38.0611	80.8178	288.301	188.741	126.451
759.5	38.1285	32.6433	57.6055	38.0042	114.778	38.0819	80.8646	288.201	188.601	126.022
759.99	38.1525	32.621	57.6102	38.0752	114.79	38.0799	80.9548	288.092	188.481	125.56
760.48	38.1895	32.5971	57.7564	38.1314	114.791	38.1026	81.0949	288.044	188.335	125.147
760.97	38.1833	32.5735	57.8249	38.1744	114.754	38.1043	81.2413	287.94	188.141	124.817
761.46	38.2057	32.5618	57.8646	38.1939	114.968	38.1013	81.2313	287.887	188.062	124.493
761.95	38.2274	32.5513	57.8057	38.2328	114.941	38.0776	81.2899	287.847	187.961	124.187
762.44	38.2054	32.5804	57.7904	38.2911	114.95	38.0866	81.3432	287.805	187.906	123.896
762.93	38.2482	32.6041	57.7936	38.3229	114.914	38.0895	81.4039	287.812	187.828	123.627
763.42	38.2186	32.6044	57.8183	38.3686	114.899	38.0894	81.4537	287.823	187.714	123.335
763.91	38.2574	32.6509	57.8805	38.3936	114.819	38.1363	81.4402	287.842	187.644	123.073
764.4	38.2971	32.6553	57.9169	38.4256	114.712	38.1454	81.5712	287.889	187.565	122.828
764.89	38.2928	32.6674	57.9054	38.4864	114.588	38.1594	81.6644	287.932	187.438	122.538
765.38	38.323	32.6924	57.8761	38.55	114.527	38.1381	81.709	287.971	187.334	122.308
765.87	38.3458	32.6815	57.8205	38.608	114.428	38.1254	81.7925	288.051	187.261	122.109
766.36	38.3259	32.7099	57.7312	38.6491	114.308	38.1223	81.7907	288.154	187.196	121.94
766.85	38.2999	32.7149	57.6601	38.6789	114.153	38.1261	81.7583	288.197	187.118	121.751
767.34	38.301	32.7122	57.5674	38.6833	114.117	38.1231	81.8144	288.248	187.006	121.526
767.83	38.2971	32.6539	57.4896	38.7053	114.063	38.1039	81.7794	288.332	186.847	121.331
768.32	38.3169	32.6091	57.3903	38.7079	113.99	38.1024	81.8949	288.318	186.773	121.134
768.81	38.3367	32.5856	57.3338	38.7071	113.929	38.1061	81.8886	288.356	186.662	120.992
769.3	38.291	32.5559	57.2593	38.7289	113.816	38.1207	81.5962	288.39	186.558	120.845
769.79	38.2923	32.5501	57.2038	38.7456	113.742	38.1294	81.4224	288.395	186.448	120.683
770.28	38.3735	32.5281	57.1779	38.769	113.73	38.1649	81.173	288.412	186.362	120.512
770.77	38.355	32.4881	57.1011	38.7827	113.697	38.1658	81.146	288.443	186.248	120.402
771.26	38.3141	32.5024	57.0644	38.7881	113.618	38.1762	81.0848	288.477	186.124	120.322
771.75	38.2942	32.5216	57.0635	38.7811	113.527	38.1822	81.1447	288.451	186.034	120.136
772.24	38.2658	32.5107	57.014	38.7868	113.522	38.1831	81.2563	288.411	185.967	119.9
772.73	38.2966	32.4818	56.9538	38.8167	113.464	38.204	81.3989	288.457	185.908	119.664
773.22	38.3136	32.4705	56.875	38.8239	113.409	38.1971	81.415	288.441	185.762	119.39
773.71	38.3743	32.4273	56.8487	38.8058	113.368	38.1888	81.581	288.439	185.666	119.169
774.2	38.3561	32.406	56.8407	38.8285	113.329	38.1917	81.787	288.488	185.526	118.92
774.69	38.3391	32.3825	56.8136	38.8677	113.351	38.2235	81.9441	288.565	185.354	118.706
775.18	38.3775	32.3124	56.76	38.8942	113.419	38.2497	82.1085	288.623	185.209	118.545
775.67	38.3661	32.2563	56.6708	38.9061	113.462	38.2219	82.2036	288.663	185.06	118.386
776.16	38.3674	32.1894	56.5693	38.9302	113.49	38.2257	82.2788	288.682	184.997	118.3
776.65	38.3443	32.1727	56.4738	38.9346	113.544	38.2497	82.3515	288.664	184.91	118.09
777.14	38.332	32.1182	56.3765	38.9544	113.662	38.2411	82.4124	288.641	184.896	117.877
777.63	38.2913	32.0955	56.2728	38.9529	113.756	38.2388	82.4488	288.624	184.944	117.652
778.12	38.273	32.0436	56.1537	38.9681	113.866	38.252	82.5257	288.595	184.863	117.409
778.61	38.2836	31.9842	56.0563	38.9827	114.006	38.2477	82.577	288.573	184.757	117.191
779.1	38.2779	31.9372	56.0071	38.9882	114.082	38.2504	82.5984	288.54	184.661	117.031
779.59	38.2619	31.8805	55.9689	38.9903	114.103	38.2302	82.5816	288.53	184.615	116.88
780.08	38.2415	31.8283	55.9433	38.9838	114.121	38.2577	82.5837	288.571	184.519	116.674
780.57	38.2418	31.7865	55.8311	38.9977	114.166	38.2677	82.4937	288.581	184.342	116.377
781.06	38.2207	31.7797	55.7433	39.0066	114.201	38.2614	82.4654	288.575	184.267	116.071
781.55	38.2407	31.7844	55.6647	39.0017	114.205	38.2402	82.4549	288.61	184.275	115.821
782.04	38.2458	31.7448	55.6206	39.0057	114.178	38.2396	82.4483	288.602	184.197	115.557
782.53	38.2338	31.7134	55.5915	39.0025	114.144	38.2549	82.4345	288.6	184.052	115.299
783.02	38.1955	31.7005	55.5943	39.0201	114.195	38.2665	82.4014	288.594	183.95	115.057
783.51	38.1992	31.6624	55.5821	39.059	114.168	38.263	82.2895	288.582	183.881	114.884
784	38.2191	31.6215	55.57	39.0934	114.142	38.2583	82.2316	288.548	183.8	114.644
784.49	38.2212	31.5777	55.5568	39.1284	114.059	38.2847	82.191	288.566	183.703	114.394
784.98	38.2227	31.5415	55.6007	39.1561	113.995	38.2926	82.1825	288.604	183.579	114.169
785.47	38.2259	31.5259	55.5739	39.1745	113.907	38.3041	82.1543	288.639	183.448	113.889
785.96	38.2109	31.4753	55.5656	39.1766	113.858	38.331	82.1677	288.684	183.315	113.631
786.45	38.1787	31.4564	55.5674	39.1948	113.897	38.3465	82.1682	288.722	183.227	113.376
786.94	38.174	31.4261	55.5623	39.2139	113.865	38.3424	82.148	288.756	183.13	113.141
787.43	38.1669	31.377	55.5506	39.228	113.808	38.3313	82.0828	288.812	183.077	112.881
787.92	38.1629	31.3425	55.5575	39.2325	113.765	38.2839	81.9332	288.856	182.966	112.599
788.41	38.1496	31.3147	55.567	39.2446	113.705	38.245	81.919	288.893	182.898	112.431
788.9	38.1429	31.2714	55.5274	39.2693	113.664	38.1911	81.8039	288.946	182.84	112.3
789.39	38.1007	31.2362	55.4817	39.2921	113.574	38.1451	81.7062	289.021	182.772	112.152
789.88	38.0624	31.198	55.4311	39.3142	113.506	38.081	81.6406	289.057	182.705	112.011
790.37	38.0314	31.1726	55.3226	39.3524	113.476	38.0198	81.5532	289.101	182.653	111.904
790.86	38.0204	31.1373	55.233	39.3997	113.48	37.9662	81.503	289.107	182.571	111.793
791.35	37.9787	31.1573	55.1587	39.4488	113.473	37.9	81.4814	289.096	182.573	111.79
791.84	37.9331	31.1854	55.106	39.4656	113.429	37.8497	81.4083	289.056	182.536	111.668
792.33	37.9025	31.2044	55.0028	39.4633	113.408	37.7783	81.0858	289.044	182.449	111.491
792.82	37.8259	31.2232	54.9419	39.4799	113.355	37.7182	80.8706	289.046	182.379	111.28
793.31	37.7823	31.2496	54.8896	39.487	113.279	37.6865	80.7337	289.102	182.312	111.057
793.8	37.7401	31.2561	54.8623	39.478	113.208	37.6717	80.6649	289.12	182.243	110.831
794.29	37.7319	31.266	54.8458	39.4998	113.149	37.6496	80.6596	289.113	182.221	110.576
794.78	37.7273	31.2623	54.8207	39.5171	113.11	37.5837	80.7258	289.103	182.194	110.327
795.27	37.7453	31.2506	54.8178	39.536	113.107	37.5405	80.6757	289.122	182.116	110.07
795.76	37.7849	31.2262	54.8388	39.5711	113.12	37.5133	80.7143	289.17	182.073	109.794
796.25	37.747	31.21	54.8913	39.6045	113.099	37.444	80.7022	289.21	182.004	109.563
796.74	37.7299	31.2231	54.8678	39.6365	113.037	37.3635	80.7463	289.263	181.948	109.362
797.23	37.7312	31.2368	54.761	39.6512	112.968	37.2844	80.7733	289.306	181.894	109.192
797.72	37.6848	31.2212	54.738	39.6687	112.88	37.1846	80.7772	289.337	181.889	109.004
798.21	37.6301	31.252	54.727	39.6853	112.805	37.0898	80.7621	289.366	181.851	108.82
798.7	37.6034	31.3025	54.7203	39.7114	112.722	36.9949	80.7753	289.375	181.788	108.633
799.19	37.5719	31.3801	54.6855	39.7197	112.619	36.9203	80.7646	289.425	181.704	108.414
799.68	37.5339	31.4032	54.689	39.7213	112.444	36.8272	80.7182	289.463	181.696	108.241
800.17	37.5007	31.4629	54.6814	39.7183	112.284	36.7329	80.752	289.494	181.563	108.068
800.66	37.465	31.4827	54.708	39.7373	112.091	36.6033	80.762	289.477	181.473	107.853
801.15	37.4188	31.4974	54.758	39.76	111.954	36.4624	80.6273	289.431	181.349	107.75
801.64	37.3807	31.5548	54.7803	39.763	111.8	36.3247	80.5029	289.433	181.258	107.671
802.13	37.3672	31.6399	54.7325	39.7722	111.64	36.2265	80.4335	289.439	181.197	107.572
802.62	37.3722	31.7037	54.6857	39.7835	111.475	36.1262	80.4179	289.452	181.105	107.478
803.11	37.3693	31.759	54.6559	39.786	111.416	36.0003	80.3487	289.387	181.04	107.359
803.6	37.3246	31.7922	54.6215	39.7839	111.306	35.8907	80.2448	289.4	181.015	107.227
804.09	37.3264	31.7966	54.6368	39.7983	111.156	35.7574	80.1607	289.38	180.941	107.05
804.58	37.2953	31.7981	54.6205	39.8102	111.117	35.6281	80.1053	289.252	180.867	106.894
805.07	37.2721	31.8241	54.6177	39.8502	111.037	35.5063	80.0267	289.175	180.805	106.766
805.56	37.2125	31.8563	54.6637	39.8767	110.916	35.3734	79.8981	289.112	180.762	106.607
806.05	37.1891	31.8837	54.7156	39.9064	110.733	35.2605	79.7307	289.053	180.646	106.486
806.54	37.126	31.907	54.7802	39.946	110.594	35.1444	79.5485	289	180.612	106.313
807.03	37.0784	31.9403	54.8411	39.9496	110.458	35.0139	79.4234	288.935	180.466	106.143
807.52	37.0112	31.9811	54.8636	39.9589	110.339	34.9223	79.2506	288.834	180.383	105.988
808.01	36.9693	32.0175	54.8746	39.9986	110.142	34.8341	79.1316	288.742	180.371	105.892
808.5	36.926	32.081	54.8518	40.0219	110.119	34.7288	78.9528	288.693	180.332	105.75
808.99	36.9045	32.1359	54.7935	40.0225	110.075	34.656	78.8635	288.685	180.231	105.599
809.48	36.8688	32.1724	54.7861	40.0321	109.972	34.5431	78.7501	288.638	180.149	105.476
809.97	36.8446	32.2088	54.8291	40.0492	109.939	34.4385	78.6442	288.61	180.04	105.327
810.46	36.8142	32.2258	54.8485	40.0561	109.963	34.3126	78.5011	288.623	179.953	105.199
810.95	36.7739	32.2659	54.8393	40.0774	109.865	34.2154	78.4362	288.709	179.867	105.048
811.44	36.7398	32.2998	54.7945	40.097	109.818	34.1155	78.3861	288.763	179.738	104.93
811.93	36.74	32.3126	54.7762	40.1435	109.784	34.0166	78.4	288.826	179.609	104.759
812.42	36.7486	32.3422	54.806	40.1687	109.746	33.9388	78.3764	288.86	179.514	104.54
812.91	36.7584	32.3381	54.8173	40.1826	109.784	33.8483	78.4304	288.775	179.477	104.34
813.4	36.7919	32.3419	54.7704	40.1789	109.796	33.7597	78.4774	288.791	179.438	104.14
813.89	36.7715	32.3815	54.7436	40.1656	109.868	33.6545	78.4709	288.793	179.331	103.915
814.38	36.7636	32.4187	54.7011	40.1373	109.931	33.5507	78.3295	288.859	179.225	103.766
814.87	36.7294	32.4645	54.6724	40.1162	109.983	33.4523	78.2032	288.848	179.115	103.629
815.36	36.6717	32.4489	54.6614	40.1125	110.06	33.3636	78.3331	288.846	179.069	103.46
815.85	36.6487	32.4699	54.6693	40.0955	110.177	33.2486	78.2848	288.823	179.01	103.316
816.34	36.6361	32.5112	54.7104	40.1012	110.386	33.1437	78.2884	288.753	178.877	103.159
816.83	36.664	32.5315	54.7333	40.0894	110.559	33.0478	78.4999	288.73	178.831	103.02
817.32	36.6718	32.5502	54.7654	40.0767	110.637	32.9318	78.5743	288.63	178.801	102.871
817.81	36.668	32.5461	54.8386	40.0737	110.683	32.8264	78.5934	288.532	178.723	102.719
818.3	36.6688	32.5498	54.8991	40.0505	110.706	32.7273	78.6363	288.383	178.653	102.561
818.79	36.6866	32.568	54.9787	40.0424	110.753	32.624	78.6412	288.218	178.623	102.43
819.28	36.654	32.5979	55.0592	40.0226	110.808	32.5249	78.5929	288.138	178.629	102.249
819.77	36.6466	32.6145	55.1405	39.9878	110.847	32.4282	78.5757	288.065	178.532	102.096
820.26	36.618	32.5975	55.2178	39.9496	110.949	32.3364	78.5477	288.072	178.465	101.914
820.75	36.6156	32.6083	55.2876	39.9474	111.014	32.2208	78.5753	288.186	178.387	101.687
821.24	36.6265	32.655	55.299	39.9276	111.052	32.1256	78.6085	288.204	178.258	101.486
821.73	36.6046	32.6326	55.3032	39.913	111.1	32.033	78.6148	288.142	178.146	101.281
822.22	36.5936	32.616	55.3866	39.904	111.141	31.937	78.542	288.098	178.065	101.102
822.71	36.5946	32.6131	55.4539	39.9113	111.24	31.8771	78.5209	288.099	177.97	100.92
823.2	36.6319	32.6089	55.6192	39.89	111.3	31.7921	78.4329	288.12	177.894	100.797
823.69	36.6553	32.6	55.6488	39.8723	111.379	31.6896	78.3355	288.144	177.899	100.641
824.18	36.6745	32.6184	55.6259	39.8486	111.446	31.6462	78.0565	288.217	177.807	100.532
824.67	36.6773	32.6464	55.622	39.8053	111.55	31.5716	77.7455	288.314	177.734	100.43
825.16	36.7092	32.6502	55.607	39.7724	111.609	31.4857	77.4914	288.387	177.688	100.273
825.65	36.7227	32.6771	55.5738	39.7408	111.652	31.3956	77.2783	288.473	177.655	100.272
826.14	36.7154	32.6669	55.4177	39.7056	111.653	31.3059	77.1189	288.637	177.594	100.177
826.63	36.7167	32.696	55.3579	39.6686	111.635	31.2116	76.9856	288.682	177.565	100.019
827.12	36.7376	32.7232	55.1977	39.6354	111.648	31.1243	76.8056	288.796	177.488	99.9597
827.61	36.7348	32.7271	55.0861	39.5893	111.607	31.0522	76.7094	288.929	177.506	99.7866
828.1	36.7408	32.734	54.9989	39.5362	111.574	30.9799	76.5187	289.035	177.465	99.6616
828.59	36.7802	32.7379	55.017	39.5017	111.563	30.9328	76.1872	289.122	177.423	99.5403
829.08	36.807	32.728	55.0373	39.4573	111.549	30.8546	75.7194	289.166	177.398	99.4189
829.57	36.8126	32.7213	55.0581	39.4291	111.598	30.8046	75.6061	289.23	177.381	99.3408
830.06	36.8342	32.7239	55.0379	39.3827	111.606	30.7165	75.5524	289.31	177.398	99.2826
830.55	36.8636	32.7188	55.0122	39.332	111.623	30.6288	75.4991	289.363	177.342	99.1666
831.04	36.854	32.7451	55.0731	39.293	111.619	30.5606	75.4123	289.424	177.279	99.066
831.53	36.8788	32.7893	55.085	39.258	111.642	30.467	75.2634	289.481	177.217	98.895
832.02	36.9163	32.8113	55.0983	39.2417	111.65	30.3589	75.1494	289.569	177.122	98.7542
832.51	36.9592	32.8152	55.1161	39.222	111.672	30.301	75.0003	289.621	176.977	98.6938
833	36.9614	32.8526	55.1069	39.1844	111.75	30.2391	74.7717	289.669	176.849	98.59
833.49	36.9622	32.8993	55.0894	39.1404	111.794	30.1781	74.4696	289.766	176.775	98.5294
833.98	36.9481	32.9022	55.1127	39.1055	111.838	30.1029	74.1719	289.674	176.788	98.4338
834.47	36.92	32.8908	55.1578	39.0981	111.865	30.049	74.0456	289.719	176.825	98.2972
834.96	36.9347	32.872	55.1371	39.0825	111.842	29.9933	73.6808	289.733	176.851	98.1676
835.45	36.991	32.8795	55.0947	39.0612	111.781	29.9354	73.4518	289.719	176.821	98.0082
835.94	37.0007	32.8943	55.0874	39.0397	111.691	29.8905	73.2527	289.7	176.777	97.8426
836.43	37.0104	32.9175	55.0673	39.0244	111.571	29.8262	73.0634	289.735	176.724	97.6822
836.92	37.076	32.9573	55.0582	39.0083	111.46	29.7728	72.9395	289.837	176.691	97.5498
837.41	37.0665	32.9902	55.0016	39.0035	111.342	29.7049	72.9784	289.938	176.72	97.4385
837.9	37.0908	33.0046	54.938	38.9988	111.246	29.6056	72.8383	289.959	176.756	97.3809
838.39	37.1126	33.0082	54.8463	38.99	111.094	29.5183	72.5477	289.885	176.748	97.2112
838.88	37.1437	32.9966	54.8408	38.9958	110.991	29.4492	72.2018	289.942	176.759	97.0606
839.37	37.1662	32.9651	54.8195	38.9748	110.939	29.3784	71.9321	290.059	176.739	96.9252
839.86	37.2028	32.9566	54.7708	38.9357	110.892	29.2678	71.774	290.136	176.743	96.8503
840.35	37.2345	32.9618	54.7358	38.9078	110.852	29.2179	71.5859	290.262	176.688	96.7987
840.84	37.2323	33.0131	54.6957	38.8737	110.795	29.1862	71.3154	290.351	176.684	96.7564
841.33	37.2474	33.0458	54.7024	38.8415	110.712	29.1748	71.2071	290.432	176.677	96.6806
841.82	37.2627	33.0754	54.6675	38.8087	110.604	29.1587	71.1102	290.531	176.69	96.5294
842.31	37.2592	33.1051	54.6852	38.7658	110.475	29.1522	71.0734	290.702	176.672	96.3946
842.8	37.2611	33.1765	54.7033	38.751	110.326	29.1398	71.0025	290.891	176.643	96.1707
843.29	37.2651	33.2452	54.7176	38.7288	110.177	29.0889	70.9175	291.069	176.578	95.9876
843.78	37.2975	33.297	54.8052	38.691	110.034	29.0272	70.9041	291.206	176.523	95.8344
844.27	37.3152	33.322	54.8325	38.625	109.928	29.0028	70.8887	291.36	176.523	95.701
844.76	37.3606	33.4065	54.924	38.5657	109.819	28.9723	70.9026	291.494	176.498	95.6191
845.25	37.4099	33.485	54.9838	38.5195	109.755	28.9359	70.9368	291.597	176.396	95.5494
845.74	37.4384	33.5424	55.0285	38.4799	109.679	28.9211	70.921	291.696	176.295	95.4279
846.23	37.4823	33.5903	55.0319	38.4259	109.568	28.9077	70.8332	291.798	176.21	95.2991
846.72	37.5191	33.657	54.9892	38.3976	109.435	28.8644	70.8013	291.961	176.131	95.1624
847.21	37.6012	33.7019	54.9983	38.3526	109.326	28.7933	70.6766	292.038	176.012	95.0773
847.7	37.6375	33.7199	55.0132	38.2988	109.194	28.7839	70.5481	292.084	175.889	94.9808
848.19	37.661	33.6991	54.994	38.2519	109.097	28.7631	70.4264	292.183	175.856	94.844
848.68	37.691	33.6943	54.9962	38.2362	108.985	28.7497	70.2124	292.285	175.838	94.7388
849.17	37.7054	33.6912	54.9587	38.2167	108.896	28.737	69.8891	292.35	175.814	94.6179
849.66	37.7209	33.6793	54.897	38.2071	108.906	28.7562	69.7156	292.412	175.764	94.5005
850.15	37.7599	33.7086	54.8532	38.1798	108.908	28.7821	69.4846	292.524	175.74	94.4125
850.64	37.7731	33.7567	54.768	38.1613	108.911	28.7758	69.2032	292.625	175.712	94.3046
851.13	37.7987	33.7678	54.715	38.1448	108.899	28.7962	69.0117	292.737	175.611	94.204
851.62	37.809	33.7944	54.6714	38.1236	108.874	28.7724	68.785	292.85	175.509	94.0677
852.11	37.8095	33.8157	54.6403	38.0945	108.965	28.7851	68.5707	292.899	175.41	93.9299
852.6	37.7863	33.8179	54.6104	38.0807	108.973	28.7961	68.4567	292.986	175.308	93.8106
853.09	37.7724	33.8494	54.5259	38.0523	109.063	28.8049	68.446	293.02	175.161	93.7239
853.58	37.7592	33.8724	54.4319	38.0221	109.078	28.8617	68.2263	293.067	174.996	93.6879
854.07	37.7642	33.885	54.3714	37.9689	109.121	28.8967	68.1019	293.146	174.809	93.6179
854.56	37.7173	33.8999	54.3383	37.903	109.112	28.9324	68.0152	293.114	174.707	93.5571
855.05	37.6817	33.9318	54.2563	37.842	109.101	28.9405	67.9004	293.167	174.639	93.5137
855.54	37.6511	33.9203	54.206	37.7966	109.099	28.9391	67.8041	293.077	174.631	93.4505
856.03	37.6581	33.8953	54.1758	37.7202	109.093	28.9675	67.6737	293.088	174.618	93.411
856.52	37.6544	33.9072	54.1353	37.663	109.119	28.9978	67.6303	293.079	174.577	93.3564
857.01	37.6646	33.8732	54.0786	37.6191	109.118	29.0038	67.573	293.139	174.513	93.3164
857.5	37.6394	33.8714	54.0199	37.556	109.088	28.9994	67.5074	293.087	174.392	93.2885
857.99	37.6218	33.9218	53.9569	37.5057	109.053	29.0087	67.4668	293.079	174.302	93.2358
858.48	37.5883	33.9675	53.8987	37.4906	108.957	29.0246	67.4339	293.111	174.22	93.1995
858.97	37.5605	33.9848	53.8768	37.4656	108.875	29.0169	67.3599	293.28	174.193	93.1354
859.46	37.5099	33.9743	53.8832	37.4332	108.787	29.0721	67.2401	293.286	174.152	93.0729
859.95	37.4805	33.9676	53.8884	37.4075	108.705	29.0857	67.079	293.301	174.117	93.0116
860.44	37.4845	33.965	53.8771	37.3755	108.582	29.084	66.9277	293.248	174.1	92.9445
860.93	37.4824	33.9537	53.8843	37.3569	108.415	29.1318	66.7798	293.151	174.086	92.891
861.42	37.4806	33.9598	53.9107	37.3266	108.301	29.1409	66.6875	293.17	174.111	92.8328
861.91	37.4873	33.9797	53.9859	37.3032	108.151	29.1481	66.6666	293.137	174.08	92.7618
862.4	37.5026	33.9906	54.0336	37.2787	107.978	29.1965	66.65	293.179	174.073	92.673
862.89	37.5116	34.0072	54.0881	37.2832	107.84	29.2071	66.603	293.25	174.054	92.5706
863.38	37.5086	34.032	54.1432	37.2839	107.698	29.1991	66.5681	293.318	174.024	92.5032
863.87	37.4996	34.0596	54.2112	37.2836	107.591	29.2	66.4713	293.38	174.017	92.4362
864.36	37.4968	34.0478	54.226	37.2725	107.483	29.1639	66.3296	293.44	174.013	92.3906
864.85	37.4871	34.0716	54.1784	37.2459	107.409	29.1407	66.2885	293.497	174	92.3235
865.34	37.4608	34.0857	54.1933	37.2555	107.405	29.1582	66.1926	293.536	173.941	92.2754
865.83	37.4203	34.1207	54.1557	37.2684	107.428	29.1852	66.0222	293.51	173.848	92.2479
866.32	37.4127	34.1397	54.1426	37.2854	107.539	29.2307	65.8552	293.595	173.775	92.2146
866.81	37.4196	34.1398	54.1561	37.2989	107.508	29.3052	65.7082	293.65	173.693	92.1773
867.3	37.4202	34.1487	54.1284	37.3014	107.517	29.3085	65.6007	293.708	173.608	92.137
867.79	37.4442	34.187	54.1641	37.3185	107.524	29.2909	65.301	293.785	173.48	92.0781
868.28	37.4612	34.197	54.1317	37.3123	107.502	29.2921	65.1709	293.858	173.408	92.0522
868.77	37.519	34.2123	54.1416	37.307	107.458	29.2932	64.9848	293.87	173.324	92.0141
869.26	37.5593	34.2436	54.1292	37.2836	107.439	29.3154	64.9059	293.924	173.248	91.9912
869.75	37.5697	34.2411	54.1779	37.2651	107.408	29.3611	64.6892	293.962	173.197	91.9274
870.24	37.5939	34.283	54.1446	37.2477	107.356	29.3921	64.6141	294.066	173.07	91.8688
870.73	37.6284	34.3026	54.059	37.2148	107.287	29.4584	64.4172	294.08	172.971	91.8728
871.22	37.6388	34.2751	54.0361	37.1842	107.269	29.4944	64.0992	294.109	172.851	91.8435
871.71	37.6423	34.267	53.9473	37.1539	107.269	29.5128	63.9115	294.141	172.715	91.7934
872.2	37.6711	34.2497	53.8906	37.1274	107.254	29.5234	63.9263	294.158	172.714	91.798
872.69	37.6484	34.2527	53.8168	37.1111	107.227	29.5391	63.863	294.249	172.695	91.7766
873.18	37.6557	34.2439	53.7347	37.1097	107.197	29.5865	63.8675	294.304	172.655	91.731
873.67	37.6288	34.2078	53.7279	37.0968	107.142	29.6581	63.9253	294.349	172.637	91.708
874.16	37.63	34.1936	53.6967	37.1024	107.098	29.6993	63.9966	294.413	172.569	91.6697
874.65	37.6317	34.1822	53.7337	37.1132	107.062	29.7396	64.0394	294.45	172.51	91.674
875.14	37.6273	34.1867	53.7139	37.116	107.042	29.7428	64.0493	294.486	172.468	91.6247
875.63	37.5946	34.1968	53.6949	37.1252	106.999	29.7807	64.0399	294.477	172.476	91.5736
876.12	37.5574	34.2256	53.6369	37.1575	106.965	29.8431	64.0049	294.475	172.48	91.5042
876.61	37.535	34.2009	53.5894	37.143	106.928	29.8779	64.0999	294.488	172.504	91.4879
877.1	37.5059	34.1764	53.541	37.1164	106.833	29.9398	64.0733	294.485	172.455	91.489
877.59	37.5047	34.1705	53.5102	37.0852	106.694	29.986	64.0434	294.543	172.36	91.4948
878.08	37.4887	34.1769	53.5485	37.0802	106.515	29.9841	63.9857	294.518	172.338	91.5171
878.57	37.4738	34.2133	53.5804	37.0781	106.398	29.9988	63.8657	294.576	172.333	91.5094
879.06	37.4306	34.2108	53.6236	37.0789	106.321	30.0301	63.7987	294.621	172.371	91.4695
879.55	37.3873	34.2129	53.6501	37.0971	106.259	30.0878	63.7083	294.695	172.361	91.4532
880.04	37.3737	34.238	53.6899	37.1062	106.27	30.11	63.6136	294.789	172.426	91.3888
880.53	37.3816	34.234	53.7284	37.1094	106.259	30.1402	63.4137	294.844	172.491	91.3177
881.02	37.3591	34.2471	53.7617	37.1229	106.261	30.1665	63.2211	294.904	172.553	91.2575
881.51	37.3255	34.2851	53.7933	37.1241	106.237	30.2666	63.0247	295.033	172.562	91.2325
882	37.3292	34.262	53.8578	37.16	106.206	30.337	62.9076	295.114	172.502	91.2006
882.49	37.3442	34.2827	53.8741	37.1936	106.143	30.3659	62.9781	295.164	172.447	91.1323
882.98	37.3372	34.3132	53.8527	37.2279	106.133	30.3447	63.0304	295.236	172.369	91.0991
883.47	37.308	34.3348	53.8541	37.2662	106.078	30.3361	62.9714	295.313	172.265	91.0541
883.96	37.2921	34.3511	53.8152	37.2931	106.127	30.3448	62.9606	295.372	172.249	91.0224
884.45	37.2956	34.3713	53.7167	37.3105	106.168	30.3638	62.8745	295.381	172.191	91.0163
884.94	37.2993	34.4054	53.6271	37.3291	106.203	30.3605	62.8949	295.414	172.212	91.0241
885.43	37.2863	34.4206	53.5605	37.3488	106.191	30.3907	63.0138	295.401	172.217	91.0556
885.92	37.3029	34.4034	53.531	37.3438	106.192	30.4112	62.9692	295.387	172.22	91.041
886.41	37.3308	34.3539	53.543	37.3448	106.189	30.4394	62.9228	295.384	172.187	90.9864
886.9	37.3659	34.3282	53.5102	37.3459	106.223	30.4743	63.0069	295.49	172.209	90.9563
887.39	37.4085	34.3285	53.5263	37.3817	106.331	30.5504	63.1577	295.562	172.233	90.9424
887.88	37.4357	34.2969	53.5198	37.3938	106.402	30.5764	63.1338	295.655	172.211	90.9173
888.37	37.4409	34.2901	53.5137	37.4235	106.436	30.6031	63.1088	295.72	172.239	90.9219
888.86	37.4606	34.2949	53.5074	37.4448	106.487	30.5876	63.1789	295.767	172.256	90.9095
889.35	37.4854	34.3189	53.5282	37.4626	106.491	30.592	63.1403	295.814	172.311	90.8893
889.84	37.4934	34.3393	53.5745	37.5215	106.518	30.6184	63.1693	295.844	172.379	90.8961
890.33	37.5084	34.3525	53.5814	37.5597	106.531	30.6769	63.1012	295.881	172.447	90.93
890.82	37.5047	34.3466	53.6009	37.5852	106.489	30.7358	63.1787	295.861	172.539	90.9559
891.31	37.5361	34.334	53.604	37.6118	106.418	30.764	63.2242	295.875	172.619	91.0027
891.8	37.569	34.3364	53.6329	37.6234	106.359	30.8233	63.3403	295.904	172.59	91.0111
892.29	37.5934	34.3518	53.6563	37.651	106.359	30.8649	63.2281	295.963	172.597	91.0292
892.78	37.6508	34.3941	53.6933	37.6889	106.302	30.8629	63.3261	295.944	172.617	91.056
893.27	37.6889	34.4724	53.7484	37.6994	106.295	30.9105	63.365	295.992	172.654	91.0491
893.76	37.7099	34.5004	53.7682	37.7005	106.272	30.9611	63.4042	295.987	172.694	91.0241
894.25	37.7551	34.5226	53.8155	37.7216	106.293	30.9828	63.3264	296.09	172.647	91.0238
894.74	37.7661	34.5113	53.9191	37.7456	106.271	30.9827	63.3618	296.098	172.626	90.9847
895.23	37.8025	34.5395	53.9555	37.7514	106.245	30.9847	63.4584	296.183	172.62	90.9273
895.72	37.856	34.6041	53.8963	37.7674	106.182	30.9831	63.5384	296.267	172.565	90.8854
896.21	37.9066	34.6602	53.8877	37.7872	106.088	31.0049	63.4791	296.337	172.471	90.8984
896.7	37.9582	34.7328	53.8489	37.7834	106.049	31.0399	63.5059	296.406	172.428	90.9588
897.19	38.0202	34.7921	53.8591	37.7743	106.009	31.0424	63.4595	296.442	172.421	90.9765
897.68	38.0501	34.8178	53.8302	37.777	105.936	31.0733	63.4398	296.482	172.414	90.9839
898.17	38.1014	34.8649	53.7905	37.7989	105.905	31.1273	63.5538	296.499	172.434	91.0004
898.66	38.1533	34.9062	53.7926	37.8179	105.845	31.1338	63.566	296.519	172.478	90.9909
899.15	38.2022	34.9766	53.6823	37.8171	105.718	31.1314	63.6727	296.479	172.543	90.9765
899.64	38.2276	35.0234	53.5693	37.821	105.603	31.1948	63.8111	296.478	172.552	90.9577
900.13	38.2461	35.0162	53.5411	37.8024	105.493	31.2435	63.9425	296.475	172.644	90.9451
900.62	38.3037	34.9859	53.4705	37.798	105.4	31.3157	64.0853	296.598	172.654	90.9314
901.11	38.3126	34.9501	53.4299	37.7795	105.37	31.3217	64.1795	296.675	172.682	90.896
901.6	38.3079	34.956	53.4129	37.7855	105.308	31.3472	64.1727	296.813	172.751	90.8675
902.09	38.34	34.9396	53.4158	37.7763	105.196	31.3504	63.9032	296.907	172.815	90.8307
902.58	38.3439	34.9282	53.3702	37.7655	105.096	31.3664	63.6183	296.965	172.882	90.7954
903.07	38.3839	34.8941	53.3495	37.7776	105.033	31.3766	63.5782	296.964	172.947	90.7766
903.56	38.4291	34.8669	53.3358	37.7987	104.923	31.4107	63.1705	297.026	173.015	90.7709
904.05	38.4389	34.8366	53.2444	37.7956	104.783	31.4275	62.8338	297.093	173.077	90.7006
904.54	38.4327	34.8477	53.185	37.7709	104.657	31.4606	62.5418	297.119	173.069	90.6776
905.03	38.4193	34.8469	53.186	37.7608	104.536	31.4694	62.3162	297.103	173.102	90.6842
905.52	38.4014	34.8042	53.1083	37.749	104.45	31.5013	62.0179	297.128	173.053	90.6575
906.01	38.3525	34.7715	53.0614	37.7421	104.357	31.5067	61.6368	297.144	173.027	90.6168
906.5	38.3209	34.7171	53.0485	37.7226	104.274	31.5445	61.2521	297.18	173.02	90.6162
906.99	38.2988	34.6604	53.0437	37.7136	104.138	31.5422	60.858	297.167	172.983	90.6202
907.48	38.3058	34.6053	53.0406	37.6914	103.921	31.5331	60.0725	297.184	172.915	90.5775
907.97	38.3186	34.5892	53.041	37.6775	103.695	31.582	59.5207	297.194	172.796	90.5187
908.46	38.3252	34.5593	53.0135	37.6533	103.617	31.6212	58.6797	297.181	172.763	90.4852
908.95	38.3013	34.518	53.023	37.626	103.544	31.6744	58.2257	297.233	172.675	90.4378
909.44	38.2686	34.4423	53.0159	37.5903	103.524	31.676	57.8488	297.362	172.622	90.3904
909.93	38.2315	34.3911	52.9854	37.5423	103.515	31.7004	57.2895	297.428	172.546	90.3356
910.42	38.2147	34.345	52.8821	37.5179	103.462	31.6958	56.8865	297.501	172.473	90.2656
910.91	38.1779	34.2877	52.8668	37.5066	103.386	31.7211	55.8822	297.553	172.403	90.1787
911.4	38.143	34.2265	52.7948	37.4563	103.277	31.7084	55.1769	297.591	172.31	90.0692
911.89	38.1261	34.1463	52.7644	37.4145	103.166	31.7437	54.5608	297.612	172.14	89.8983
912.38	38.0885	34.0832	52.7392	37.3785	103.105	31.8294	54.1328	297.653	172.068	89.7912
912.87	38.1172	34.0127	52.7034	37.3663	103.099	31.8904	53.7467	297.715	171.988	89.6614
913.36	38.0806	33.9631	52.6726	37.3397	103.097	31.9193	53.4982	297.776	171.955	89.4931
913.85	38.0308	33.8885	52.6418	37.3173	103.11	31.9414	53.1735	297.822	171.937	89.389
914.34	37.9645	33.8268	52.6328	37.3024	103.13	31.9843	52.7746	297.825	172.047	89.2905
914.83	37.8961	33.7388	52.6354	37.3139	103.128	31.9715	52.5457	297.863	172.32	89.2403
915.32	37.8158	33.692	52.6103	37.3822	103.098	31.9932	52.6095	297.876	172.759	89.2028
915.81	37.7671	33.6384	52.5627	37.4944	103.037	31.9828	53.0729	297.864	173.112	89.1005
916.3	37.7073	33.6136	52.5149	37.5892	102.908	32.0178	52.84	297.848	173.551	89.0291
916.79	37.6261	33.565	52.495	37.678	102.781	32.0855	52.7939	297.831	173.816	88.9845
917.28	37.5967	33.5511	52.4617	37.7423	102.69	32.0556	52.9808	297.863	173.998	88.8774
917.77	37.563	33.5568	52.4381	37.7981	102.549	32.0713	53.2119	297.889	174.095	88.7779
918.26	37.5149	33.5261	52.3937	37.8245	102.389	32.0773	53.0451	297.963	174.153	88.6619
918.75	37.4676	33.502	52.3555	37.8516	102.379	32.0735	52.9385	297.976	174.196	88.5418
919.24	37.404	33.4704	52.3867	37.863	102.406	32.0754	52.9596	297.969	174.219	88.4369
919.73	37.3564	33.4765	52.4111	37.8903	102.475	32.0559	53.15	297.972	174.325	88.3111
920.22	37.2859	33.4901	52.4376	37.9021	102.54	32.0084	53.2915	297.96	174.431	88.2029
920.71	37.2094	33.4974	52.4421	37.8966	102.632	31.9725	53.7205	297.942	174.487	88.0679
921.2	37.1548	33.478	52.4144	37.9046	102.637	31.9841	53.7184	297.904	174.611	87.9182
921.69	37.0558	33.4697	52.4164	37.9155	102.641	31.9442	53.7795	297.902	174.685	87.7631
922.18	36.9579	33.4612	52.3884	37.9373	102.605	31.9487	53.7497	297.907	174.768	87.6447
922.67	36.8639	33.4372	52.2885	37.9708	102.609	31.9521	53.7776	297.897	174.848	87.5519
923.16	36.7897	33.4134	52.2336	38.0112	102.563	31.9725	54.1193	297.873	174.934	87.4567
923.65	36.7109	33.4218	52.2196	38.0718	102.553	31.9586	54.1337	297.878	175.074	87.3484
924.14	36.6335	33.4457	52.1615	38.0975	102.53	31.9646	53.8571	297.909	175.148	87.258
924.63	36.5269	33.4167	52.1307	38.1321	102.475	31.9586	53.5581	297.906	175.163	87.1546
925.12	36.3468	33.369	52.0744	38.1626	102.41	31.9814	53.4407	297.891	175.113	87.0399
925.61	36.2438	33.3605	52.038	38.1969	102.359	31.9985	53.4256	297.876	175.037	86.9257
926.1	36.1312	33.2963	51.9726	38.2134	102.328	32.0187	53.3285	297.859	175.094	86.7839
926.59	36.0529	33.2746	51.8844	38.2467	102.376	32.0205	53.5633	297.874	175.162	86.6441
927.08	35.9581	33.2142	51.8934	38.2631	102.349	32.0561	53.7464	297.844	175.192	86.5507
927.57	35.8835	33.1502	51.8812	38.2961	102.32	32.0943	53.7867	297.78	175.175	86.46
928.06	35.8026	33.0928	51.8805	38.3088	102.293	32.1141	54.4576	297.656	175.214	86.3792
928.55	35.7743	33.0369	51.8278	38.3337	102.269	32.1332	54.8869	297.646	175.229	86.2899
929.04	35.6851	33.0442	51.7784	38.3619	102.225	32.1418	54.7239	297.637	175.277	86.1773
929.53	35.5805	33.0545	51.7673	38.3854	102.218	32.1494	54.9065	297.649	175.242	86.0369
930.02	35.4865	33.0222	51.7244	38.415	102.21	32.1427	55.4455	297.605	175.201	85.904
930.51	35.4509	32.9719	51.6951	38.4339	102.19	32.1793	55.9647	297.605	175.222	85.7918
931	35.3973	32.8893	51.6126	38.4476	102.152	32.2277	56.1093	297.608	175.202	85.6551
931.49	35.3346	32.8331	51.4786	38.4627	102.122	32.1705	56.562	297.602	175.181	85.5842
931.98	35.2351	32.7476	51.3918	38.4915	102.094	32.1771	57.1899	297.609	175.203	85.5335
932.47	35.1244	32.6769	51.3163	38.5343	102.055	32.1545	57.3861	297.613	175.233	85.4677
932.96	35.018	32.6206	51.262	38.55	101.994	32.1324	57.5013	297.605	175.269	85.4338
933.45	34.9217	32.5656	51.1379	38.5735	101.931	32.1089	57.5859	297.635	175.317	85.3364
933.94	34.8488	32.4849	51.0468	38.5825	101.882	32.1061	57.6059	297.64	175.323	85.206
934.43	34.8166	32.3996	51.0069	38.5712	101.862	32.1212	57.3184	297.621	175.362	85.1217
934.92	34.807	32.3221	50.9503	38.5614	101.806	32.1435	57.6207	297.748	175.387	85.056
935.41	34.7548	32.2446	50.8698	38.5646	101.781	32.139	57.8858	297.787	175.414	85.0128
935.9	34.7495	32.1504	50.8416	38.5763	101.807	32.146	58.4649	297.814	175.415	84.9319
936.39	34.7156	32.0797	50.8139	38.5823	101.836	32.1258	58.6041	297.854	175.323	84.8596
936.88	34.7596	32.0085	50.761	38.5888	101.775	32.0846	59.0124	297.88	175.28	84.8093
937.37	34.8342	31.947	50.7563	38.5864	101.771	32.0238	59.3688	297.98	175.242	84.7223
937.86	34.9058	31.9035	50.7162	38.6186	101.743	32.0378	59.3987	298.027	175.24	84.7011
938.35	34.9798	31.8316	50.6968	38.6176	101.698	32.0328	59.1435	298.095	175.202	84.6782
938.84	35.056	31.7474	50.6184	38.6297	101.629	32.0273	59.0519	298.156	175.223	84.614
939.33	35.0334	31.6913	50.5524	38.6591	101.582	32.0581	58.9903	298.283	175.15	84.5485
939.82	35.058	31.6618	50.48	38.6966	101.515	32.0514	58.8914	298.496	175.113	84.5099
940.31	35.0658	31.61	50.4188	38.7302	101.457	32.0619	58.7795	298.639	175.081	84.4714
940.8	35.031	31.4995	50.3662	38.769	101.401	32.0884	58.8831	298.812	175.037	84.4012
941.29	35.0217	31.3884	50.316	38.7945	101.361	32.0955	58.8918	298.977	174.985	84.3396
941.78	35.0088	31.3057	50.2435	38.8455	101.288	32.0803	59.1351	299.128	174.936	84.2823
942.27	34.9834	31.2779	50.1971	38.8719	101.237	32.1053	58.9633	299.196	174.875	84.2814
942.76	34.9922	31.2642	50.0729	38.9079	101.206	32.1267	59.0316	299.289	174.823	84.2569
943.25	34.9937	31.2357	50.0153	38.9378	101.123	32.139	59.143	299.342	174.788	84.2011
943.74	34.9781	31.2108	49.9733	38.9587	101.07	32.159	59.5244	299.43	174.769	84.2199
944.23	34.9877	31.1849	49.9258	38.9677	101.056	32.1381	59.9974	299.505	174.723	84.1826
944.72	34.9923	31.1451	49.87	38.9871	101.027	32.0914	60.2528	299.503	174.665	84.1499
945.21	35.044	31.1233	49.8196	39.0182	100.968	32.0666	60.5032	299.539	174.631	84.1314
945.7	35.0288	31.0971	49.7933	39.0349	100.936	32.0285	60.9094	299.549	174.621	84.0793
946.19	35.0268	31.0844	49.7797	39.0532	100.844	32.0004	60.9954	299.519	174.613	84.0587
946.68	35.0252	31.0344	49.7479	39.0446	100.783	31.9625	61.1571	299.561	174.576	83.9946
947.17	35.0126	30.952	49.8342	39.0764	100.657	31.8958	61.3101	299.585	174.575	83.9519
947.66	35.0238	30.858	49.8665	39.1039	100.561	31.8345	61.1519	299.547	174.544	83.9028
948.15	35.0061	30.7782	49.8827	39.1253	100.393	31.7863	61.4862	299.541	174.629	83.8521
948.64	34.992	30.723	49.8867	39.1165	100.207	31.7468	61.7755	299.547	174.732	83.7742
949.13	35.0357	30.7212	49.8992	39.1072	100.041	31.7036	61.8743	299.551	174.828	83.7583
949.62	35.0406	30.6799	49.8866	39.1042	99.8959	31.6672	62.3046	299.525	174.955	83.7597
950.11	35.0255	30.659	49.8883	39.0985	99.7491	31.6671	62.3147	299.483	175.105	83.7683
950.6	35.0161	30.6312	49.9465	39.0994	99.6115	31.6183	62.248	299.522	175.181	83.7211
951.09	34.9573	30.6258	49.9886	39.0986	99.3915	31.5841	62.2392	299.553	175.186	83.674
951.58	34.9308	30.6175	49.9871	39.1145	99.1901	31.5892	62.0409	299.567	175.168	83.6992
952.07	34.9113	30.6033	50.0436	39.1262	99.0269	31.567	61.8012	299.587	175.167	83.6848
952.56	34.8894	30.5759	50.0908	39.1339	98.7841	31.5419	61.7755	299.617	175.164	83.6887
953.05	34.877	30.5608	50.1603	39.1586	98.5996	31.5355	61.9437	299.675	175.19	83.6766
953.54	34.881	30.5302	50.2018	39.1682	98.3531	31.5321	62.5938	299.707	175.216	83.618
954.03	34.8802	30.482	50.2579	39.1495	98.1423	31.5346	62.7685	299.789	175.243	83.6434
954.52	34.8772	30.4454	50.3176	39.1436	97.8783	31.4978	62.8836	299.827	175.325	83.6477
955.01	34.8633	30.4191	50.3753	39.1261	97.5925	31.4951	62.8702	299.849	175.357	83.5912
955.5	34.879	30.3862	50.4226	39.1501	97.3511	31.4973	63.1797	299.949	175.298	83.5473
955.99	34.8491	30.3647	50.5374	39.1564	97.0327	31.5199	63.8104	300.051	175.236	83.5456
956.48	34.8374	30.3213	50.6243	39.1464	96.7691	31.5313	64.0956	300.154	175.203	83.5072
956.97	34.8142	30.2686	50.6717	39.1569	96.5815	31.5502	64.3042	300.254	175.197	83.4524
957.46	34.7966	30.2623	50.7223	39.1772	96.4313	31.5475	64.4932	300.348	175.263	83.409
957.95	34.7821	30.2569	50.735	39.1866	96.3554	31.5304	64.7197	300.402	175.357	83.3232
958.44	34.7646	30.2464	50.7633	39.2141	96.217	31.5205	64.7776	300.44	175.467	83.2194
958.93	34.7923	30.247	50.7936	39.2665	96.0751	31.5011	64.6432	300.494	175.491	83.0606
959.42	34.8107	30.2472	50.8158	39.2906	95.9841	31.4707	64.4436	300.54	175.619	82.9334
959.91	34.868	30.2013	50.684	39.3204	95.9534	31.4797	64.3293	300.59	175.773	82.8375
960.4	34.884	30.1446	50.675	39.3479	95.901	31.487	64.1096	300.596	175.83	82.7581
960.89	34.901	30.0874	50.6971	39.3742	95.8122	31.4665	64.032	300.622	175.943	82.69
961.38	34.8984	30.0606	50.6526	39.3879	95.7988	31.4502	63.9947	300.612	176.042	82.5989
961.87	34.8974	30.0121	50.7093	39.422	95.8025	31.4259	64.0072	300.612	176.096	82.48
962.36	34.8763	30.031	50.7327	39.4541	95.9044	31.4473	64.2793	300.636	176.182	82.3358
962.85	34.8427	30.045	50.7479	39.4894	95.9245	31.4535	64.2125	300.68	176.239	82.2904
963.34	34.8146	30.0316	50.778	39.5391	95.9833	31.453	64.0405	300.714	176.32	82.2541
963.83	34.8219	30.0644	50.7827	39.5968	96.0006	31.4588	63.5421	300.664	176.286	82.2354
964.32	34.7995	30.0579	50.8569	39.6374	95.9643	31.4686	63.4841	300.594	176.388	82.2525
964.81	34.7543	30.0334	50.9042	39.6706	95.9609	31.4825	63.4165	300.518	176.416	82.1834
965.3	34.7445	30.0227	50.9731	39.7103	95.9939	31.5017	63.2304	300.418	176.488	82.0772
965.79	34.7134	30.0061	51.0744	39.7454	96.0803	31.511	62.9841	300.32	176.573	81.9696
966.28	34.7196	30.0245	51.0953	39.8108	96.1118	31.5001	63.3687	300.248	176.581	81.8466
966.77	34.7155	30.0003	51.0867	39.8708	96.1094	31.5011	63.7424	300.154	176.58	81.7792
967.26	34.6882	29.9669	51.0501	39.929	96.0524	31.499	64.1888	299.966	176.618	81.7192
967.75	34.6933	29.941	50.9681	39.9601	96.0378	31.4912	64.9034	299.798	176.614	81.6355
968.24	34.662	29.9439	50.8903	39.9712	96.0388	31.4709	65.8141	299.654	176.641	81.576
968.73	34.6437	29.9376	50.7925	40.001	96.0825	31.4534	66.3811	299.538	176.649	81.5136
969.22	34.6108	29.9122	50.7697	40.0087	96.1216	31.4563	66.8635	299.459	176.673	81.4638
969.71	34.5535	29.8544	50.7635	40.0147	96.2148	31.4561	67.1779	299.391	176.786	81.4035
970.2	34.5121	29.8113	50.7676	40.026	96.2229	31.4707	67.7678	299.317	176.792	81.3325
970.69	34.562	29.8332	50.7812	40.0463	96.238	31.4699	68.0571	299.247	176.887	81.2811
971.18	34.5126	29.8368	50.8321	40.0341	96.262	31.4901	68.4748	299.232	176.947	81.2309
971.67	34.4553	29.822	50.8567	40.0227	96.3254	31.4858	68.7669	299.26	176.954	81.137
972.16	34.4132	29.8612	50.8347	40.0214	96.267	31.4566	69.1223	299.279	176.964	81.0524
972.65	34.3609	29.9073	50.7912	40.0312	96.2266	31.4478	69.1107	299.321	177.049	80.9819
973.14	34.3217	29.9569	50.7362	40.0355	96.0996	31.4628	69.1681	299.341	177.145	80.9086
973.63	34.2832	29.9984	50.7044	40.0404	96.0231	31.4447	69.1768	299.335	177.285	80.8333
974.12	34.2409	30.012	50.6667	40.0403	95.9111	31.4209	69.3181	299.364	177.326	80.7104
974.61	34.1372	30.0207	50.6567	40.0436	95.8654	31.411	69.4805	299.322	177.408	80.6082
975.1	34.0735	30.0628	50.6064	40.0562	95.7122	31.372	69.7513	299.323	177.461	80.4977
975.59	34.001	30.0561	50.5829	40.0521	95.6669	31.3146	70.0649	299.363	177.503	80.3816
976.08	33.9148	30.0738	50.5966	40.0431	95.6512	31.2477	70.5157	299.408	177.571	80.2565
976.57	33.8584	30.0429	50.5997	40.0179	95.6239	31.169	70.7927	299.4	177.631	80.134
977.06	33.7897	30.0251	50.6651	39.9936	95.585	31.1138	70.8857	299.411	177.714	80.0069
977.55	33.7058	30.0428	50.7092	39.9974	95.4717	31.054	71.0313	299.409	177.784	79.8985
978.04	33.6451	30.0416	50.7322	39.9759	95.3725	30.9954	71.1052	299.444	177.859	79.8024
978.53	33.5481	30.0158	50.7966	39.9518	95.2746	30.9148	71.2795	299.45	177.936	79.6637
[truncated: 6,793 more rows]
