# Supplementary material for: Injury prevents Ras mutant cell expansion in mosaic skin
Source: Nature. 2023 Jun 21;619(7968):167–75. doi: 10.1038/s41586-023-06198-y (PMC10322723; doi:10.1038/s41586-023-06198-y)
Supplement: Supplementary file 12 — Source Data Fig. 5 [file 41586_2023_6198_MOESM12_ESM.xlsx]

## Sheet: Figure 5b
Densitometry of western blot (Fig. 5b)
Data in red in the figure
	GAPDH_WT density	tot EGFR density	EGFR/GAPDH RATIO	phospho_EGFR density	p-EGFR/tot EGFR RATIO
wt_U_mouse1	15774419	14333558	0.908658	3401774	0.237329
wt_W_mouse1	17361780	10001518	0.576065	2674974	0.267457
wt_U_mouse2	18513044	11037103	0.59618	3750722	0.339828
wt_W_mouse2	16913610	8508716	0.503069	3257211	0.382809
wt_U_mouse3	12783002	8930225	0.698602	2346700	0.262782
wt_W_mouse3	12897988	8921573	0.691703	2690741	0.301599
	GAPDH_Hras density	tot EGFR density	EGFR/GAPDH RATIO
HrasFull_U_mouse1	19797934	6920503	0.349557
HrasFull_W_mouse1	26362974	6723063	0.255019
HrasFull_U_mouse2	25458100	7552201	0.296652
HrasFull_W_mouse2	27490508	7335462	0.266836
HrasFull_U_mouse3	23821019	7851463	0.329602
HrasFull_W_mouse3	22857990	5875929	0.257062

## Sheet: Figure 5c, d
Data in figure 5d - tdTomato % Increase overtime											Data in figure 5c - Proliferation capacity in 294um ^2
Days post-Tamoxifen	Hras-mosaic-Vehicle(CTR)				Hras-mosaic-Treated(200mg/Kg Gefitinib)						Hras-mosaic-Vehicle(CTR)_GFP	Hras-mosaic-Treated(200mg/Kg Gefitinib)_GFP	Hras-mosaic-Vehicle(CTR)_Tom	Hras-mosaic-Treated(200mg/Kg Gefitinib)_TOM
6 (day-3PWI)	0	0	0		0	0	0	0			30.2347	5.55727	14.2451	15.3099
10 (day-7 PWI)	1.66757	0.070466	0.015786		9.50525	9.62246	8.77208	11.9526			37.4906	2.8294	17.1848	11.7272
17 (day-14 PWI)	3.10955	2.46067	1.23282		11.0001	13.9852	13.9674	16.077			33.0545	6.4718	18.4443	16.5572
												3.56599		15.9285
Data in the table in red
											Data in red in the figure
tdTomato % Increase overtime - Gefitinib
																													tdTomato % Increase overtime - Vehicle- CTR
Hras_female2_200mg/Kg Gefitinib																													CTR_female5_Area1_D3/D7/D14						CTR_female5_Area2_D3/D7/D14					CTR_female5_Area3_D3/D7/D14
Area1_D3		Area2_D3	Area4_D3	Area3_D3		Area1_D7	Area2_D7	Area4_D7	Area3_D7			Area1_Day14	Area2_Day14	Area3_Day14	Area4_Day14						Proliferation capacity at D3PWI -Gefitinib								602.957		206.438	178.33			205.517	632.909	293.76			820.455	801.331	1069.29
1209.14		1158.68	358.733	362.88		186.854	787.968	119.808	659.174			274.867	838.886	765.85	483.61														71.654		975.053	386.611			373.939	111.053	428.083			1421.8	179.712	750.643
241.92		145.152	149.53	2667.8		115.891	320.256	278.093	332.698			205.747	194.688	127.642	432.691						Hras_mosaic_female2								109.44		361.498	199.066			111.974	433.152	305.51			322.791	148.147	561.946
222.336		198.144	144.922	439.603		450.662	409.421	146.304	101.606			720.23	986.112	442.138	129.485						tom	gfp	TOM	GFP	% tdTomato Area	% GFP Area			108.979		164.045	397.21			307.123	198.835	335.923			83.405	390.067	184.55
172.8		485.223	283.853	722.765		167.962	589.594	362.88	237.773			128.102	169.805	117.965	327.168						16	1	17.8108	9.83603	89.8333	10.1667			687.975		338.227	97.229			242.842	334.08	180.403			118.886	95.386	862.157
217.958		203.904	237.082	391.45		125.798	202.982	875.52	287.77			141.005	139.622	191.462	324.173						19	2	22.6563	12.393	83.8619	16.1381			78.797		1260.75	159.206			55.526	218.189	561.254			152.986	319.335	1089.79
229.018		493.056	198.144	329.472		204.595	201.83	391.45	274.867			99.994	543.514	178.099	334.541						10	0	12.0528	0	82.9682	17.0318			618.624		83.405	995.098			97.229	196.301	152.986			204.134	647.885	200.218
242.15		108.749	190.771	21.197		60.134	160.819	322.56	219.11			160.358	180.173	76.954	499.277						7	0	8.71969	0	80.2781	19.7219			139.162		257.126	2386.94			76.032	138.24	751.795			146.304	638.208	222.797
129.485		325.786	142.618	173.261		115.43	135.475	346.061	257.357			335.232	122.342	60.365	94.694								15.3099	5.55727					71.194		589.594	149.299			1424.56	236.621	64.973			164.275	1617.18	129.254
182.938		187.315	39.629	355.968		153.446	93.082	55.987	2105.16			227.866	383.155	84.326	502.042						Hras_mosaic_female3								84.096		723.456	154.138			702.259	152.064	179.021			337.075	226.944	342.605
105.523		292.378	46.31	222.797		204.134	389.376	242.15	162.662			412.877	85.248	49.536	167.731						tom	gfp	TOM	GFP	% tdTomato Area	% GFP Area			287.539		319.104	103.219			349.287	207.821	487.757			176.026	74.419	189.389
207.821		96.307	60.134	1163.98		153.677	301.363	51.84	66.125			289.382	127.642	120.038	80.41						9	1	10.7057	6.27645	84.0674	15.9326			118.426		146.534	246.067			70.502	311.04	319.795			370.944	141.466	451.584
176.256		99.072	164.966	194.918		98.611	133.862	103.91	162.662			379.469	74.88		342.835						12	1	14.9695	5.04114	80.1632	19.8368			92.621		235.93	416.102			321.408	222.566	676.454			1693.44	101.146	121.651
764.698		1244.62	227.405	349.287		104.141	498.586	205.286	286.848			510.106	120.96		256.896						9	0	10.7806	0	83.4834	16.5166			144.691		157.363	337.766			135.014	533.837	67.277			361.728	801.331	380.39
286.618		262.195	124.877	247.45		1157.3	498.586	102.758	348.595				530.381								9	0	10.4532	0	86.0981	13.9019			65.894		215.885	201.6			348.135	1056.38	294.221			223.258	222.336	479.462
196.07		154.829	394.906	646.272		414.029	143.77	127.411	101.376				257.587										11.7272	2.8294					152.986		148.378	140.083			402.509	708.48	159.667			111.053	121.19	283.622
216.806		205.978	194.458	263.578		184.32	138.01	125.798	104.141			3885.23	222.336																506.419		161.51	476.928			391.45	778.061	376.704			196.762	98.15	106.906
299.29		353.895	296.064	123.034		209.894	184.781	82.714	158.054			82550.8	77.875																1022.05		343.987	571.853			83.635	135.475	81.101			126.95	165.658	216.115
283.622		88.243	263.347	1104.08		108.979	154.829	369.562	230.63			95.5051	229.939																685.44		100.915	100.685			126.95	960.999	127.642			115.43	682.675	402.739
207.821		658.944	227.635	540.058		222.566	223.949	82.714	165.427				56.448																139.622		51.149	195.84			57.37	118.886	122.803			153.677	321.408	111.053
245.837		491.443	244.685	153.216		91.469	78.106		44.928				345.37																308.275		288	351.821			140.774	756.634	124.877			130.406	181.555	355.968
566.323		402.739	656.179	135.936			63.821						123.034																259.2			509.875			1057.77	300.902	73.728			94.925	325.555	83.405
85.248		687.744	419.558	440.525			63.59						136.397																437.991			197.683			538.906	616.32	122.803			361.728	175.565	54.374
1260.06		390.528	210.586	129.946			115.891						310.118																104.602						120.499	682.445	1298.99			320.717	214.502	591.437
325.555		245.606	101.837	578.995			255.744						141.466																88.474						222.797	1280.56	780.826			55.296	73.267	258.509
296.755		153.677	1320.19	85.478			134.323																						100.915						252.288	1412.58	575.078			86.17	511.258	615.859
110.822		115.661	341.453	959.616			131.789																						290.765						100.224	232.704	564.25			1309.36	271.181	318.413
80.41		236.39	205.978	232.474									6397.98	2214.37	3975.55														99.763						900.864	183.859	86.861			87.782	65.894	252.288
163.354		360.807	156.672	243.994									80038	84221.6	82460.4														143.539						194.227	200.448	216.346			154.598	176.717	189.85
61.056		339.61	211.738	316.57									92.598	97.4381	95.4006														499.507						82.253	148.608	144.691			151.142	175.334	193.306
		174.413	369.792	281.088																									40.55						47.002	183.859	123.264			106.214	197.453	185.242
		395.597	107.597	191.462																									122.573						146.074	207.13	109.67			148.838	645.811	81.562
		211.507	206.438	125.338																									119.117						121.651	872.064				123.725	84.557	170.957
		370.714	183.168	248.832																									76.954						132.941	79.718				61.978	146.995	633.37
		206.208	326.016	120.269																									177.408						288					165.427	328.09	59.904
		146.765	599.27	411.034																									105.523						43.546					601.805	456.883
		197.222	138.701	217.037																									36.634	86436	7128.35	8952.65			542.592					2198.25	192.614
8787.69	GFP area	86.861	191.462	208.742		4529.89	6411.8	4392.81	6306.97																				75.11		79307.7	77483.3			200.218					501.811	396.749
77648.3	tdTomato Area(Total Area-GFP Area)	418.637	162.202	393.063		81906.1	80024.2	82043.2	80129																				61.978		91.753	89.6424			146.765					311.731	28.109
89.8333	% tdTomato	140.774	117.274	179.021		94.7593	92.582	94.9179	92.7033																				109.901						152.986					54.144	167.962
		140.083	250.214	351.821																									86.4						136.166					95.155	100.454
	Total area dimension	455.271	184.32	188.698																									245.606						164.506					140.544	204.595
	86436	114.048	281.088	125.338																									43.085						91.008					182.016	111.744
GFP area		89.626	183.629	408.499																															87.552					61.517	82.944
tdTomato Area(Total Area-GFP Area)		98.381	299.981									(D7-D3)+(D14-D7)																							101.606					136.627
% tdTomato		186.854	186.624			D7-D3						5.67177	8.7361	14.47	15.1225																				55.526					130.867
		164.966	183.398			4.92595	8.7201	11.9497	12.4252																				9422.44		D7-D3	2.6541			94.694					183.859
		164.506	156.211																										77013.6		(D7-D3)+(D14-D7)	0.54351			62.669					63.36
			36.634			Avarage D7-D3	9.50524					Avarage (D7-D3)+(D14-D7)	11.0001																89.0989						63.13
		13949.1	432.691																																95.155
		72486.9	62.438		tdTomatoSTART	84.2354																													138.47
		83.8619	130.406																																236.621
			65.894																											84.8038					154.138
			119.578																																87.782
			79.718																																110.131					15321.4	13109.8	12200.6
			123.264																																199.757					71114.6	73326.2	74235.4
			87.091																																91.469		D7-D3	-0.210046		82.2743	84.833	85.8848			Average (D7-D3)	1.66757
			139.392																																230.4		(D7-D3)+(D14-D7)	5.17465							Average (D7-D3)+(D14-D7)	3.10955
			433.843																																206.438
			209.434																																75.571							D7-D3	2.55867
			109.901																																116.582							(D7-D3)+(D14-D7)	3.6105
			323.251																																418.176
			223.488																																222.336
			402.97																																105.754
			14721.6	17046.8																															14661.3	14842.8	10188.5
			71714.4	69389.2																															71774.7	71593.2	76247.5
			82.9682	80.2781																															83.038	82.828	88.2126
																													CTR-Female9-Area1 - D3-D7-D14					CTR-Female9-Area2 D3/D7/D14					CTR-Female9-Area3 D3/D7/D14
Hras_female3_200mg/Kg Gefitinib																													1097.63	1187.48	1193.7			239.846	452.045	194.918			522.317	2030.75	677.376
	Area1_D3	Area2_D3	Area3_D3	Area4_D3					Area1_D7	Area2_D7	Area3_D7	Area4_D7			Area1_D14	Area2_D14	Area3_D14	Area4_D14											702.029	971.366	117.043			96.538	312.422	144.461			210.586	1607.27	422.554
	994.868	138.24	333.389	525.312					510.797	83.405	142.848	457.805		1	169.344	425.088	387.763	1140.71											572.775	1483.32	202.752			122.112	224.64	221.645			1947.34	852.019	650.419
	749.261	81.331	131.328	157.133					132.48	195.149	152.294	292.378		2	114.278	319.104	215.654	158.746											437.069	347.674	260.122			202.982	135.245	206.438			397.901	571.162	145.613
	432.691	75.571	164.736	143.078					188.237	165.658	188.006	108.979		3	468.173	318.643		242.611											377.856	763.315	976.435			92.621	279.936	1248.08			919.987	1806.34	2306.53
	324.173	103.68	470.477	320.256					155.29	232.013	202.982	152.986		4	327.859	87.322		325.786											94.234	207.36	1199.23			315.187	254.131	718.387			134.093	373.709	727.142
	151.373	213.581	364.954	68.89					202.752	212.89	180.634	204.826		5	63.821	926.899		281.779											52.07	217.267	640.051			253.21	368.41	119.578			219.11	385.229	4554.78
	432.461	195.379	999.245	72.115					114.739	133.862	100.454	191.693		6	76.954	157.824		374.17											65.894	238.925	257.818			897.178	1090.48	771.149			414.259	167.962	218.189
	1739.06	91.469	389.837	784.512					93.082	71.885	233.395	189.389		7	112.205	260.813		277.862											114.739	147.226	66.125			241.69	222.336	264.038			878.746	966.298	166.349
	843.725	335.693	481.997	79.488					252.518	178.099	209.894	85.478				305.741		167.731											325.555	113.818	397.44			390.528	146.074	137.779			1889.28	1184.95	1144.86
	331.776	100.685	349.747	142.618					138.931	957.542	193.997	76.262				173.491		318.643											117.043	134.323	286.387			189.85	363.802	739.354			176.486	227.635	95.846
	601.344	1230.57	137.318	1785.6					173.03	331.315	196.992	212.89				65.203		235.008											217.728	301.363	496.742			559.181	1067.67	370.944			64.742	144.691	1434.24
	275.098	1077.58	119.117	573.926					319.334	97.229	85.709	117.274				107.827		226.483											382.464	558.49	572.544			244.685	1078.27	233.165			219.341	120.499	102.528
	278.323	595.814	286.848	104.371					185.242	483.149	172.339	119.117				105.293													133.402	418.176	939.802			182.016	909.158	126.029			308.045	389.376	678.989
	220.493	216.576	235.008	85.018					193.997	420.25	94.694	189.619																	765.159	176.717	280.166			260.813	1173.66	79.258			388.915	1438.85	520.243
	343.757	142.848	367.027	335.002					136.627	172.8	661.709	107.136																	129.024	1476.4	332.237			157.594	504.576	151.834			82.714	185.011	173.722
	150.912	128.794	156.211	172.8					210.355	187.085	288.461	388.685																	177.178	565.862	642.816			214.502	412.416	1146.7			942.797	817.229	126.259
	164.045	111.283	193.766	241.92					144.691	90.778	102.528	91.93																	256.435	682.445	513.562			165.658	976.896	85.709			273.715	887.962	319.565
	251.366	246.528	127.181	725.53					166.81	50.688	138.47	130.176																	319.335	174.413	1313.28			539.597	605.03	187.315			1998.26	1172.28	302.515
	274.637	194.458	192.614	113.587					76.262	199.296	82.714	247.45																	290.995	99.994	213.12			220.262	358.502	329.242			803.635	161.05	23.962
	111.744	159.206	452.045	179.251					343.296	199.757	387.072	342.835																	420.25	190.08	133.171			380.16	215.654	332.698			96.538	1063.76	480.845
	211.968	328.781	205.517	104.602						185.472	147.226	71.885																	528.307	133.171	73.728			917.914	365.645	114.509			293.53	237.082	78.106
	206.208	120.499	114.048	138.47						825.293	138.47	168.422																	236.16	179.712	476.698			103.68	684.979	555.494			272.563	416.102
	177.408	248.371	254.131	177.178						77.184	269.798	130.176																	94.234	206.438	741.888			254.592	396.288	78.106			130.867	199.987
	221.645	228.096	135.475	325.094						394.675	134.323	130.867																	264.038	312.883	307.354			113.126	172.339	81.792			254.592	164.736
	153.216	390.528	348.134	286.157						144	101.376	185.242																	149.069	87.552	700.416			146.534	114.509	159.437			506.189	251.136
	223.258	305.971	195.149	129.715						380.39	62.208	106.906																	1097.63	141.235	79.718			266.112	130.406	99.994			324.403	181.786
	95.846	236.621	253.67	548.352						118.886	129.254	300.902																	144.691	621.619	715.853			549.735	127.642	81.101			181.094
	168.422	1717.86	91.93	75.571						207.36		165.658																	262.426	530.381	416.794			643.047	515.174	66.125			302.746
	208.973	269.338	151.603	225.562						176.947		141.005																	756.634	117.043	150.682			761.242	360.576	227.866			207.13
	136.858	393.523	85.939	296.525						104.141		456.422																	442.138	338.227	226.483			47.693	44.237	133.171			195.84
	46.541	128.563	322.79	238.003						111.514		196.992																	1076.2	491.904	111.053			561.024	538.675	156.442			127.872
	122.803	182.707	121.19	134.093						42.163		120.96																	369.331	248.371	116.813			499.277	268.646	572.314			124.877
	59.213	616.55	101.376	213.12						125.338		153.677																	47.462	115.43	158.285			499.277	88.704	100.224			148.378
	162.432	996.941	438.682	263.347						82.253																			175.334	104.371	295.603			279.014	114.739	44.467			165.197
	373.709	102.528	2420.58	233.395						152.755																			233.626	367.488	161.971			674.842	149.069	463.565			60.826
	646.042	190.08	103.219	186.624						699.494																			240.768	176.947	116.813			313.805	1568.56	142.848			118.886
	146.304	251.366	514.714	73.728						143.309																			70.042	158.054	147.226			64.973	435.917	30.874			157.594
	58.522	232.474	123.034	162.202						40.09																			540.979	266.112				479.002	103.219	496.512			168.883
	185.472	244.685	69.811	78.336						130.406																			388.685	220.954				50.227	1046.25	181.786
	61.978	751.104	302.746	163.814						283.853																			79.027	182.246				409.651	220.032	179.482
	103.45	157.594	139.392	131.328						154.368																			88.704	92.39				414.259	50.688	330.854
	251.597	339.149	78.566	214.502						157.363																			178.79	286.387				154.368	170.496	144.922
	119.117	105.523	1073.89	108.058						146.995																			101.146	251.827				108.979	68.659	32.486
	474.624	396.288	561.715	96.077						103.219																			51.149	109.44				563.789	183.629	401.357
	210.586	85.709	116.122	164.275																									47.462	84.787				281.088	69.12	1697.36
	274.176	757.325		102.298																									218.88					418.407		1463.04
		489.139		120.499					3738.47	9450.32	4797.85	6036.02			1332.63	3253.25	603.417	3749.53											244.685					132.71
	13771.5	172.339		62.208					82697.5	76985.7	81638.2	80400			85103.4	83182.8	85832.6	82686.5											132.019					116.122
	72664.5	262.426		145.152					95.6749	89.0667	94.4492	93.0168			98.4582	96.2362	99.3019	95.6621											357.351					49.997
	84.0674	158.285		81.331																									145.613					202.752
		117.504		74.65																									82.022					346.983
		128.333		51.61																									380.391					107.366
		172.8		81.562																									48.845					170.726
		52.762																											112.666					96.077
		102.528							D7-D3						(D7-D3)+(D14-D7)														191.232	16281	16031.9			173.03	19139.6	15844.8			16630.3	18004.8	15350.6
		143.078							11.6074	8.90349	10.9658	7.01308			14.3908	16.073	15.8185	9.65838											119.808	70155	70404.1			390.989	67296.4	70591.2			69805.7	68431.2	71085.4
		72.576																											59.674	81.1641	81.4523			654.106	77.857	81.6687			80.76	79.1697	82.2405			Average (D7-D3)	0.070466
		56.909																											230.63					243.302										Average (D7-D3)+(D14-D7)	2.46067
									Avarage D7-D3	9.62246					Average (D7-D3)+(D14-D7)	13.9852													171.187		D7-D3	2.06981		142.618		D7-D3	-0.268148				D7-D3	-1.59027
		17146.1	14276.3	12097.8																									76.262		(D7-D3)+(D14-D7)	2.35796		151.373		(D7-D3)+(D14-D7)	3.54359				(D7-D3)+(D14-D7)	1.48045
		69289.9	72159.7	74338.2																									86.861					164.045
		80.1632	83.4834	86.0037				tdTomato_START	83.4294																				504.576					223.718
																													194.458												tdToamto Start	79.3265
																													18070					18907.8
																													68366					67528.2
Hras_mosaic_male 4_200mg/kg Gefitinib																													79.0943					78.1251
	Arae1_D3_male4		Arae1_D7_male4	Area1_D14			Arae2_D3_male4	Arae2_D7_male4	Area2_D14			Arae3_D3_male4	Arae3_D7_male4	Area3_D14				Arae4_D3_male4	Arae4_D7_male4	Area4_D14
	972.058		1062.61	1071.59			3511.53	1107.76	423.706			3022.39	1449.22	1552.9				1659.8	3999.74	2210.92			Proliferation capacity at D3PWI -Gefinib						CTR female4	Area1				CTR female4	Area2				CTR female4	Area3
	434.995		1423.41	417.946			208.742	595.814	371.174			174.182	1007.31	195.379				145.843	346.752	439.373									227.635	597.888	699.494			1910.71	3928.32	4483.81		1	1157.07	2550.76	1348.99
	357.581		54.835	229.478			515.405	91.008	128.333			243.302	110.131	160.819				90.317	191.693	313.114			Hras_mosaic_male 4_200mg/kg Gefitinib						171.418	1005.24	494.208			741.888	1288.86	365.645		2	326.247	608.717	513.562
	308.045		179.021	1049.93			1730.07	29.722	303.206			393.293	68.198	305.51				857.318	91.699	183.859			tom	gfp			% tdTomato Area	% GFP Area	190.31	1400.14	1849.42			361.498	545.357	2211.61		3	230.17	1451.98	288.922
	421.632		231.322	2878.62			202.061	198.835	402.509			474.163	1869.7	571.392				636.134	62.208	113.818			8	1	12.828	2.65699	62.3634	37.6366	3313.61	1349.45	2447.31			197.914	2183.96	681.293		4	203.904	217.267	532.454
	275.328		105.062	435.917			124.416	161.05	398.362			272.102	945.101	2193.87				1149.01	209.434	535.68			16	3	22.9688	9.88788	69.6598	30.3402	96.538	978.97	1513.27			607.795	99.533	50.227		5	230.4	772.531	865.613
	1140.94		705.485	602.496			429.466	743.731	171.648			107.136	677.837	969.984				304.819	1244.62	351.36			9	1	13.8749	2.84619	64.8653	35.1347	350.669	2433.72	949.248			1379.4	187.776	256.205		6	179.482	211.507	475.776
	1730.07		184.32	402.278			126.49	125.338	250.906			1226.19	2268.52	1538.38				210.816	335.462	222.797			6	3	8.40124	10.4961	71.418	28.582	678.528	288	777.37			630.144	226.022	2165.3		7	179.021	49.306	1390.69
	386.381		263.117	282.01			264.038	969.062	503.194			1942.96	1285.86	2755.81				100.685	85.478	43.085					16.5572	6.4718			333.619	847.181	441.216			175.104	91.469	262.886		8	1060.76	198.605	310.118
	94.464		172.109	343.987			420.941	106.214	120.269			1951.03	166.118	2753.51				402.278	296.986	75.11									234.086	1048.09	386.611			159.206	1278.26	255.974		9	696.96	949.94	383.155
	101.146		726.221	477.85			211.277	212.659	131.558			684.749	263.347	249.293				203.443	154.368	1077.58			Hras_mosaic_male 2_200mg/kg Gefitinib						702.029	279.245	505.267			483.149	291.917	280.858		10	251.136	143.539	422.784
	1057.54		86.4	494.208			166.118	223.488	1918.54			146.304	521.165	137.779				93.773	364.032	1635.61			tom	gfp			% tdTomato Area	% GFP Area	340.531	397.67	498.125			534.067		74.65		11	924.826	393.293	309.888
	86.17		121.19	291.456			1294.62	104.371	351.36			69.12	674.15	660.787				163.123	200.448	558.029			18	2	25.1397	7.04221	71.5998	28.4002	137.549	647.654	72.806			52.301		177.869		12	882.663	73.498	260.122
	1458.2		721.843	458.496			610.56	433.843	140.544			2369.43	182.477	391.219				227.635	158.746	556.877			6	2	8.29807	7.22177	72.3059	27.6941	704.333	1030.35	93.312			551.117		52.762		13	94.694	633.139	81.562
	466.099		210.586	177.408			55.066	1226.19	242.842			718.157	896.256	1127.35				437.299	176.717	1245.77			12	0	14.3479	0	83.6362	16.3638	212.89	213.811	1321.34			204.365		54.835		14	226.944	399.744	149.99
	273.485		469.786	187.546			276.941	491.674	85.709			310.579	837.043	1670.4				384.077	134.784	236.16			7	0	8.04794	0	86.9788	13.0212	129.024	83.174	147.226			234.547		62.669		15	797.645	946.023	312.192
	913.075		390.528	72.576			426.701	73.498	191.232			157.824	3105.56	639.36				127.872	1185.87	167.731					15.9286	3.56599			60.826	580.838	225.331			93.542				16	105.523	222.797	129.715
	151.834		73.037	78.106			1260.52	85.478	390.989			1707.72	176.026	65.664				134.554	77.184	180.634									146.765	101.376	153.907			278.323				17	156.902	138.01	274.406
	495.821		639.13	126.72			106.445	619.085	347.904			1425.95	457.574	63.821				65.664	119.808	473.242									883.354	137.779				306.432				18	199.296	782.439	102.758
	730.598		1043.48	114.97			258.739	186.854	195.61			137.088	135.936	112.435				95.386	893.952	180.864									559.872					231.322				19	1243.7	453.888	48.614
	2181.89		146.534	96.998			196.762	115.891	147.917			149.069	3030.68	282.24				900.173	212.659	123.264									294.221					64.051				20	735.898	629.223
	1988.58		157.363	201.6			795.802	671.155	74.88			159.206	1247.15	100.915				993.254	389.376	340.301									152.986					468.864				21	467.712
	196.07		557.338	61.286			1459.12	129.946	161.741			490.291	301.133	81.792				1722.24	778.291	299.52									187.085					358.272				22	404.122
	610.56		235.469	619.546			101.146	110.362	78.336			143.309	167.04	40.55				115.661	167.501	82.714									171.418					158.746				23	365.184
	121.421		318.643	357.811			77.645	946.253	78.106			766.771	273.024	230.17				102.528	294.221	319.795									656.87									24	193.306
	175.565		120.499	132.48			864.691	126.72	88.013			1115.6	592.358	1993.88				431.77	307.123	104.602									130.406									25	83.174
	82.944		1012.15	105.754			164.275	301.363	67.046			538.214	139.162	1658.19				567.706	184.32	72.576									206.669									26	136.627
	349.978		1109.61	58.982			650.189	62.669	127.642			304.589	855.706	255.283				260.122	1136.56	84.787									285.235									27	198.374
	129.946		79.027	105.984			1536.31	188.467	69.581			70.502	180.403	278.323				176.947	171.187	164.045									121.882									28	60.134
	2383.26		96.307	65.664			146.074	543.283	87.782			69.581	108.288	426.701				304.589	372.787	350.438									117.274										245.146
	270.029		104.141	321.408			236.39	234.317	119.578			454.579	61.517	562.867				94.925	169.805	69.35									93.082										141.235
	4169.32		39.859	371.174			1356.6	208.512	329.702			273.254	55.526	250.675				135.245	98.381	88.704									513.101					10182.8	10121.5	11436.6			12178.3	11826.2	8201.32
	95.155		334.541	2546.38			58.061	160.128	321.178			113.818	216.346	117.734				682.214	168.883	246.298									224.179					76253.2	76314.5	74999.4			74257.7	74609.8	78234.7
	2487.86		119.578	519.782			423.245	128.333	606.182			201.37	106.675	101.606				36.403	222.797	155.059									262.195					88.2193	88.2902	86.7687			85.9107	86.318	90.5117
	1852.19		257.126	90.547			122.573	155.52	316.109			146.074	309.888	145.843				838.886	132.019	258.509									100.915
	359.194		159.206	144.461			974.592	319.334	210.125			118.195	121.19	105.523				800.179	63.59	158.285									58.061
	471.859		50.458				403.891	128.102	183.859			157.363	255.974	93.312				2325.2	1944.81	226.483
	136.627		220.032				197.914	1069.52	127.181			1563.49	299.059	250.445				158.285	249.754
	103.45		5536.98				976.436	307.354	127.181			1738.6	266.342	115.661				166.579	120.73										13049.2	13421.6	12575.5
	1752.65		263.347				273.254	130.867				118.656	54.605					309.888	200.218										73386.8	73014.4	73860.5
	279.936		65.434				743.962	349.286				225.331	159.206					83.866	114.97										84.9031	84.4722	85.4511													Average (D7-D3)	0.0157862
	213.35		172.8				97.69	84.557				61.978	66.586					240.307	90.778																									Average (D7-D3)+(D14-D7)	1.23282
	69.581		511.949				261.965	464.256				1916.01	132.48					560.794	324.634
	101.837		22.81				324.173	181.786				365.645	110.592					1668.1													D7-D3	-0.43084			D7-D3	0.0709033				D7-D3	0.407296
	92.851		94.694				112.205	206.438				56.909	85.478					469.786													(D7-D3)+(D14-D7)	0.548042			(D7-D3)+(D14-D7)	-1.4506				(D7-D3)+(D14-D7)	4.60102
			370.714				422.323	80.41				103.91	86.17					227.866
	32531.6		104.832				140.314	259.2				151.834	409.651					276.019										tdTomato_Start	86.3444
	53904.4		147.456				39.168	74.65				32.486	253.901					253.44
	62.3634		233.856				72.576	201.83				89.165	87.782					168.653
			57.37				178.79	389.606				161.741	99.302					84.096
		86436	21563.6	15993.4			198.374	147.226				72.806						117.965
			64872.4	70442.6			130.176	124.186				237.542						113.587
			75.0525	81.4968			97.459	74.65				339.149						110.592
							19.354					96.307						100.685
				D7-D3	12.6891		171.187					14.976						208.973
				(D7-D3)+(D14-D7)	19.1334							217.037						72.346
																		116.582
																		81.101
tdTomato_AVARAGE	66.134																	144.23
							26224.8	16461.9	10391.7			30369	27230.7	25207.4				202.982
							60211.2	69974.1	76044.3			56067	59205.3	61228.6				254.822
							69.6598	80.9549	87.9775			64.8653	68.4961	70.837				69.811
																		41.472
									D7-D3	11.295								52.762
									(D7-D3)+(D14-D7)	18.3177				D7-D3	3.63075			32.947
														(D7-D3)+(D14-D7)	5.97165			103.45
																		90.547
																		144.691
																		24705.1	18245.4	13946.3
																		61730.9	68190.6	72489.7
																		71.418	78.8915	83.8651	D7-D3	7.47342			Average (D7-D3)	8.77208
Hras_mosaic_male 2_200mg/kg Gefitinib																					(D7-D3)+(D14-D7)	12.4471			Average (D7-D3)+(D14-D7)	13.9674
Arae1_D3	Arae1_D7	Area1_D14					Arae2_D3	Arae2_D7	Area2_D14					Arae3_D3	Arae3_D7	Area3_D14			Arae4_D3	Arae4_D7	Area4_D14
228.096	356.198	298.598					471.398	179.482	107.136					709.402	837.734	303.898		1	129.946	122.112	121.651
274.637	274.406	164.736					205.517	216.115	240.538					139.162	139.162	593.28		2	138.01	89.856	287.309
1568.56	378.778	176.486					250.214	266.342	133.402					413.798	223.718	314.266		3	335.693	95.846	65.664
227.866	413.338	269.568					162.202	210.586	148.838					16.589	151.603	667.239		4	93.542	106.445	104.371
210.586	366.106	328.09					284.083	91.93	80.87					129.485	547.43	84.096		5	140.544	83.866	93.312
84.326	286.618	166.81					340.07	374.4	181.786					279.014	906.163	186.163		6	512.64	21.658	55.526
132.941	302.285	387.072					197.222	280.166	31.565					321.178	545.818	387.533		7	188.467	227.174	133.862
213.12	111.744	601.575					130.176	359.194	23.962					83.174	224.41	648.115		8	573.005	104.371	112.205
197.222	94.234	285.005					2845.67	120.499	510.336					365.184	185.702	175.334		9	349.286	61.747	61.747
752.256	258.278	895.795					407.347	187.546	350.208					128.102	107.136	365.875		10	135.014	173.952	60.826
944.179	100.915	126.72					768.154	100.685	248.832					133.632	121.421	249.984		11	140.083	117.965	59.674
273.946	227.405	75.571					92.39	171.418	299.52					95.155	275.328	211.738		12	98.842	34.099	61.286
133.862	109.21	200.909					178.79	161.971	69.12					26.957	460.8	783.821		13	273.485	75.571	106.675
492.826	69.581	145.152					164.736	776.909	69.581					276.019	71.885	98.842		14	109.21	192.154
918.835	138.01	35.482					86.17	162.432	131.558					61.978	114.97	303.898		15	161.971	112.205
403.891	744.422	70.733					108.058	808.474	120.269					51.149	185.702	154.138		16	126.259	178.33
557.338	1424.33	1081.96					169.344	303.437	138.47					180.864	109.21	96.077		17	78.336	63.13
187.546	493.056	68.89					375.782	179.712	141.005					147.226	445.133	117.734		18	282.01	153.907
135.936	61.747	717.466					160.589	216.346						116.582	366.797	173.952		19	233.626	101.837
113.357	79.258	397.21					420.71	178.56						96.307	170.035	169.114		20	234.547	66.355
427.622	363.11	219.341					126.49	652.723						1351.3	70.042	102.067		21	82.253	105.984
177.178	390.528	113.587					201.83	1173.2						183.629	131.558	105.523		22	88.243	197.914
385.229	304.128	212.659					1290.7	247.219						302.515	214.733	259.891		23	791.424	93.773
162.202	266.342						172.8	374.861						109.67	71.654	204.595		24	128.333	52.301
684.288	81.562						64.742	233.856						141.696	144.691	95.155		25	194.918
586.598	93.082						182.477	205.978						209.434	213.581	56.909		26	141.005
203.213	78.566						147.456	529.229						652.262	82.944			27	204.826
128.333	108.979						146.074	75.341						354.125	54.835			28	84.326
177.178	230.4						130.176	124.186						358.272	735.898			29	183.859
252.058	109.901						125.568	295.834						473.702	386.15			30	130.406
651.802	180.403						294.682	114.509						52.07	99.302			31	199.987
915.379	226.253						159.206	133.632						429.926	121.421			32	243.994
1452.21	919.987						1024.82	136.397						625.997	84.326			33	61.056
1692.52	219.341						464.256	98.842						648.115	86.4			34	94.925
232.934	135.936						303.898	163.584						159.667	160.128			35	26.957
859.853	109.21						196.992							558.95	173.261			36	308.966
150.912	93.082						135.475							65.894	219.571			37	383.155
746.266	114.739						229.478							517.248	115.43			38	240.998
1375.95	33.638						282.931							480.845				39	125.338
936.806	115.2						332.237							249.984				40	134.554
390.298	201.139						914.458							66.586				41	305.741
253.21							254.131							184.55				42	123.494
108.288							2751.9							84.326				43	141.696
251.136							109.67							124.646				44	64.973
137.088							136.858							91.93				45	117.274
601.344							585.446							44.928				46	140.083
581.99							198.605							56.218				47	159.667
256.896							237.082							107.136				48	111.744
271.181							164.966							79.027				49	252.749
99.533							287.539							61.978				50	15.898
125.568							315.187							174.182				51	155.981
80.87							220.723							110.592				52	212.659
166.349							161.51							79.949				53	117.734
58.522							148.838							105.523				54	133.632
85.478							249.984							58.061				55	127.642
234.317							255.514							58.291				56	314.266
136.627							94.694							134.554				57	249.984
97.229							93.542							395.366				58	169.574
142.387							241.229							115.2				59	156.211
142.848							1308.44							131.789
76.954							1308.44							153.446
							67.968							29.722
24548	10665.4	7039.41
61888	75770.6	79396.6					23937.6	9905.59	3027					14144.3	9356.08	6909.24			11255	2632.55	1324.11
71.5998	87.6609	91.8559					62498.4	76530.4	83409					72291.7	77079.9	79526.8			75181	83803.4	85111.9
							72.3059	88.54	96.498					83.6362	89.1757	92.0065			86.9788	96.9543	98.4681				Average (D7-D3)	11.9526
		D7-D3	16.061																						Average (D7-D3)+(D14-D7)	16.077
		(D7-D3)+(D14-D7)	20.2561						D7-D3	16.234						D7-D3	5.53956				D7-D3	9.97558
									(D7-D3)+(D14-D7)	24.192						(D7-D3)+(D14-D7)	8.37037				(D7-D3)+(D14-D7)	11.4893
tdTomato_Start	78.6302
[truncated: 6 more columns]

## Sheet: Figure 5e
Data in the Figure 5e
mitotic figures quantifications
WT_U_GFP	WT_U_TOM	Hras_U_GFP	Hras_U_TOM	p21_Hras_U_GFP	p21_Hras_U_TOM
7.11615	1.73162	8.59055	19.0138	27.5231	9.30361
6.08693	3.41596	12.0346	22.0921	35.6258	19.9185
5.82845	8.69989	8.31874	25.0864	18.634	15.9016
Data in the table in red				41.0919	28.5335
												p21HOMO_HrasHET_male 1 Uninjured
Hras-mosaic-p21null_male1		Hras-mosaic-p21null_male5			Hras-mosaic-p21null_female7		Hras-mosaic-p21null_female1
Area1		Area1			Area1		Area1					Tomato	GFP			tdTomato area %	GFP area %
Day6 post-TAM		Day6 post-TAM			Day6 post-TAM		Day6 post-TAM				Area1	3	9	4.28464	30.0175	70.0175	29.9825
1954.17		274.194			2436.78		2325.61				Area2	11	7	15.0111	26.1965	73.2789	26.7211
677.802		681.644			1998.59		1826.2				Area3	6	8	8.61505	26.3553	69.6456	30.3544
3992.14		300.125			1025.23		194.961							9.30361	27.5231
200.003		381.519			2817.09		117.409
406.249		2805.57			43.938		153.424
235.538		1285.98			4749.9		146.941					p21HOMO_HrasHET_male 5 Uninjured
1229.55		524.138			1629.56		907.338
947.194		515.495			470.596		50.421					Tomato	GFP			tdTomato area %	GFP area %
215.37		601.931			549.349		237.459				Area1	16	7	21.5736	27.0947	74.1647	25.8353
711.176		161.587			664.117		174.793				Area2	11	11	16.6171	32.5412	66.1967	33.8033
1617.07		103.243			403.848		381.759				Area3	17	10	21.5648	47.2416	78.8322	21.1678
1614.67		515.255			2271.59		904.697							19.9185	35.6258
1515.99		229.055			2407.24		704.454
443.945		510.453			1511.19		1419.95
448.267		361.11			1655.25		208.407
316.212		820.422			1382.02		1206.74					p21HOMO_HrasHET_female7 Uninjured
533.742		266.271			3236.31		298.684
224.253		181.035			1245.16		219.211					Tomato	GFP			tdTomato area %	GFP area %
150.543		441.064			4086.26		332.299				Area1	8	11	16.6228	21.2055	48.1267	51.8733
215.37		369.754			1625.48		136.137				Area2	9	6	17.102	12.665	52.6253	47.3747
398.086		284.038			613.696		543.587				Area3	7	11	13.98	22.0316	50.0717	49.9283
133.976		176.473			4190.95		127.733							15.9016	18.634
102.043		399.767			2882.4		149.342
303.006		756.075			369.514		371.675
102.043		545.747			66.508		210.328					p21HOMO_HrasHET_female 1 Uninjured
66.508		786.808			216.57		139.978
68.188		145.02			116.689		384.16					Tomato	GFP			tdTomato area %	GFP area %
426.658		297.964			171.431		426.658				Area1	15	7	19.8573	28.6169	75.5389	24.4611
380.078		327.256					84.275				Area2	30	13	36.6184	71.927	81.9261	18.0739
384.64		197.842			44837.2		64.107				Area3	24	4	29.1249	22.7319	82.4036	17.5964
159.426		402.408			41598.8		56.904							28.5335	41.0919
74.191		178.875			48.1267		360.39
89.797		293.402					138.058
730.864		103.963			Area2		783.687					wild type_male4_uninjured
101.082		251.385			Day6 post-TAM		208.647					Tomato	GFP			tdTomato area %	GFP %
108.525		130.855			891.971		207.687				Area1	9	1	11.871	4.13475	75.8147	24.1853
776.723		456.91			208.647		124.372				Area2	5	1	6.29338	4.86585	79.4486	20.5514
49.461		390.403			192.56		196.402				Area3	7	1	7.93523	8.48477	88.2142	11.7858
347.665		139.978			496.287		337.101							8.69988	5.82845
118.369		133.736			244.422		52.822
71.31		141.659			3658.88		897.974
140.699		166.87			2070.14		42.738					wild type_male 3 Uninjured
289.08		1013.94			1204.58		467.955
86.196		114.288			1162.8		187.518
64.587		103.723			5428.9		145.981					Tomato	GFP			tdTomato area %	GFP area %
417.294		517.656			2367.87		196.162				Area1	2	1	2.56928	4.5132	77.8428	22.1572
1343.12		61.466			1206.74		415.613				Area2	1	2	1.29382	8.8068	77.2903	22.7097
342.863		140.458			2418.77		79.473				Area3	1	2	1.33176	8.02846	75.0886	24.9114
268.912		141.899			1016.82		47.3							1.73162	7.11615
105.164		301.566			1094.14		212.489
215.85		215.13			820.182		250.424
		110.446			716.698		39.857
25915.7		120.05			226.894		29.772					wild type_female4 Uninjured
60520.3		70.109			1205.3		519.817
70.0175		44.899			2482.15		215.61					Tomato	GFP			tdTomato area %	GFP %
		163.268			1747.69		128.454				Area1	3	2	3.927	8.47248	76.3942	23.6058
Area2		39.857			404.809		61.946				Area2	2	0	2.55049	0	78.4164	21.5836
Day6 post-TAM		407.45			622.579		168.79				Area3	3	2	3.77038	9.78832	79.5675	20.4325
2004.12		70.83			469.155		120.53							3.41596	6.08693
806.496		81.154			469.636		574.559
789.449		44.178			674.201		236.739
1053.08		78.753			490.044		181.276					Hras_male6_uninjured
2077.82		161.107			640.827							Tomato	GFP			tdTomato area %	GFP %
764.238		190.639			127.493		22135.8				Area1	15	0	21.2085	0	70.7264	29.2736
452.588		100.842			712.857		64300.2				Area2	13	3	16.7355	13.4404	77.6792	22.3208
470.116					99.161		74.3905				Area3	16	2	19.0974	12.3313	83.7811	16.2189
369.754		22331			190.639									19.0138	8.59055
220.892		64105			4809.92		Area2
325.576		74.1647			375.036		Day6 post-TAM
433.861							313.09					Hras_female12_uninjured
603.131		Area2			40948.8		1294.62					Tomato	GFP			tdTomato area %	GFP %
446.106		Day6 post-TAM			45487.2		557.032				Area1	22	5	39.7692	11.1905	55.3192	44.6808
586.324		3806.55			52.6253		632.183				Area2	12	4	19.1635	10.7006	62.6189	37.3811
1067		2722.01					963.281				Area3	11	1	16.3265	3.06513	67.375	32.625
200.724		4992.64					559.193							25.0864	8.31874
103.243		1153.92			Area3		1046.84
139.978		600.25			Day6 post-TAM		380.078					Hras_male 4 Uninjured
213.689		576.24			2271.35		440.103
151.503		609.854			516.455		62.186					Tomato	GFP			tdTomato area %	GFP area %
724.862		224.734			119.81		172.392				Area1	14	3	20.6356	9.32949	67.8439	32.1561
299.405		876.845			630.262		161.587				Area2	16	4	22.6904	13.566	70.5144	29.4856
144.3		291.001			699.171		270.113				Area3	16	4	22.9502	13.2083	69.7161	30.2839
510.212		388.002			1332.56		175.273							22.0921	12.0346
485.482		198.083			363.271		109.726
1675.18		330.618			892.452		258.108
1921.76		950.796			101.802		206.966
401.927		62.186			84.515		221.132
906.618		336.14			1362.81		71.07
308.529		144.3			563.995		193.04
357.509		641.307			853.075		411.531
107.085		489.804			201.684		295.083
345.744		95.8			241.541		202.885
225.934		100.602			144.78		192.8
151.023		312.85			2077.11		148.142
284.278		261.709			254.746		151.263
279.957		274.914			83.075		479.72
121.25		101.562			2246.38		287.88
125.092		223.053			921.024		153.664
148.142		218.251			1722.48		216.57
83.315		205.285			227.375		657.394
82.834		453.309			372.875		122.691
79.233		91.718			2518.89		171.191
47.3		101.562			3722.75		832.667
		111.646			852.595		677.082
23096.7		427.858			2139.77		392.804
63339.3		1098.22			1961.86		807.216
73.2789		289.321			989.932		415.613
		99.882			197.122		315.491
Area3		111.166			91.718		85.235
Day6 post-TAM		665.077			2504.48		154.384
3109.3		140.458			1071.57		85.716
1016.58		217.531			777.444		277.316
1152		92.919			130.614
155.585		67.948			3016.62		15622.3
1163.77		270.593			199.523		70813.7
4146.53		132.775			2804.85		81.9261
550.309		81.874			712.857
917.662		87.156			489.084		Area3
1376.73		60.025			67.228		Day6 post-TAM
328.217		55.223			332.779		139.498
228.815		73.23			289.801		249.224
306.608		318.613					90.758
396.645		92.679			43156.1		177.194
965.202		409.37			43279.9		342.863
1385.62		75.151			50.0717		820.182
1196.66		62.426					832.187
727.263		39.857					125.092
154.384		110.926					352.227
372.395		778.884					132.295
329.897		216.09					117.169
304.447		308.288					70.589
861.239		125.092					176.473
239.38		242.021					203.845
772.642		163.508					263.63
390.403		194.721					323.655
259.788		56.423					341.182
523.658		49.461					233.377
737.107		55.943					192.56
311.17							220.652
416.093		29218.2					106.604
94.839		57217.8					138.298
186.798		66.1967					268.432
252.345							102.283
445.145		Area3					279.716
109.726		Day6 post-TAM					412.492
70.83		1322.95					245.622
107.805		305.407					172.872
173.592		97.961					102.763
		120.05					77.312
		115.488					50.181
26237.2		330.618					1023.31
60198.8		282.598					476.358
69.6456		103.243					61.226
		116.448					108.765
total tdTom		326.296					142.379
70.9806		374.076					334.219
		415.613					133.496
		2228.37					78.513
		294.603					188.719
		408.17					74.191
		247.783					657.874
		220.412					220.652
		292.202					229.536
		97					130.855
		258.828					63.386
		1691.5					126.293
		208.407					97.721
		431.7					55.223
		369.994					87.636
		110.206					261.709
		89.077					274.194
		95.32					217.05
		75.632					700.372
		63.386					278.516
		222.093					192.32
		389.922					104.684
		832.187					180.555
		180.555					158.226
		222.813					385.12
		339.261					194.721
		419.695					218.011
		634.824					64.827
		103.723					72.51
		577.681					255.226
		462.192
		178.634
		103.483					15209.6
		347.425					71226.4
		85.476					82.4036
		363.271
		73.711
		86.916
		53.302
		301.326
		123.892
		60.985
		282.598
		153.184
		89.557
		89.317
		61.226
		149.102
		214.889
		18296.6
		68139.4
		78.8322
		total tdTom
		73.0645
wild-typeMosaic_female 4_ uninjured		wild-typeMosaic_male 3_ uninjured		wild-type-male4_uninjured
Area1		Area1		Area1
Day6 (post-TAM)		Day6 (post-TAM)		Day6 (post-TAM)
133.976		67.708		2105.68
156.545		569.757		317.652
927.026		81.874		733.265
147.181		289.08		1047.32
334.219		308.529		217.771
306.128		257.147		351.987
310.209		1073.97		213.209
964.482		984.891		402.168
933.269		244.422		727.983
1173.61		96.28		100.842
336.86		127.733		132.775
203.125		68.669		91.958
774.803		116.929		710.216
1062.92		71.07		346.464
96.28		262.429		126.533
440.103		336.14		361.11
639.387		694.369		223.053
387.522		412.252		321.014
2120.32		603.852		122.451
804.095		129.894		674.201
1422.83		1045.64		515.975
455.71		777.684		89.317
118.129		167.35		467.235
452.108		48.5		521.737
1270.61		473.237		302.526
161.587		183.196		189.199
255.707		289.321		606.493
351.507		557.272		199.043
234.098		1050.68		248.744
152.464		58.584		205.526
346.224		106.604		101.322
540.705		231.937		298.924
1426.43		143.1		192.08
221.372		100.122		108.765
115.728		121.251		467.475
191.84		259.548		279.236
166.389		333.499		447.066
122.931		1552.73		130.614
59.785		165.429		125.092
85.716		106.364		196.642
166.389		616.577		235.538
316.692		137.337		183.676
37.456		36.735		273.714
82.835		576.96		292.922
105.884		237.939		355.108
209.367		182.476		212.248
		136.377		88.117
21322.6		146.221		119.33
65113.4		285.479		281.157
75.3314		105.404		138.058
		72.99		388.482
Area2		57.384		251.385
Day6 (post-TAM)		106.845		51.862
1576.74		102.763		287.16
645.629		119.33		145.501
438.183		76.832		102.523
117.169		84.275		472.757
280.437		50.901		111.166
139.018		487.403		203.845
408.65		689.567		103.963
207.686		272.994		68.669
873.724				60.025
339.742				207.446
125.812		19151.8		213.209
495.086		67284.2		338.781
325.335		77.8428		209.127
688.607				58.344
1227.15		Area2		65.067
255.466		Day6 (post-TAM)		106.364
688.607		3724.91		65.067
664.597		176.714		86.916
191.84		345.744		106.604
1857.17		185.357
276.355		973.125		20904.8
167.59		866.521		65531.2
620.418		423.536		75.8147
119.81		822.342		Area2
300.605		73.471		Day6 (post-TAM)
66.748		1060.52		126.293
107.085		94.599		117.169
107.805		1912.4		293.642
771.681		225.934		171.912
481.881		152.944		125.572
213.929		258.588		72.75
344.543		234.338		1097.98
166.629		244.902		128.453
236.739		193.04		139.258
538.784		149.582		73.711
157.506		953.917		144.3
177.674		423.296		103.243
58.344		219.691		1068.44
154.624		252.585		200.243
126.052		344.303		140.218
240.82		274.194		1300.62
818.981		1630.04		735.426
275.635		110.926		659.795
315.731		286.679		92.919
215.13		229.536		479.72
48.26		93.399		145.501
		138.778		282.838
		237.219		73.711
		94.119		151.503
18656		270.113		72.99
67780		307.328		73.23
78.4164		67.708		137.097
		73.711		180.075
Area3		103.003		87.396
Day6 (post-TAM)		39.857		100.602
281.877		409.611		554.391
2698.24		155.345		550.549
61.226		107.565		219.932
173.352		123.171		205.285
306.128		47.3		84.995
227.615		124.372		338.301
283.558		45.379		242.741
463.633		32.894		119.33
252.585		151.503		413.452
95.08		163.268		80.914
307.088				92.679
110.206		19629.4		828.105
74.671		66806.6		423.296
101.322		77.2903		115.728
110.206		Area3		184.637
206.966		Day6 (post-TAM)		118.849
178.394		2497.28		78.032
255.466		785.847		106.844
92.919		337.581		254.746
237.219		203.125		629.782
171.912		946.954		116.208
143.58		1780.58		89.557
106.364		103.723		134.216
245.862		253.065		84.035
516.935		981.049		100.362
161.347		346.464		55.463
928.467		264.11		330.137
327.737		250.664		100.362
104.924		457.871		108.285
114.288		1195.22		183.196
179.835		1362.09		80.674
85.716		730.864		165.909
139.978		102.763		127.733
58.825		915.501		101.322
406.73		185.357		79.713
139.018		728.223		167.11
121.01		273.234		82.594
124.612		346.224		131.575
280.917		166.629		54.983
135.657		151.263		70.349
180.315		144.3		73.951
1261.97		97.961		179.835
133.736		675.641		54.023
257.867		181.996		115.248
143.1		231.216		97.481
121.491		133.736		59.065
373.116		47.54		199.283
378.158		41.537		93.639
209.607		124.132		68.428
1597.15		305.167		149.342
78.993		173.112		90.518
187.278		122.211
91.478		194.481
311.65		196.162		17763.8
230.496		52.822		68672.2
408.17		70.109		79.4486
272.754		110.926		Area3
132.295		333.979		Day6 (post-TAM)
279.957		752.713		133.255
		101.082		292.442
17661		572.879		404.568
68775		386.801		138.778
79.5675		505.891		388.242
		219.451		176.473
		150.783		92.919
		98.441		54.503
		56.664		179.835
		84.995		97.481
				100.362
		21532.4		141.899
		64903.6		431.7
		75.0886		110.206
				133.255
				107.325
				83.075
				122.451
				125.812
				163.748
				224.493
				116.448
				510.212
				619.458
				192.8
				115.248
				175.273
				353.187
				277.075
				142.379
				79.953
				214.889
				613.215
				112.607
				670.839
				148.862
				140.939
				66.508
				242.981
				96.28
				55.703
				57.144
				125.812
				37.456
				108.765
				64.347
				80.674
				139.738
				131.575
				62.426
				92.919
				95.56
				72.27
				145.741
				101.562
				109.486
				114.047
				10187.2
				76248.8
				88.2142
HrasMosaic_male 4_ uninjured		Hras_mosaic_male6_uninjured_tdTom		Hras_mosaic_female12_uninjured_tdTom
Area1		Area1		Area1
Day6 (post-TAM)		Day6 (post-TAM)		Day6 (post-TAM)
2794.28		372.635		3736.68
325.335		220.172		814.179
911.9		880.927		1410.11
627.141		329.657		1416.11
494.366		305.887		774.082
84.035		187.518		4077.62
985.851		106.124		816.34
424.977		803.615		1899.43
532.782		77.312		242.741
685.245		248.984		108.045
1557.05		61.706		337.821
303.006		337.821		2967.88
451.628		172.872		70.109
311.41		304.927		4261.77
757.035		246.583		272.273
1784.9		433.38		3034.14
231.456		271.793		661.476
293.882		187.998		605.292
256.667		99.161		2001.23
866.041		102.763		1646.61
273.474		699.891		1430.04
685.245		719.34		1080.93
527.26		105.404		1186.57
129.654		126.533		385.841
532.062		152.463		332.779
480.92		573.359		278.036
106.604		387.281		313.811
246.583		120.77		1708.55
907.818		341.902		255.947
1115.26		2980.6		119.81
892.212		382.479		87.156
259.788		1202.18		181.996
125.092		1157.52		104.924
600.49		721.741
177.194		1355.12		38620.3
1356.33		392.323		47815.7
356.308		1245.88		55.3192
101.322		520.297
117.889		788.728		Area2
96.04		125.092		Day6 (post-TAM)
77.072		616.817		753.194
1079.25		591.606		1909.04
88.117		232.177		127.973
907.578		223.773		1223.79
677.802		475.158		971.204
115.008		897.734		219.691
141.179		540.225		130.134
187.038		213.929		1449
93.639		69.149		2589.24
87.636		203.125		2035.09
92.198		364.232		166.149
71.07		599.29		101.322
410.331		126.052		149.582
		62.906		237.699
27794.5		123.651		1635.8
58641.5		112.367		206.726
67.8439				5152.55
Area2				1441.8
Day6 (post-TAM)		25302.9		381.039
2614.45		61133.1		218.011
644.188		70.7264		374.316
439.863				605.052
111.166		Area2		88.117
107.805		Day6 (post-TAM)		1809.63
103.483		415.613		327.977
478.039		375.036		363.271
1791.15		478.759		1127.51
279.716		491.004		442.264
2265.1		484.282		133.496
3484.09		1124.87		331.098
1529.44		257.147		493.405
1407.47		703.733		154.144
163.028		134.456		1284.78
323.895		189.439		1184.65
244.422		373.115		1096.54
472.277		146.461		292.682
98.201		339.742		415.133
825.464		213.689		145.26
501.569		124.612		208.167
316.452		121.01		265.07
363.992		283.558		69.149
929.907		295.563
1083.33		95.08		32310.7
1166.41		308.529		54125.3
286.919		686.446		62.6189
152.944		191.12
104.444		459.791		Area3
111.646		406.489		Day6 (post-TAM)
195.201		152.463		1901.83
305.407		224.013		262.669
165.669		401.927		900.615
438.423		254.266		319.093
40.097		1067.96		946.234
309.009		481.641		3367.88
340.702		206.486		695.33
35.055		165.189		1546
118.609		142.379		2446.62
318.853		200.483		356.068
125.812		451.388		376.237
592.087		64.587		1157.28
100.362		912.62		95.08
		433.14		1769.06
		342.863		398.326
25486.1		122.451		259.788
60949.9		112.607		1664.13
70.5144		370.234		139.978
		413.932		436.982
Area3		152.704		585.604
Day6 (post-TAM)		464.834		263.39
1758.73		247.303		925.586
1608.67		277.075		468.435
3032.46		64.107		388.722
108.285		120.05		520.297
327.496		96.04		253.546
91.718		53.542		105.644
511.653		137.817		125.572
852.595		145.02		76.352
212.488		168.31		239.86
568.797		80.193		273.234
591.606		67.708		162.068
463.393		261.469		105.644
349.586		59.785		102.763
593.527		48.5		93.879
1035.31		189.679		198.323
1913.12		291.721		342.383
1745.05		71.55		74.191
1522.47		658.114		466.514
986.331		92.198		37.936
266.511		325.335		79.953
56.183				111.166
98.921				228.815
153.904		19293.2		256.427
1190.66		67142.8		642.508
628.582		77.6792		331.098
286.199				338.781
196.642		Area3		190.88
2073.98		Day6 (post-TAM)		144.3
637.706		1890.31		122.931
547.668		165.429		176.474
214.889		505.891		509.492
216.57		352.467		217.771
135.176		424.257
239.62		393.044		28199.8
276.835		333.739		58236.2
174.072		366.873		67.375
119.09		178.394
93.159		210.808
128.453		273.714
168.07		236.979
101.562		468.915
146.701		294.363
287.4		836.989
152.944		251.145
		112.367
26864.8		70.109
59571.2		63.386
68.9194		224.734
		43.458
		68.909
		228.335
		658.835
		97.961
		242.741
		93.639
		90.038
		134.696
		177.914
		375.757
		169.751
		329.417
		48.98
		231.937
		74.671
		108.045
		126.533
		128.694
		175.993
		62.906
		135.657
		30.013
		42.258
		131.095
		131.335
		122.451
		94.359
		133.015
		1135.19
		180.075
		167.83
		203.125
		53.542
		135.897
		14019
		72417
		83.7811

## Sheet: Figure 5f
Data in the Figure 5 f
HrasG12Vp21Homo_U_GFP	HrasG12Vp21Homo_U_TOM
61.9372	20.224
45.0684	18.6139
47.5475	18.0943
25.7307	14.1112
25.9154	16.4032
21.04	18.3548
Data in the table in red
tdTomato % area quantification
p21null_Hras_mosaic					p21null_Hras_mosaic					p21null_Hras_mosaic
male13					female10					female11									p21null_Hras_mosaic
Area1	Area2	Area3			Area1	Area2	Area3			Area1	Area2	Area3							male13
810.971	271.988	874.392			131.834	164.191	512.358			661.572	632.358	597.967							tom	gfp			tdTomato area %	GFP area %
287.519	666.749	555.625			193.405	1357.54	94.854			199.877	177.134	219.476							7	16	9.03097	71.1461	77.5111	22.4889	spot2
704.839	159.754	168.629			122.958	261.079	162.527			498.121	38.089	149.399							26	12	34.0741	50.6422	76.3044	23.6956	spot1
225.023	130.355	101.695			296.764	124.438	84.684			640.124	462.435	262.743							14	13	17.567	64.0234	79.6949	20.3051	spot3
105.393	107.612	333.19			34.206	166.595	314.33			146.256	163.821	140.709									20.224	61.9373
520.494	760.494	337.812			453.745	52.697	87.828			259.23	366.472	1130.48							p21null_Hras_mosaic
163.821	746.996	224.838			168.444	197.288	213.19			279.939	108.166	135.717							female10
574.484	1090.91	109.091			842.035	189.892	127.211			599.446	274.946	702.62							tom	gfp			tdTomato area %	GFP area %
149.584	282.712	475.563			571.711	165.116	127.766			193.036	28.29	302.311							16	7	20.1744	33.8305	79.3086	20.6914	spot2
84.314	210.231	103.729			183.236	101.51	120.555			187.119	245.177	794.145							16	7	19.1215	42.8802	83.6755	16.3245	spot3
121.479	203.39	201.356			499.785	158.089	134.422			404.931	1264.72	631.249							14	9	16.5457	58.4944	84.6139	15.3861	spot1
198.952	858.121	183.421			140.339	134.237	170.478			162.157	648.074	155.131									18.6139	45.0684
81.541	83.575	117.227			260.894	141.079	136.456			335.778	84.869	152.727
79.322	272.173	221.695			334.114	129.43	99.106			783.606	1265.64	323.39
157.72	451.156	99.846			149.769	179.723	171.587			151.248	627.366	165.116							p21null_Hras_mosaic
203.945	209.307	142.188			183.051	236.857	401.418			188.043	329.677	279.014							female11
752.543	241.664	128.69			129.985	278.644	1068.17			268.845	215.224	348.352							tom	gfp			tdTomato area %	GFP area %
134.422	258.12	92.08			187.673	733.868	317.288			131.279	175.1	248.691							17	7	19.4315	55.9409	87.4868	12.5132	spot2
184.16	48.444	358.336			247.766	301.572	159.199			130.539	181.942	400.493							14	6	16.5585	38.8316	84.5487	15.4513	spot3
156.61	114.823	269.399			1715.69	689.492	192.111			790.078	269.584	192.851							16	6	18.2928	47.87	87.4661	12.5339	spot1
120.37	116.487	109.091			240.37	557.658	197.288			424.346	200.617	256.641									18.0943	47.5475
196.918	414.546	159.939			156.795	357.042	209.307			129.615	627.366	144.777
88.382	122.404	296.21			461.695	195.439	399.754			192.481	142.188	147.55
581.88	118.151	511.249			230.755	325.424	384.222			143.667	321.541	218.367							p21null_Hras_mosaic
280.678	152.358	382.743			213.929	148.475	81.541			238.706	141.079	317.843							male10
186.194	135.347	106.317			160.308	223.729	203.76			680.987	140.339	173.991							tom	gfp			tdTomato area %	GFP area %
88.197	78.213	509.584			55.1	232.974	82.835			266.071	164.561	429.523							11	10	16.5515	29.8143	66.459	33.541	spot2
703.36	337.258	618.86			183.051	118.891	138.675			112.604	291.772	168.444							13	7	17.0628	29.3983	76.1891	23.8109	spot3
787.119	108.906	193.775			186.749	45.116	456.703			231.125	267.18	158.274							7	6	10.629	17.5735	65.8577	34.1423	spot1
82.65	462.805	433.96			430.447	180.832	95.778			129.615	398.275	126.472							8	9	12.2015	26.1366	65.5655	34.4345	spot4
85.239	103.544	583.544			124.438	92.45	174.176			104.653	193.036	82.28									14.1112	25.7307
245.177	83.945	143.667			266.626	48.629	87.088			225.393	112.789	71.371
336.703	366.472	141.079			230.94	125.547	323.02			128.321	186.009	276.795							p21null_Hras_mosaic
206.903	119.076	300.647			153.652	153.467	775.471			142.188	163.637	244.068							mouse6
105.023	187.858	100.031			225.948	419.538	595.008			148.66	366.657	188.968							tom	gfp			tdTomato area %	GFP area %
71.371	259.045	144.407			562.836	156.61	181.942			118.336	102.62	440.986							12	5	14.6927	27.2821	81.673	18.327	spot1
65.455	272.728	616.641			189.338	531.218	249.615			91.341	140.339	54.915							16	5	18.8032	33.5392	85.0921	14.9079	spot2
211.156	126.841	198.213			186.934	666.01	476.118			296.58	173.251								12	4	15.7137	16.925	76.3664	23.6336	spot3
105.578	259.23	317.473			266.071	521.603	1470.69				198.028										16.4032	25.9154
2979.11	361.479	149.954			156.98	176.579	131.094				79.322								p21null_Hras_mosaic
215.963	186.194	153.467			236.672	175.47	131.464				98.737								mouse12
621.264	158.089	194.885			128.875	85.239	114.823				173.991								tom	gfp			tdTomato area %	GFP area %
135.347	201.726	141.818			267.18	225.763	134.792				426.934								17	3	18.9115	29.6801	89.8922	10.1078	spot1
320.801	181.017	303.791			164.376	150.509	193.036				78.582								17	1	19.0067	9.47173	89.4423	10.5577	spot2
117.227	93.374	133.128			207.828	347.612	205.979				379.23								15	3	17.1461	23.9681	87.4833	12.5167	spot3
436.179	113.898	141.264			79.137	379.6	132.019				228.351										18.3548	21.04
289.184	118.706	161.787			177.134	117.966	85.609
117.596	84.13	63.606			299.168	119.261	167.889
193.405	148.29	144.407			111.31	291.957	78.952
574.484	79.507	182.311			159.569	117.042	124.253
189.338	114.268	138.305			402.897	114.083	122.034
50.108	149.029	129.8			238.151	111.125	242.774
53.991	813.745	204.869			373.498	151.988	155.871
123.513	1394.33	561.171			111.31	145.516
222.804	141.079	183.606			654.916	310.262
107.427	222.62	71.926			65.085	185.27
178.428	138.49	130.17			198.398	41.048
304.715	367.951	197.843			480.925
97.257	98.552	72.296			127.951
34.761	435.255	225.948			182.126
51.402	207.458	85.239			450.416
88.197	211.526	400.124			891.588
103.544	129.06	34.946			178.983
162.527	438.953	155.871			166.965
89.492	141.818	115.932			17884.8	14110.3	13299.1			10815.9	13355.5	10833.8
86.163	555.994	107.797			68551.2	72325.7	73136.9			75620.1	73080.5	75602.2
16.271	254.792	138.49			79.3086	83.6755	84.6139			87.4868	84.5487	87.4661
220.031	68.968	69.522
144.592	101.88	38.644
194.7	143.852	70.632
71.371	82.096	54.545
100.401	203.945	145.147
202.281	229.091	46.965
216.703	76.733	746.996
82.465	118.891	107.797
	105.393	60.277
	96.148	97.627
19438.5	95.778	139.045
66997.5	98.182	167.519
77.5111	90.786	100.031
	75.069	15.162
	52.327
86436	106.133
	128.136
	73.035
	20481.6	17550.9
	65954.4	68885.1
	76.3044	79.6949
p21null_Hras_mosaic					p21null_Hras_mosaic					p21null_Hras_mosaic
male10					male6					mouse12
Area1	Area2	Area3	Area4		Area1	Area2	Area3			Area1	Area2	Area3
819.072	645.581	167.27	985.882		101.146	217.037	529.229			287.078	131.558	355.968
3977.63	1114.67	646.272	301.363		138.24	144.691	2326.81			198.374	223.027	126.72
708.25	152.525	2309.3	669.773		72.115	114.278	1344.38			51.61	220.954	29.952
231.782	181.094	2906.73	582.451		74.65	236.39	135.014			541.21	111.283	188.237
1010.53	65.894	153.677	766.08		196.992	31.104	66.125			236.16	191.462	395.827
398.592	421.171	374.17	307.584		1693.44	249.754	90.778			792.346	120.038	100.454
212.89	1061.45	1199.46	1274.8		78.336	81.331	569.549			132.25	1231.26	869.299
1676.16	1606.12	118.656	146.304		19.814	319.795	375.552			184.781	347.674	52.301
180.173	743.731	125.798	190.08		91.93	54.374	195.61			605.261	207.59	102.067
885.888	914.918	607.565	788.429		47.462	147.456	154.829			327.168	182.016	127.872
121.651	294.682	125.338	127.411		63.821	307.123	190.541			307.123	215.424	129.715
616.32	696.96	445.824	358.502		244.224	120.96	280.166			119.117	99.533	145.613
301.824	458.496	690.739	2324.51		123.034	72.576	163.354			97.92	112.666	92.621
206.899	274.867	1381.48	349.517		117.734	442.829	108.288			76.493	82.483	138.701
2157.93	894.643	58.061	549.043		271.642	102.989	1024.59			570.01	176.947	164.275
376.243	526.694	2169.45	302.976		53.453	229.709	459.187			121.651	157.824	83.405
3065.24	505.267	291.686	227.174		34.33	93.542	111.283			222.566	98.611	166.579
403.891	118.886	88.013	466.79		79.949	100.685	652.032			124.646	121.882	518.17
174.643	244.454	187.546	96.307		139.392	88.013	770.227			205.747	198.144	154.138
702.029	584.755	625.997	146.995		216.346	135.014	1672.93			85.478	165.197	135.245
124.877	344.909	556.877	305.971		181.555	118.426	267.955			152.294	197.453	373.018
2398.23	234.547	888.653	423.936		325.555	73.037	301.363			127.181	371.175	107.136
90.778	278.784	136.397	764.698		700.877	86.63	272.333			168.883	255.974	109.901
478.541	108.288	118.656	202.522		232.704	199.296	664.935			218.88	154.598	205.286
318.182	350.669	1704.73	676.685		118.886	249.062	142.848			103.45	115.661	94.694
127.872	276.019	105.984	720		135.706	1345.54	922.752			344.678	257.126	101.837
302.054	319.565	910.771	128.333		155.059	209.203	71.424			87.322	181.325	217.958
193.306	1070.44	130.176	628.992		921.37	90.086	242.842			390.528	95.386	281.088
45.85	51.84	302.976	375.322		205.056	116.582	336.845			239.386	81.562	172.57
108.288	220.032	404.352	247.91		455.731	755.021	417.715			634.982	176.256	217.728
55.526	682.445	3107.41	1602.66		591.667	282.01	227.174			149.069	45.85	117.965
195.84	111.514	391.91	2430.72		335.923	209.434	265.19			101.376	122.342	189.158
245.606	98.381	1201.77	88.474		154.829	1055.46	893.261			731.75	85.478	155.059
307.354	722.074	2432.1	403.2		332.467	314.727	978.97				165.427	79.718
65.894	172.8	302.515	854.093		72.115	256.205	921.37				223.027	208.973
90.547	199.526	419.789	104.371		134.093	107.597	265.882				148.608	97.69
69.811	87.552	312.883	528.307		114.278	81.562	184.09				47.002	175.795
427.162	207.36	483.61	254.131		99.994	79.949	326.016				109.901	101.146
138.701	157.594	111.974	85.478		1584.23	199.066	139.392				101.837	268.646
310.349	69.12	101.146	219.571		100.454	121.421	107.597				104.371	192.614
80.64	146.765	145.382	79.718		195.84	65.203	123.264				634.291	103.68
50.458	97.92	82.022	188.237		340.762	134.554	55.296				155.52	70.733
155.52	219.341	49.306	89.165		564.941	199.066	156.672				159.437	107.597
1080.35	1091.17	117.734	95.846		101.146	62.208	146.304				123.494	158.285
1755.65	711.706	319.104	197.453		265.19	56.448	641.203				204.365	79.949
413.107	440.064		252.518		240.077	348.595	134.784				117.043	56.678
172.57	380.851		122.803		453.658	51.149					44.467	45.158
460.57	122.573		612.634		214.963	51.379					142.387	671.847
55.526	100.454		470.938		367.027	56.678					108.749	72.806
98.842			141.466		142.157	100.685						61.747
126.029			160.819		479.002	105.523						99.072
100.915			1872.69		224.87	23.501						135.245
118.886			889.805		276.25	101.376						98.611
			66.586		123.034	187.546						35.251
			151.373		69.35	114.739						169.344
			151.834		174.643	518.631						843.034
			1096.93		343.527	117.043						187.776
			65.434		59.213	111.053						69.35
			603.878		72.806	58.982						207.59
			108.979		129.024	64.742
			337.306		100.224	492.595
					92.851	92.851
						221.875
						114.509
28991.5	20581.2	29511.2	29763.8		15841.2	126.029
57444.5	65854.8	56924.8	56672.2		70594.8	68.89
66.459	76.1891	65.8577	65.5655		81.673
						12885.8	20428			8736.77	9125.68	10818.9
						73550.2	66008			77699.2	77310.3	75617.1
						85.0921	76.3664			89.8922	89.4423	87.4833

## Sheet: Figure 5h
	Data in the figure 5h
Days post Tamoxifen	wild type			Hras			Hras-p21
6	0	0	0	0	0	0	0	0	0	0
10	1.93833	1.76826	0.780743	9.31833	10.3972	6.19435	5.71	2.65657	2.87044	0.008061
17	1.58676	3.15542	4.29575	15.2918	14.9964	9.28185	5.40324	3.88731	7.18194	3.8051
30	4.05139	1.88396	6.86528	17.7697	23.5268	19.097	7.84926	3.28778	8.83039
Data in the table in red
Hras-mosaic-p21null_male1
Area1
Day6 post-TAM	Day10 post-TAM	Day17 post-TAM	Day30 post-TAM
1954.17	2853.59	1851.41	942.633
677.802	671.56	935.67	1273.01
3992.14	786.568	1000.98	858.357
200.003	2655.27	734.706	439.863
406.249	266.031	1409.87	105.644
235.538	136.377	815.139	1850.69
1229.55	940.952	406.009	533.262
947.194	1157.04	1364.25	525.819
215.37	107.805	692.929	155.825
711.176	219.211	2534.01	3031.02
1617.07	236.018	1643.96	2644.7
1614.67	149.102	2634.62	3282.89
1515.99	81.874	410.331	730.864
443.945	300.125	451.388	196.642
448.267	495.807	343.103	220.172
316.212	114.288	479.72	89.557
533.742	672.52	156.065	113.567
224.253	1102.3	142.379	82.114
150.543	484.762	187.758	143.1
215.37	139.978	232.657	326.056
398.086	275.635	73.471	255.466
133.976	153.424	907.338	1055.96
102.043	600.49	343.823	88.597
303.006	361.591	208.647	386.321
102.043	323.655	533.742	175.273
66.508	236.258	279.957	58.584
68.188	174.072	162.067	80.674
426.658	779.365	179.355	133.496
380.078	449.227	187.758	146.221
384.64	1006.98	133.496	84.515
159.426	793.29	67.948
74.191	136.377	162.067
89.797	170.711
730.864	1947.21
101.082	310.689
108.525	151.743
776.723	1831.72
49.461	49.461
347.665
118.369
71.31
140.699
289.08
86.196
64.587
417.294
1343.12
342.863
268.912
105.164
215.85
					Total dimension Area		D10-D6	(D10-D6)+(D17-D10)	(D10-D6)+(D17-D10)+(D33-D17)
25915.7	23323.1	21666.6	20010.9	GFP area	86436	tdTomato% increase	2.99944	4.91583	6.83139
60520.3	63112.9	64769.4	66425.1	tdTomato Area(Total Area-GFP Area)
70.0175	73.0169	74.9333	76.8489	% tdTomato
Area2
Day6 post-TAM	Day10 post-TAM	Day17 post-TAM	Day30 post-TAM
2004.12	1069.4	1785.86	5620.26
806.496	859.558	721.5	358.709
789.449	3150.83	783.686	2374.35
1053.08	1033.15	2158.26	1616.11
2077.82	864.36	522.458	1296.54
764.238	297.244	2459.34	143.34
452.588	493.646	4278.58	89.317
470.116	621.379	2106.88	97.481
369.754	2457.42	1299.18	170.951
220.892	848.513	2327.05	582.242
325.576	448.747	106.604	424.977
433.861	516.935	206.966	63.626
603.131	426.658	75.151	54.983
446.106	129.414	661.956	94.359
586.324	526.779	733.265	54.023
1067	1579.62	147.902	118.369
200.724	1282.85	31.693	144.54
103.243	393.044	512.133	59.785
139.978	376.957	282.838	179.355
213.689	270.833	282.838	486.923
151.503	453.309	84.275	52.342
724.862	334.459	171.431	590.886
299.405	108.525	439.143	682.844
144.3	114.047		4056.73
510.212	73.471
485.482	218.491
1675.18	65.307
1921.76	256.427
401.927
906.618
308.529
357.509
107.085
345.744
225.934
151.023
284.278
279.957
121.25
125.092
148.142
83.315
82.834
79.233
47.3
							D10-D6	(D10-D6)+(D17-D10)	(D10-D6)+(D17-D10)+(D33-D17)
23096.7	19271.4	22179	19413			tdTomato% increase	4.42556	1.06167	4.26167
63339.3	67164.6	64257	67023
73.2789	77.7044	74.3406	77.5406
Area3
Day6 post-TAM	Day10 post-TAM	Day17 post-TAM	Day30 post-TAM
3109.3	1952.25	2949.63	572.158
1016.58	262.429	1086.93	1330.63
1152	388.242	412.492	1891.03
155.585	500.128	42.017	505.411
1163.77	571.918	256.427	170.711
4146.53	278.516	168.31	222.333
550.309	951.996	48.74	450.188
917.662	864.12	1046.6	552.95
1376.73	248.744	264.83	1084.29
328.217	766.879	168.31	135.897
228.815	1253.32	163.028	848.994
306.608	2150.58	460.992	1378.17
396.645	279.476	478.519	251.385
965.202	780.325	1656.45	214.169
1385.62	1143.6	992.813	73.951
1196.66	754.874	496.767	399.526
727.263	798.332	378.398	138.538
154.384	176.714	1992.83	58.825
372.395	699.411	1697.75	110.446
329.897	1909.76	48.02	1280.45
304.447	88.357	131.815	192.56
861.239	236.258	460.272	116.929
239.38	84.755	136.377	1398.1
772.642	222.813	212.488	203.845
390.403	315.011	432.9	166.149
259.788	169.751	117.409	853.075
523.658		109.005	31.453
737.107		251.625	35.295
311.17		140.458	239.38
416.093		425.217	81.874
94.839		165.429	130.614
186.798			352.467
252.345
445.145
109.726
70.83
107.805
173.592							D10-D6	(D10-D6)+(D17-D10)	(D10-D6)+(D17-D10)+(D33-D17)
						tdTomato% increase	9.705	10.2322	12.4547
26237.2	17848.6	17392.8	15471.8
60198.8	68587.4	69043.2	70964.2				Avarage
69.6456	79.3506	79.8778	82.1003				D10-D6	(D10-D6)+(D17-D10)	(D10-D6)+(D17-D10)+(D33-D17)
						tdTomato% increase	5.71	5.40324	7.84926
total tdTom
70.9806	76.6906	76.3839	78.8299
Hras-mosaic-p21null_male5
Area1
Day6 post-TAM	Day10 post-TAM	Day17 post-TAM	Day30 post-TAM
274.194	2911.69	1489.1	450.428
681.644	1400.02	538.784	176.233
300.125	1148.64	431.94	366.393
381.519	821.382	1483.1	205.285
2805.57	971.445	174.793	481.641
1285.98	2016.36	436.742	225.214
524.138	258.348	148.142	894.613
515.495	1024.75	327.977	566.636
601.931	1373.85	2424.29	1172.65
161.587	339.742	528.46	831.226
103.243	1040.59	663.156	75.391
515.255	199.043	162.788	274.434
229.055	341.422	106.364	605.772
510.453	184.877	514.774	262.909
361.11	271.553	326.776	1180.57
820.422	835.068	66.028	2403.4
266.271	209.847	161.107	194.481
181.035	351.987	90.278	53.782
441.064	165.189	755.355	1592.82
369.754	75.872	1457.17	161.107
284.038	444.905	647.31	84.755
176.473	360.15	115.968	2580.36
399.767	96.04	121.971	317.652
756.075	853.075	222.813	615.376
545.747	305.407	384.64	140.939
786.808	327.016	175.513	2358.02
145.02	172.632	332.298	954.638
297.964	178.394	139.978	478.519
327.256	118.369	302.046	187.038
197.842	169.991	352.467	1743.13
402.408	300.125	1024.51	93.399
178.875	228.095	164.949	214.169
293.402	78.273	508.052	157.746
103.963	175.753	113.807	100.842
251.385	204.565	493.646
130.855	292.442	227.135
456.91	111.887	57.384
390.403	81.874	55.223
139.978	275.395	88.837
133.736	40.097	127.253
141.659	238.899	91.238
166.87	940.232	251.865
1013.94		108.525
114.288		119.57
103.723		149.102
517.656		123.171
61.466		104.203
140.458		46.579
141.899		392.323
301.566		104.203
215.13
110.446
120.05
70.109
44.899
163.268
39.857
407.45
70.83
81.154
44.178
78.753
161.107
190.639
100.842
							D10-D6	(D10-D6)+(D17-D10)	(D10-D6)+(D17-D10)+(D33-D17)
22331	21935.3	19433.7	22201.6			tdTomato% increase	0.457779	3.35195	0.149727
64105	64500.7	67002.3	64234.4
74.1647	74.6225	77.5167	74.3144
Area2
Day6 post-TAM	Day10 post-TAM	Day17 post-TAM	Day30 post-TAM
3806.55	598.329	1967.86	1422.83
2722.01	374.796	2384.19	1197.38
4992.64	349.586	1846.61	941.432
1153.92	233.377	915.501	1557.05
600.25	374.316	577.921	159.907
576.24	2257.9	1307.83	260.989
609.854	2045.89	408.41	543.346
224.734	328.217	925.345	86.436
876.845	177.914	1349.12	1061.24
291.001	176.954	229.776	3133.78
388.002	750.553	360.15	176.714
198.083	1071.33	155.585	726.783
330.618	1611.79	175.513	118.609
950.796	1202.18	201.204	110.686
62.186	254.986	677.562	306.368
336.14	245.622	244.902	241.781
144.3	450.908	145.741	232.417
641.307	1339.04	483.321	142.859
489.804	74.191	611.775	122.931
95.8	119.57	192.32	48.98
100.602	973.846	293.882	157.506
312.85	341.182	317.892	900.135
261.709	126.293	216.57	284.759
274.914	860.278	292.442	168.79
101.562	261.469	36.735	562.074
223.053	333.019	150.303	92.919
218.251	230.736	34.334	48.26
205.285	2346.98	45.139	108.525
453.309	653.792	42.258	1424.03
91.718	593.767	36.735	334.219
101.562	124.132	42.258	386.561
111.646	139.978	67.228	673.721
427.858	144.54	27.371	176.954
1098.22	755.114	133.015	918.382
289.321	80.433	133.976	263.63
99.882	58.104	50.901	158.706
111.166	51.381	115.008	326.056
665.077	148.382	105.644	571.198
140.458	126.293	161.827	165.669
217.531	585.124	869.402	101.802
92.919	72.27	1427.15	144.54
67.948	140.699	101.082	621.859
270.593	118.609	815.86	71.07
132.775	183.196	309.009	259.068
81.874	75.632	103.483	336.14
87.156	311.41	577.681	52.102
60.025	102.283	306.368	234.578
55.223	88.117	54.263	83.555
73.23	114.528	940.712
318.613	114.288	58.104
92.679	70.109	355.588
409.37	14.406	359.19
75.151	124.852
62.426	176.233
39.857	149.342
110.926
778.884
216.09
308.288
125.092
242.021
163.508
194.721
56.423
49.461
55.943
					Total Area dimension		D10-D6	(D10-D6)+(D17-D10)	(D10-D6)+(D17-D10)+(D33-D17)
29218.2	24828.3	23742	22219.3		86436	tdTomato% increase	5.07888	6.33555	8.09722
57217.8	61607.7	62694	64216.7
66.1967	71.2756	72.5322	74.2939
Area3
Day6 post-TAM	Day10 post-TAM	Day17 post-TAM	Day30 post-TAM
1322.95	298.684	1547.2	567.356
305.407	84.995	141.899	587.765
97.961	157.266	153.904	994.254
120.05	534.463	50.421	2035.33
115.488	296.043	685.966	3146.75
330.618	47.06	1171.45	445.626
282.598	162.067	230.016	242.981
103.243	201.924	315.011	65.787
116.448	107.325	483.081	148.622
326.296	479.24	623.78	1054.28
374.076	396.165	181.275	347.665
415.613	39.857	151.023	152.223
2228.37	635.305	419.695	557.272
294.603	1826.2	2405.56	189.199
408.17	896.773	296.043	126.052
247.783	2427.89	224.974	73.23
220.412	697.01	280.677	108.525
292.202	589.926	470.356	158.946
97	112.607	645.389	185.357
258.828	69.629	208.647	373.836
1691.5	125.332	211.768	235.778
208.407	811.778	151.983	231.937
431.7	83.555	133.976	81.874
369.994	261.469	583.443	135.416
110.206	387.281	445.385	304.927
89.077	53.782	352.707	457.39
95.32	284.038	209.127	836.268
75.632	258.588	229.055	139.498
63.386	75.872	134.696	614.176
222.093	442.264	555.351	48.74
389.922	93.639	1104.22	165.669
832.187	159.426	92.439	136.857
180.555	122.931	60.745	202.164
222.813	220.172	61.466	376.477
339.261	67.228	144.06	1146
419.695	73.471	1000.74	110.446
634.824	259.548	192.8	114.768
103.723	173.112	170.951
577.681	220.412	68.669
462.192	54.503
178.634	139.498
103.483	76.592
347.425	329.417
85.476	297.004
363.271	32.413
73.711	89.557
86.916	49.701
53.302	55.463
301.326	114.047
123.892	106.844
60.985	180.795
282.598	75.151
153.184	308.048
89.557	50.181
89.317
61.226
149.102
214.889
						tdTomato% increase	D10-D6	(D10-D6)+(D17-D10)	(D10-D6)+(D17-D10)+(D33-D17)
18296.6	16193.5	16589.9	16899.4				2.43306	1.97445	1.61639
68139.4	70242.5	69846.1	69536.6
78.8322	81.2653	80.8067	80.4486
total tdTom							Avarage
73.0645	75.7211	76.9519	76.3523				D10-D6	(D10-D6)+(D17-D10)	(D10-D6)+(D17-D10)+(D33-D17)
						tdTomato% increase	2.65657	3.88731	3.28778
Hras-mosaic-p21null_female7
Area1
Day6 post-TAM	Day10 post-TAM	Day17 post-TAM	Day30 post-TAM
317.652	1628.36	860.278	1392.82
2144.33	995.695	6160.49	429.299
136.377	157.025	5071.87	1974.82
854.996	2067.98	923.425	3935.24
360.39	559.913	2406.52	489.564
1262.45	1593.54	5114.85	2267.26
90.998	692.688	571.438	696.77
505.651	2352.02	2371.23	787.048
1897.75	2092.47	624.98	3560.68
700.372	240.34	397.365	1372.89
1558.25	576.24	635.064	307.328
2381.79	373.115	338.541	724.142
2837.98	1823.32	1077.09	2433.17
785.847	321.974	281.397	589.446
2042.05	1440.12	2007.48	359.43
98.681	380.078	144.54	2159.46
3020.22	303.967	1806.03	210.088
3650.72	3854.32	1894.87	252.585
1134.47	427.378	309.249	263.39
73.23	454.269	241.3	129.414
2857.19	456.91	49.941	195.201
1554.89	120.05	55.463	239.38
391.363	2352.02	692.208	919.103
680.683	315.972	371.195	106.124
1234.59	169.27	97.481	3153.23
759.196	53.062	143.82	635.064
201.444	145.501	643.228	871.323
257.627	353.187	134.696	703.973
254.506	2228.85	73.951	271.553
525.339	848.994	43.458	242.261
189.199	3752.04	54.263	389.202
73.951	644.909	38.176	520.057
187.278	1277.33	244.662	1247.8
143.58	116.929	117.649	410.571
95.08	788.008		65.547
69.149	113.327
77.792	87.396
147.902	404.328
1828.12	1697.27
395.685
50.661
494.846
					Total Area dimension		D10-D6	(D10-D6)+(D17-D10)	(D10-D6)+(D17-D10)+(D33-D17)
38324.3	38260.2	35998.2	34305.2		86436	tdTomato% increase	0.074167	2.69111	4.64972
48111.7	48175.8	50437.8	52130.8
55.6617	55.7358	58.3528	60.3114
Area2
Day6 post-TAM	Day10 post-TAM	Day17 post-TAM	Day30 post-TAM
891.971	266.991	12430.7	16432.7
208.647	449.707	2517.69	4091.06
192.56	205.526	4220.24	2269.91
496.287	104.924	343.583	3034.38
244.422	54.023	1260.53	878.046
3658.88	5790.49	453.309	515.014
2070.14	521.977	74.191	838.669
1204.58	1390.66	227.855	795.211
1162.8	3333.07	113.567	212.729
5428.9	5259.87	421.375	626.901
2367.87	692.929	3523.23	1353.2
1206.74	5497.09	643.468	168.55
2418.77	5171.75	3040.15	595.208
1016.82	323.655	1211.06	266.751
1094.14	1316.47	213.929	335.66
820.182	3373.89	294.363	174.553
716.698	416.093	146.941	201.924
226.894	725.822	2141.93	179.115
1205.3	245.622	1530.88	93.159
2482.15	466.514	360.15	297.724
1747.69	317.892	112.847	78.753
404.809	585.124	672.04	190.639
622.579	936.87	76.832	166.389
469.155	178.875	334.699	27.131
469.636	408.65	115.488	88.597
674.201	748.872	116.689	281.877
490.044	293.642	471.556	102.523
640.827	443.225	97.961
127.493	275.635	46.819
712.857	336.14	78.753
99.161	138.778	223.533
190.639	149.342	74.191
4809.92	60.985	635.785
375.036	197.362
	384.88
	193.28
	42.498
							D10-D6	(D10-D6)+(D17-D10)	(D10-D6)+(D17-D10)+(D33-D17)
40948.8	41299.1	38226.3	34296.4			tdTomato% increase	-0.405277	3.14972	7.69639
45487.2	45136.9	48209.7	52139.6
52.6253	52.22	55.775	60.3217
Area3
Day6 post-TAM	Day10 post-TAM	Day17 post-TAM	Day30 post-TAM
2228.85	6166.97	4339.81	5027.21
936.39	3237.75	2205.8	4009.43
2924.42	4645.45	282.598	3405.1
2993.81	6695.67	1653.81	922.704
1381.06	373.115	2377.47	772.882
3597.42	2595.24	2756.11	224.013
1448.76	1924.64	568.797	1059.8
2847.59	142.379	1106.14	1207.94
569.997	695.81	588.725	3850.72
459.311	1941.69	1142.16	2058.14
288.36	132.775	2622.61	1520.79
173.112	2399.08	1021.14	348.865
95.08	75.632	6586.42	5376.32
302.046	2139.05	139.498	952.717
3552.28	878.766	116.448	630.983
263.39	387.521	1134.71	1225.95
1562.33	562.074	1009.86	209.127
4101.15	436.022	5330.22	242.981
2052.61	390.643	888.61	80.433
1392.58	771.681	486.683	68.909
107.565	95.08	108.045	52.342
657.874	137.577	143.82	475.158
4049.29	30.733	991.613	1010.82
1483.1	72.99	68.428	1813.71
1120.55	473.237	114.047	602.891
202.164	111.406	540.705	166.149
281.157	412.492	61.706	222.093
112.127	236.979	59.785	802.174
67.708	54.743		59.785
56.904	374.316		73.951
58.584	148.862
511.653	95.56
129.654	103.483
96.28	157.506
238.419	102.043
90.998	119.57
634.584
34.334
85.476
38.656
66.988
168.31
90.758
							D10-D6	(D10-D6)+(D17-D10)	(D10-D6)+(D17-D10)+(D33-D17)
43553.7	39318.5	38445.8	38474.1			tdTomato% increase	4.89972	5.90945	5.87667
42882.3	47117.5	47990.2	47961.9
49.6117	54.5114	55.5211	55.4883
total
52.6329	54.1557	56.5496	58.7071
Area4
Day6 post-TAM	Day10 post-TAM	Day17 post-TAM	Day30 post-TAM
2436.78	5245.23	5044.74	4552.54
1998.59	638.666	4268.74	3182.53
1025.23	1006.98	2775.56	59.065
2817.09	1784.9	881.887	281.157
43.938	2413.01	1589.22	879.966
4749.9	3046.63	5278.84	1642.76
1629.56	292.682	499.888	255.466
470.596	765.679	1294.14	2518.65
549.349	306.608	906.377	669.159
664.117	448.747	1126.79	2617.09
403.848	1465.81	2952.99	1316.71
2271.59	4769.83	3362.6	538.064
2407.24	982.489	796.412	4598.15
1511.19	2853.11	2612.05	1421.63
1655.25	725.582	359.19	714.057
1382.02	1233.87	261.949	3101.61
3236.31	2566.67	374.316	268.192
1245.16	4760.94	138.778	545.267
4086.26	94.839	91.478	194.721
1625.48	106.604	265.551	3605.58
613.696	268.672	152.223	1442.52
4190.95	171.912	297.964	215.61
2882.4	468.915	104.684	477.559
369.514	1312.87	44.899	851.875
66.508	668.198	248.503	120.53
216.57	445.626	882.127	37.456
116.689	321.494	84.035	141.419
171.431	158.466	127.973	116.689
	989.452	52.582	95.56
	104.684	442.504	184.877
	642.027	129.894	164.228
	222.333	75.632	647.55
	259.068	147.662
		103.243
		358.949					Avarage
							D10-D6	(D10-D6)+(D17-D10)	(D10-D6)+(D17-D10)+(D33-D17)
44837.2	41542.6	38134.4	37458.2			tdTomato% increase	3.81167	7.75472	8.53695
41598.8	44893.4	48301.6	48977.8
48.1267	51.9383	55.8814	56.6636
Area5
Day6 post-TAM	Day10 post-TAM	Day17 post-TAM	Day30 post-TAM
2271.35	1368.57	1329.67	2335.21
516.455	147.662	1747.21	1035.79
119.81	1544.56	469.876	2352.02
630.262	163.268	80.914	424.737
699.171	245.142	156.305	307.808
1332.56	376.237	1344.8	226.654
363.271	185.597	116.449	2451.42
892.452	591.366	593.287	217.05
101.802	1064.84	231.216	311.89
84.515	618.017	2032.21	1102.06
1362.81	170.711	145.981	918.863
563.995	126.293	116.929	82.835
853.075	330.137	1439.88	1572.9
201.684	1848.05	3351.8	632.904
241.541	1848.77	1218.03	302.766
144.78	1341.2	668.439	437.462
2077.11	1061.72	202.644	4907.65
254.746	1106.14	2077.11	438.423
83.075	1618.27	300.605	196.642
2246.38	504.21	99.401	125.332
921.024	2010.84	558.953	111.166
1722.48	1979.38	838.429	67.708
227.375	1956.58	440.824	133.256
372.875	1354.4	400.727	59.785
2518.89	882.608	609.134	59.065
3722.75	579.841	261.229	55.943
852.595	4004.63	65.067	166.389
2139.77	773.122	63.146	172.632
1961.86	95.56	210.088	54.263
989.932	288.36	3195.97	137.817
197.122	73.471	375.517	302.526
91.718	414.173	85.476	117.889
2504.48	598.569	104.444	194.721
1071.57	1778.42	239.38	41.297
777.444	2356.58	42.258	79.233
130.614	107.085	215.13	100.842
3016.62	88.357	149.342	147.421
199.523	402.408	65.787	71.79
2804.85	136.617	150.063	55.223
712.857	151.983	1006.02	70.349
489.084	73.23	226.895	134.456
67.228	157.266	43.458	272.514
332.779	141.659	119.33	61.946
289.801	123.892	119.57	54.743
	384.16	62.906	511.653
	216.81	56.664	374.556
	54.743	44.419	351.747
	339.261	134.456	1485.5
	209.367	138.778	194.961
		68.429	134.696
		143.34	154.865
		104.444	201.684
		70.109	162.788
		78.753	188.959
		113.567	234.818
		123.892	183.677
		58.825	557.993
		247.303	281.637
		221.612
							D10-D6	(D10-D6)+(D17-D10)	(D10-D6)+(D17-D10)+(D33-D17)
43156.1	37994.1	28976.5	28122.9			tdTomato% increase	5.97194	16.4047	17.3922
43279.9	48441.9	57459.5	58313.1
50.0717	56.0436	66.4764	67.4639
							Avarage
							D10-D6	(D10-D6)+(D17-D10)	(D10-D6)+(D17-D10)+(D33-D17)
Hras-mosaic-p21null_female1						tdTomato% increase	2.87044	7.18194	8.83039
Area1
Day6 post-TAM	Day10 post-TAM	Day17 post-TAM
2325.61	4981.84	5090.84
1826.2	599.29	96.28
194.961	578.881	535.183
117.409	782.726	436.022
153.424	147.421	545.507
146.941	163.748	1299.66
907.338	351.987	274.674
50.421	38.176	2101.36
237.459	225.694	154.864
174.793	92.679	854.516
381.759	219.932	573.839
904.697	450.668	1713.35
704.454	77.312	516.695
1419.95	54.743	279.476
208.407	73.23	557.752
1206.74	1105.42	268.192
298.684	4420.48	1808.43
219.211	243.221	297.724
332.299	47.54	111.646
136.137	856.197	151.743
543.587	263.63	354.388
127.733	273.954	89.317
149.342	116.929	312.13
371.675	1524.15	404.328
210.328	942.152	115.968
139.978	918.142	244.662
384.16	389.922
426.658	50.661
84.275	132.535
64.107	624.74
56.904	169.991
360.39	215.13
138.058	57.144
783.687	53.782
208.647	90.998
207.687	104.444
124.372	113.807
196.402	592.807
337.101	172.152
52.822	430.739
897.974
42.738
467.955
187.518
145.981
196.162
415.613
79.473
47.3
212.489
250.424
39.857
29.772
519.817
215.61
128.454
61.946
168.79
120.53
574.559
236.739
181.276
				Area Dimension			D10-D6	(D10-D6)+(D17-D10)
22135.8	22749	19188.5		86436		tdTomato% increase	-0.709434	3.40974
64300.2	63687	67247.5
74.3905	73.6811	77.8003
Area2
Day6 post-TAM	Day10 post-TAM	Day17 post-TAM
313.09	958.959	966.883
1294.62	1273.01	640.107
557.032	389.202	99.882
632.183	379.118	705.894
963.281	427.138	365.672
559.193	325.576	930.147
1046.84	741.909	396.885
380.078	171.671	818.981
440.103	1078.53	1817.32
62.186	136.137	137.577
172.392	176.954	63.626
161.587	531.581	114.288
270.113	144.06	449.707
175.273	114.528	394.244
109.726	168.31	544.547
258.108	2770.75	443.465
206.966	443.705	197.122
221.132	58.104	618.738
71.07	362.791	290.281
193.04	57.144	595.448
411.531	137.577	107.565
295.083	274.194	72.99
202.885	833.867	217.05
192.8	314.051	175.993
148.142	783.446	363.031
151.263	64.587
479.72	377.917
287.88	283.078
153.664	210.808
216.57	241.06
657.394	71.55
122.691	116.929
171.191	849.954
832.667	67.708
677.082	319.333
392.804	190.639
807.216	81.874
415.613
315.491
85.235
154.384
85.716
277.316
							D10-D6	(D10-D6)+(D17-D10)
15622.3	15927.8	11527.4				tdTomato% increase	-0.353332	4.7375
70813.7	70508.2	74908.6
81.9261	81.5728	86.6636
Area3
Day6 post-TAM	Day10 post-TAM	Day17 post-TAM
139.498	958.959	383.68
249.224	408.41	185.837
90.758	176.233	254.506
177.194	194.241	77.552
342.863	78.032	279.476
820.182	108.765	2001.23
832.187	184.157	644.428
125.092	1637.72	368.073
352.227	915.981	1022.11
132.295	737.107	3104.49
117.169	311.65	459.551
70.589	133.736	103.003
176.473	319.813	103.483
203.845	219.211	716.458
263.63	318.853	145.981
323.655	258.588	204.325
341.182	100.362	95.32
233.377	1807.71	236.979
192.56	1475.17	137.577
220.652	141.659	120.53
106.604	214.169	54.023
138.298	168.07	750.553
268.432	63.867	585.844
102.283	203.365	61.226
279.716	187.998	141.899
412.492	124.852	146.701
245.622	188.959
172.872	350.786
102.763	449.947
77.312	112.367
50.181	195.681
1023.31	190.639
476.358	102.763
61.226	501.089
108.765	159.186
142.379	569.997
334.219
133.496
78.513
188.719
74.191
657.874
220.652
229.536
130.855
63.386
126.293
97.721
55.223
87.636
261.709
274.194
217.05
700.372
278.516
192.32
104.684
180.555
158.226
385.12
194.721
218.011
64.827
72.51
255.226
							D10-D6	(D10-D6)+(D17-D10)
15209.6	14270.1	12384.8				tdTomato% increase	1.08695	3.26806
71226.4	72165.9	74051.2
82.4036	83.4906	85.6717
							Avarage
							D10-D6	(D10-D6)+(D17-D10)
						average	0.00806107	3.8051
						Starting tdTomato	79.5734
wild-typeMosaic_female 4_ uninjured
Area1
Day6 (post-TAM)	Day10 (post-TAM)	Day17 (post-TAM)	33 day (post-TAM)
133.976	739.748	1717.43	986.331
156.545	371.435	1211.3	339.261
927.026	1850.69	719.099	127.493
147.181	3323.95	1342.88	131.335
334.219	3293.21	706.614	1009.62
306.128	131.815	838.189	1480.7
310.209	1442.28	729.904	1140.23
964.482	604.092	238.179	433.38
933.269	2117.2	112.367	200.003
1173.61	178.875	329.657	198.323
336.86	225.454	283.558	1868.94
203.125	262.429	289.561	160.867
774.803	129.174	1522.95	104.203
1062.92	107.805	927.506	1753.21
96.28	743.59	1813.47	340.222
440.103	2959.47	217.29	318.132
639.387	77.072	181.996	557.752
387.522	427.378	208.887	993.294
2120.32	184.637	987.531	212.488
804.095	166.87	962.801	67.468
1422.83	67.708	430.979	354.147
455.71	2626.45	48.98	126.052
118.129	96.76	119.09	66.748
452.108	81.394	288.84	64.347
1270.61		94.599	84.515
161.587		401.927	29.052
255.707		194.961	323.655
351.507		153.904	129.894
234.098		154.864	352.467
152.464		273.714	47.78
346.224			158.466
540.705			802.654
1426.43			183.917
221.372
115.728
191.84
166.389
122.931
59.785
85.716
166.389
316.692
37.456
82.835
105.884
209.367
					Total area dimension		Day10(Post-Tamoxifen)-Day6 (post-Tamoxifen)	Day17(Post-Tamoxifen) - Day10(Post-Tamoxifen) + (Day10 (Post-Tamoxifen)-Day6 (Post-Tamoxifen))	(Day30 (Post-Tamoxifen)-Day17(Post-Tamoxifen)) + (Day17(Post-Tamoxifen)-Day10(Post-Tamoxifen)) + (Day10(Post-Tamoxifen)-Day6(Post-Tamoxifen))
21322.6	22209.5	17503	15146.9		86436	tdTomato% increase	-1.02611	4.4189	7.14473
65113.4	64226.5	68933	71289.1
75.3314	74.3053	79.7503	82.4761
Area2
Day6 (post-TAM)	Day10 (post-TAM)	Day17 (post-TAM)	33 day (post-TAM)
1576.74	1145.76	1191.38	2388.76
645.629	3141.47	463.633	711.176
438.183	390.643	554.151	582.242
117.169	622.819	366.152	244.182
280.437	539.985	111.166	735.666
139.018	168.31	659.555	211.288
408.65	600.73	340.462	468.195
207.686	180.075	563.995	2795
873.724	782.246	528.94	736.867
339.742	299.165	55.943	401.447
125.812	759.676	128.453	101.802
495.086	189.679	114.528	316.452
325.335	122.211	85.476	254.506
688.607	355.828	80.433	182.236
1227.15	897.494	2015.64	408.65
255.466	526.539	2131.13	87.636
688.607	2299.44	313.571	852.595
664.597	257.147	375.757	276.115
191.84	359.43	1636.28	173.112
1857.17	460.512	686.446	1956.34
276.355	669.159	910.459	63.867
167.59	331.818	778.164	74.191
620.418	830.506	168.31	24.01
119.81	345.984	143.82	77.552
300.605	385.36	171.191	112.127
66.748	1286.7	187.038	74.671
107.085	152.704	74.431	345.264
107.805	159.426	639.386
771.681	535.663	624.5
481.881	196.642	186.558
213.929	53.542	131.095
344.543	127.733	107.085
166.629	753.914	162.788
236.739		168.79
538.784		71.07
157.506		49.461
177.674
58.344
154.624
126.052
240.82
818.981
275.635
315.731
215.13
48.26
							Day10(Post-Tamoxifen)-Day6 (post-Tamoxifen)	Day17(Post-Tamoxifen) - Day10(Post-Tamoxifen) + (Day10 (Post-Tamoxifen)-Day6 (Post-Tamoxifen))	(Day30 (Post-Tamoxifen)-Day17(Post-Tamoxifen)) + (Day17(Post-Tamoxifen)-Day10(Post-Tamoxifen)) + (Day10(Post-Tamoxifen)-Day6(Post-Tamoxifen))
18656	19928.3	16977.2	14655.9			tdTomato% increase	-1.47194	1.94222	4.62778
67780	66507.7	69458.8	71780.1
78.4164	76.9444	80.3586	83.0442
Area3
Day6 (post-TAM)	Day10 (post-TAM)	Day17 (post-TAM)	33 day (post-TAM)
281.877	2558.99	1529.92	220.172
2698.24	1022.59	216.81	1309.99
61.226	998.096	411.291	875.885
173.352	479.96	427.138	398.806
306.128	464.353	272.994	423.536
227.615	222.093	641.547	306.608
283.558	144.3	514.774	183.676
463.633	205.045	246.823	105.164
252.585	355.348	226.894	97
95.08	296.283	1009.86	126.773
307.088	195.201	402.408	149.822
110.206	449.947	133.496	884.048
74.671	457.39	119.09	376.957
101.322	309.969	582.963	326.776
110.206	316.692	140.699	59.545
206.966	249.704	242.261	698.451
178.394	242.741	96.04	312.61
255.466	221.372	310.929	272.754
92.919	151.263	244.422	222.093
237.219	143.34	106.124	31.693
171.912	409.851	1606.99	345.504
143.58	402.888	336.14	171.431
106.364	136.377	432.66	59.545
245.862	127.493	71.07	146.701
516.935	190.88	90.518	1184.89
161.347	252.585	1203.14	177.434
928.467	333.979	84.755	56.904
327.737	110.446	75.872	171.431
104.924	212.969	69.389	39.857
114.288	119.09	173.112	106.604
179.835	1169.53		191.84
85.716	283.318
139.978	156.785
58.825	86.436
406.73
139.018
121.01
124.612
280.917
135.657
180.315
1261.97
133.736
257.867
143.1
121.491
373.116
378.158
209.607
1597.15
78.993
187.278
91.478
311.65
230.496
408.17
272.754
132.295
279.957
							Day10(Post-Tamoxifen)-Day6 (post-Tamoxifen)	Day17(Post-Tamoxifen) - Day10(Post-Tamoxifen) + (Day10 (Post-Tamoxifen)-Day6 (Post-Tamoxifen))	(Day30 (Post-Tamoxifen)-Day17(Post-Tamoxifen)) + (Day17(Post-Tamoxifen)-Day10(Post-Tamoxifen)) + (Day10(Post-Tamoxifen)-Day6(Post-Tamoxifen))
17661	13477.3	12020.1	10034.5			tdTomato% increase	4.84029	6.52612	8.82334
68775	72958.7	74415.9	76401.5
79.5675	84.4078	86.0936	88.3908
Starting %tomato
77.7718
							Day10(Post-Tamoxifen)-Day6 (post-Tamoxifen)	Day17(Post-Tamoxifen) - Day10(Post-Tamoxifen) + (Day10 (Post-Tamoxifen)-Day6 (Post-Tamoxifen))	(Day30 (Post-Tamoxifen)-Day17(Post-Tamoxifen)) + (Day17(Post-Tamoxifen)-Day10(Post-Tamoxifen)) + (Day10(Post-Tamoxifen)-Day6(Post-Tamoxifen))
						Average tdTomato% increase	0.780743	4.29575	6.86528
wild-typeMosaic_male 3_ uninjured
Area1
Day6 (post-TAM)	Day10 (post-TAM)	Day17 (post-TAM)	33 day (post-TAM)
67.708	3555.16	597.369	389.922
569.757	449.467	693.889	130.374
81.874	830.986	530.381	30.253
289.08	239.14	637.466	128.213
308.529	664.597	396.645	58.344
257.147	1189.69	321.494	92.198
1073.97	270.833	634.824	250.184
984.891	190.399	145.501	515.735
244.422	254.266	1198.82	209.847
96.28	49.461	601.691	303.006
127.733	1192.34	202.164	171.671
68.669	760.877	1234.59	253.786
116.929	124.612	782.246	88.117
71.07	445.385	1054.28	221.612
262.429	112.847	177.434	88.117
336.14	136.137	345.024	151.503
694.369	604.812	363.992	50.181
412.252	279.957	107.565	562.074
603.852	104.444	120.77	260.028
129.894	145.981	100.602	93.399
1045.64	206.726	99.882	2908.09
777.684	161.827	147.181	1376.97
167.35	1014.66	83.075	203.365
48.5	577.681	243.701	86.436
473.237	1786.82	69.389	74.191
183.196	408.17	84.275	69.869
289.321	199.043	91.238	148.142
557.272	495.326	133.736	38.176
1050.68	231.696	319.093	1376.97
58.584	181.516	443.945	2255.98
106.604	179.835	76.352	1609.15
231.937	450.668	390.643	1230.51
143.1	237.699	89.557	700.852
100.122	575.76	78.993	132.055
121.251	218.491	32.413	524.619
259.548	376.957	2607.49	46.099
333.499	99.882	335.18	249.944
1552.73	49.701	175.513	135.657
165.429	131.815	1185.13
106.364		106.364
616.577
137.337
36.735
576.96
237.939
182.476
136.377
146.221
285.479
105.404
72.99
57.384
106.845
102.763
119.33
76.832
84.275
50.901
487.403
689.567
272.994
							Day10(Post-Tamoxifen)-Day6 (post-Tamoxifen)	Day17(Post-Tamoxifen) - Day10(Post-Tamoxifen) + (Day10 (Post-Tamoxifen)-Day6 (Post-Tamoxifen))	(Day30 (Post-Tamoxifen)-Day17(Post-Tamoxifen)) + (Day17(Post-Tamoxifen)-Day10(Post-Tamoxifen)) + (Day10(Post-Tamoxifen)-Day6(Post-Tamoxifen))
19151.8	19185.7	17039.9	17215.7			tdTomato% increase	-0.0391654	2.44334	2.24
67284.2	67250.3	69396.1	69220.3
77.8428	77.8036	80.2861	80.0828
Area2
Day6 (post-TAM)	Day10 (post-TAM)	Day17 (post-TAM)	33 day (post-TAM)
3724.91	2949.63	997.856	1024.27
176.714	1149.36	521.497	450.908
345.744	525.819	310.449	439.143
185.357	457.39	371.435	856.677
973.125	107.085	285.959	129.174
866.521	778.404	614.416	326.056
423.536	365.432	2093.91	239.86
822.342	602.891	376.717	714.538
73.471	1383.46	292.682	404.328
1060.52	1017.06	354.628	169.511
94.599	196.162	990.653	89.797
1912.4	781.525	261.709	285.719
225.934	407.93	1090.53	184.157
152.944	397.606	25.21	848.994
258.588	352.227	214.409	117.409
234.338	488.844	403.848	150.543
244.902	48.02	257.387	187.278
193.04	224.493	137.097	91.958
149.582	200.964	436.982	327.016
953.917	650.191	84.515	254.506
423.296	306.368	164.949	152.463
219.691	113.327	297.244	132.295
252.585	860.758	315.731	136.617
344.303	102.763	122.691	2502.08
274.194	187.758	211.048	2292.24
1630.04	145.741	49.461	293.882
110.926	132.535	216.57	390.403
286.679	33.854	98.441	119.09
229.536	382.239	24.01	154.624
93.399	174.553	299.165	74.671
138.778	113.327	2565.95	214.889
237.219	167.83	37.936	174.072
94.119	60.745	77.792	66.508
270.113	85.235	118.129	80.674
307.328	118.129	89.077	145.981
67.708	276.355	41.057	141.899
73.711	140.939	98.921	332.538
103.003	106.604	39.136	68.909
39.857	167.11	78.753	88.117
409.611	76.832	101.322	65.547
155.345	38.896		631.223
107.565	126.773
123.171
47.3
124.372
45.379
32.894
151.503
163.268
							Day10(Post-Tamoxifen)-Day6 (post-Tamoxifen)	Day17(Post-Tamoxifen) - Day10(Post-Tamoxifen) + (Day10 (Post-Tamoxifen)-Day6 (Post-Tamoxifen))	(Day30 (Post-Tamoxifen)-Day17(Post-Tamoxifen)) + (Day17(Post-Tamoxifen)-Day10(Post-Tamoxifen)) + (Day10(Post-Tamoxifen)-Day6(Post-Tamoxifen))
19629.4	17003.2	15169.3	15550.6			tdTomato% increase	3.03833	5.16	4.71889
66806.6	69432.8	71266.7	70885.4
77.2903	80.3286	82.4503	82.0092
Area3
Day6 (post-TAM)	Day10 (post-TAM)	Day17 (post-TAM)	33 day (post-TAM)
2497.28	1149.84	3019.02	2624.05
785.847	109.966	635.305	699.411
337.581	1149.84	589.205	3875.21
203.125	640.827	319.813	761.357
946.954	848.033	431.46	94.599
1780.58	691.248	157.746	234.097
103.723	422.816	701.092	2710.97
253.065	180.795	1349.12	1316.47
981.049	1021.87	1232.43	1241.08
346.464	156.305	75.151	179.115
264.11	110.206	313.811	474.438
250.664	1287.66	82.114	1227.39
457.871	597.369	59.305	631.463
1195.22	174.553	81.874	958.959
1362.09	880.927	2457.66	1003.86
730.864	122.211	973.606	1786.82
102.763	852.835	338.541	670.839
915.501	261.709	854.996	128.934
185.357	210.328	280.677	93.159
728.223	202.885	264.83	133.015
273.234	782.006	178.394	119.57
346.224	158.946	410.571	527.26
166.629	578.641	266.751	220.172
151.263	477.079	285.959	159.426
144.3	442.264	119.09
97.961	93.639	288.36
675.641	634.104	183.917
181.996	58.825	168.31
231.216	174.313	102.043
133.736	160.387	130.134
47.54	113.327	87.636
41.537	296.764	79.713
124.132	79.953	158.226
305.167	94.839	74.671
173.112	115.488	72.51
122.211	126.052	157.266
194.481	386.801	206.006
196.162	127.493	84.515
52.822	172.632	129.894
70.109	830.986	643.228
110.926	553.911	78.753
333.979	77.552	48.98
752.713	204.085	131.815
101.082	285.719	211.768
572.879	58.584	126.293
386.801	50.421	34.094
505.891	193.04	368.073
219.451	154.144	67.228
150.783	239.86
98.441	118.849
56.664	59.785
84.995	109.966
	122.211
	147.662
	137.577
	88.837
	99.882
	36.735
	51.141
							Day10(Post-Tamoxifen)-Day6 (post-Tamoxifen)	Day17(Post-Tamoxifen) - Day10(Post-Tamoxifen) + (Day10 (Post-Tamoxifen)-Day6 (Post-Tamoxifen))	(Day30 (Post-Tamoxifen)-Day17(Post-Tamoxifen)) + (Day17(Post-Tamoxifen)-Day10(Post-Tamoxifen)) + (Day10(Post-Tamoxifen)-Day6(Post-Tamoxifen))
21532.4	19766.7	19112	21871.7			tdTomato% increase	2.04278	2.80028	-0.392501
64903.6	66669.3	67324	64564.3
75.0886	77.1314	77.8889	74.6961
Area4
Day6 (post-TAM)	Day10 (post-TAM)	Day17 (post-TAM)	33 day (post-TAM)
2391.64	1535.68	1727.76	2572.19
188.719	235.778	993.774	854.516
457.39	2372.43	754.394	927.746
174.553	554.151	1081.41	2890.32
185.357	441.064	230.016	1147.2
2046.37	865.08	92.439	3586.85
302.526	429.299	1726.08	430.979
320.053	455.47	249.464	603.131
136.617	473.237	1938.09	606.493
979.608	103.723	173.112	273.234
832.907	1330.39	352.947	233.617
659.074	354.388	300.365
663.156	254.986	140.218
839.63	99.641	130.134
166.629	202.644	169.27
434.101	736.147	183.436
134.456	1090.29	82.834
163.268	220.652	168.79
140.699	369.994	200.724
139.738	183.436	379.598
243.942	310.929	45.139
879.726	211.288	45.619
171.191	177.434	138.778
129.894	84.995	99.641
107.325	115.488	75.872
118.369		563.755
143.1		83.315
133.736		257.867
121.491		223.773
278.276		72.27
236.258		96.76
147.662		269.392
360.15
56.664
26.651
68.669
384.64
							Day10(Post-Tamoxifen)-Day6 (post-Tamoxifen)	Day17(Post-Tamoxifen) - Day10(Post-Tamoxifen) + (Day10 (Post-Tamoxifen)-Day6 (Post-Tamoxifen))	(Day30 (Post-Tamoxifen)-Day17(Post-Tamoxifen)) + (Day17(Post-Tamoxifen)-Day10(Post-Tamoxifen)) + (Day10(Post-Tamoxifen)-Day6(Post-Tamoxifen))
14964.2	13208.6	13047	14126.3			tdTomato% increase	2.03111	2.21806	0.969446
71471.8	73227.4	73389	72309.7
82.6875	84.7186	84.9056	83.6569
Starting %tomato
78.2273							Day10(Post-Tamoxifen)-Day6 (post-Tamoxifen)	Day17(Post-Tamoxifen) - Day10(Post-Tamoxifen) + (Day10 (Post-Tamoxifen)-Day6 (Post-Tamoxifen))	(Day30 (Post-Tamoxifen)-Day17(Post-Tamoxifen)) + (Day17(Post-Tamoxifen)-Day10(Post-Tamoxifen)) + (Day10(Post-Tamoxifen)-Day6(Post-Tamoxifen))
						Average tdTomato% increase	1.76826	3.15542	1.88396
wild-type-male4
2105.68	716.219	3286.73	674.681
317.652	204.085	873.244	260.028
733.265	90.518	695.089	284.518
1047.32	248.023	575.28	724.622
217.771	538.064	216.81	760.157
351.987	242.501	403.368	1182.73
213.209	997.376	483.321	537.824
402.168	195.441	266.511	231.216
727.983	2331.61	1376.97	316.692
100.842	276.355	507.091	622.099
132.775	306.368	2680.72	307.328
91.958	176.233	193.04	208.167
710.216	471.076	155.825	410.571
346.464	566.636	84.995	740.468
126.533	139.498	2117.68	1866.06
361.11	656.194	517.656	821.382
223.053	86.916	1116.46	206.726
321.014	532.782	176.714	545.267
122.451	397.606	208.407	1622.12
674.201	952.237	639.146	2015.88
515.975	275.155	305.407	165.669
89.317	86.676	1948.41	1172.65
467.235	753.674	1541.92	107.085
521.737	772.162	248.744	429.539
302.526	95.56		642.027
189.199	72.51		115.488
606.493	254.266		448.267
199.043	476.359		58.584
248.744	267.952		33.134
205.526	245.622		86.196
101.322	450.188		72.75
298.924	902.776
192.08	88.117
108.765	121.01
467.475	484.042
279.236	236.258
447.066	261.229
130.614	140.218
125.092	190.159
196.642	121.971
235.538	439.383
183.676	99.642
273.714	63.146
292.922	205.286
355.108	155.585
212.248	203.365
88.117	327.977
119.33	74.191
281.157	108.525
138.058
388.482
251.385
51.862
287.16
145.501
102.523
472.757
111.166
203.845
103.963
68.669
60.025
207.446
213.209
338.781
209.127
58.344
65.067
106.364
65.067
86.916
106.604					Total area dimensio
					86436		Day10(Post-Tamoxifen)-Day6 (post-Tamoxifen)	Day17(Post-Tamoxifen) - Day10(Post-Tamoxifen) + (Day10 (Post-Tamoxifen)-Day6 (Post-Tamoxifen))	(Day30 (Post-Tamoxifen)-Day17(Post-Tamoxifen)) + (Day17(Post-Tamoxifen)-Day10(Post-Tamoxifen)) + (Day10(Post-Tamoxifen)-Day6(Post-Tamoxifen))
20904.8	18098.7	20619.5	17669.9				3.24638	0.330001	3.7425
65531.2	68337.3	65816.5	68766.1
75.8147	79.0611	76.1447	79.5572
126.293	328.217	2360.66	1730.88
117.169	284.038	6590.27	3542.2
293.642	206.966	441.064	83.315
171.912	136.617	57.864	3181.09
125.572	83.555	131.335	317.652
72.75	2467.27	995.214	287.16
1097.98	131.095	115.488	1314.07
128.453	827.385	1355.36	760.157
139.258	715.498	289.561	210.328
73.711	1728.48	339.742	53.302
144.3	1162.56	2566.67	1373.13
103.243	522.698	44.899	349.826
1068.44	456.67	499.888	308.529
200.243	742.149	99.401	22.089
140.218	606.012	186.077	106.364
1300.62	489.324	49.701	93.639
735.426	60.745		1263.17
659.795	121.25
92.919	140.218
479.72	448.987
145.501	259.068
282.838	678.042
73.711	187.278
151.503	378.157
72.99	331.098
73.23	324.615
137.097	166.87
180.075	1286.7
87.396	1554.17
100.602
554.391
550.549
219.932
205.285
84.995
338.301
242.741
119.33
413.452
80.914
92.679
828.105
423.296
115.728
184.637
118.849
78.032
106.844
254.746
629.782
116.208
89.557
134.216
84.035
100.362
55.463
330.137
100.362
108.285
183.196
80.674
165.909
127.733
101.322
79.713
167.11
82.594
131.575
54.983
70.349
73.951
179.835
54.023
115.248
97.481
59.065
199.283
93.639
68.428
149.342
90.518
							Day10(Post-Tamoxifen)-Day6 (post-Tamoxifen)	Day17(Post-Tamoxifen) - Day10(Post-Tamoxifen) + (Day10 (Post-Tamoxifen)-Day6 (Post-Tamoxifen))	(Day30 (Post-Tamoxifen)-Day17(Post-Tamoxifen)) + (Day17(Post-Tamoxifen)-Day10(Post-Tamoxifen)) + (Day10(Post-Tamoxifen)-Day6(Post-Tamoxifen))
17763.8	16825.7	16123.2	14996.9				1.08527	1.89805	3.20111
68672.2	69610.3	70312.8	71439.1
79.4486	80.5339	81.3467	82.6497
133.255	1572.41	1621.15	657.874
292.442	272.994	298.684	386.081
404.568	180.315	660.275	286.439
138.778	64.587	217.771	512.614
388.242	288.12	113.087	75.872
176.473	102.283	307.328	660.515
92.919	43.938	453.309	242.981
54.503	742.629	904.217	102.043
179.835	420.655	1106.86	83.795
97.481	451.148	360.15	117.649
100.362	273.714	804.335	1034.59
141.899	148.382	811.058	378.157
431.7	507.091	148.622	88.837
110.206	315.251	93.399	200.243
133.255	253.306	31.453	143.82
107.325	102.763	66.748	139.018
83.075	136.137		452.348
122.451	53.062		65.067
125.812	89.317		55.463
163.748	116.448
224.493	1183.21
116.448	97.481
510.212	139.738
619.458	121.491
192.8	1010.58
115.248	139.978
175.273	78.032
353.187
277.075
142.379
79.953
214.889
613.215
112.607
670.839
148.862
140.939
66.508
242.981
96.28
55.703
57.144
125.812
37.456
108.765
64.347
80.674
139.738
131.575
62.426
92.919
95.56
72.27
145.741
101.562
109.486
114.047
							Day10(Post-Tamoxifen)-Day6 (post-Tamoxifen)	Day17(Post-Tamoxifen) - Day10(Post-Tamoxifen) + (Day10 (Post-Tamoxifen)-Day6 (Post-Tamoxifen))	(Day30 (Post-Tamoxifen)-Day17(Post-Tamoxifen)) + (Day17(Post-Tamoxifen)-Day10(Post-Tamoxifen)) + (Day10(Post-Tamoxifen)-Day6(Post-Tamoxifen))
10187.2	8905.07	7998.45	5683.41				1.48333	2.53222	5.21055
76248.8	77530.9	78437.5	80752.6
88.2142	89.6975	90.7464	93.4247
							Day10(Post-Tamoxifen)-Day6 (post-Tamoxifen)	Day17(Post-Tamoxifen) - Day10(Post-Tamoxifen) + (Day10 (Post-Tamoxifen)-Day6 (Post-Tamoxifen))	(Day30 (Post-Tamoxifen)-Day17(Post-Tamoxifen)) + (Day17(Post-Tamoxifen)-Day10(Post-Tamoxifen)) + (Day10(Post-Tamoxifen)-Day6(Post-Tamoxifen))
Starting %tomato						average	1.93833	1.58676	4.05139
81.1592
HrasMosaic_male 4_ uninjured
Area1
Day6 (post-TAM)	Day10 (post-TAM)	Day17 (post-TAM)	33 day (post-TAM)
2794.28	364.712	2043.73	885.489
325.335	637.946	621.139	305.407
911.9	205.285	386.801	314.531
627.141	276.355	175.513	740.708
494.366	355.108	767.6	2512.17
84.035	606.973	456.91	2731.62
985.851	175.993	1119.83	343.343
424.977	225.214	556.792	352.707
532.782	544.787	607.693	398.086
685.245	311.17	362.311	410.811
1557.05	198.083	389.922	38.656
303.006	189.439	146.221	230.256
451.628	1204.34	242.021	178.154
311.41	369.994	440.103	241.06
757.035	1305.42	237.699	68.669
1784.9	389.682	76.112	46.819
231.456	244.422	465.794	58.344
293.882	297.964	72.99	221.132
256.667	272.754	501.089	97.481
866.041	1548.16	305.407	63.867
273.474	121.25	134.216	618.257
685.245	121.01	268.192	56.904
527.26	132.775	66.748	62.426
129.654	97.721	80.914	57.144
532.062	62.906	1073.01	217.05
480.92	462.673	135.657	307.088
106.604	229.776	371.915	136.137
246.583	1617.79	257.387
907.818	76.592	276.595
1115.26	200.483	114.768
892.212	307.088	72.51
259.788	953.197	135.416
125.092	326.536	451.628
600.49	104.924	58.344
177.194	381.999	102.043
1356.33	298.684	86.676
356.308	314.531	97.721
101.322	267.712	327.016
117.889	75.632	260.989
96.04	119.33	586.804
77.072	94.119	158.226
1079.25	82.354	178.394
88.117	69.389	921.504
907.578	703.253	770.481
677.802	153.424
115.008	181.035
141.179	90.758
187.038	123.411
93.639	428.339
87.636	139.258
92.198	60.265
71.07	54.983
410.331
								Day10(Post-Tam)-Day6 (post-Tam)	Day17(Post-Tam) - Day10(Post-Tam) + (Day10 (Post-Tam)-Day6 (Post-Tam))	(Day30 (Post-Tam)-Day17(Post-Tam)) + (Day17(Post-Tam)-Day10(Post-Tam)) + (Day10(Post-Tam)-Day6(Post-Tam))
27794.5	18177	16962.8	11694.3				tdTomato% increase	11.1267	12.5314	18.6267
58641.5	68259	69473.2	74741.7
67.8439	78.9706	80.3753	86.4706
Area2
Day6 (post-TAM)	Day10 (post-TAM)	Day17 (post-TAM)	33 day (post-TAM)
2614.45	2461.74	1160.88	1650.93
644.188	653.552	206.246	626.661
439.863	209.847	757.996	486.923
111.166	272.513	290.281	364.232
107.805	841.31	2369.31	466.034
103.483	993.534	304.927	1065.8
478.039	1620.67	386.321	884.048
1791.15	977.927	737.827	853.556
279.716	183.676	2030.05	364.952
2265.1	113.567	363.992	173.352
3484.09	1170.01	723.661	186.077
1529.44	294.843	284.038	181.275
1407.47	1936.89	2036.29	83.795
163.028	2232.69	218.731	64.587
323.895	1518.39	671.079	235.538
244.422	2055.74	462.673	173.592
472.277	185.117	163.268	181.756
98.201	181.275	664.117	230.736
825.464	233.137	1269.17	406.489
501.569	794.491	878.766	291.481
316.452	286.439	149.582	111.646
363.992	715.738	170.471	613.215
929.907	1456.21	257.387	298.684
1083.33	552.71	48.5	134.456
1166.41	113.807	46.339	89.797
286.919	392.804	83.075
152.944	220.652	193.521
104.444	256.187	78.273
111.646	72.99	140.458
195.201	247.543	434.821
305.407	351.506	73.711
165.669	141.179	178.394
438.423	315.251
40.097
309.009
340.702
35.055
118.609
318.853
125.812
592.087
100.362
								Day10(Post-Tam)-Day6 (post-Tam)	Day17(Post-Tam) - Day10(Post-Tam) + (Day10 (Post-Tam)-Day6 (Post-Tam))	(Day30 (Post-Tam)-Day17(Post-Tam)) + (Day17(Post-Tam)-Day10(Post-Tam)) + (Day10(Post-Tam)-Day6(Post-Tam))
25486.1	24053.9	17834.1	10219.6				tdTomato% increase	1.65695	8.85278	17.6622
60949.9	62382.1	68601.9	76216.4
70.5144	72.1714	79.3672	88.1767
Area3
Day6 (post-TAM)	Day10 (post-TAM)	Day17 (post-TAM)	33 day (post-TAM)
1758.73	2367.87	1586.1	564.715
1608.67	551.029	922.704	1426.19
3032.46	1181.77	1135.91	528.7
108.285	979.848	270.113	175.273
327.496	1171.45	98.921	49.941
91.718	1421.87	1749.85	140.218
511.653	434.821	1053.8	274.914
852.595	714.778	795.211	693.649
212.488	237.459	234.097	1035.31
568.797	206.726	463.393	583.923
591.606	99.401	387.041	794.011
463.393	392.323	1477.1	36.735
349.586	138.058	2764.03	276.355
593.527	101.562	170.471	493.165
1035.31	2007.96	54.503	73.951
1913.12	1230.27	1301.1	336.14
1745.05	933.269	144.78	153.184
1522.47	103.723	222.813	118.609
986.331	393.524	2978.92	97.961
266.511	444.905	308.529	48.02
56.183	330.858	333.739	70.109
98.921	260.028	119.09	79.473
153.904	962.801	80.914	57.864
1190.66	495.326	85.956	78.753
628.582	272.994	219.691	152.223
286.199	416.333	302.766	285.719
196.642	1312.63	1456.21	38.416
2073.98	673	365.432	47.78
637.706	83.315	100.602
547.668	39.376	96.04
214.889	481.4
216.57	147.662
135.176	175.033
239.62	81.394
276.835	93.159
174.072	89.797
119.09	456.67
93.159	220.172
128.453	64.587
168.07	82.834
101.562
146.701
287.4								Day10(Post-Tam)-Day6 (post-Tam)	Day17(Post-Tam) - Day10(Post-Tam) + (Day10 (Post-Tam)-Day6 (Post-Tam))	(Day30 (Post-Tam)-Day17(Post-Tam)) + (Day17(Post-Tam)-Day10(Post-Tam)) + (Day10(Post-Tam)-Day6(Post-Tam))
152.944							tdTomato% increase	5.79945	6.46139	21.0022
26864.8	21852	21279.8	8711.31
59571.2	64584	65156.2	77724.7
68.9194	74.7189	75.3808	89.9217
Satring % tdTomato
69.0926
								Day10(Post-Tam)-Day6 (post-Tam)	Day17(Post-Tam) - Day10(Post-Tam) + (Day10 (Post-Tam)-Day6 (Post-Tam))	(Day30 (Post-Tam)-Day17(Post-Tam)) + (Day17(Post-Tam)-Day10(Post-Tam)) + (Day10(Post-Tam)-Day6(Post-Tam))
Hras_mosaic_male6_uninjured_tdTom							Average tdTomato% increase	6.19435	9.28185	19.097
Area1
Day6 (post-TAM)	Day10 (post-TAM)	Day17 (post-TAM)	33 day (post-TAM)
372.635	241.781	817.54	294.603
220.172	540.945	980.088	734.466
880.927	76.112	230.016	243.461
329.657	95.32	1170.49	1396.9
305.887	370.954	418.734	97.24
187.518	250.904	247.063	858.117
106.124	141.659	90.758	109.005
803.615	530.141	1000.5	67.228
77.312	794.251	441.784
248.984	388.002	604.332
61.706	536.864	738.788
337.821	179.115	392.083
172.872	2277.59	109.005
304.927	582.963	125.092
246.583	1219.71
433.38	262.669
271.793	167.11
187.998	213.929
99.161	1600.99
102.763	271.313
699.891	90.278
719.34	126.533
105.404	568.557
126.533	720.3
152.463	69.629
573.359	271.073
387.281	126.533
120.77
341.902
2980.6
382.479
1202.18
1157.52
721.741
1355.12
392.323
1245.88
520.297
788.728
125.092
616.817
591.606
232.177
223.773
475.158
897.734
540.225
213.929
69.149
203.125
364.232
599.29
126.052
62.906
123.651
112.367
					Total Area dimension		Day10(Post-Tam)-Day6 (post-Tam)	Day17(Post-Tam) - Day10(Post-Tam) + (Day10 (Post-Tam)-Day6 (Post-Tam))	(Day30 (Post-Tam)-Day17(Post-Tam)) + (Day17(Post-Tam)-Day10(Post-Tam)) + (Day10(Post-Tam)-Day6(Post-Tam))
25302.9	12715.2	7366.27	3801.02		86436	tdTomato% increase	14.563	20.7514	24.8761
61133.1	73720.8	79069.7	82635
70.7264	85.2894	91.4778	95.6025
Area2
Day6 (post-TAM)	Day10 (post-TAM)	Day17 (post-TAM)	33 day (post-TAM)
415.613	295.323	1364.97	724.862
375.036	800.974	1189.69	844.672
478.759	1075.17	679.723	90.998
491.004	1291.26	362.311	214.169
484.282	77.312	348.145	1529.44
1124.87	243.701	626.181	599.53
257.147	491.965	821.862	125.332
703.733	784.887	585.604	116.208
134.456	239.14	169.991	240.34
189.439	626.901	53.062	47.06
373.115	357.989	119.33	822.102
146.461	194.001	90.998	129.414
339.742	386.081	288.12	206.966
213.689	563.034	542.866
124.612	1224.03	270.833
121.01	1267.01	303.246
283.558	227.375
295.563	100.602
95.08	134.456
308.529	218.971
686.446	139.258
191.12	105.164
459.791	131.335
406.489	198.803
152.463	77.792
224.013	933.029
401.927	105.644
254.266	442.264
1067.96	131.335
481.641	563.755
206.486	1006.02
165.189
142.379
200.483
451.388
64.587
912.62
433.14
342.863
122.451
112.607
370.234
413.932
152.704
464.834
247.303
277.075
64.107
120.05
96.04
53.542
137.817
145.02
168.31
80.193
67.708
261.469
59.785
48.5
189.679
291.721
71.55
658.114
92.198
325.335
							Day10(Post-Tam)-Day6 (post-Tam)	Day17(Post-Tam) - Day10(Post-Tam) + (Day10 (Post-Tam)-Day6 (Post-Tam))	(Day30 (Post-Tam)-Day17(Post-Tam)) + (Day17(Post-Tam)-Day10(Post-Tam)) + (Day10(Post-Tam)-Day6(Post-Tam))
19293.2	14434.6	7816.93	5691.09			tdTomato% increase	5.6211	13.2772	15.7367
67142.8	72001.4	78619.1	80744.9
77.6792	83.3003	90.9564	93.4158
Area3
Day6 (post-TAM)	Day10 (post-TAM)	Day17 (post-TAM)	33 day (post-TAM)
1890.31	1527.28	275.395	49.701
165.429	156.785	102.523	263.63
505.891	378.878	164.949	639.386
352.467	1719.12	279.717	159.186
424.257	105.164	257.627	174.553
393.044	198.563	637.706	58.825
333.739	188.238	144.78	49.701
366.873	114.288	231.456	75.391
178.394	324.375	490.765	68.188
210.808	707.094	69.149	525.339
273.714	236.979	136.377	980.808
236.979	246.102	231.216
468.915	127.973	545.027
294.363	315.972	120.77
836.989	304.207	91.718
251.145	212.969
112.367	90.758
70.109	347.425
63.386
224.734
43.458
68.909
228.335
658.835
97.961
242.741
93.639
90.038
134.696
177.914
375.757
169.751
329.417
48.98
231.937
74.671
108.045
126.533
128.694
175.993
62.906
135.657
30.013
42.258
131.095
131.335
122.451
94.359
133.015
1135.19
180.075
167.83
203.125
53.542
135.897
							Day10(Post-Tam)-Day6 (post-Tam)	Day17(Post-Tam) - Day10(Post-Tam) + (Day10 (Post-Tam)-Day6 (Post-Tam))	(Day30 (Post-Tam)-Day17(Post-Tam)) + (Day17(Post-Tam)-Day10(Post-Tam)) + (Day10(Post-Tam)-Day6(Post-Tam))
14019	7302.16	3779.17	3044.71			tdTomato% increase	7.77084	11.8467	12.6964
72417	79133.8	82656.8	83391.3
83.7811	91.5519	95.6278	96.4775
Starting % tdTomat
77.3956							Day10(Post-Tam)-Day6 (post-Tam)	Day17(Post-Tam) - Day10(Post-Tam) + (Day10 (Post-Tam)-Day6 (Post-Tam))	(Day30 (Post-Tam)-Day17(Post-Tam)) + (Day17(Post-Tam)-Day10(Post-Tam)) + (Day10(Post-Tam)-Day6(Post-Tam))
						Avarage tdTomato% increase	9.31833	15.2918	17.7697
Hras_mosaic_female12_uninjured_tdTom
Area1
Day6 (post-TAM)	Day10 (post-TAM)	Day17 (post-TAM)	33 day (post-TAM)
3736.68	2446.86	1471.33	2504.72
814.179	1604.83	3534.75	1837.72
1410.11	2041.09	1965.46	807.456
1416.11	336.86	889.33	299.885
774.082	1050.92	1061	1311.19
4077.62	281.637	90.518	453.069
816.34	242.741	278.276	69.149
1899.43	64.107	105.164	1586.34
242.741	3103.05	2111.92	391.603
108.045	1228.83	1391.14	114.768
337.821	281.397	231.696	103.243
2967.88	2631.5	698.451	181.035
70.109	139.018	128.934	76.112
4261.77	781.045	534.943	325.335
272.273	252.105	91.478	38.176
3034.14	900.135	443.465	284.518
661.476	1370.49	787.288	82.834
605.292	2262.7	337.1	72.03
2001.23	351.987	132.535	53.782
1646.61	166.629	594.007	134.456
1430.04	461.712	166.629	160.147
1080.93	89.557	98.681	84.995
1186.57	303.726	185.597	109.726
385.841	347.185	73.711	40.817
332.779	502.289	3239.67	296.523
278.036	207.206	648.99	197.122
313.811	57.624	278.036
1708.55	104.203	59.785
255.947
119.81
87.156
181.996
104.924
					Total dimension Area		Day10(Post-Tam)-Day6 (post-Tam)	Day17(Post-Tam) - Day10(Post-Tam) + (Day10 (Post-Tam)-Day6 (Post-Tam))	(Day30 (Post-Tam)-Day17(Post-Tam)) + (Day17(Post-Tam)-Day10(Post-Tam)) + (Day10(Post-Tam)-Day6(Post-Tam))
38620.3	23611.4	21629.9	11616.8		86436	tdTomato% increase	17.3642	19.6567	31.2411
47815.7	62824.6	64806.1	74819.2
55.3192	72.6833	74.9758	86.5603
Area2
Day6 (post-TAM)	Day10 (post-TAM)	Day17 (post-TAM)	33 day (post-TAM)
753.194	2146.01	908.298	1535.44
1909.04	463.153	430.499	330.137
127.973	660.755	178.875	313.811
1223.79	519.336	2665.83	145.501
971.204	1503.75	2612.53	326.536
219.691	1078.05	1504.95	81.634
130.134	2519.13	1229.55	838.669
1449	277.796	711.176	2131.37
2589.24	629.302	109.005	2119.12
2035.09	1964.74	2363.06	784.407
166.149	277.796	532.542	207.206
101.322	126.773	1740.01	1866.06
149.582	1560.89	617.777	54.023
237.699	1092.21	640.347	762.798
1635.8	2403.88	77.792	317.172
206.726	137.337	642.988	1184.89
5152.55	905.417	149.102	678.283
1441.8	104.684	767.84	442.504
381.039	268.432	1463.65	93.399
218.011	325.335	458.591	107.325
374.316	244.662	148.622	34.334
605.052	308.048	145.501	601.451
88.117	215.13	122.451	835.788
1809.63	216.81	144.78	104.924
327.977	855.716	587.044	138.298
363.271	159.186	236.979	165.189
1127.51	455.71	98.441	60.265
442.264	1056.68	77.072
133.496	96.76	42.258
331.098	276.835	103.723
493.405	727.983	78.513
154.144	514.774
1284.78	153.184
1184.65	88.117
1096.54	209.847
292.682	128.453
415.133	54.263
145.26	50.421
208.167	227.855
265.07	129.894
69.149	52.582
							Day10(Post-Tam)-Day6 (post-Tam)	Day17(Post-Tam) - Day10(Post-Tam) + (Day10 (Post-Tam)-Day6 (Post-Tam))	(Day30 (Post-Tam)-Day17(Post-Tam)) + (Day17(Post-Tam)-Day10(Post-Tam)) + (Day10(Post-Tam)-Day6(Post-Tam))
32310.7	25187.7	21589.8	16260.5			tdTomato% increase	8.24083	12.4033	18.5689
54125.3	61248.3	64846.2	70175.5
62.6189	70.8597	75.0222	81.1878
Area3
Day6 (post-TAM)	Day10 (post-TAM)	Day17 (post-TAM)	33 day (post-TAM)
1901.83	1175.29	3129.7	4038
262.669	4444.97	723.421	256.187
900.615	658.834	414.653	184.157
319.093	168.79	1382.26	664.597
946.234	147.421	990.893	876.365
3367.88	1230.03	1401.94	104.684
695.33	125.572	1017.3	286.679
1546	1881.9	990.413	59.065
2446.62	2384.43	1088.61	516.935
356.068	82.834	94.839	63.146
376.237	450.188	114.768	1021.62
1157.28	194.241	914.301	538.304
95.08	491.485	926.786	362.791
1769.06	1312.15	549.109	339.021
398.326	1380.34	713.817	161.827
259.788	2055.02	349.826	251.385
1664.13	320.774	52.342	86.916
139.978	994.254	132.055	111.887
436.982	234.338	553.19	52.342
585.604	434.341	566.396	270.593
263.39	111.887	198.323
925.586	848.273	204.325
468.435	56.423	26.891
388.722	639.866	488.123
520.297	440.824
253.546	127.973
105.644	153.424
125.572	824.984
76.352
239.86
273.234
162.068
105.644
102.763
93.879
198.323
342.383
74.191
466.514
37.936
79.953
111.166
228.815
256.427
642.508
331.098
338.781
190.88
144.3
122.931
176.474
509.492
217.771
							Day10(Post-Tam)-Day6 (post-Tam)	Day17(Post-Tam) - Day10(Post-Tam) + (Day10 (Post-Tam)-Day6 (Post-Tam))	(Day30 (Post-Tam)-Day17(Post-Tam)) + (Day17(Post-Tam)-Day10(Post-Tam)) + (Day10(Post-Tam)-Day6(Post-Tam))
28199.8	23370.9	17024.3	10246.5			tdTomato% increase	5.58668	12.9292	20.7706
58236.2	63065.1	69411.7	76189.5
67.375	72.9617	80.3042	88.1456
Starting % tdTomato
61.771							Day10(Post-Tam)-Day6 (post-Tam)	Day17(Post-Tam) - Day10(Post-Tam) + (Day10 (Post-Tam)-Day6 (Post-Tam))	(Day30 (Post-Tam)-Day17(Post-Tam)) + (Day17(Post-Tam)-Day10(Post-Tam)) + (Day10(Post-Tam)-Day6(Post-Tam))
						Avarage tdTomato% increase	10.3972	14.9964	23.5269
