# Supplementary material for: Injury prevents Ras mutant cell expansion in mosaic skin
Source: Nature. 2023 Jun 21;619(7968):167–75. doi: 10.1038/s41586-023-06198-y (PMC10322723; doi:10.1038/s41586-023-06198-y)
Supplement: Supplementary file 13 — Source Data Extended Data Fig. 1 [file 41586_2023_6198_MOESM13_ESM.xlsx]

## Sheet: Extended Data Figure 1f
Data in the graph (Extended Data Fig.1f): Thickness analyses (back skin)
Relative Distance from Wound	Hras_Max				Hras_Mosaic
	Mouse 1	Mouse 2	Mouse 3		Mouse 1	Mouse 2	Mouse 3
0.48	197.599	152.19	253.668		56.547	96.259	97.7332
0.96	197.627	152.17	253.427		56.5328	96.2183	97.6103
1.44	197.725	152.141	253.133		56.5193	96.1325	97.5052
1.92	197.688	152.205	252.861		56.5143	96.1518	97.4263
2.4	197.737	152.3	252.611		56.4498	95.8745	97.3487
2.88	197.742	152.331	252.407		56.3905	95.6316	97.3569
3.36	197.768	152.245	252.241		56.389	95.3182	97.3113
3.84	197.823	152.229	252.02		56.351	95.3098	97.239
4.32	197.856	152.179	251.807		56.2722	95.1152	97.1142
4.8	197.949	152.175	251.619		56.2528	94.884	97.0374
5.28	198.067	152.172	251.43		56.2322	94.7334	96.9923
5.76	198.12	152.216	251.26		56.2294	94.368	96.9351
6.24	198.144	152.182	251.117		56.2111	94.2854	96.9009
6.72	198.174	152.157	251.013		56.1793	94.2642	96.8473
7.2	198.271	152.141	250.904		56.142	94.1404	96.7476
7.68	198.39	152.142	250.69		56.1139	93.8526	96.6417
8.16	198.442	152.085	250.621		56.0759	93.6455	96.5869
8.64	198.426	152.015	250.56		56.0366	93.5569	96.4857
9.12	198.432	151.981	250.474		56.0128	93.3035	96.3852
9.6	198.421	151.938	250.359		55.946	93.2356	96.2821
10.08	198.439	151.862	250.201		55.9113	93.0394	96.19
10.56	198.496	151.774	250.069		55.9117	92.8799	96.1168
11.04	198.53	151.74	249.95		55.9299	92.7149	96.0172
11.52	198.56	151.741	249.875		55.9986	92.6066	95.8897
12	198.532	151.739	249.745		56.0433	92.7017	95.7732
12.48	198.54	151.785	249.639		56.0427	92.6453	95.6892
12.96	198.479	151.817	249.513		56.2533	92.5101	95.5687
13.44	198.482	151.851	249.358		56.3955	92.1652	95.4566
13.92	198.449	151.85	249.188		56.4792	91.9542	95.3008
14.4	198.517	151.727	249.086		56.5263	91.4905	95.2099
14.88	198.566	151.606	248.994		56.5891	91.1016	95.0991
15.36	198.54	151.586	248.887		56.6024	91.0837	95.0013
15.84	198.478	151.678	248.763		56.5928	90.9643	94.8754
16.32	198.426	151.693	248.671		56.6259	90.8399	94.7661
16.8	198.442	151.664	248.503		56.6295	90.5965	94.6588
17.28	198.294	151.688	248.394		56.6459	90.6309	94.5642
17.76	198.143	151.728	248.342		56.6832	90.6207	94.4419
18.24	197.99	151.761	248.24		56.7369	90.4992	94.3439
18.72	197.977	151.685	248.159		56.7503	90.6064	94.2134
19.2	197.893	151.586	248.03		56.8288	90.5352	94.0972
19.68	197.772	151.606	247.944		56.9994	90.5136	93.9841
20.16	197.635	151.636	247.88		57.0119	90.307	93.8561
20.64	197.595	151.688	247.716		57.0333	90.298	93.7884
21.12	197.512	151.776	247.582		57.0287	90.126	93.7215
21.6	197.373	151.785	247.504		57.0406	90.0326	93.6599
22.08	197.314	151.866	247.454		57.0494	89.8133	93.5548
22.56	197.269	151.926	247.379		57.0105	89.4532	93.5105
23.04	197.234	151.977	247.318		56.9737	89.3823	93.4382
23.52	197.154	152.009	247.221		56.9717	89.3234	93.3439
24	197.04	151.906	247.161		56.9708	89.2466	93.2299
24.48	196.89	151.903	247.102		56.9851	89.5137	93.1569
24.96	196.676	151.966	247.037		56.9904	89.2838	93.117
25.44	196.492	152.081	246.928		56.9822	89.3802	93.0216
25.92	196.297	152.115	246.884		56.955	89.3787	92.8708
26.4	196.112	152.105	246.817		56.9764	89.3304	92.7097
26.88	195.996	152.151	246.789		56.9775	89.5233	92.6131
27.36	195.787	152.19	246.747		57.0086	89.3411	92.5444
27.84	195.587	152.219	246.682		57.035	89.4806	92.4792
28.32	195.417	152.241	246.662		57.0083	89.6235	92.3981
28.8	195.304	152.259	246.631		56.9807	89.7548	92.3212
29.28	195.232	152.276	246.568		56.9323	89.7684	92.1971
29.76	195.167	152.309	246.511		56.9122	89.8212	92.0915
30.24	195.015	152.295	246.507		56.8579	89.8179	91.9847
30.72	194.906	152.206	246.488		56.8369	90.0364	91.9167
31.2	194.707	152.108	246.438		56.7866	90.2535	91.8477
31.68	194.563	152.112	246.317		56.7625	90.4431	91.764
32.16	194.49	152.109	246.198		56.7186	90.64	91.6517
32.64	194.356	152.115	246.091		56.5946	90.7411	91.5656
33.12	194.235	152.191	246.029		56.5333	90.7892	91.5211
33.6	194.122	152.213	245.95		56.4295	90.8172	91.4661
34.08	194.081	152.275	245.92		56.3656	91.1804	91.4081
34.56	193.998	152.304	245.879		56.3032	91.5003	91.3064
35.04	193.954	152.409	245.834		56.3457	91.4301	91.228
35.52	193.913	152.486	245.751		56.3318	91.3479	91.2029
36	193.824	152.557	245.674		56.2915	91.1803	91.1099
36.48	193.77	152.518	245.637		56.256	91.1331	90.9889
36.96	193.79	152.48	245.554		56.2407	90.951	90.9578
37.44	193.749	152.534	245.426		56.2651	90.7071	90.9501
37.92	193.671	152.565	245.258		56.2545	90.6404	90.9182
38.4	193.667	152.643	245.2		56.2464	90.4399	90.9024
38.88	193.618	152.66	245.144		56.2653	90.279	90.8656
39.36	193.594	152.664	245.089		56.1215	90.1987	90.7972
39.84	193.532	152.688	244.984		55.9971	89.9549	90.6909
40.32	193.491	152.739	244.892		55.8171	89.8692	90.5558
40.8	193.408	152.791	244.835		55.7503	89.8692	90.4471
41.28	193.324	152.931	244.774		55.6266	89.9404	90.3498
41.76	193.252	153.036	244.722		55.432	89.1818	90.2867
42.24	193.24	153.098	244.685		55.5152	88.48	90.2388
42.72	193.244	153.185	244.654		55.4001	88.0157	90.1573
43.2	193.226	153.191	244.617		55.4834	87.3429	90.0844
43.68	193.242	153.182	244.508		55.5705	86.7754	90.0368
44.16	193.186	153.146	244.415		55.664	86.3826	89.9734
44.64	193.173	153.156	244.362		55.7118	86.3209	89.9248
45.12	193.108	153.19	244.258		55.723	85.7478	89.8657
45.6	193.005	153.215	244.237		55.7538	85.4016	89.8404
46.08	192.91	153.212	244.2		55.7641	85.2454	89.7802
46.56	192.851	153.161	244.189		55.7511	84.9455	89.6876
47.04	192.807	153.101	244.12		55.6589	84.6676	89.6656
47.52	192.732	153.042	243.998		55.561	84.7269	89.5946
48	192.615	153.043	243.921		55.6434	84.6962	89.5515
48.48	192.56	153.077	243.801		55.617	84.9399	89.5323
48.96	192.52	153.022	243.747		55.5943	84.9491	89.5247
49.44	192.486	152.894	243.674		55.5322	84.8956	89.5226
49.92	192.484	152.763	243.608		55.4957	85.0519	89.5426
50.4	192.365	152.726	243.549		55.4915	85.4579	89.5366
50.88	192.234	152.724	243.512		55.4704	85.6001	89.533
51.36	192.095	152.675	243.423		55.4664	85.6762	89.4974
51.84	192.065	152.55	243.341		55.5429	85.7178	89.4823
52.32	192.066	152.456	243.24		55.5701	85.5838	89.4283
52.8	191.995	152.401	243.194		55.6918	85.6688	89.3872
53.28	191.873	152.362	243.177		55.6636	85.5249	89.3299
53.76	191.823	152.347	243.204		55.5356	85.3696	89.2559
54.24	191.788	152.399	243.205		55.5316	85.2023	89.1609
54.72	191.671	152.298	243.13		55.4883	84.9163	89.1475
55.2	191.551	152.213	243.043		55.5386	84.6379	89.1501
55.68	191.476	152.172	242.979		55.6444	84.343	89.1354
56.16	191.41	152.094	242.863		55.6593	84.4085	89.0832
56.64	191.376	152.014	242.816		55.7174	84.4744	89.0709
57.12	191.281	152.021	242.734		55.7251	84.6629	89.0625
57.6	191.255	152.078	242.636		55.7502	84.9228	89.031
58.08	191.273	152.094	242.568		55.8308	84.897	89.0209
58.56	191.315	152.149	242.512		55.9409	84.9	89.0105
59.04	191.275	152.147	242.46		55.9328	84.8751	88.959
59.52	191.167	152.194	242.446		55.8405	84.8938	88.938
60	191.031	152.152	242.429		55.7718	84.5445	88.9297
60.48	190.906	152.052	242.402		55.7602	84.5883	88.9202
60.96	190.853	151.998	242.33		55.7606	84.8275	88.8934
61.44	190.828	151.939	242.263		55.8227	85.0176	88.8235
61.92	190.727	151.925	242.109		55.9297	85.058	88.8022
62.4	190.701	151.911	241.968		56.1032	85.295	88.8053
62.88	190.749	151.93	241.938		56.2546	85.5169	88.766
63.36	190.806	151.922	241.869		56.153	85.693	88.7315
63.84	190.771	151.881	241.851		56.2342	86.0939	88.6814
64.32	190.72	151.839	241.788		56.2911	86.1026	88.6105
64.8	190.701	151.856	241.645		56.3821	86.169	88.5603
65.28	190.737	151.899	241.547		56.3744	86.3144	88.4711
65.76	190.716	151.938	241.425		56.4183	86.2672	88.4415
66.24	190.652	151.956	241.347		56.4399	86.2044	88.4411
66.72	190.503	151.899	241.306		56.45	86.2991	88.4835
67.2	190.43	151.83	241.272		56.4959	86.3817	88.5181
67.68	190.385	151.795	241.239		56.5624	86.632	88.5681
68.16	190.358	151.871	241.193		56.6177	86.7092	88.6107
68.64	190.311	151.89	241.128		56.642	86.9908	88.5997
69.12	190.313	151.995	241.036		56.6218	86.7657	88.6509
69.6	190.278	152.084	240.895		56.6297	86.8962	88.6482
70.08	190.226	152.087	240.762		56.6403	87.3391	88.6415
70.56	190.174	152.079	240.597		56.6332	87.5911	88.6042
71.04	190.159	152.14	240.452		56.6102	88.1208	88.6501
71.52	190.147	152.148	240.379		56.5998	88.4252	88.6463
72	190.119	152.09	240.318		56.5663	88.4525	88.6616
72.48	190.128	152.071	240.262		56.5492	88.3158	88.7171
72.96	190.187	152.158	240.151		56.5106	88.05	88.7402
73.44	190.098	152.247	240.089		56.5296	87.9832	88.724
73.92	190.056	152.316	240.029		56.4684	87.8888	88.6831
74.4	190.028	152.312	239.954		56.4311	87.801	88.637
74.88	189.945	152.304	239.841		56.4277	87.4214	88.6067
75.36	189.982	152.369	239.738		56.3967	87.7226	88.5824
75.84	190	152.394	239.618		56.3323	88.1096	88.5676
76.32	190.031	152.475	239.522		56.2811	88.3946	88.5334
76.8	189.984	152.489	239.414		56.1936	88.6697	88.5016
77.28	190.006	152.547	239.322		56.115	88.5935	88.4482
77.76	189.937	152.63	239.227		56.061	88.3987	88.397
78.24	189.821	152.667	239.161		55.9685	88.4407	88.3712
78.72	189.813	152.712	239.123		55.9015	87.5006	88.3474
79.2	189.827	152.704	239.035		55.7808	86.5304	88.3394
79.68	189.785	152.632	238.96		55.6979	86.1443	88.2968
80.16	189.825	152.607	238.888		55.5902	85.8349	88.2553
80.64	189.861	152.522	238.777		55.4994	85.8851	88.2371
81.12	189.902	152.405	238.681		55.3827	85.933	88.2362
81.6	189.926	152.339	238.632		55.242	86.0209	88.2393
82.08	189.973	152.367	238.593		55.1979	86.4267	88.2225
82.56	189.96	152.365	238.515		55.2034	86.5364	88.1866
83.04	189.923	152.356	238.39		55.1901	86.7471	88.1798
83.52	189.897	152.338	238.31		55.1632	86.7653	88.2124
84	189.844	152.312	238.237		55.1556	86.3272	88.2249
84.48	189.681	152.277	238.232		55.1329	86.4605	88.2346
84.96	189.512	152.239	238.149		55.1106	86.6211	88.1856
85.44	189.497	152.279	238.078		55.1487	86.5926	88.1171
85.92	189.458	152.351	237.983		55.1679	86.6311	88.1036
86.4	189.365	152.314	237.932		55.3018	86.3328	88.1471
86.88	189.314	152.379	237.811		55.5925	85.6425	88.1639
87.36	189.334	152.296	237.697		55.8761	85.7884	88.1997
87.84	189.266	152.236	237.64		56.1023	85.6062	88.2081
88.32	189.256	152.27	237.559		56.2088	85.2796	88.2174
88.8	189.229	152.303	237.492		56.3201	84.9784	88.2448
89.28	189.2	152.346	237.358		56.4587	85.055	88.254
89.76	189.174	152.394	237.264		56.569	84.5829	88.2539
90.24	189.096	152.308	237.087		56.6567	84.2019	88.2491
90.72	189.04	152.231	236.992		56.7736	84.2682	88.2814
91.2	188.984	152.199	236.96		56.8175	84.5425	88.2596
91.68	188.81	152.135	236.905		56.8313	84.488	88.2915
92.16	188.709	152.072	236.866		56.7826	84.5277	88.2816
92.64	188.635	152.042	236.799		56.8459	84.2825	88.2832
93.12	188.601	152.042	236.727		56.9445	83.685	88.2864
93.6	188.533	152.142	236.675		57.0059	83.5027	88.2957
94.08	188.469	152.22	236.558		57.1265	83.3635	88.2742
94.56	188.451	152.234	236.432		57.1927	83.3348	88.2823
95.04	188.392	152.145	236.373		57.2578	83.4284	88.2887
95.52	188.335	152.182	236.346		57.549	83.7183	88.2647
96	188.229	152.226	236.402		57.6347	84.1212	88.2836
96.48	188.17	152.318	236.363		57.6639	84.9545	88.3427
96.96	188.119	152.4	236.291		57.6696	85.9754	88.3602
97.44	188.054	152.451	236.222		57.6673	86.7918	88.4026
97.92	187.93	152.536	236.073		57.7342	87.5434	88.4692
98.4	187.883	152.667	235.983		57.8348	87.9427	88.4816
98.88	187.793	152.591	235.895		57.9493	88.1957	88.4901
99.36	187.687	152.609	235.746		58.0309	89.1877	88.4973
99.84	187.635	152.583	235.577		58.0898	90.1899	88.4838
100.32	187.499	152.653	235.429		58.1179	90.9306	88.5202
100.8	187.371	152.69	235.357		58.1345	91.8328	88.5622
101.28	187.243	152.688	235.288		58.1613	92.5441	88.6296
101.76	187.121	152.703	235.158		58.1452	93.2692	88.6502
102.24	187.032	152.732	235.065		58.0865	93.945	88.6432
102.72	186.947	152.957	235.032		58.0375	94.4457	88.6256
103.2	186.911	153.05	234.933		58.0247	95.0529	88.623
103.68	186.868	153.109	234.811		57.9868	95.6014	88.5831
104.16	186.837	153.122	234.683		57.9556	96.1014	88.5546
104.64	186.774	153.086	234.605		57.899	96.5779	88.5302
105.12	186.735	153.151	234.548		57.8214	97.0527	88.5476
105.6	186.685	153.144	234.556		57.7475	97.4307	88.5628
106.08	186.588	153.218	234.51		57.7014	97.7814	88.594
106.56	186.499	153.237	234.424		57.6815	98.2247	88.6117
107.04	186.469	153.196	234.338		57.7015	98.5764	88.6193
107.52	186.388	153.158	234.295		57.7375	98.8412	88.6279
108	186.316	153.206	234.246		57.7552	99.0198	88.6252
108.48	186.2	153.247	234.181		57.9519	99.2954	88.6461
108.96	186.106	153.299	234.147		58.2124	99.6085	88.6499
109.44	185.962	153.352	234.164		58.3534	99.7069	88.6539
109.92	185.817	153.484	234.135		58.4727	99.9649	88.6835
110.4	185.723	153.599	234.044		58.5853	100.226	88.6903
110.88	185.686	153.643	233.97		58.714	100.505	88.6638
111.36	185.542	153.685	233.916		58.8303	100.773	88.6537
111.84	185.433	153.697	233.917		58.9179	101.025	88.5917
112.32	185.438	153.664	233.906		59.0402	101.273	88.5741
112.8	185.26	153.68	233.912		59.1404	101.38	88.5748
113.28	185.144	153.763	233.898		59.2199	101.566	88.5775
113.76	185.035	153.792	233.809		59.2962	101.731	88.5498
114.24	184.899	153.78	233.736		59.3655	101.863	88.5472
114.72	184.792	153.886	233.681		59.4176	102.047	88.5469
115.2	184.706	153.988	233.672		59.4654	102.184	88.5104
115.68	184.625	153.994	233.663		59.4934	102.333	88.4697
116.16	184.636	154.029	233.622		59.513	102.388	88.4233
116.64	184.616	154.099	233.637		59.5483	102.417	88.3633
117.12	184.587	154.13	233.644		59.6178	102.444	88.3201
117.6	184.513	154.268	233.64		59.6693	102.469	88.2499
118.08	184.358	154.413	233.584		59.7301	102.512	88.1843
118.56	184.257	154.47	233.522		59.7785	102.593	88.1361
119.04	184.185	154.546	233.43		59.798	102.673	88.0939
119.52	184.134	154.55	233.34		59.8281	102.733	88.088
120	184.033	154.608	233.32		59.8746	102.839	88.0654
120.48	183.93	154.621	233.282		59.9066	102.923	88.0605
120.96	183.849	154.74	233.223		59.9182	103.04	88.0771
121.44	183.8	154.953	233.175		59.9626	103.046	88.0913
121.92	183.672	155.143	233.169		59.9589	102.978	88.0468
122.4	183.565	155.332	233.204		59.979	102.908	87.9702
122.88	183.42	155.501	233.17		59.989	102.828	87.9046
123.36	183.317	155.787	233.061		60.0258	102.767	87.7883
123.84	183.207	155.973	233.035		60.0519	102.701	87.7316
124.32	183.108	156.164	233.024		60.0842	102.577	87.6632
124.8	183.045	156.353	233.02		60.0974	102.504	87.4434
125.28	182.934	156.512	232.992		60.1116	102.477	87.3655
125.76	182.83	156.589	232.926		60.156	102.507	87.315
126.24	182.699	156.691	232.847		60.1743	102.526	87.2202
126.72	182.569	156.796	232.84		60.1842	102.456	87.0708
127.2	182.411	156.777	232.809		60.1782	102.337	86.9433
127.68	182.24	156.852	232.708		60.136	102.229	86.8274
128.16	182.077	156.874	232.641		60.1404	102.208	86.7678
128.64	181.999	156.974	232.579		60.1687	102.183	86.7576
129.12	181.788	157.114	232.559		60.1946	102.107	86.6922
129.6	181.657	157.324	232.56		60.2009	102.008	86.5373
130.08	181.567	157.452	232.541		60.196	101.849	86.5197
130.56	181.491	157.615	232.548		60.209	101.672	86.4866
131.04	181.357	157.726	232.516		60.2393	101.51	86.4744
131.52	181.277	157.752	232.505		60.2988	101.37	86.3486
132	181.158	157.848	232.443		60.3492	101.256	86.3833
132.48	180.977	157.953	232.47		60.3659	101.093	86.376
132.96	180.914	158.071	232.443		60.377	100.939	86.4818
133.44	180.756	158.088	232.351		60.427	100.915	86.3936
133.92	180.621	158.132	232.381		60.4435	100.82	86.43
134.4	180.516	158.254	232.398		60.4679	100.757	86.5368
134.88	180.491	158.451	232.421		60.4693	100.772	86.1727
135.36	180.409	158.614	232.361		60.4664	100.874	86.3905
135.84	180.398	158.704	232.253		60.4357	100.944	86.4977
136.32	180.293	158.705	232.13		60.4103	100.902	86.6187
136.8	180.138	158.844	232.079		60.3933	100.889	86.6984
137.28	180.03	158.906	232.05		60.3314	100.839	86.7702
137.76	180.007	159.019	231.994		60.3433	100.766	86.8737
138.24	179.981	159.279	231.991		60.3741	100.774	86.9172
138.72	179.983	159.552	231.937		60.38	100.716	87.0039
139.2	179.904	159.807	231.874		60.3452	100.596	87.0636
139.68	179.803	160.069	231.813		60.3391	100.551	87.154
140.16	179.702	160.31	231.741		60.3074	100.466	87.2146
140.64	179.642	160.557	231.657		60.2414	100.362	87.27
141.12	179.572	160.927	231.617		60.2083	100.307	87.3063
141.6	179.44	161.139	231.619		60.1857	100.17	87.3447
142.08	179.368	161.287	231.664		60.1524	100.145	87.3605
142.56	179.265	161.415	231.602		60.1289	100.095	87.433
143.04	179.17	161.615	231.552		60.061	100.172	87.5015
143.52	179.048	161.858	231.511		60.0134	100.248	87.5401
144	178.986	162.02	231.457		59.9613	100.325	87.5281
144.48	178.842	162.107	231.418		59.8679	100.422	87.5069
144.96	178.674	162.121	231.391		59.836	100.593	87.5253
145.44	178.537	162.287	231.393		59.8378	100.704	87.5468
145.92	178.462	162.51	231.408		59.8032	100.749	87.6501
146.4	178.345	162.702	231.443		59.7808	100.685	87.7065
146.88	178.163	163.027	231.418		59.7765	100.729	87.7058
147.36	178.034	163.401	231.388		59.8	100.823	87.754
147.84	177.909	163.725	231.289		59.8773	100.851	87.7746
148.32	177.738	163.988	231.228		59.9127	100.899	87.8049
148.8	177.629	164.283	231.227		59.9246	100.935	87.7851
149.28	177.504	164.535	231.198		59.9293	101.03	87.7752
149.76	177.304	164.81	231.21		59.9377	101.078	87.7519
150.24	177.164	165.118	231.18		59.9532	101.106	87.7698
150.72	177.037	165.404	231.149		59.9924	101.124	87.7556
151.2	177.004	165.655	231.077		60.0241	101.098	87.7436
151.68	176.954	165.829	230.962		60.2003	101.141	87.7545
152.16	176.808	166.073	230.921		60.3803	101.121	87.7424
152.64	176.631	166.256	230.878		60.4754	101.073	87.7076
153.12	176.483	166.369	230.858		60.5606	100.987	87.6777
153.6	176.343	166.58	230.877		60.651	100.876	87.6325
154.08	176.271	166.802	230.874		60.6561	100.863	87.6271
154.56	176.114	167.05	230.854		60.6377	100.821	87.5803
155.04	175.996	167.317	230.808		60.6273	100.898	87.5342
155.52	175.804	167.671	230.78		60.5897	100.883	87.5253
156	175.632	167.905	230.796		60.5345	100.82	87.5207
156.48	175.467	168.136	230.799		60.4935	100.767	87.5516
156.96	175.353	168.368	230.797		60.4255	100.664	87.5589
157.44	175.145	168.544	230.744		60.2955	100.571	87.5572
157.92	174.965	168.805	230.691		60.191	100.49	87.5432
158.4	174.787	169.008	230.635		60.1373	100.348	87.5551
158.88	174.663	169.183	230.613		59.9156	100.232	87.5293
159.36	174.536	169.469	230.605		59.778	100.267	87.5674
159.84	174.41	169.773	230.684		59.754	100.289	87.5643
160.32	174.296	170.1	230.776		59.7246	100.31	87.5594
160.8	174.142	170.323	230.811		59.6917	100.362	87.5801
161.28	174.008	170.624	230.851		59.6754	100.483	87.5379
161.76	173.871	170.882	230.923		59.5934	100.715	87.4605
162.24	173.736	171.202	230.912		59.578	100.845	87.3804
162.72	173.58	171.549	230.949		59.5279	101.057	87.3122
163.2	173.412	171.793	230.957		59.4815	101.137	87.2601
163.68	173.246	172.013	230.992		59.4399	101.291	87.1816
164.16	173.042	172.33	231.04		59.2914	101.371	87.1087
164.64	172.888	172.583	231.053		59.0339	101.504	87.0928
165.12	172.684	172.866	231.058		58.8828	101.574	87.0347
165.6	172.359	173.225	231.099		58.7629	101.651	86.985
166.08	171.975	173.512	231.133		58.6381	101.741	86.8964
166.56	171.603	173.738	231.144		58.4964	101.777	86.849
167.04	171.337	173.987	231.134		58.3763	101.798	86.7916
167.52	171.173	174.24	231.167		58.2721	101.844	86.8226
168	171.087	174.505	231.192		58.0998	101.895	86.7907
168.48	171.021	174.789	231.174		57.9914	101.919	86.766
168.96	170.915	175.126	231.153		57.8698	101.912	86.7354
169.44	170.851	175.453	231.147		57.689	101.892	86.7165
169.92	170.707	175.817	231.142		57.6214	101.777	86.7014
170.4	170.499	176.086	231.126		57.5086	101.686	86.6955
170.88	170.331	176.313	231.164		57.1691	101.574	86.6933
171.36	170.17	176.531	231.151		57.0636	101.511	86.6318
171.84	169.997	176.804	231.274		56.9664	101.513	86.6182
172.32	169.74	177.117	231.357		56.812	101.451	86.6089
172.8	169.557	177.429	231.411		56.6836	101.354	86.5855
173.28	169.402	177.65	231.459		56.5335	101.301	86.575
173.76	169.263	177.823	231.517		56.4178	101.221	86.5844
174.24	169.154	178.051	231.538		56.2933	101.145	86.592
174.72	169.011	178.221	231.587		56.1118	101.063	86.599
175.2	168.806	178.311	231.594		55.8505	100.924	86.5481
175.68	168.578	178.441	231.684		55.6922	100.742	86.5108
176.16	168.36	178.532	231.689		55.5548	100.541	86.4632
176.64	168.113	178.738	231.693		55.247	100.475	86.4017
177.12	167.81	178.941	231.694		55.1198	100.282	86.2496
177.6	167.694	179.137	231.555		54.9796	100.159	86.1152
178.08	167.654	179.293	231.523		54.7784	100.089	86.0924
178.56	167.53	179.31	231.484		54.5892	100.128	86.0434
179.04	167.41	179.376	231.435		54.4698	100.031	85.9765
179.52	167.255	179.395	231.361		54.3765	99.9621	85.9574
180	167.097	179.53	231.269		54.2467	99.9114	85.903
180.48	167.016	179.792	231.177		54.1647	99.8309	85.8323
180.96	166.892	179.966	231.216		54.079	99.8113	85.7517
181.44	166.809	180.113	231.172		54.016	99.7647	85.686
181.92	166.715	180.284	231.117		53.9459	99.7648	85.6603
182.4	166.587	180.422	231.089		53.8364	99.736	85.6346
182.88	166.399	180.542	231.064		53.6899	99.7403	85.5846
183.36	166.204	180.646	231.098		53.5202	99.7077	85.5538
183.84	166.054	180.803	231.091		53.3084	99.662	85.4847
184.32	165.864	180.925	231.066		53.112	99.5543	85.4377
184.8	165.725	181.016	231.08		52.9997	99.4335	85.3944
185.28	165.508	181.277	231.056		52.8765	99.3309	85.3741
185.76	165.414	181.48	231.011		52.7617	99.1656	85.3144
186.24	165.295	181.63	231.016		52.6206	99.0451	85.2635
186.72	165.119	181.763	231.018		52.4412	98.9473	85.2112
187.2	164.955	181.85	230.933		52.2049	98.8314	85.1777
187.68	164.835	181.983	230.843		52.0859	98.8569	85.1175
188.16	164.637	182.087	230.824		52.0979	98.8487	85.0848
188.64	164.445	182.248	230.78		52.1213	98.8377	85.0479
189.12	164.205	182.341	230.77		52.1343	98.7725	84.9934
189.6	164.064	182.46	230.721		52.1981	98.7262	84.9143
190.08	163.91	182.594	230.734		52.2621	98.7274	84.9017
190.56	163.749	182.785	230.753		52.3203	98.7036	84.8821
191.04	163.599	182.969	230.744		52.3813	98.7854	84.853
191.52	163.469	183.108	230.771		52.4209	98.9926	84.8398
192	163.338	183.294	230.753		52.4587	99.1433	84.8655
192.48	163.248	183.485	230.756		52.5697	99.146	84.8885
192.96	163.168	183.631	230.676		52.6808	99.0833	84.9018
193.44	162.927	183.803	230.621		52.7308	99.0139	84.9182
193.92	162.71	183.936	230.588		52.7826	98.9594	84.9159
194.4	162.484	184.075	230.535		52.884	98.9013	84.9108
194.88	162.288	184.13	230.459		52.9513	98.9287	84.8777
195.36	162.107	184.301	230.391		53.0164	99.0395	84.8257
195.84	161.929	184.49	230.412		53.035	99.137	84.8592
196.32	161.784	184.646	230.439		53.0648	99.1537	84.8233
196.8	161.649	184.823	230.423		53.0858	99.1545	84.7584
197.28	161.452	184.961	230.371		53.1305	99.1968	84.7117
197.76	161.247	185.05	230.311		53.0568	99.1268	84.5451
198.24	160.997	185.156	230.27		53.02	99.0278	84.3924
198.72	160.824	185.257	230.238		52.9696	98.977	84.2793
199.2	160.637	185.474	230.278		52.9272	98.925	84.2436
199.68	160.344	185.653	230.333		52.916	98.7953	84.2299
200.16	160.071	185.8	230.321		52.9072	98.7554	84.2314
200.64	159.797	185.96	230.307		52.9104	98.7253	84.2814
201.12	159.638	186.024	230.301		52.8608	98.5922	84.3156
201.6	159.435	186.215	230.327		52.8117	98.5051	84.3017
202.08	159.264	186.413	230.372		52.8013	98.395	84.3436
202.56	159.058	186.613	230.332		52.8117	98.2805	84.3544
203.04	158.857	186.801	230.33		52.8045	98.0931	84.376
203.52	158.722	186.979	230.297		52.8171	97.9709	84.4016
204	158.572	187.169	230.262		52.8531	97.85	84.3479
204.48	158.418	187.282	230.298		52.8617	97.707	84.273
204.96	158.228	187.39	230.336		52.8501	97.6659	84.243
205.44	158.093	187.535	230.38		52.8405	97.6055	84.2456
205.92	157.834	187.719	230.412		52.8451	97.6213	84.231
206.4	157.671	187.847	230.456		52.8241	97.5423	84.2267
206.88	157.51	187.902	230.482		52.8184	97.3578	84.1832
207.36	157.4	188.014	230.494		52.7336	97.2224	84.1806
207.84	157.157	188.257	230.512		52.6171	97.0237	84.1855
208.32	157.038	188.447	230.504		52.5256	96.9091	84.1179
208.8	156.952	188.714	230.487		52.5185	96.7639	84.0357
209.28	156.827	188.986	230.502		52.5448	96.5763	84.0397
209.76	156.737	189.151	230.448		52.5516	96.409	83.8804
210.24	156.587	189.343	230.435		52.5587	96.2399	83.7781
210.72	156.482	189.411	230.418		52.552	96.0604	83.838
211.2	156.416	189.56	230.45		52.5334	95.8777	83.7921
211.68	156.373	189.71	230.482		52.5561	95.7225	83.824
212.16	156.147	189.878	230.456		52.5528	95.6277	83.8352
212.64	155.969	190.015	230.432		52.5591	95.5029	83.7816
213.12	155.893	190.146	230.454		52.5342	95.3727	83.8275
213.6	155.769	190.318	230.495		52.5324	95.3472	83.8503
214.08	155.603	190.516	230.535		52.4874	95.2499	83.8448
214.56	155.515	190.725	230.535		52.4406	95.14	83.7977
215.04	155.405	190.801	230.542		52.3741	95.1117	83.7715
215.52	155.29	190.911	230.545		52.3239	95.0356	83.7219
216	155.239	191.035	230.485		52.2987	94.9079	83.6876
216.48	155.285	191.182	230.398		52.2499	94.8134	83.8537
216.96	155.276	191.347	230.366		52.2714	94.7035	83.883
217.44	155.218	191.428	230.358		52.2773	94.6589	83.9036
217.92	155.2	191.543	230.377		52.2773	94.6256	83.8663
218.4	155.149	191.702	230.404		52.2169	94.5539	83.7872
218.88	155.091	191.932	230.417		52.2571	94.4301	83.6316
219.36	155.107	192.094	230.447		52.2537	94.334	83.5859
219.84	155.117	192.324	230.459		52.2091	94.1872	83.5841
220.32	155.135	192.535	230.47		52.2376	94.1119	83.6229
220.8	155.059	192.744	230.485		52.2723	94.0347	83.6866
221.28	155.106	192.9	230.522		52.2819	93.9044	83.7912
221.76	155.108	193.102	230.565		52.299	93.8537	83.7962
222.24	155.104	193.29	230.552		52.2925	93.8205	83.7075
222.72	155.123	193.591	230.579		52.3119	93.7751	83.6681
223.2	155.127	193.756	230.613		52.3432	93.6931	83.6046
223.68	155.106	193.918	230.625		52.4214	93.5856	83.5966
224.16	155.102	194.153	230.62		52.4948	93.4404	83.6273
224.64	155.07	194.348	230.654		52.5293	93.3137	83.6543
225.12	155.094	194.474	230.649		52.5147	93.1792	83.6659
225.6	155.096	194.666	230.697		52.546	93.0799	83.6449
226.08	155.025	194.821	230.721		52.5913	93.0101	83.614
226.56	154.948	194.973	230.771		52.6088	92.9515	83.5259
227.04	154.921	195.156	230.788		52.6241	92.8956	83.4976
227.52	154.933	195.303	230.746		52.6531	92.823	83.5436
228	154.89	195.453	230.807		52.6185	92.7176	83.5584
228.48	154.889	195.604	230.891		52.5959	92.6754	83.6013
228.96	154.894	195.697	230.955		52.618	92.6277	83.6674
229.44	154.924	195.847	231.048		52.62	92.5484	83.7448
229.92	155.002	196.009	231.085		52.6298	92.4701	83.7918
230.4	155.005	196.109	231.147		52.6295	92.4025	83.7916
230.88	154.98	196.205	231.248		52.631	92.3608	83.8072
231.36	154.945	196.283	231.3		52.648	92.2929	83.8289
231.84	154.926	196.44	231.419		52.6663	92.2698	83.8922
232.32	154.947	196.637	231.461		52.7002	92.2439	83.9353
232.8	154.869	196.809	231.479		52.7159	92.2063	83.9552
233.28	154.736	196.934	231.515		52.6701	92.1562	83.9668
233.76	154.759	197.044	231.592		52.6502	92.0817	83.9393
234.24	154.7	197.153	231.635		52.6377	92.0603	83.9408
234.72	154.657	197.275	231.687		52.5832	92.0217	83.923
235.2	154.586	197.455	231.749		52.5626	92.0145	83.8944
235.68	154.745	197.664	231.833		52.5277	92.0095	83.8716
236.16	154.775	197.777	231.882		52.4916	91.9462	83.8246
236.64	154.866	197.877	231.968		52.4562	91.8575	83.8073
237.12	154.84	198.009	231.967		52.4217	91.7507	83.748
237.6	154.754	198.118	232.002		52.4049	91.6186	83.6641
238.08	154.708	198.25	232.081		52.4239	91.4346	83.6228
238.56	154.619	198.328	232.117		52.4632	91.3312	83.5234
239.04	154.564	198.28	232.149		52.4599	91.2736	83.572
239.52	154.604	198.299	232.182		52.4629	91.2525	83.6134
240	154.619	198.326	232.195		52.4744	91.1493	83.5913
240.48	154.647	198.329	232.191		52.5043	91.0428	83.5253
240.96	154.524	198.3	232.225		52.507	90.8384	83.373
241.44	154.448	198.301	232.274		52.4986	90.6556	83.3007
241.92	154.227	198.362	232.282		52.4926	90.538	83.1792
242.4	154.126	198.508	232.328		52.5202	90.4145	83.0442
242.88	154.079	198.674	232.347		52.5623	90.4024	82.9647
243.36	154.042	198.681	232.391		52.5497	90.3493	82.9888
243.84	154.078	198.721	232.469		52.5137	90.3546	82.8927
244.32	154.123	198.822	232.594		52.5275	90.3419	82.7321
244.8	154.172	198.85	232.587		52.5844	90.2575	82.6273
245.28	154.271	198.933	232.652		52.6087	90.2035	82.5582
245.76	154.341	198.962	232.715		52.6725	90.0913	82.5539
246.24	154.363	199.018	232.78		52.7105	90.0494	82.5042
246.72	154.34	199.108	232.808		52.755	89.9542	82.4689
247.2	154.363	199.264	232.899		52.7603	89.8477	82.3663
247.68	154.336	199.347	232.929		52.7776	89.6629	82.2581
248.16	154.332	199.443	232.984		52.8131	89.5912	82.153
248.64	154.297	199.518	233.069		52.8331	89.5046	82.1407
249.12	154.304	199.532	233.16		52.8258	89.3205	82.05
249.6	154.301	199.524	233.22		52.8637	89.1095	81.9087
250.08	154.262	199.542	233.237		52.8863	88.9327	81.7305
250.56	154.285	199.599	233.242		52.9385	88.8324	81.562
251.04	154.257	199.597	233.236		52.9344	88.7118	81.3549
251.52	154.177	199.607	233.257		52.9344	88.5549	81.1878
252	154.156	199.678	233.258		52.9522	88.47	81.0085
252.48	154.084	199.681	233.353		52.9622	88.3879	80.6663
252.96	154.053	199.773	233.436		52.9528	88.3765	80.4885
253.44	154.103	199.833	233.57		52.9591	88.3143	80.4298
253.92	154.084	199.856	233.645		52.9856	88.3066	80.4013
254.4	153.957	199.864	233.728		52.9982	88.3241	80.1782
254.88	153.964	199.865	233.78		52.9854	88.3251	79.8698
255.36	153.907	199.859	233.856		52.9688	88.3098	79.7215
255.84	153.919	199.851	233.921		52.9582	88.2673	79.3029
256.32	153.972	199.913	233.975		52.9319	88.1941	78.8383
256.8	154.033	199.985	233.989		52.9156	88.0899	78.697
257.28	153.987	200.055	233.984		52.919	87.9959	78.5473
257.76	153.959	200.123	234.026		52.8773	87.943	78.4216
258.24	154.033	200.111	234.066		52.8753	87.8975	78.296
258.72	154.153	200.113	234.054		52.8595	87.8863	78.243
259.2	154.188	200.067	234.087		52.8123	87.8592	78.1906
259.68	154.228	200.01	234.069		52.7513	87.9234	78.1738
260.16	154.295	200.09	234.051		52.7082	87.9977	78.1237
260.64	154.458	200.104	234.096		52.7087	88.0076	78.1212
261.12	154.581	200.104	234.106		52.6498	88.0481	78.0498
261.6	154.627	200.13	234.148		52.5988	88.0373	77.917
262.08	154.701	200.148	234.175		52.5557	88.0443	77.9323
262.56	154.732	200.185	234.232		52.501	88.1125	77.934
263.04	154.805	200.188	234.255		52.4761	88.1984	77.7839
263.52	154.946	200.202	234.29		52.4393	88.2197	77.7482
264	155.008	200.151	234.286		52.4039	88.2525	77.7179
264.48	155.046	200.21	234.252		52.3961	88.2712	77.6141
264.96	155.106	200.192	234.245		52.3725	88.2682	77.5551
265.44	155.181	200.147	234.27		52.3645	88.1775	77.5231
265.92	155.235	199.993	234.232		52.3488	88.1031	77.3571
266.4	155.279	199.96	234.237		52.3937	88.0084	77.1632
266.88	155.257	199.99	234.282		52.4224	87.9194	77.0167
267.36	155.021	200.048	234.256		52.4331	87.8204	76.85
267.84	154.891	200.099	234.286		52.3749	87.6504	76.6344
268.32	154.717	200.081	234.368		52.3638	87.537	76.1767
268.8	154.63	200.072	234.4		52.3503	87.4506	75.6919
269.28	154.483	200.099	234.398		52.2881	87.3496	75.4353
269.76	154.51	200.134	234.423		52.2671	87.1986	75.1153
270.24	154.565	200.166	234.401		52.276	87.0979	74.875
270.72	154.489	200.172	234.394		52.2783	87.0593	74.6579
271.2	154.378	200.183	234.42		52.245	87.0754	74.4638
271.68	154.295	200.148	234.405		52.2133	87.0063	74.485
272.16	154.31	200.14	234.402		52.1725	87.0093	74.3801
272.64	154.242	200.13	234.327		52.1889	87.0562	74.374
273.12	154.26	200.126	234.303		52.1707	87.0601	74.3285
273.6	154.283	200.063	234.324		52.1646	87.0439	74.1625
274.08	154.354	199.951	234.341		52.1534	86.9783	74.1298
274.56	154.299	199.826	234.364		52.1211	86.8915	74.0071
275.04	154.24	199.74	234.361		52.1323	86.795	73.8998
275.52	154.317	199.676	234.382		52.1341	86.6914	73.8135
276	154.24	199.603	234.413		52.1417	86.549	73.8529
276.48	154.171	199.486	234.401		52.1238	86.5093	73.7379
276.96	154.12	199.364	234.329		52.1222	86.4386	73.3582
277.44	154.138	199.232	234.328		52.1429	86.3907	73.0795
277.92	154.182	199.117	234.269		52.1485	86.3502	73.0486
278.4	154.097	198.95	234.21		52.1743	86.2462	72.9405
278.88	153.979	198.748	234.231		52.179	86.1616	72.5652
279.36	153.827	198.533	234.223		52.178	85.9647	72.6409
279.84	153.848	198.371	234.213		52.1735	85.8267	73.078
280.32	153.83	198.217	234.207		52.1379	85.7337	73.417
280.8	153.776	198.149	234.248		52.0949	85.6561	73.7255
281.28	153.755	197.995	234.304		52.0361	85.5652	74.0399
281.76	153.659	197.776	234.317		52.0176	85.4375	74.3841
282.24	153.519	197.585	234.331		52.0466	85.3281	75.0888
282.72	153.514	197.392	234.346		52.0344	85.254	75.8248
283.2	153.557	197.162	234.386		52.0303	85.2306	76.4835
283.68	153.624	196.998	234.422		52.04	85.2108	77.2267
284.16	153.66	196.806	234.498		52.0712	85.1528	78.0184
284.64	153.589	196.574	234.51		52.0769	85.1116	78.7138
285.12	153.51	196.369	234.504		52.0828	85.0781	79.4806
285.6	153.415	196.141	234.467		52.0575	85.0456	80.1269
286.08	153.392	195.974	234.451		52.0145	85.0006	80.6713
286.56	153.29	195.846	234.418		52.0116	84.9815	81.3002
287.04	153.201	195.692	234.481		52.0225	84.9477	81.9533
287.52	153.281	195.53	234.536		52.0668	84.9214	82.9362
288	153.384	195.307	234.579		52.104	84.8617	83.5734
288.48	153.579	195.096	234.562		52.1139	84.8037	84.0473
288.96	153.809	194.829	234.601		52.1479	84.7596	84.5058
289.44	153.914	194.58	234.606		52.1681	84.6725	84.8639
289.92	153.898	194.37	234.624		52.157	84.571	85.2131
290.4	153.9	194.155	234.63		52.1601	84.4682	85.5585
290.88	153.987	193.952	234.635		52.1692	84.3888	85.8941
291.36	154.057	193.743	234.654		52.1981	84.1933	86.2695
291.84	154.092	193.478	234.705		52.2116	84.0466	86.5379
292.32	154.03	193.157	234.78		52.2311	83.9394	86.924
292.8	153.967	192.897	234.873		52.2467	83.8948	87.2819
293.28	153.932	192.689	234.861		52.2598	83.8583	87.6144
293.76	153.889	192.604	234.898		52.273	83.8317	87.8762
294.24	153.778	192.467	234.907		52.2914	83.7975	88.1334
294.72	153.67	192.239	234.934		52.2896	83.6915	88.3624
295.2	153.574	192.013	234.87		52.2539	83.6009	88.6034
295.68	153.48	191.844	234.907		52.2495	83.5378	88.8949
296.16	153.4	191.638	234.992		52.2407	83.5583	89.1107
296.64	153.344	191.418	235.022		52.2279	83.5854	89.3088
297.12	153.271	191.237	235.104		52.2171	83.5434	89.558
297.6	153.165	191	235.123		52.2339	83.4741	89.6856
298.08	153.07	190.65	235.142		52.2306	83.4215	89.725
298.56	152.966	190.426	235.194		52.2096	83.3301	89.7675
299.04	152.829	190.256	235.211		52.2123	83.2778	89.77
299.52	152.707	190.001	235.22		52.2191	83.1617	89.812
300	152.533	189.723	235.258		52.2222	83.0885	89.8769
300.48	152.412	189.573	235.35		52.2354	83.0426	89.9034
300.96	152.28	189.424	235.435		52.2212	83.0084	89.8872
301.44	152.242	189.418	235.439		52.2015	82.9818	89.888
301.92	152.001	189.303	235.478		52.2038	82.9465	89.8453
302.4	151.721	189.179	235.558		52.1829	82.8331	89.7902
302.88	151.649	188.977	235.611		52.1899	82.7531	89.7114
303.36	151.428	188.789	235.698		52.1776	82.7549	89.6019
303.84	151.219	188.698	235.814		52.1934	82.7174	89.5816
304.32	151.034	188.635	235.889		52.2153	82.6388	89.5948
304.8	150.921	188.516	235.838		52.2276	82.6278	89.5904
305.28	150.636	188.365	235.83		52.2184	82.6232	89.5377
305.76	150.4	188.251	235.831		52.2052	82.5624	89.4433
306.24	150.203	188.091	235.89		52.1801	82.5021	89.4392
306.72	149.844	188.01	235.887		52.1608	82.394	89.4596
307.2	149.588	187.922	235.857		52.1475	82.326	89.4589
307.68	149.303	187.817	235.901		52.1621	82.3259	89.4409
308.16	149.14	187.685	235.862		52.1971	82.3289	89.4722
308.64	148.833	187.565	235.86		52.1911	82.2592	89.4649
309.12	148.525	187.389	235.776		52.1816	82.2438	89.428
309.6	148.278	187.274	235.708		52.1587	82.1391	89.4021
310.08	148.077	187.107	235.677		52.1461	82.0874	89.3514
310.56	147.903	187.052	235.636		52.0984	81.981	89.2351
311.04	147.69	187.044	235.608		52.0651	82.0136	89.1318
311.52	147.451	186.974	235.634		52.0622	81.9591	89.0566
312	147.275	186.986	235.638		52.0727	81.9538	88.9932
312.48	147.17	186.963	235.578		52.0793	81.9302	88.9395
312.96	147.057	186.855	235.488		52.1039	81.8664	88.9616
313.44	146.848	186.803	235.426		52.1287	81.7007	88.9051
313.92	146.689	186.722	235.386		52.1471	81.5932	88.8621
314.4	146.562	186.599	235.337		52.1415	81.4936	88.8537
314.88	146.375	186.46	235.358		52.1585	81.4868	88.8536
315.36	146.331	186.313	235.425		52.1761	81.3962	88.8937
315.84	146.193	186.275	235.436		52.162	81.2907	88.9461
316.32	146.031	186.226	235.433		52.1262	81.1779	88.9216
316.8	145.894	186.131	235.402		52.1305	81.0664	88.8925
317.28	145.698	185.882	235.347		52.1212	80.9073	88.839
317.76	145.519	185.59	235.37		52.1164	80.8264	88.8007
318.24	145.366	185.383	235.421		52.1079	80.6949	88.7914
318.72	145.321	185.127	235.399		52.1133	80.5597	88.7535
319.2	145.205	184.96	235.347		52.1033	80.5037	88.7256
319.68	145.052	184.802	235.305		52.1469	80.4854	88.6942
320.16	144.91	184.617	235.211		52.167	80.5161	88.6898
320.64	144.833	184.445	235.163		52.1995	80.4644	88.6605
321.12	144.68	184.238	235.1		52.2573	80.2177	88.6623
321.6	144.602	183.995	235.005		52.2766	80.1173	88.6073
322.08	144.56	183.654	234.96		52.3273	79.9735	88.5274
322.56	144.482	183.337	234.921		52.3677	79.9844	88.4547
323.04	144.394	183.056	234.932		52.3631	79.8959	88.4008
323.52	144.232	182.809	234.928		52.3433	79.9062	88.3627
324	144.138	182.611	234.887		52.3415	79.9954	88.3131
324.48	144.031	182.457	234.885		52.3419	79.9665	88.2789
324.96	143.846	182.293	234.866		52.3627	79.9277	88.253
325.44	143.783	182.111	234.853		52.4019	79.7813	88.2613
325.92	143.669	181.868	234.789		52.4157	79.6726	88.1828
326.4	143.487	181.653	234.782		52.4201	79.5653	88.1041
326.88	143.322	181.425	234.816		52.4052	79.5659	88.0242
327.36	143.126	181.189	234.845		52.4123	79.5408	87.9258
327.84	142.915	181.001	234.9		52.3805	79.4828	87.8763
328.32	142.723	180.805	234.865		52.3611	79.4339	87.8494
328.8	142.542	180.64	234.799		52.3593	79.3255	87.8381
329.28	142.352	180.473	234.713		52.3938	79.3071	87.8711
329.76	142.159	180.269	234.617		52.4151	79.3199	87.9248
330.24	141.942	180.077	234.586		52.4406	79.3873	87.955
330.72	141.711	179.849	234.546		52.451	79.419	87.9941
331.2	141.467	179.71	234.539		52.4288	79.4553	87.9885
331.68	141.324	179.553	234.535		52.4149	79.4613	87.9028
332.16	141.189	179.341	234.473		52.4171	79.4605	87.8461
332.64	141.048	179.153	234.377		52.4357	79.3934	87.7473
333.12	140.942	178.96	234.341		52.435	79.3192	87.6972
333.6	140.812	178.823	234.295		52.4502	79.2277	87.7188
334.08	140.748	178.642	234.244		52.4765	79.1588	87.8201
334.56	140.621	178.431	234.248		52.4669	79.0044	87.8773
335.04	140.493	178.172	234.26		52.4786	78.9299	87.8665
335.52	140.358	177.887	234.292		52.4686	78.8713	87.8458
336	140.22	177.61	234.228		52.4768	78.8259	87.8065
336.48	140.121	177.413	234.217		52.4499	78.7301	87.8544
336.96	140.068	177.17	234.143		52.4476	78.6275	87.8876
337.44	139.95	176.897	234.082		52.4495	78.577	87.9498
337.92	139.812	176.685	234.109		52.4315	78.4461	87.9711
338.4	139.678	176.521	234.119		52.4236	78.4093	87.9773
338.88	139.558	176.354	234.099		52.4174	78.3204	87.9155
339.36	139.41	176.127	234.134		52.3951	78.3538	87.9498
339.84	139.301	175.889	234.047		52.4149	78.3241	87.9598
340.32	139.179	175.7	233.987		52.422	78.272	87.9648
340.8	139.036	175.567	233.922		52.3785	78.2068	88.0054
341.28	139.009	175.351	233.853		52.3824	78.1728	87.9889
341.76	138.897	175.136	233.817		52.3769	78.1413	87.9826
342.24	138.785	174.971	233.822		52.3641	78.1166	87.9443
342.72	138.647	174.784	233.843		52.3678	78.189	87.9605
343.2	138.488	174.537	233.839		52.4036	78.2219	87.9815
343.68	138.389	174.276	233.771		52.4362	78.189	88.0348
344.16	138.295	174.075	233.697		52.4062	78.2389	88.0397
344.64	138.195	173.854	233.657		52.4334	78.189	88.1086
345.12	138.101	173.691	233.594		52.4468	78.2351	88.1018
345.6	137.961	173.5	233.517		52.4503	78.2129	88.1179
346.08	137.828	173.236	233.475		52.4933	78.1631	88.1339
346.56	137.783	173.085	233.39		52.4971	78.0924	88.1545
347.04	137.776	172.977	233.339		52.4995	77.9805	88.2352
347.52	137.748	172.916	233.232		52.4926	77.9516	88.3129
348	137.652	172.853	233.104		52.5099	77.8934	88.4046
348.48	137.581	172.743	233.025		52.5531	77.8244	88.4787
348.96	137.484	172.663	232.911		52.6106	77.7647	88.5455
349.44	137.308	172.592	232.858		52.6248	77.6172	88.57
349.92	137.18	172.434	232.828		52.61	77.4111	88.6121
350.4	137.014	172.26	232.858		52.6111	77.013	88.696
350.88	136.89	172.052	232.881		52.6106	76.9177	88.7314
351.36	136.784	171.848	232.827		52.6069	76.916	88.7806
351.84	136.748	171.661	232.745		52.5879	76.9205	88.8008
352.32	136.79	171.469	232.809		52.5498	76.9274	88.7472
352.8	136.752	171.206	232.819		52.5571	76.9646	88.7453
353.28	136.643	170.96	232.858		52.584	76.9585	88.7431
353.76	136.535	170.702	232.864		52.6051	76.8915	88.6812
354.24	136.434	170.437	232.753		52.6598	76.5904	88.6558
354.72	136.38	170.252	232.716		52.7086	76.4188	88.6163
355.2	136.361	170.045	232.695		52.7238	76.4008	88.682
355.68	136.319	169.803	232.684		52.7242	76.5573	88.6774
356.16	136.268	169.632	232.654		52.6959	76.5083	88.7006
356.64	136.204	169.446	232.627		52.6998	76.6171	88.7036
357.12	136.12	169.185	232.54		52.7007	76.6942	88.6855
357.6	135.971	168.964	232.563		52.6908	76.8033	88.7019
358.08	135.859	168.712	232.599		52.6975	76.8568	88.7112
358.56	135.805	168.456	232.559		52.6984	76.8757	88.6899
359.04	135.712	168.216	232.443		52.7165	76.8997	88.7118
359.52	135.613	168.034	232.298		52.7338	76.7831	88.7333
360	135.554	167.84	232.226		52.7528	76.7638	88.6977
360.48	135.538	167.549	232.21		52.7716	76.8554	88.6227
360.96	135.505	167.384	232.223		52.7793	76.8084	88.5852
361.44	135.418	167.185	232.273		52.7706	76.8469	88.534
361.92	135.375	166.965	232.297		52.7869	77.0086	88.556
362.4	135.351	166.761	232.301		52.7604	77.1892	88.5715
362.88	135.314	166.574	232.293		52.7665	77.3196	88.6156
363.36	135.211	166.38	232.276		52.7688	77.4004	88.6171
363.84	135.05	166.186	232.264		52.7792	77.4653	88.6599
364.32	134.957	166.002	232.157		52.8097	77.4931	88.7443
364.8	134.9	165.756	232.104		52.8342	77.5769	88.8093
365.28	134.77	165.487	232.04		52.8755	77.6401	88.8722
365.76	134.77	165.282	232.015		52.9175	77.6746	88.8467
366.24	134.728	165.124	231.931		52.9643	77.6805	88.807
366.72	134.665	164.982	231.92		52.9828	77.7676	88.7832
367.2	134.635	164.733	231.84		52.9904	77.7976	88.73
367.68	134.601	164.518	231.777		53.0008	77.8744	88.7317
368.16	134.554	164.307	231.644		53.0357	77.9811	88.7239
368.64	134.45	164.161	231.57		53.075	78.0231	88.6738
369.12	134.38	164.003	231.519		53.1046	78.0429	88.6396
369.6	134.284	163.826	231.492		53.1048	78.0146	88.6313
370.08	134.237	163.681	231.366		53.1437	77.9776	88.6191
370.56	134.076	163.511	231.341		53.1879	77.887	88.6088
371.04	134.006	163.345	231.336		53.2226	77.8913	88.6213
371.52	133.839	163.167	231.323		53.2695	77.8484	88.6398
372	133.822	163.026	231.263		53.3081	77.7475	88.6338
372.48	133.727	162.859	231.183		53.3698	77.7151	88.5792
372.96	133.715	162.76	231.099		53.4164	77.6728	88.5287
373.44	133.638	162.582	231.016		53.4524	77.5283	88.5242
373.92	133.598	162.398	230.951		53.4892	77.2975	88.4793
374.4	133.572	162.208	230.91		53.5355	77.1318	88.4447
374.88	133.558	162.021	230.869		53.5649	77.0578	88.4283
375.36	133.501	161.841	230.753		53.6062	76.9528	88.4446
375.84	133.385	161.741	230.704		53.6591	76.8996	88.4859
376.32	133.197	161.572	230.615		53.6866	76.8333	88.5179
376.8	133.066	161.362	230.525		53.6832	76.7057	88.4983
377.28	132.969	161.173	230.443		53.7034	76.5129	88.5578
377.76	132.98	161.062	230.281		53.7798	76.432	88.6218
378.24	132.843	160.927	230.206		53.8315	76.312	88.6466
378.72	132.769	160.829	230.107		53.9074	76.2454	88.7154
379.2	132.601	160.715	230.047		53.9582	76.099	88.793
379.68	132.501	160.573	229.993		53.9851	76.0044	88.873
380.16	132.532	160.495	229.969		54.0303	75.9415	88.939
380.64	132.435	160.378	229.814		54.0974	75.8601	88.9581
381.12	132.417	160.171	229.736		54.1296	75.759	89.0038
381.6	132.36	160.078	229.73		54.1955	75.7179	89.1535
382.08	132.33	160.006	229.7		54.215	75.6912	89.1975
382.56	132.258	159.896	229.719		54.2684	75.6071	89.2173
383.04	132.337	159.788	229.636		54.3286	75.5691	89.2986
383.52	132.29	159.692	229.522		54.4266	75.3844	89.3715
384	132.236	159.512	229.418		54.5151	75.2402	89.4411
384.48	132.239	159.268	229.34		54.6048	75.1348	89.5505
384.96	132.264	159.131	229.244		54.6888	74.9951	89.6426
385.44	132.28	158.919	229.225		54.7486	74.8276	89.7131
385.92	132.26	158.712	229.185		54.783	74.791	89.8196
386.4	132.223	158.551	229.144		54.8261	74.7524	89.9115
386.88	132.225	158.405	229.084		54.8835	74.6678	90.011
387.36	132.23	158.263	229.02		54.9892	74.593	90.0687
387.84	132.378	158.113	228.916		55.0491	74.5516	90.1266
388.32	132.387	157.974	228.832		55.1625	74.5443	90.2067
388.8	132.49	157.87	228.806		55.239	74.5401	90.27
389.28	132.448	157.764	228.806		55.3055	74.4372	90.3364
389.76	132.44	157.643	228.788		55.352	74.3377	90.3633
390.24	132.446	157.544	228.724		55.4055	74.2553	90.3496
390.72	132.476	157.472	228.6		55.4498	74.1861	90.326
391.2	132.385	157.362	228.5		55.504	74.0043	90.3202
391.68	132.405	157.253	228.394		55.5631	73.8726	90.316
392.16	132.471	157.113	228.309		55.6298	73.2591	90.3162
392.64	132.331	156.933	228.245		55.6807	72.9406	90.3417
393.12	132.263	156.773	228.172		55.7437	72.697	90.3597
393.6	132.19	156.713	228.109		55.8027	72.4513	90.4105
394.08	132.141	156.512	227.989		55.8274	72.2438	90.4495
394.56	132.094	156.259	227.924		55.872	72.0234	90.4955
395.04	132.069	156.025	227.904		55.921	71.7769	90.5586
395.52	131.974	155.827	227.925		56.0033	71.4409	90.6415
396	132.006	155.603	227.942		56.0235	71.3576	90.7398
396.48	132.027	155.452	227.863		56.0493	71.2036	90.8257
396.96	132.029	155.241	227.759		56.0739	71.1181	90.8637
397.44	132	155.065	227.673		56.1564	70.9691	90.9241
397.92	131.993	154.879	227.536		56.2758	70.7931	91.002
398.4	132.056	154.667	227.462		56.351	70.5376	91.0865
398.88	131.923	154.523	227.384		56.4374	70.2683	91.1906
399.36	131.931	154.44	227.24		56.4972	70.0979	91.3539
399.84	131.87	154.29	227.112		56.5868	70.0235	91.5171
400.32	131.835	154.078	226.976		56.7274	69.9252	91.693
400.8	131.796	153.834	226.879		56.8026	70.0503	91.8709
401.28	131.822	153.514	226.75		56.8923	69.9271	92.0094
401.76	131.74	153.309	226.601		56.9773	69.7867	92.1657
402.24	131.69	153.141	226.433		57.0293	69.7331	92.262
402.72	131.604	152.944	226.296		57.0713	69.7463	92.3456
403.2	131.59	152.736	226.226		57.053	69.717	92.4403
403.68	131.663	152.593	226.166		57.0544	69.8515	92.5159
404.16	131.735	152.567	226.025		57.0814	69.8299	92.6192
404.64	131.762	152.529	225.85		57.0877	69.9018	92.7135
405.12	131.774	152.444	225.698		57.1076	70.0197	92.8181
405.6	131.807	152.381	225.571		57.1477	70.0222	92.9124
406.08	131.832	152.368	225.488		57.1322	70.0888	93.0274
406.56	131.862	152.284	225.419		57.1277	70.1079	93.0891
407.04	131.955	152.29	225.321		57.1418	70.1307	93.2006
407.52	131.97	152.281	225.204		57.1817	70.0767	93.2455
408	131.97	152.376	225.055		57.2173	70.0788	93.306
408.48	132.074	152.381	224.94		57.2572	70.0923	93.3279
408.96	132.144	152.398	224.863		57.2997	70.1053	93.409
409.44	132.213	152.277	224.746		57.3118	70.0438	93.5354
409.92	132.149	152.223	224.583		57.2977	70.0127	93.6411
410.4	132.125	152.165	224.405		57.3201	70.0158	93.7217
410.88	132.078	152.053	224.278		57.3283	70.0719	93.7478
411.36	132.124	152.041	224.164		57.3205	70.0565	93.8374
411.84	132.072	152.021	224.016		57.2598	70.1025	93.895
412.32	132.005	151.942	223.863		57.2578	69.9596	93.9211
412.8	131.919	151.892	223.695		57.2603	69.79	93.8872
413.28	131.835	151.827	223.599		57.275	69.7597	93.775
413.76	131.81	151.741	223.494		57.3556	69.8558	93.747
414.24	131.808	151.652	223.367		57.4179	69.9583	93.6975
414.72	131.767	151.566	223.22		57.4945	70.0477	93.6747
415.2	131.725	151.473	223.054		57.5495	70.0058	93.697
415.68	131.722	151.366	222.895		57.6572	69.9042	93.772
416.16	131.799	151.276	222.759		57.7431	69.9369	93.8983
416.64	131.829	151.096	222.649		57.8282	69.9567	93.9639
417.12	131.855	150.997	222.495		57.8916	69.9413	94.0234
417.6	131.953	150.93	222.361		57.9385	69.956	94.1026
418.08	131.945	150.939	222.263		57.9823	69.9393	94.1574
418.56	131.969	150.843	222.208		58.0191	69.9693	94.1839
419.04	132.102	150.774	222.175		58.0119	69.987	94.2069
419.52	132.224	150.725	222.006		58.0433	70.0062	94.1913
420	132.328	150.666	221.921		58.0668	69.9569	94.2634
420.48	132.368	150.563	221.801		58.1157	69.8681	94.3161
420.96	132.411	150.454	221.681		58.1129	69.7706	94.3868
421.44	132.424	150.364	221.542		58.0934	69.5959	94.4435
421.92	132.481	150.269	221.459		58.0995	69.419	94.4734
422.4	132.469	150.192	221.341		58.0848	69.2545	94.551
422.88	132.454	150.126	221.229		58.0673	69.2283	94.5772
423.36	132.416	150.076	221.089		58.0653	69.1943	94.5894
423.84	132.442	150.022	221.023		58.0767	69.1296	94.6243
424.32	132.459	149.948	220.978		58.1172	69.1084	94.6596
424.8	132.53	149.805	220.946		58.1385	68.988	94.7204
425.28	132.64	149.711	220.886		58.1414	68.8844	94.7997
425.76	132.733	149.625	220.794		58.1745	68.8736	94.8645
426.24	132.891	149.559	220.664		58.1992	68.8045	94.9227
426.72	132.991	149.457	220.575		58.2079	68.586	94.9577
427.2	133.046	149.378	220.463		58.239	68.5237	94.98
427.68	133.191	149.328	220.33		58.2666	68.5407	95.03
428.16	133.184	149.295	220.216		58.2311	68.565	95.1083
428.64	133.212	149.201	220.083		58.2133	68.5659	95.1558
429.12	133.286	149.047	219.96		58.1562	68.4212	95.2679
429.6	133.321	148.908	219.823		58.056	68.3084	95.3281
430.08	133.337	148.742	219.723		58.0155	68.1985	95.3972
430.56	133.375	148.54	219.67		57.9809	68.1188	95.4842
431.04	133.403	148.424	219.566		57.9432	67.9612	95.5235
431.52	133.348	148.403	219.465		57.8878	67.6606	95.5433
432	133.374	148.273	219.414		57.842	67.4455	95.574
432.48	133.393	148.226	219.346		57.827	67.3183	95.6385
432.96	133.451	148.212	219.175		57.8213	67.1686	95.6852
433.44	133.453	148.119	219.056		57.7862	67.0738	95.7429
433.92	133.502	147.962	219.002		57.7544	66.9339	95.8305
434.4	133.59	147.803	218.924		57.7626	66.7828	95.9355
434.88	133.611	147.637	218.91		57.7914	66.6483	95.9942
435.36	133.578	147.573	218.846		57.784	66.513	96.0485
435.84	133.573	147.541	218.805		57.808	66.4251	96.061
436.32	133.508	147.548	218.748		57.8836	66.3081	96.1181
436.8	133.386	147.636	218.732		57.8545	66.2845	96.1135
437.28	133.338	147.676	218.74		57.8225	66.2088	96.1068
437.76	133.314	147.716	218.614		57.8037	66.1877	96.1424
438.24	133.342	147.653	218.534		57.7749	66.2036	96.1099
438.72	133.376	147.566	218.488		57.8016	66.1741	96.1533
439.2	133.36	147.439	218.432		57.8148	66.1184	96.2401
439.68	133.283	147.426	218.358		57.8591	66.0365	96.3195
440.16	133.253	147.357	218.293		57.9007	66.0357	96.3948
440.64	133.247	147.261	218.159		57.955	65.9852	96.5252
441.12	133.361	147.18	218.113		57.9836	65.8978	96.6699
441.6	133.443	147.136	218.097		57.9998	65.6278	96.748
442.08	133.475	147.008	218.11		57.9749	65.4951	96.7808
442.56	133.517	146.907	218.097		57.9743	65.4083	96.8324
443.04	133.554	146.748	218.157		57.9753	65.156	96.8227
443.52	133.607	146.577	218.17		57.9707	64.8605	96.8599
444	133.67	146.422	218.1		57.9989	64.7594	96.8418
444.48	133.694	146.343	218.024		57.9684	64.7159	96.8236
444.96	133.681	146.2	217.922		57.9413	64.7768	96.866
445.44	133.661	146.077	217.877		57.906	64.7582	96.9327
445.92	133.666	145.997	217.816		57.8531	64.682	96.9043
446.4	133.69	145.893	217.808		57.7862	64.6521	96.9529
446.88	133.688	145.808	217.805		57.746	64.5642	96.9874
447.36	133.682	145.894	217.776		57.7275	64.4386	96.983
447.84	133.665	145.785	217.74		57.7274	64.3696	96.9551
448.32	133.715	145.711	217.703		57.6782	64.2708	96.9337
448.8	133.767	145.597	217.625		57.5844	64.276	96.9091
449.28	133.807	145.486	217.645		57.5978	64.29	96.9228
449.76	133.863	145.442	217.584		57.5672	64.1314	96.9885
450.24	133.82	145.477	217.554		57.5103	63.9135	96.9959
450.72	133.771	145.51	217.553		57.4593	63.6838	97.0377
451.2	133.79	145.428	217.538		57.4072	63.6377	97.0606
451.68	133.906	145.459	217.51		57.3467	63.5631	97.0763
452.16	133.955	145.413	217.472		57.2504	63.5096	97.0417
452.64	134.007	145.4	217.451		57.1614	63.4108	97.0568
453.12	134.039	145.366	217.435		57.0903	63.4174	97.1194
453.6	134.062	145.352	217.394		57.0391	63.3353	97.1968
454.08	134.128	145.362	217.269		56.9834	63.3409	97.1134
454.56	134.068	145.381	217.214		56.9471	63.2985	97.1021
455.04	134.068	145.346	217.157		56.9226	63.2251	97.1522
455.52	134.134	145.321	217.011		56.8346	63.2137	97.2483
456	134.135	145.289	216.918		56.7776	63.1305	97.302
456.48	134.188	145.27	216.834		56.7275	63.14	97.3227
456.96	134.213	145.188	216.718		56.5864	63.1555	97.3761
457.44	134.237	145.112	216.544		56.5808	63.1563	97.369
457.92	134.305	145.002	216.422		56.5124	63.1208	97.4259
458.4	134.349	144.884	216.276		56.4481	63.1738	97.4778
458.88	134.441	144.666	216.117		56.4295	63.1763	97.5853
459.36	134.434	144.511	215.942		56.4562	63.1439	97.6022
459.84	134.446	144.363	215.717		56.4541	63.1013	97.6079
460.32	134.465	144.259	215.548		56.4775	63.1142	97.7133
460.8	134.455	144.151	215.38		56.4705	63.1114	97.7993
461.28	134.406	144.061	215.219		56.4485	63.0868	97.9014
461.76	134.377	144.085	215.052		56.4902	63.0292	98.0316
462.24	134.376	144.119	214.88		56.5409	62.8542	98.1268
462.72	134.372	144.06	214.69		56.5961	62.6695	98.1947
463.2	134.438	144	214.543		56.67	62.3253	98.1738
463.68	134.493	143.945	214.401		56.6662	62.2015	98.2569
464.16	134.497	143.856	214.226		56.7111	62.1811	98.3166
464.64	134.602	143.793	214.073		56.7165	62.0709	98.295
465.12	134.65	143.761	213.929		56.7552	62.0607	98.2534
465.6	134.692	143.747	213.771		56.7518	61.995	98.2583
466.08	134.671	143.759	213.656		56.7274	61.9545	98.2542
466.56	134.684	143.704	213.542		56.7487	62.0067	98.2627
467.04	134.676	143.542	213.493		56.7509	61.9881	98.3213
467.52	134.738	143.488	213.48		56.7732	62.0265	98.3699
468	134.782	143.335	213.476		56.78	61.9547	98.4066
468.48	134.764	143.25	213.401		56.7614	61.9522	98.4343
468.96	134.775	143.267	213.372		56.7713	62.0228	98.4892
469.44	134.782	143.17	213.319		56.7542	61.8249	98.5105
469.92	134.795	143.122	213.314		56.7611	61.7115	98.4626
470.4	134.87	143.043	213.298		56.7027	61.4366	98.4322
470.88	134.934	142.98	213.291		56.6736	61.2823	98.3918
471.36	134.902	143.043	213.271		56.6502	61.1489	98.4103
471.84	134.942	143.082	213.281		56.6187	61.0987	98.4719
472.32	134.926	143.107	213.285		56.5947	61.1523	98.5113
472.8	134.776	143.089	213.316		56.606	61.1017	98.5693
473.28	134.711	143.083	213.333		56.5731	61.1032	98.6361
473.76	134.713	143.045	213.343		56.5396	61.0712	98.7705
474.24	134.742	142.996	213.327		56.6023	61.01	98.8364
474.72	134.784	143.018	213.402		56.6361	60.828	98.9343
475.2	134.752	143.005	213.491		56.73	60.7591	99.0165
475.68	134.705	142.966	213.515		56.7865	60.8289	99.0502
476.16	134.633	142.97	213.548		56.8125	60.8158	99.0845
476.64	134.679	143.021	213.565		56.8215	60.5892	99.1175
477.12	134.611	143.015	213.628		56.7964	60.5857	99.1454
477.6	134.532	143.033	213.675		56.7725	60.4485	99.1994
478.08	134.496	143.014	213.714		56.7559	60.4852	99.2719
478.56	134.464	143.016	213.736		56.7179	60.3054	99.3439
479.04	134.463	142.892	213.716		56.6696	60.2368	99.3517
479.52	134.572	142.893	213.762		56.6519	60.2174	99.4036
480	134.554	142.966	213.82		56.6563	59.7717	99.4126
480.48	134.485	143.04	213.849		56.6228	59.6347	99.4685
480.96	134.501	143.057	213.803		56.6178	59.4549	99.51
481.44	134.504	143.16	213.748		56.6008	59.102	99.4919
481.92	134.446	143.246	213.729		56.6227	58.856	99.4827
482.4	134.452	143.416	213.707		56.6118	58.7514	99.5027
482.88	134.405	143.469	213.677		56.6136	58.4037	99.4746
483.36	134.238	143.514	213.706		56.6322	58.3481	99.3747
483.84	134.039	143.629	213.73		56.6584	58.1772	99.2642
484.32	133.974	143.667	213.754		56.6635	58.1208	99.233
484.8	133.877	143.622	213.71		56.6927	57.7562	99.1789
485.28	133.791	143.659	213.715		56.7291	57.8749	99.2187
485.76	133.729	143.796	213.808		56.7114	57.8823	99.196
486.24	133.855	143.861	213.85		56.6872	57.9429	99.2185
486.72	133.898	143.905	213.858		56.7075	57.76	99.2108
487.2	133.877	143.979	213.854		56.7004	57.9058	99.307
487.68	133.825	144.075	213.973		56.7596	58.0198	99.3748
488.16	133.71	144.15	214.065		56.7934	58.1727	99.4462
488.64	133.67	144.272	214.151		56.8433	58.432	99.5374
489.12	133.572	144.317	214.145		56.8727	58.6769	99.6282
489.6	133.558	144.42	214.175		56.9011	58.8023	99.771
490.08	133.475	144.382	214.235		56.9088	58.9609	99.8907
490.56	133.437	144.363	214.279		56.8668	59.086	99.8946
491.04	133.375	144.395	214.325		56.8549	59.1317	100.018
491.52	133.267	144.395	214.357		56.8067	59.1949	100.114
492	133.218	144.498	214.342		56.7638	59.1771	100.186
492.48	133.182	144.479	214.336		56.6964	59.227	100.272
492.96	133.209	144.472	214.357		56.6816	59.2994	100.356
493.44	133.185	144.429	214.34		56.6557	59.2113	100.496
493.92	133.157	144.365	214.353		56.6244	59.1465	100.611
494.4	133.096	144.371	214.35		56.6089	59.0895	100.677
494.88	133.06	144.416	214.361		56.6013	59.0258	100.723
495.36	132.995	144.515	214.357		56.5836	59.0053	100.793
495.84	132.91	144.607	214.346		56.5944	58.9684	100.838
496.32	132.808	144.676	214.344		56.556	58.9898	100.825
496.8	132.724	144.766	214.321		56.5192	58.9689	100.838
497.28	132.695	144.832	214.282		56.4751	58.9565	100.837
497.76	132.66	144.961	214.293		56.4585	59.0254	100.738
498.24	132.609	145.104	214.3		56.4346	58.8118	100.652
498.72	132.624	145.217	214.294		56.4239	58.6073	100.578
499.2	132.678	145.334	214.386		56.3824	58.6584	100.523
499.68	132.722	145.483	214.459		56.3846	58.6432	100.412
500.16	132.678	145.576	214.524		56.3274	58.4514	100.344
500.64	132.686	145.728	214.512		56.2722	58.4	100.281
501.12	132.748	145.873	214.483		56.2585	58.1916	100.255
501.6	132.735	145.877	214.485		56.1725	57.9804	100.236
502.08	132.758	145.903	214.452		56.1176	57.9087	100.178
502.56	132.785	145.948	214.429		56.0726	57.8248	100.137
503.04	132.863	146	214.467		56.0333	57.8023	100.064
503.52	132.938	146.075	214.438		55.9575	57.7347	99.9864
504	133.061	146.093	214.426		55.9477	57.6242	99.9661
504.48	133.118	146.182	214.408		55.9407	57.3434	99.9474
504.96	133.22	146.19	214.464		55.9681	57.2917	99.8702
505.44	133.238	146.227	214.49		56.0044	57.2994	99.8592
505.92	133.198	146.198	214.542		56.0691	57.1727	99.8415
506.4	133.133	146.127	214.558		56.1561	57.062	99.8244
506.88	133.055	146.136	214.468		56.1618	56.9496	99.8101
507.36	132.996	146.16	214.505		56.2162	56.8118	99.8587
507.84	132.808	146.114	214.465		56.2313	56.706	99.9075
508.32	132.658	146.14	214.458		56.1838	56.3947	99.9614
508.8	132.483	146.187	214.47		56.195	56.0606	99.9611
509.28	132.25	146.224	214.561		56.2213	55.6628	99.9991
509.76	132.062	146.416	214.546		56.0735	55.2983	99.9972
510.24	131.903	146.633	214.538		56.0298	54.7496	99.9715
510.72	131.726	146.798	214.606		55.9834	54.5218	99.9101
511.2	131.52	146.926	214.683		56.065	54.3703	99.867
511.68	131.33	147.102	214.728		56.3161	54.0276	99.8718
512.16	131.143	147.281	214.807		56.431	53.8901	99.887
512.64	131.029	147.398	214.856		56.4933	53.8311	99.9168
513.12	130.896	147.54	214.911		56.5228	53.5723	99.9689
513.6	130.706	147.681	214.988		56.5234	53.3237	100.014
514.08	130.566	147.827	215.016		56.5062	53.224	100.049
514.56	130.436	147.976	215.071		56.5263	53.1238	100.085
515.04	130.376	148.07	215.173		56.5666	53.0165	100.123
515.52	130.258	148.203	215.202		56.6021	52.9641	100.197
516	130.193	148.312	215.182		56.6466	52.9078	100.24
516.48	130.131	148.413	215.215		56.6626	52.8653	100.262
516.96	130.003	148.47	215.239		56.5828	52.6711	100.318
517.44	129.883	148.533	215.243		56.4894	52.6377	100.352
517.92	129.739	148.574	215.228		56.4169	52.7043	100.422
518.4	129.606	148.572	215.268		56.3718	52.7563	100.497
518.88	129.485	148.57	215.284		56.3215	52.6634	100.604
519.36	129.359	148.555	215.283		56.2993	52.649	100.675
519.84	129.235	148.648	215.332		56.252	52.913	100.736
520.32	129.121	148.689	215.379		56.1881	52.9087	100.806
520.8	128.94	148.647	215.386		56.1544	52.9581	100.796
521.28	128.72	148.657	215.438		56.1241	52.8897	100.853
521.76	128.565	148.678	215.484		56.0704	52.7535	100.893
522.24	128.395	148.828	215.548		56.0565	52.579	100.914
522.72	128.326	148.871	215.572		56.0603	52.3454	100.972
523.2	128.228	148.911	215.634		56.0609	52.031	100.994
523.68	128.001	149.033	215.754		56.057	51.6998	101.005
524.16	127.856	149.059	215.861		56.0421	51.4468	101.007
524.64	127.703	149.068	215.951		55.9954	51.2164	101.037
525.12	127.53	149.106	216.06		55.9181	51.0297	101.087
525.6	127.425	149.123	216.156		55.8573	50.8202	101.157
526.08	127.292	149.214	216.261		55.7766	50.6479	101.211
526.56	127.199	149.211	216.335		55.6866	50.5446	101.219
527.04	127.123	149.275	216.399		55.6267	50.6805	101.194
527.52	127.115	149.383	216.41		55.5476	50.5259	101.219
528	127.069	149.481	216.418		55.5223	50.3156	101.22
528.48	127.009	149.541	216.433		55.4755	50.1582	101.189
528.96	126.895	149.572	216.523		55.4849	49.7133	101.188
529.44	126.829	149.701	216.579		55.4664	49.4869	101.178
529.92	126.747	149.781	216.645		55.5103	49.1093	101.209
530.4	126.713	149.859	216.718		55.4945	48.8317	101.267
530.88	126.598	149.892	216.815		55.4448	48.5208	101.283
531.36	126.377	149.925	216.964		55.4597	48.3729	101.336
531.84	126.26	149.999	217.014		55.5086	48.3824	101.407
532.32	126.206	150.027	217.042		55.4655	48.3066	101.445
532.8	126.052	150.088	217.094		55.5015	48.3764	101.478
533.28	125.919	150.078	217.081		55.502	48.346	101.569
533.76	125.821	150.056	217.049		55.4685	48.1503	101.605
534.24	125.698	150.102	216.987		55.427	48.0851	101.619
534.72	125.587	150.119	216.951		55.4079	47.9594	101.608
535.2	125.399	150.097	216.866		55.3744	47.8183	101.62
535.68	125.25	150.049	216.854		55.3701	47.6754	101.639
536.16	125.232	149.979	216.882		55.3568	47.4813	101.7
536.64	125.214	149.959	216.897		55.3549	46.9323	101.779
537.12	125.232	149.936	216.841		55.3194	46.5813	101.811
537.6	125.225	149.95	216.757		55.2481	46.4094	101.888
538.08	125.182	149.965	216.759		55.2359	46.2201	101.879
538.56	125.046	149.968	216.733		55.2593	46.0298	101.881
539.04	124.808	150.017	216.671		55.2401	45.9669	101.883
539.52	124.482	150.009	216.64		55.2293	45.8805	101.918
540	124.214	149.972	216.574		55.1847	45.7792	101.979
540.48	123.98	149.944	216.554		55.1621	45.5399	102.025
540.96	123.791	149.905	216.541		55.1566	45.2309	102.013
541.44	123.644	149.936	216.551		55.1462	45.1089	102.021
541.92	123.523	150.041	216.524		55.0639	44.8063	102.05
542.4	123.415	150.058	216.497		55.0221	44.3505	102.084
542.88	123.303	150.098	216.498		54.9973	43.9374	102.065
543.36	123.212	150.168	216.507		55.0202	43.286	102.061
543.84	123.15	150.199	216.512		55.0396	42.7715	102.035
544.32	123.116	150.222	216.473		55.0334	42.2769	102.055
544.8	123.107	150.234	216.365		55.0834	41.9855	102.078
545.28	123.037	150.352	216.279		55.075	41.6248	102.077
545.76	122.98	150.445	216.197		55.0676	41.2589	102.121
546.24	122.829	150.468	216.109		55.0391	41.1262	102.175
546.72	122.742	150.446	216.042		55.0545	40.8464	102.213
547.2	122.684	150.401	216.029		55.0622	40.8726	102.212
547.68	122.654	150.416	215.997		55.0348	40.9251	102.222
548.16	122.607	150.414	215.995		55.0311	40.803	102.225
548.64	122.519	150.438	215.958		55.0164	40.6702	102.277
549.12	122.438	150.482	215.953		54.9589	40.7401	102.278
549.6	122.348	150.53	215.957		54.9409	40.7693	102.264
550.08	122.144	150.579	215.922		54.9584	40.7296	102.317
550.56	121.965	150.52	215.891		54.9844	41.0185	102.344
551.04	121.821	150.456	215.896		55.0251	41.424	102.399
551.52	121.662	150.412	215.899		55.0519	41.8786	102.431
552	121.513	150.417	215.865		55.1119	42.3443	102.47
552.48	121.433	150.428	215.903		55.119	42.9693	102.503
552.96	121.26	150.425	215.902		55.157	43.5479	102.529
553.44	121.12	150.506	215.906		55.175	44.5028	102.511
553.92	121.119	150.547	215.9		55.2603	45.5303	102.47
554.4	121.089	150.502	215.874		55.2925	46.5381	102.459
554.88	121.099	150.498	215.863		55.2683	47.3527	102.48
555.36	121.032	150.489	215.863		55.269	48.0485	102.531
555.84	120.905	150.471	215.902		55.2757	48.5814	102.555
556.32	120.826	150.463	215.92		55.3336	48.9284	102.514
556.8	120.756	150.396	215.887		55.3523	49.4529	102.496
557.28	120.683	150.356	215.869		55.4031	49.9427	102.524
557.76	120.59	150.257	215.87		55.4389	50.3951	102.504
558.24	120.558	150.182	215.869		55.4255	50.8647	102.54
558.72	120.558	150.122	215.829		55.4087	51.3551	102.588
559.2	120.532	150.1	215.811		55.3704	51.7547	102.625
559.68	120.529	150.062	215.805		55.3615	52.1724	102.694
560.16	120.573	150.011	215.791		55.3207	52.5419	102.709
560.64	120.587	149.896	215.777		55.2519	52.8761	102.724
561.12	120.643	149.834	215.803		55.1635	53.2284	102.713
561.6	120.774	149.85	215.868		55.0797	53.5639	102.68
562.08	120.878	149.809	215.886		55.0359	53.9342	102.702
562.56	120.905	149.816	215.898		55.009	54.115	102.696
563.04	120.884	149.811	215.944		54.9693	54.3377	102.691
563.52	120.802	149.793	216.021		54.9693	54.605	102.683
564	120.745	149.715	215.959		54.9384	54.5944	102.646
564.48	120.715	149.655	215.849		54.9181	54.6395	102.638
564.96	120.714	149.596	215.813		54.8881	54.6756	102.619
565.44	120.737	149.606	215.775		54.8655	54.6983	102.681
565.92	120.833	149.585	215.71		54.8179	54.7452	102.667
566.4	120.891	149.538	215.742		54.7453	54.7931	102.66
566.88	120.87	149.487	215.739		54.7416	54.7928	102.63
567.36	120.722	149.407	215.721		54.7302	54.9419	102.589
567.84	120.713	149.302	215.714		54.7065	55.0057	102.558
568.32	120.754	149.217	215.663		54.6469	55.1252	102.567
568.8	120.838	149.196	215.643		54.6133	55.2309	102.508
569.28	120.867	149.118	215.588		54.592	55.3247	102.511
569.76	120.911	148.994	215.552		54.5991	55.4376	102.517
570.24	120.862	148.915	215.546		54.5926	55.4324	102.534
570.72	120.803	148.854	215.515		54.5983	55.4175	102.583
571.2	120.745	148.783	215.474		54.5537	55.4356	102.651
571.68	120.797	148.72	215.403		54.4922	55.4127	102.705
572.16	120.862	148.606	215.369		54.4684	55.469	102.74
572.64	120.919	148.47	215.377		54.4295	55.4362	102.813
573.12	121.029	148.388	215.36		54.3945	55.3752	102.867
573.6	121.119	148.299	215.308		54.3704	55.2862	102.865
574.08	121.151	148.172	215.352		54.343	55.2353	102.916
574.56	121.171	148.01	215.411		54.3281	55.0804	102.918
575.04	121.219	147.897	215.43		54.2922	54.9814	102.943
575.52	121.221	147.782	215.435		54.2685	54.8692	102.987
576	121.152	147.643	215.39		54.2488	54.7353	103.002
576.48	121.109	147.598	215.416		54.2174	54.6767	102.989
576.96	121.123	147.485	215.464		54.1765	54.6575	102.981
577.44	121.093	147.36	215.534		54.1433	54.5983	103.039
577.92	121.182	147.275	215.643		54.061	54.5116	103.121
578.4	121.219	147.225	215.744		54.0222	54.4162	103.165
578.88	121.305	147.115	215.708		54.0251	54.3299	103.203
579.36	121.412	146.967	215.667		54.0283	54.2801	103.224
579.84	121.571	146.785	215.611		54.0125	54.2293	103.186
580.32	121.661	146.654	215.591		53.9644	54.1562	103.173
580.8	121.779	146.542	215.618		53.8911	54.1098	103.155
581.28	121.856	146.445	215.609		53.8137	54.063	103.075
581.76	121.92	146.379	215.714		53.783	54.0196	103.022
582.24	121.937	146.303	215.749		53.7803	53.9974	102.999
582.72	121.989	146.258	215.795		53.7338	53.9796	102.962
583.2	122.094	146.098	215.866		53.7143	53.9615	102.96
583.68	122.223	146.03	215.892		53.7411	54.0439	102.987
584.16	122.265	145.931	215.871		53.7716	54.122	103.022
584.64	122.255	145.916	215.86		53.8177	54.2095	103.112
585.12	122.184	145.873	215.948		53.8957	54.2414	103.12
585.6	122.132	145.81	216.006		53.9477	54.2759	103.135
586.08	122.18	145.77	216.051		53.9513	54.3058	103.158
586.56	122.234	145.681	216.086		53.9826	54.3424	103.172
587.04	122.326	145.618	216.095		53.996	54.4051	103.142
587.52	122.371	145.545	216.104		53.9975	54.4147	103.111
588	122.325	145.402	216.092		53.9707	54.4147	103.132
588.48	122.256	145.317	216.131		53.9759	54.3309	103.159
588.96	122.126	145.262	216.081		53.9901	54.243	103.161
589.44	121.959	145.219	216.117		53.9622	54.2099	103.146
589.92	121.867	145.179	216.193		53.898	54.1801	103.049
590.4	121.913	145.087	216.221		53.8997	54.1366	102.985
590.88	121.909	144.96	216.221		53.9122	54.0466	102.958
591.36	121.897	144.863	216.245		53.9709	53.9707	102.931
591.84	121.846	144.807	216.276		54.0089	53.8806	102.916
592.32	121.939	144.804	216.429		54.05	53.7718	102.851
592.8	121.842	144.788	216.525		54.0332	53.7114	102.814
593.28	121.827	144.765	216.541		54.0528	53.6016	102.874
593.76	121.895	144.783	216.635		54.1013	53.5406	102.917
594.24	121.838	144.703	216.7		54.1116	53.4359	103.004
594.72	121.836	144.609	216.755		54.091	53.3327	103.051
595.2	121.813	144.509	216.768		54.095	53.2658	103.097
595.68	121.793	144.422	216.767		54.1136	53.2123	103.086
596.16	121.669	144.341	216.806		54.1134	53.1661	103.064
596.64	121.509	144.333	216.863		54.1418	53.1295	103.033
597.12	121.398	144.298	216.889		54.1469	53.1172	103.002
597.6	121.358	144.204	216.938		54.1627	53.1354	102.945
598.08	121.343	144.043	217.022		54.1789	53.1239	102.902
598.56	121.337	143.942	217.072		54.2076	53.1261	102.867
599.04	121.304	143.786	217.141		54.203	53.1515	102.778
599.52	121.237	143.588	217.123		54.1774	53.2359	102.642
600	121.168	143.427	217.159		54.1977	53.264	102.556
600.48	121.063	143.296	217.219		54.1789	53.2695	102.518
600.96	120.974	143.145	217.22		54.176	53.2733	102.481
601.44	120.952	143.036	217.292		54.1458	53.3394	102.485
601.92	120.991	142.928	217.404		54.1302	53.4054	102.467
602.4	121.03	142.828	217.505		54.1091	53.432	102.412
602.88	121.07	142.742	217.646		54.1035	53.46	102.408
603.36	121.076	142.655	217.697		54.0679	53.5347	102.415
603.84	121.049	142.63	217.808		54.0115	53.5195	102.408
604.32	121.121	142.626	217.929		53.9547	53.57	102.446
604.8	121.262	142.595	218.026		53.8938	53.6324	102.469
605.28	121.316	142.524	218.08		53.8448	53.5945	102.463
605.76	121.275	142.417	218.163		53.7548	53.5301	102.421
606.24	121.302	142.34	218.28		53.6707	53.5016	102.394
606.72	121.251	142.25	218.476		53.6088	53.5096	102.484
607.2	121.244	142.149	218.648		53.5847	53.5515	102.479
607.68	121.226	142.065	218.843		53.5198	53.4785	102.421
608.16	121.188	141.925	218.967		53.4434	53.4616	102.402
608.64	121.145	141.84	219.117		53.3917	53.433	102.355
609.12	121.008	141.776	219.285		53.3507	53.4205	102.337
609.6	120.897	141.723	219.407		53.3415	53.4184	102.305
610.08	120.845	141.558	219.567		53.3372	53.3542	102.327
610.56	120.742	141.423	219.712		53.3177	53.3474	102.274
611.04	120.734	141.303	219.897		53.3262	53.3738	102.364
611.52	120.807	141.216	220.075		53.3411	53.4001	102.392
612	120.872	141.123	220.187		53.3745	53.3787	102.46
612.48	120.944	141.049	220.266		53.3594	53.3842	102.482
612.96	121.049	140.989	220.358		53.3786	53.4236	102.491
613.44	121.08	140.938	220.404		53.4046	53.4939	102.498
613.92	121.137	140.897	220.495		53.4312	53.5259	102.466
614.4	121.141	140.833	220.568		53.4717	53.5366	102.456
614.88	121.165	140.779	220.597		53.5364	53.5311	102.481
615.36	121.23	140.712	220.642		53.599	53.4693	102.422
615.84	121.287	140.648	220.709		53.6125	53.3529	102.421
616.32	121.263	140.504	220.758		53.6417	53.2569	102.372
616.8	121.225	140.403	220.79		53.6439	53.2062	102.376
617.28	121.236	140.39	220.782		53.6583	53.2262	102.392
617.76	121.289	140.28	220.822		53.6776	53.2135	102.382
618.24	121.342	140.214	220.874		53.6928	53.1935	102.367
618.72	121.366	140.122	221.025		53.6717	53.1773	102.338
619.2	121.3	140.063	221.055		53.6105	53.152	102.367
619.68	121.275	140.024	221.046		53.5859	53.1074	102.38
620.16	121.346	139.948	220.994		53.553	53.036	102.384
620.64	121.35	139.873	220.923		53.4982	52.9555	102.424
621.12	121.332	139.792	221.012		53.4459	52.8556	102.404
621.6	121.275	139.726	221.037		53.4351	52.7557	102.379
622.08	121.246	139.617	221.094		53.4436	52.6572	102.322
622.56	121.219	139.517	221.085		53.4832	52.6264	102.273
623.04	121.196	139.426	221.138		53.4846	52.5698	102.259
623.52	121.195	139.395	221.143		53.4838	52.5477	102.214
624	121.206	139.281	221.228		53.4829	52.6046	102.191
624.48	121.183	139.2	221.334		53.469	52.6829	102.213
624.96	121.24	139.181	221.417		53.4663	52.6703	102.161
625.44	121.249	139.158	221.408		53.5031	52.6891	102.093
625.92	121.202	139.085	221.417		53.537	52.6829	102.056
626.4	121.253	138.955	221.457		53.5268	52.7004	102.016
626.88	121.268	138.842	221.453		53.4996	52.7258	101.98
627.36	121.314	138.754	221.465		53.4921	52.7729	101.939
627.84	121.303	138.683	221.456		53.4663	52.7863	101.87
628.32	121.319	138.603	221.515		53.4394	52.7736	101.758
628.8	121.318	138.571	221.567		53.4614	52.7368	101.563
629.28	121.334	138.497	221.573		53.515	52.6786	101.418
629.76	121.288	138.415	221.586		53.5448	52.6157	101.325
630.24	121.307	138.335	221.618		53.5785	52.5015	101.256
630.72	121.332	138.344	221.662		53.5885	52.4324	101.133
631.2	121.3	138.265	221.726		53.5766	52.47	101.046
631.68	121.265	138.262	221.808		53.5938	52.4997	101.018
632.16	121.238	138.277	221.812		53.5846	52.4541	100.993
632.64	121.231	138.228	221.807		53.5714	52.3953	100.96
633.12	121.303	138.227	221.822		53.5638	52.3409	100.899
633.6	121.317	138.144	221.866		53.5876	52.3138	100.875
634.08	121.352	138.064	221.905		53.5933	52.2479	100.751
634.56	121.346	137.962	221.949		53.5851	52.1916	100.735
635.04	121.309	137.849	221.964		53.6345	52.1733	100.698
635.52	121.285	137.739	222.065		53.6764	52.1482	100.644
636	121.271	137.634	222.143		53.6741	52.1248	100.658
636.48	121.253	137.473	222.36		53.6388	52.0764	100.65
636.96	121.216	137.336	222.506		53.6105	52.0712	100.634
637.44	121.197	137.211	222.522		53.6096	52.0697	100.593
637.92	121.218	137.039	222.513		53.5647	52.0577	100.542
638.4	121.253	136.899	222.569		53.5268	51.986	100.574
638.88	121.277	136.726	222.622		53.4767	51.9131	100.607
639.36	121.291	136.574	222.665		53.4003	51.8138	100.596
639.84	121.347	136.471	222.684		53.3565	51.7775	100.603
640.32	121.333	136.365	222.62		53.3215	51.7423	100.633
640.8	121.362	136.255	222.601		53.2816	51.7947	100.604
641.28	121.312	136.16	222.579		53.1932	51.7529	100.59
641.76	121.315	136.065	222.634		53.1329	51.6683	100.558
642.24	121.388	135.942	222.734		53.0539	51.5691	100.515
642.72	121.37	135.791	222.742		52.9472	51.4049	100.491
643.2	121.326	135.74	222.755		52.8552	51.3513	100.496
643.68	121.25	135.686	222.742		52.7842	51.3227	100.509
644.16	121.301	135.613	222.753		52.7223	51.2765	100.471
644.64	121.355	135.534	222.769		52.6908	51.1818	100.439
645.12	121.379	135.482	222.76		52.6663	51.0882	100.384
645.6	121.388	135.395	222.821		52.6308	51.015	100.301
646.08	121.395	135.37	222.819		52.5648	50.9448	100.296
646.56	121.367	135.349	222.859		52.5194	50.9173	100.251
647.04	121.366	135.194	222.852		52.5106	50.8634	100.225
647.52	121.387	135.107	222.869		52.5243	50.831	100.194
648	121.415	135.056	222.891		52.5136	50.7831	100.185
648.48	121.368	135.03	222.925		52.4503	50.7282	100.175
648.96	121.417	134.997	222.976		52.4096	50.6636	100.103
649.44	121.426	134.849	222.936		52.4305	50.6387	100.081
649.92	121.467	134.755	222.84		52.4054	50.6142	100.15
650.4	121.444	134.726	222.763		52.386	50.5307	100.159
650.88	121.465	134.679	222.721		52.4408	50.4896	100.16
651.36	121.467	134.544	222.703		52.4404	50.4993	100.15
651.84	121.453	134.501	222.661		52.4317	50.4864	100.09
652.32	121.378	134.397	222.622		52.4757	50.5069	100.093
652.8	121.418	134.321	222.596		52.5146	50.5343	100.112
653.28	121.406	134.231	222.524		52.5397	50.5792	100.132
653.76	121.418	134.16	222.497		52.5722	50.5906	100.123
654.24	121.487	134.116	222.514		52.6161	50.5574	100.111
654.72	121.542	134.075	222.547		52.6445	50.4953	100.085
655.2	121.529	134.005	222.536		52.7013	50.5129	100.078
655.68	121.476	133.919	222.435		52.7229	50.5057	100.064
656.16	121.437	133.912	222.416		52.7634	50.4319	100
656.64	121.322	133.816	222.388		52.8084	50.4225	99.9585
657.12	121.221	133.767	222.383		52.7633	50.3675	99.9736
657.6	121.143	133.663	222.316		52.7438	50.3393	99.947
658.08	121.099	133.511	222.274		52.7069	50.3896	99.9052
658.56	120.985	133.418	222.22		52.6944	50.3971	99.8481
659.04	120.934	133.33	222.186		52.7099	50.3966	99.8882
659.52	120.94	133.312	222.153		52.7282	50.3652	99.9189
660	120.938	133.267	222.131		52.7317	50.2825	99.928
660.48	120.987	133.206	222.088		52.7362	50.1729	99.9334
660.96	120.99	133.109	222		52.767	50.0857	99.9451
661.44	120.965	133.083	221.972		52.7413	49.9977	99.9394
661.92	120.889	133.006	221.933		52.7416	49.9675	99.9064
662.4	120.88	132.869	221.892		52.7122	49.913	99.846
662.88	120.926	132.76	221.859		52.7192	49.8752	99.7682
663.36	120.829	132.659	221.847		52.723	49.852	99.7067
663.84	120.778	132.591	221.817		52.765	49.8277	99.5884
664.32	120.713	132.446	221.735		52.7525	49.7753	99.3279
664.8	120.678	132.307	221.684		52.8074	49.6989	99.0581
665.28	120.653	132.18	221.589		52.8255	49.6152	98.3934
665.76	120.666	132.061	221.544		52.8287	49.4943	98.1468
666.24	120.677	131.947	221.577		52.8575	49.4098	97.9914
666.72	120.677	131.942	221.592		52.869	49.2824	97.1576
667.2	120.681	131.863	221.552		52.8402	49.173	96.9086
667.68	120.635	131.762	221.497		52.8055	49.0393	96.8833
668.16	120.663	131.645	221.507		52.8137	48.9152	97.1188
668.64	120.7	131.568	221.551		52.8031	48.714	97.3782
669.12	120.737	131.541	221.496		52.7748	48.5591	97.2941
669.6	120.789	131.452	221.431		52.7681	48.472	97.1572
670.08	120.837	131.374	221.363		52.7408	48.4846	96.905
670.56	120.902	131.238	221.264		52.7413	48.4044	96.8919
671.04	121.039	131.08	221.095		52.7005	48.2966	96.8238
671.52	121.109	130.98	220.987		52.6481	48.2558	96.771
672	121.146	130.893	220.902		52.6259	48.1904	96.6973
672.48	121.149	130.903	220.885		52.6182	48.2001	96.6255
672.96	121.232	130.944	220.861		52.5973	48.1968	96.6367
673.44	121.307	130.888	220.889		52.555	48.2567	96.6124
673.92	121.419	130.833	220.849		52.4837	48.2887	96.5158
674.4	121.489	130.829	220.803		52.4187	48.3234	96.5401
674.88	121.574	130.804	220.746		52.3678	48.3061	96.5155
675.36	121.656	130.743	220.711		52.3206	48.34	96.5743
675.84	121.808	130.639	220.649		52.2599	48.3755	96.642
676.32	121.951	130.561	220.61		52.2436	48.3374	96.6208
676.8	122.06	130.584	220.535		52.1961	48.3172	96.5853
677.28	122.167	130.528	220.443		52.1862	48.2985	96.5888
677.76	122.225	130.511	220.352		52.1596	48.3077	96.5733
678.24	122.457	130.469	220.302		52.2044	48.2906	96.6092
678.72	122.648	130.366	220.285		52.1917	48.3186	96.6062
679.2	122.792	130.389	220.212		52.2054	48.2651	96.5752
679.68	122.919	130.376	220.127		52.2288	48.2389	96.497
680.16	123.021	130.338	220.045		52.2779	48.2155	96.4403
680.64	123.096	130.286	219.995		52.3154	48.2297	96.382
681.12	123.272	130.191	219.919		52.3571	48.2891	96.3672
681.6	123.399	130.158	219.853		52.4249	48.3085	96.3132
682.08	123.585	130.086	219.79		52.5084	48.3692	96.2537
682.56	123.664	129.999	219.756		52.5434	48.4354	96.2594
683.04	123.797	129.838	219.727		52.5675	48.4799	96.2439
683.52	123.873	129.779	219.619		52.5476	48.4704	96.2125
684	123.869	129.782	219.569		52.5633	48.4455	96.2165
684.48	123.945	129.792	219.506		52.5708	48.3895	96.1415
684.96	123.925	129.708	219.429		52.6356	48.3874	96.0848
685.44	123.901	129.631	219.296		52.6728	48.3789	96.0167
685.92	123.943	129.575	219.258		52.7202	48.3828	95.9919
686.4	123.948	129.493	219.265		52.7671	48.3424	95.9834
686.88	124.019	129.515	219.316		52.7572	48.325	95.9831
687.36	124.037	129.442	219.316		52.7667	48.2807	96.0419
687.84	124.172	129.383	219.298		52.7588	48.1943	96.0912
688.32	124.349	129.404	219.253		52.7096	48.2113	96.1329
688.8	124.463	129.47	219.195		52.696	48.2323	96.153
689.28	124.617	129.474	219.15		52.669	48.2578	96.136
689.76	124.77	129.426	219.132		52.6377	48.2215	96.0957
690.24	124.946	129.432	219.107		52.632	48.2182	96.1088
690.72	125.047	129.369	219.038		52.6274	48.2236	96.0984
691.2	125.173	129.401	219.017		52.6179	48.1985	96.1395
691.68	125.278	129.378	218.981		52.6368	48.2037	96.1794
692.16	125.382	129.321	218.933		52.6704	48.2188	96.1799
692.64	125.543	129.24	218.924		52.709	48.1443	96.1548
693.12	125.63	129.248	218.838		52.7002	48.1243	96.1637
693.6	125.662	129.23	218.75		52.6445	48.188	96.1651
694.08	125.695	129.231	218.727		52.6431	48.2081	96.1075
694.56	125.71	129.167	218.719		52.6363	48.1721	96.1036
695.04	125.772	129.128	218.641		52.588	48.1938	96.1393
695.52	125.84	129.085	218.582		52.5639	48.1602	96.1609
696	125.884	129.119	218.537		52.5332	48.196	96.1094
696.48	125.977	128.912	218.476		52.5156	48.1517	96.0526
696.96	126.005	128.821	218.437		52.5246	48.1186	95.9735
697.44	126.106	128.799	218.416		52.5174	48.1597	95.8585
697.92	126.246	128.737	218.34		52.4852	48.1267	95.7388
698.4	126.343	128.7	218.288		52.4187	48.0924	95.6726
698.88	126.446	128.675	218.274		52.3674	48.1422	95.5352
699.36	126.479	128.692	218.215		52.3362	48.1712	95.3999
699.84	126.577	128.613	218.162		52.3188	48.196	95.3506
700.32	126.621	128.663	218.107		52.3076	48.2219	95.2846
700.8	126.728	128.611	218.087		52.3067	48.2353	95.1956
701.28	126.806	128.67	218.014		52.3219	48.2062	95.1151
701.76	126.882	128.551	217.996		52.3143	48.2054	94.9906
702.24	126.988	128.433	217.93		52.2987	48.1768	94.8492
702.72	127.131	128.31	217.841		52.2739	48.2446	94.7465
703.2	127.358	128.277	217.765		52.3008	48.2712	94.6155
703.68	127.511	128.188	217.692		52.3153	48.2607	94.5683
704.16	127.658	128.129	217.592		52.3268	48.2566	94.5279
704.64	127.741	128.088	217.427		52.3488	48.2404	94.4364
705.12	127.876	128.108	217.371		52.3463	48.1262	94.3607
705.6	128.089	128.145	217.3		52.3327	48.1286	94.3166
706.08	128.193	128.178	217.204		52.3227	48.0526	94.3214
706.56	128.335	128.214	217.092		52.3221	48.0127	94.3127
707.04	128.421	128.202	216.949		52.2849	48.012	94.29
707.52	128.564	128.211	216.762		52.2478	47.9785	94.311
708	128.589	128.238	216.575		52.2632	47.9809	94.2146
708.48	128.654	128.233	216.409		52.2572	47.9827	94.1543
708.96	128.75	128.232	216.254		52.2407	47.9621	94.1203
709.44	128.847	128.198	216.118		52.2052	47.9131	94.0304
709.92	128.906	128.216	215.985		52.2119	47.8491	93.9763
710.4	128.843	128.227	215.825		52.1969	47.7599	93.972
710.88	128.973	128.224	215.684		52.1882	47.6648	93.9257
711.36	129.069	128.217	215.545		52.1786	47.6403	93.8235
711.84	129.161	128.24	215.421		52.1442	47.5408	93.7138
712.32	129.348	128.249	215.25		52.1367	47.3818	93.6202
712.8	129.471	128.282	215.105		52.148	47.2066	93.5472
713.28	129.546	128.352	214.962		52.1506	47.0701	93.4534
713.76	129.663	128.388	214.865		52.13	46.9672	93.3564
714.24	129.81	128.489	214.754		52.1302	46.8483	93.3274
714.72	129.995	128.44	214.651		52.1497	46.7177	93.2383
715.2	130.125	128.439	214.56		52.1292	46.5681	93.1894
715.68	130.162	128.477	214.439		52.1386	46.3967	93.1352
716.16	130.197	128.544	214.276		52.1049	46.2148	93.086
716.64	130.298	128.634	214.092		52.0342	46.0733	93.0174
717.12	130.344	128.683	213.966		51.9749	45.9833	92.9185
717.6	130.315	128.782	213.849		51.9367	45.8351	92.7827
718.08	130.337	128.793	213.691		51.8975	45.7061	92.6281
718.56	130.449	128.795	213.579		51.8245	45.5653	92.5723
719.04	130.6	128.871	213.456		51.746	45.5019	92.5113
719.52	130.727	128.863	213.325		51.7153	45.4502	92.4826
720	130.852	128.885	213.217		51.6943	45.3625	92.4266
720.48	130.939	128.965	213.044		51.6675	45.2586	92.2523
720.96	130.964	129.134	212.916		51.6585	45.1729	92.0783
721.44	131.106	129.224	212.773		51.6489	45.0876	91.9532
721.92	131.215	129.275	212.676		51.6068	45.0378	91.9178
722.4	131.309	129.396	212.546		51.553	44.9696	91.8493
722.88	131.394	129.486	212.451		51.5766	44.9225	91.8171
723.36	131.438	129.599	212.403		51.6063	44.9252	91.7652
723.84	131.467	129.715	212.332		51.6154	44.8122	91.5969
724.32	131.559	129.774	212.255		51.6178	44.7636	91.4715
724.8	131.694	129.867	212.083		51.6364	44.6918	91.397
725.28	131.817	129.96	211.94		51.6697	44.6294	91.2618
725.76	131.947	130.053	211.784		51.6832	44.6541	91.2486
726.24	131.99	130.088	211.643		51.6707	44.6774	91.1715
726.72	132.033	130.199	211.485		51.6521	44.6904	91.1417
727.2	132.08	130.22	211.358		51.626	44.693	91.0458
727.68	132.141	130.276	211.22		51.587	44.7187	90.9239
728.16	132.236	130.371	211.092		51.5654	44.7009	90.8408
728.64	132.337	130.387	210.978		51.6588	44.5848	90.7214
729.12	132.387	130.444	210.846		51.6891	44.4401	90.6488
729.6	132.443	130.492	210.713		51.7171	44.2942	90.6058
730.08	132.446	130.537	210.611		51.7676	44.2255	90.569
730.56	132.533	130.558	210.552		51.7524	44.1301	90.5563
731.04	132.436	130.504	210.418		51.7399	44.0628	90.4869
731.52	132.426	130.511	210.29		51.7493	43.9983	90.4643
732	132.38	130.524	210.175		51.8018	43.9392	90.361
732.48	132.323	130.406	210.024		51.7802	43.8391	90.228
732.96	132.249	130.377	209.948		51.7777	43.8166	90.1956
733.44	132.269	130.274	209.857		51.759	43.7359	90.2051
733.92	132.318	130.232	209.748		51.7323	43.6381	90.2722
734.4	132.366	130.177	209.606		51.6931	43.621	90.3372
734.88	132.423	130.122	209.495		51.6629	43.5691	90.4832
735.36	132.447	130.112	209.404		51.6299	43.4827	90.6311
735.84	132.515	130.083	209.335		51.6046	43.4417	90.8164
736.32	132.596	130.043	209.19		51.6093	43.4131	91.0335
736.8	132.61	130.007	209.013		51.5649	43.4068	91.2958
737.28	132.65	130.029	208.889		51.5257	43.3194	91.6176
737.76	132.711	130.045	208.738		51.5054	43.2181	91.9828
738.24	132.833	130.033	208.66		51.4774	43.0791	92.3836
738.72	133.01	129.917	208.5		51.3907	43.017	92.8475
739.2	133.131	129.756	208.325		51.2999	43.0023	93.3569
739.68	133.2	129.653	208.151		51.2147	43.0087	93.8545
740.16	133.324	129.629	207.963		51.16	42.9943	94.4859
740.64	133.475	129.697	207.818		51.0973	43.0575	95.1274
741.12	133.596	129.699	207.691		51.0293	43.1587	95.7789
741.6	133.607	129.687	207.547		50.9654	43.1743	96.5497
742.08	133.554	129.695	207.426		50.9651	43.2162	97.1928
742.56	133.505	129.748	207.292		50.9471	43.1993	97.8948
743.04	133.459	129.833	207.163		50.9513	43.1222	98.6584
743.52	133.478	129.846	207.066		50.9159	43.0476	99.2719
744	133.475	129.848	206.923		50.9159	42.9979	99.9072
744.48	133.416	129.862	206.771		50.8991	42.9022	100.523
744.96	133.426	129.82	206.581		50.9162	42.8366	101.12
745.44	133.389	129.75	206.458		50.8865	42.7806	101.684
745.92	133.406	129.659	206.319		50.8134	42.7755	102.136
746.4	133.519	129.67	206.17		50.7602	42.728	102.568
746.88	133.65	129.651	206.021		50.728	42.6688	103.01
747.36	133.672	129.641	205.863		50.6709	42.6551	103.403
747.84	133.644	129.58	205.724		50.614	42.6991	103.723
748.32	133.651	129.516	205.614		50.566	42.7488	104.087
748.8	133.67	129.508	205.442		50.5077	42.8335	104.455
749.28	133.728	129.388	205.275		50.4654	42.86	104.838
749.76	133.767	129.286	205.041		50.4365	42.9394	105.173
750.24	133.781	129.106	204.882		50.382	43.0258	105.396
750.72	133.826	129.024	204.778		50.3493	43.0977	105.638
751.2	133.97	128.829	204.671		50.3206	43.171	106.022
751.68	134.042	128.687	204.488		50.2818	43.2923	106.392
752.16	134.002	128.506	204.336		50.2921	43.3596	106.588
752.64	133.996	128.344	204.132		50.2806	43.4317	106.798
753.12	134.07	128.207	203.984		50.2618	43.4407	107.072
753.6	134.06	128.106	203.804		50.244	43.4059	107.27
754.08	134.007	128.133	203.655		50.2092	43.3987	107.504
754.56	133.934	128.086	203.511		50.1966	43.2803	107.736
755.04	133.916	128.01	203.354		50.1897	43.2742	107.915
755.52	133.99	127.953	203.17		50.1664	43.273	108.047
756	134.054	127.961	203.001		50.134	43.2238	108.094
756.48	134.007	127.927	202.857		50.0964	43.1501	108.16
756.96	134.018	128.005	202.646		50.068	43.1072	108.268
757.44	134.075	128.093	202.508		50.0301	42.9474	108.36
757.92	134.121	128.109	202.374		50.0194	42.8572	108.423
758.4	134.091	128.202	202.212		50.0127	42.7383	108.519
758.88	134.105	128.234	202.082		50.0423	42.7309	108.649
759.36	134.022	128.193	201.939		50.0543	42.7683	108.767
759.84	133.994	128.14	201.822		50.0731	42.8037	108.848
760.32	134.083	128.125	201.682		50.0767	42.704	108.904
760.8	134.155	128.108	201.504		50.0672	42.6032	108.986
761.28	134.283	128.07	201.413		50.0314	42.5897	109.064
761.76	134.373	128.098	201.293		50.0023	42.5887	109.055
762.24	134.381	128.062	201.167		49.9734	42.5403	109.067
762.72	134.398	128.039	200.988		49.9651	42.5308	108.942
763.2	134.453	128.04	200.889		49.9534	42.4356	108.943
763.68	134.413	128.11	200.781		49.989	42.3227	109.039
764.16	134.442	128.201	200.618		49.9791	42.2261	109.061
764.64	134.451	128.254	200.472		49.933	42.1938	109.15
765.12	134.458	128.282	200.312		49.8818	42.1472	109.207
765.6	134.482	128.243	200.151		49.8379	42.0758	109.236
766.08	134.425	128.211	200.037		49.7807	42.0141	109.276
766.56	134.37	128.221	199.869		49.7201	41.9079	109.301
767.04	134.346	128.171	199.728		49.6849	41.8292	109.344
767.52	134.445	128.114	199.561		49.6418	41.7391	109.317
768	134.495	128.046	199.429		49.5806	41.6681	109.267
768.48	134.442	128.024	199.238		49.5761	41.5862	109.29
768.96	134.363	128.005	199.06		49.5389	41.4747	109.29
769.44	134.338	127.93	198.861		49.5397	41.4059	109.299
769.92	134.42	127.929	198.723		49.5427	41.473	109.352
770.4	134.4	127.859	198.612		49.5327	41.5358	109.406
770.88	134.269	127.793	198.479		49.5266	41.5866	109.462
771.36	134.217	127.714	198.326		49.518	41.7047	109.538
771.84	134.15	127.554	198.16		49.5198	41.7669	109.586
772.32	134.078	127.416	197.969		49.526	41.8194	109.653
772.8	134.001	127.319	197.752		49.5029	41.8782	109.694
773.28	133.983	127.216	197.575		49.4799	41.9171	109.736
773.76	134.048	127.11	197.4		49.4199	41.9532	109.761
774.24	134.138	127.052	197.235		49.375	41.9971	109.784
774.72	134.123	127.027	197.041		49.37	42.0448	109.769
775.2	134.118	126.926	196.877		49.386	42.0737	109.816
775.68	134.157	126.888	196.702		49.3597	42.0739	109.851
776.16	134.098	126.856	196.537		49.3481	42.0812	109.879
776.64	134.163	126.755	196.385		49.3308	42.1245	109.915
777.12	134.093	126.697	196.193		49.3109	42.1752	109.963
777.6	134.118	126.618	196.01		49.2835	42.1736	109.931
778.08	134.194	126.558	195.826		49.2841	42.1571	109.946
778.56	134.245	126.546	195.639		49.2753	42.0971	109.942
779.04	134.213	126.507	195.495		49.284	42.1386	109.975
779.52	134.123	126.413	195.351		49.2724	42.0992	110.028
780	134.068	126.324	195.2		49.2553	42.0242	110.053
780.48	134.041	126.328	195.099		49.2563	41.916	110.051
780.96	134.015	126.334	194.936		49.2212	41.8506	110.02
781.44	134.005	126.316	194.774		49.1781	41.8103	110.004
781.92	134.043	126.28	194.6		49.1514	41.7447	110.016
782.4	134.106	126.237	194.474		49.1273	41.7132	110.009
782.88	134.074	126.19	194.352		49.0502	41.6471	110.011
783.36	134.078	126.194	194.215		49.0282	41.6113	110.072
783.84	134.168	126.184	194.121		49.0207	41.5378	110.13
784.32	134.278	126.076	193.996		49.0093	41.4485	110.221
784.8	134.416	125.98	193.819		48.9743	41.3789	110.257
785.28	134.5	125.901	193.641		48.9627	41.2712	110.264
785.76	134.625	125.857	193.478		48.9284	41.2217	110.23
786.24	134.674	125.851	193.34		48.9039	41.2316	110.225
786.72	134.704	125.824	193.197		48.9408	41.1602	110.179
787.2	134.735	125.782	193.05		49.0011	41.1432	110.103
787.68	134.725	125.811	192.846		48.9975	41.1543	110.092
788.16	134.898	125.76	192.696		48.969	41.1184	110.069
788.64	134.959	125.707	192.551		48.9492	41.1085	110.113
789.12	135.028	125.66	192.365		48.9818	41.0292	110.14
789.6	135.083	125.633	192.223		48.9852	40.9692	110.143
790.08	135.202	125.676	192.095		49.0162	40.8813	110.12
790.56	135.298	125.754	191.92		49.0345	40.8358	110.085
791.04	135.432	125.713	191.718		49.023	40.8334	110.076
791.52	135.632	125.712	191.52		48.9924	40.7907	110.077
792	135.867	125.752	191.337		48.9613	40.7978	110.066
792.48	136.062	125.794	191.17		48.9597	40.7844	110.076
792.96	136.19	125.825	191.027		48.982	40.7327	110.082
793.44	136.302	125.862	190.843		48.9708	40.7281	110.083
793.92	136.365	125.898	190.665		48.9994	40.7249	110.119
794.4	136.496	125.876	190.51		49.0322	40.6979	110.209
794.88	136.534	125.9	190.379		49.0388	40.6969	110.3
795.36	136.583	125.891	190.156		49.0258	40.7073	110.363
795.84	136.601	125.856	189.932		49.0364	40.5947	110.388
796.32	136.613	125.76	189.755		49.0537	40.6099	110.394
796.8	136.737	125.734	189.623		49.0836	40.599	110.357
797.28	136.714	125.767	189.47		49.0882	40.6852	110.379
797.76	136.676	125.738	189.345		49.0477	40.6542	110.442
798.24	136.675	125.698	189.169		49.0087	40.6791	110.484
798.72	136.798	125.646	188.986		48.9421	40.7444	110.467
799.2	136.807	125.586	188.79		48.9003	40.7573	110.463
799.68	136.815	125.58	188.608		48.8721	40.7704	110.458
800.16	136.82	125.553	188.437		48.8049	40.798	110.446
800.64	136.845	125.582	188.229		48.7728	40.8126	110.41
801.12	136.881	125.65	188.043		48.7397	40.7818	110.391
801.6	136.889	125.645	187.86		48.6565	40.7229	110.39
802.08	136.887	125.648	187.676		48.6003	40.5896	110.423
802.56	136.845	125.61	187.544		48.5777	40.5267	110.413
803.04	136.841	125.518	187.426		48.5318	40.5083	110.407
803.52	136.878	125.402	187.237		48.4852	40.355	110.401
804	136.841	125.376	187.062		48.4403	40.2309	110.381
804.48	136.919	125.294	186.848		48.4103	40.1671	110.412
804.96	137.062	125.257	186.652		48.4094	40.1498	110.42
805.44	137.065	125.224	186.456		48.3799	40.1239	110.422
805.92	137.07	125.238	186.252		48.3417	40.1488	110.361
806.4	137.082	125.285	186.094		48.3332	40.1516	110.334
806.88	137.127	125.308	185.947		48.3456	40.1311	110.328
807.36	137.241	125.303	185.759		48.3007	40.0685	110.287
807.84	137.271	125.345	185.581		48.2895	40.0633	110.201
808.32	137.277	125.43	185.409		48.2646	40.0699	110.054
808.8	137.238	125.498	185.281		48.2245	39.9296	109.987
809.28	137.121	125.572	185.223		48.1591	39.8313	109.868
809.76	137.01	125.671	185.08		48.1427	39.5969	109.791
810.24	136.909	125.763	184.909		48.0978	39.5312	109.812
810.72	136.813	125.832	184.702		48.0851	39.5366	109.823
811.2	136.802	125.889	184.555		48.0957	39.5121	109.837
811.68	136.831	125.98	184.405		48.0699	39.5106	109.824
812.16	136.745	126.042	184.196		48.0657	39.479	109.865
812.64	136.616	126.143	184.009		48.0185	39.3298	109.906
813.12	136.423	126.181	183.79		47.9796	39.1436	109.897
813.6	136.241	126.274	183.567		47.9006	39.0731	109.889
814.08	136.16	126.284	183.409		47.8608	39.0646	109.929
814.56	136.073	126.307	183.25		47.8168	39.0185	109.964
815.04	135.939	126.366	183.114		47.7209	38.9946	109.941
815.52	135.817	126.403	182.945		47.6953	38.9469	109.953
816	135.714	126.485	182.782		47.7086	38.8537	109.957
816.48	135.699	126.454	182.646		47.691	38.788	109.983
816.96	135.621	126.469	182.52		47.6508	38.6934	109.957
817.44	135.608	126.48	182.372		47.6056	38.5725	109.946
817.92	135.625	126.522	182.208		47.5665	38.4754	109.973
818.4	135.667	126.516	182.047		47.5047	38.3486	110.007
818.88	135.679	126.535	181.864		47.4526	38.1962	109.991
819.36	135.697	126.531	181.708		47.4051	38.1677	109.971
819.84	135.72	126.567	181.419		47.3404	38.167	109.927
820.32	135.788	126.594	181.168		47.2779	38.2206	109.927
820.8	135.802	126.688	181.027		47.2358	38.2097	109.938
821.28	135.779	126.725	180.929		47.2075	38.2417	109.843
821.76	135.83	126.806	180.764		47.1726	38.256	109.863
822.24	135.816	126.788	180.554		47.1502	38.2724	109.808
822.72	135.761	126.762	180.34		47.0893	38.1822	109.754
823.2	135.737	126.757	180.135		47.038	38.1414	109.748
823.68	135.78	126.767	179.926		46.9987	38.1034	109.697
824.16	135.723	126.83	179.695		46.9676	38.0771	109.693
824.64	135.7	126.884	179.533		46.9161	38.1075	109.691
825.12	135.623	126.876	179.298		46.9097	38.0898	109.662
825.6	135.611	126.978	179.15		46.8273	38.0733	109.604
826.08	135.649	127.096	178.968		46.7364	38.1392	109.573
826.56	135.616	127.196	178.755		46.6797	38.2344	109.562
827.04	135.588	127.248	178.549		46.6423	38.2766	109.552
827.52	135.549	127.327	178.334		46.6123	38.3069	109.465
828	135.599	127.354	178.152		46.5793	38.3398	109.435
828.48	135.548	127.452	177.949		46.5649	38.2872	109.37
828.96	135.605	127.586	177.762		46.5463	38.1637	109.292
829.44	135.679	127.694	177.533		46.5665	38.175	109.292
829.92	135.758	127.688	177.294		46.5379	38.1611	109.301
830.4	135.769	127.689	177.06		46.5317	38.1627	109.249
830.88	135.771	127.699	176.831		46.5218	38.134	109.182
831.36	135.791	127.732	176.601		46.5253	38.1821	109.118
831.84	135.75	127.74	176.361		46.5141	38.2892	109.24
832.32	135.676	127.723	176.119		46.5614	38.3462	109.363
832.8	135.628	127.721	175.868		46.5472	38.395	109.456
833.28	135.631	127.727	175.577		46.5186	38.4524	109.59
833.76	135.578	127.688	175.292		46.5144	38.459	109.766
834.24	135.514	127.679	175.015		46.5128	38.4182	110.031
834.72	135.453	127.7	174.736		46.514	38.461	110.006
835.2	135.386	127.638	174.484		46.5247	38.5514	110.046
835.68	135.403	127.667	174.171		46.5332	38.6193	110.031
836.16	135.386	127.696	173.861		46.5668	38.6605	109.922
836.64	135.344	127.605	173.601		46.5697	38.7302	109.921
837.12	135.352	127.552	173.325		46.5584	38.6533	109.903
837.6	135.41	127.496	173.061		46.5387	38.6601	109.904
838.08	135.449	127.465	172.804		46.5572	38.6101	109.963
838.56	135.416	127.415	172.479		46.56	38.5555	110.043
839.04	135.362	127.364	172.18		46.5401	38.4697	109.972
839.52	135.338	127.28	171.869		46.5202	38.4676	110.004
840	135.423	127.271	171.588		46.5208	38.4638	109.959
840.48	135.44	127.198	171.318		46.5028	38.3786	109.942
840.96	135.388	127.16	171.047		46.4916	38.3427	109.962
841.44	135.366	127.195	170.752		46.4687	38.3283	109.999
841.92	135.371	127.194	170.442		46.4653	38.2336	110.021
842.4	135.406	127.123	170.207		46.4349	38.1123	110.04
842.88	135.461	127.079	169.925		46.3633	38.0533	110.078
843.36	135.479	127.041	169.652		46.3129	37.9994	110.134
843.84	135.674	127.085	169.382		46.296	37.9245	110.164
844.32	135.768	127.042	169.145		46.2241	37.8573	110.194
844.8	135.856	126.998	168.892		46.1855	37.7479	110.196
845.28	135.975	127	168.578		46.1442	37.7399	110.22
845.76	136.047	127.049	168.326		46.0907	37.8605	110.249
846.24	136.12	127.117	168.012		46.0301	37.893	110.286
846.72	136.204	127.059	167.728		45.9813	37.9012	110.29
847.2	136.244	127.04	167.455		45.9036	37.978	110.286
847.68	136.313	126.984	167.187		45.8266	38.0457	110.344
848.16	136.39	127.012	166.92		45.7946	38.0637	110.364
848.64	136.45	127.066	166.622		45.7627	38.1574	110.381
849.12	136.503	127.096	166.338		45.7186	38.2302	110.346
849.6	136.557	127.069	166.095		45.6474	38.3254	110.307
850.08	136.615	127.106	165.835		45.5783	38.4104	110.224
850.56	136.637	127.144	165.561		45.5423	38.4823	110.205
851.04	136.744	127.185	165.258		45.4991	38.5159	110.184
851.52	136.701	127.284	164.959		45.4419	38.5423	110.158
852	136.601	127.284	164.699		45.3515	38.5914	110.155
852.48	136.539	127.275	164.405		45.2782	38.6501	110.123
852.96	136.518	127.228	164.098		45.2518	38.6941	110.106
853.44	136.509	127.293	163.753		45.2133	38.7623	110.126
853.92	136.506	127.356	163.411		45.1688	38.8072	110.115
854.4	136.515	127.456	163.146		45.0997	38.8544	110.106
854.88	136.66	127.476	162.857		45.0842	38.8619	110.102
855.36	136.685	127.487	162.59		45.0807	38.8759	110.073
855.84	136.685	127.427	162.334		45.077	38.8314	110.02
856.32	136.712	127.448	162.04		45.049	38.8225	109.991
856.8	136.853	127.52	161.812		45.0291	38.8636	109.984
857.28	136.877	127.607	161.564		45.0324	38.8864	109.985
857.76	136.802	127.657	161.289		44.9903	38.8823	110.027
858.24	136.726	127.757	161.014		44.9453	38.9226	110.016
858.72	136.64	127.816	160.731		44.8938	38.9561	109.985
859.2	136.599	127.816	160.493		44.8281	38.9147	110.058
859.68	136.534	127.862	160.257		44.7756	38.8665	110.111
860.16	136.51	127.952	160.03		44.7194	38.8557	110.066
860.64	136.412	128.026	159.753		44.654	38.8057	110.088
861.12	136.386	128.083	159.519		44.5807	38.7734	110.12
861.6	136.42	128.145	159.318		44.5252	38.755	110.121
862.08	136.366	128.187	159.042		44.439	38.7456	110.142
862.56	136.438	128.192	158.761		44.3643	38.8027	110.103
863.04	136.387	128.174	158.513		44.2778	38.8645	110.163
863.52	136.294	128.219	158.292		44.2205	38.9685	110.16
864	136.242	128.257	158.06		44.1837	39.097	110.16
864.48	136.209	128.238	157.848		44.1257	39.112	110.203
864.96	135.996	128.212	157.592		44.096	39.228	110.222
865.44	135.952	128.183	157.369		44.0796	39.3759	110.272
865.92	135.858	128.129	157.153		44.0469	39.5608	110.28
866.4	135.726	128.126	156.87		44.0001	39.7498	110.304
866.88	135.531	128.123	156.625		43.9632	39.8572	110.325
867.36	135.395	128.131	156.386		43.9249	39.9713	110.318
867.84	135.016	128.056	156.149		43.9061	40.1495	110.306
868.32	134.525	128.007	155.914		43.8988	40.2766	110.406
868.8	134.214	128.013	155.635		43.8852	40.3388	110.428
869.28	133.844	128.026	155.375		43.8771	40.5079	110.442
869.76	133.507	128.007	155.103		43.9007	40.5885	110.507
870.24	132.827	127.909	154.833		43.8987	40.7185	110.564
870.72	131.981	127.876	154.599		43.8726	40.8432	110.614
871.2	131.336	127.846	154.352		43.8443	40.9947	110.648
871.68	130.581	127.82	154.117		43.806	41.2581	110.677
872.16	130.094	127.795	153.83		43.7753	41.4129	110.707
872.64	129.729	127.808	153.536		43.7586	41.465	110.708
873.12	129.422	127.888	153.188		43.7272	41.516	110.769
873.6	129.284	127.945	152.91		43.6998	41.6362	110.854
874.08	129.082	127.991	152.647		43.6348	41.7539	110.876
874.56	128.72	127.94	152.394		43.5555	41.8323	110.907
875.04	128.456	127.91	152.135		43.488	41.881	110.94
875.52	128.137	127.844	151.87		43.4317	41.9552	110.995
876	127.84	127.852	151.597		43.4161	41.9266	111.026
876.48	127.568	127.834	151.352		43.3641	41.8872	111.04
876.96	127.206	127.802	151.128		43.2796	41.9179	111.041
877.44	126.896	127.742	150.877		43.2054	41.8987	111.075
877.92	126.697	127.663	150.638		43.0954	41.7844	111.111
878.4	126.516	127.55	150.422		43.0247	41.6496	111.135
878.88	126.306	127.436	150.197		42.9548	41.4892	111.152
879.36	126.045	127.345	149.931		42.8874	41.3811	111.172
879.84	125.858	127.302	149.668		42.8154	41.3708	111.181
880.32	125.771	127.243	149.427		42.7559	41.3597	111.206
880.8	125.598	127.188	149.181		42.6987	41.3721	111.297
881.28	125.415	127.132	148.902		42.6363	41.3771	111.323
881.76	125.222	127.073	148.622		42.5689	41.3506	111.31
882.24	125.072	127.01	148.394		42.5153	41.3565	111.316
882.72	124.929	126.958	148.225		42.4386	41.3497	111.364
883.2	124.781	126.862	147.978		42.3691	41.0601	111.349
883.68	124.588	126.748	147.736		42.3293	41.1122	111.331
884.16	124.418	126.563	147.482		42.2823	41.0825	111.294
884.64	124.257	126.321	147.197		42.2134	41.2394	111.224
885.12	124.068	126.151	146.94		42.1617	41.3852	111.151
885.6	123.825	126.038	146.715		42.128	41.3941	111.146
886.08	123.58	125.938	146.491		42.096	41.5422	111.121
886.56	123.282	125.861	146.261		42.0633	41.5687	111.094
887.04	123.053	125.841	146.024		42.0119	41.6034	111.077
887.52	122.764	125.821	145.78		42.0129	41.6865	111.059
888	122.518	125.857	145.55		41.9991	41.7022	111.073
888.48	122.211	125.768	145.341		42.0489	41.7468	111.001
888.96	121.924	125.725	145.041		42.0898	41.7377	110.894
889.44	121.737	125.685	144.771		42.0448	41.6801	110.875
889.92	121.545	125.628	144.553		41.9739	41.6241	110.87
890.4	121.312	125.561	144.246		41.8977	41.7303	110.868
890.88	121.083	125.523	143.995		41.764	41.8246	110.876
891.36	120.92	125.435	143.729		41.6924	41.9639	110.85
891.84	120.714	125.311	143.488		41.6187	42.0777	110.868
892.32	120.548	125.251	143.282		41.5652	42.1704	110.911
892.8	120.296	125.181	143.061		41.4767	42.2378	110.945
893.28	120.121	125.129	142.887		41.4151	42.3116	110.929
893.76	119.859	125.055	142.647		41.4321	42.3116	110.918
894.24	119.6	125.028	142.392		41.4086	42.1024	110.894
894.72	119.395	125.039	142.14		41.356	42	110.888
895.2	119.062	125.001	141.882		41.3634	41.7668	110.904
895.68	118.82	124.949	141.675		41.3109	41.6358	110.881
896.16	118.599	124.846	141.427		41.2753	41.5367	110.896
896.64	118.451	124.806	141.195		41.2669	41.3445	110.881
897.12	118.262	124.85	140.946		41.2338	41.2212	110.918
897.6	117.976	124.761	140.661		41.1272	41.1504	110.968
898.08	117.787	124.636	140.392		41.1116	41.0961	110.991
898.56	117.546	124.579	140.141		41.0583	41.0825	110.994
899.04	117.427	124.516	139.938		41.0397	41.014	110.992
899.52	117.293	124.443	139.686		41.049	40.9197	111
900	117.064	124.375	139.473		41.0443	40.8317	111.026
900.48	116.808	124.265	139.237		41.0222	40.7541	111.049
900.96	116.643	124.218	138.973		41.0105	40.6995	111.131
901.44	116.424	124.164	138.691		41.0198	40.6227	111.175
901.92	116.276	124.15	138.403		41.0355	40.4663	111.17
902.4	116.195	124.095	138.198		40.9965	40.5352	111.17
902.88	116.126	124.085	138.007		40.9275	40.6446	111.156
903.36	115.939	124.059	137.81		40.916	40.8395	111.178
903.84	115.813	124.037	137.567		40.8872	40.9446	111.139
904.32	115.556	123.991	137.333		40.8603	41.0273	111.094
904.8	115.474	123.88	137.018		40.7705	41.0202	111.086
905.28	115.356	123.793	136.761		40.6569	41.0698	111.05
905.76	115.515	123.763	136.465		40.6429	41.1717	111.041
906.24	115.605	123.716	136.221		40.6172	41.2405	111.05
906.72	115.563	123.688	135.996		40.5462	41.1942	111.029
907.2	115.519	123.68	135.745		40.4577	41.1353	111.022
907.68	115.439	123.581	135.507		40.4269	41.0093	110.984
908.16	115.444	123.531	135.262		40.3927	40.9317	110.964
908.64	115.534	123.482	135.04		40.339	40.803	110.941
909.12	115.624	123.409	134.803		40.2651	40.7698	110.94
909.6	115.62	123.3	134.547		40.1955	40.8298	110.905
910.08	115.633	123.214	134.307		40.0954	40.8187	110.893
910.56	115.66	123.153	134.062		40.0403	40.7857	110.856
911.04	115.66	123.113	133.8		39.9663	40.796	110.8
911.52	115.466	123.093	133.621		39.8596	40.7746	110.845
912	115.239	123.081	133.448		39.7775	40.7684	110.889
912.48	115.141	123.071	133.277		39.6588	40.69	110.92
912.96	115.04	123.049	133.039		39.5975	40.5663	110.919
913.44	115.056	123.051	132.767		39.5014	40.3538	110.912
913.92	114.919	123.072	132.53		39.4395	40.1855	110.895
914.4	114.821	123.082	132.212		39.4072	40.0523	110.881
914.88	114.661	123.128	131.969		39.3509	39.6687	110.871
915.36	114.543	123.125	131.691		39.2901	39.406	110.882
915.84	114.512	123.12	131.471		39.2257	39.1579	110.879
916.32	114.43	123.025	131.217		39.1187	38.8366	110.912
916.8	114.335	123.009	130.975		39.0659	38.7124	110.953
917.28	114.266	123.007	130.693		39.0763	38.4903	110.931
917.76	114.24	123.07	130.402		39.0526	38.491	110.946
918.24	114.079	123.049	130.128		39.0364	38.4125	110.937
918.72	113.911	123.064	129.874		39.0373	38.3411	110.923
919.2	113.699	122.944	129.607		39.0929	38.2321	110.857
919.68	113.68	122.927	129.354		39.1466	38.225	110.842
920.16	113.565	122.899	129.122		39.1653	38.1883	110.787
920.64	113.557	122.9	128.881		39.2058	38.19	110.787
921.12	113.57	122.968	128.568		39.2143	38.3833	110.803
921.6	113.558	123.016	128.304		39.1926	38.4764	110.779
922.08	113.539	123.032	127.984		39.2454	38.4764	110.764
922.56	113.486	123.006	127.718		39.3047	38.6729	110.752
923.04	113.43	123.002	127.424		39.3266	38.7044	110.738
923.52	113.52	122.994	127.139		39.3631	38.5937	110.682
924	113.57	122.999	126.82		39.3806	38.4535	110.702
924.48	113.58	123.031	126.496		39.4011	38.4344	110.691
924.96	113.642	123.053	126.167		39.3778	38.3205	110.676
925.44	113.661	123.019	125.825		39.3891	37.9897	110.639
925.92	113.635	122.975	125.465		39.4198	37.9002	110.607
926.4	113.494	122.971	125.144		39.4858	37.6351	110.628
926.88	113.429	122.984	124.749		39.48	37.6638	110.632
927.36	113.313	122.96	124.357		39.4638	37.6718	110.625
927.84	113.215	122.924	123.986		39.4941	37.8043	110.619
928.32	113.021	122.844	123.65		39.5099	37.8217	110.645
928.8	112.885	122.854	123.331		39.5211	37.9111	110.624
929.28	112.745	122.745	123.044		39.5389	37.7598	110.552
929.76	112.57	122.707	122.669		39.5707	37.8438	110.543
930.24	112.446	122.72	122.235		39.5208	37.9214	110.557
930.72	112.319	122.665	121.81		39.486	38.0959	110.571
931.2	112.147	122.608	121.446		39.4721	38.1511	110.612
931.68	111.939	122.533	121.118		39.484	38.1838	110.615
932.16	111.825	122.459	120.841		39.5363	38.2084	110.626
932.64	111.766	122.336	120.518		39.5395	38.1611	110.64
933.12	111.675	122.234	120.233		39.5307	38.2104	110.605
933.6	111.567	122.112	119.89		39.5264	38.296	110.593
934.08	111.405	122.019	119.593		39.5984	38.4169	110.569
934.56	111.176	121.944	119.31		39.6042	38.4511	110.543
935.04	111.031	121.846	119.078		39.5479	38.6427	110.559
935.52	110.822	121.828	118.825		39.4961	38.7224	110.575
936	110.637	121.792	118.599		39.4401	38.8909	110.571
936.48	110.398	121.73	118.387		39.3282	38.913	110.585
936.96	110.034	121.603	118.158		39.1951	38.8656	110.596
937.44	109.526	121.478	117.914		39.1804	38.8679	110.612
937.92	109.472	121.355	117.705		39.0682	38.8926	110.596
938.4	109.457	121.218	117.538		38.9983	38.9481	110.591
938.88	109.342	121.129	117.374		38.9117	39.0021	110.567
939.36	109.212	121.043	117.22		38.8042	39.0645	110.551
939.84	109.087	120.976	117.061		38.7064	39.0699	110.555
940.32	108.907	120.924	116.91		38.7984	38.9889	110.619
940.8	108.67	120.822	116.718		38.8643	38.9526	110.613
941.28	108.518	120.716	116.453		38.895	38.8644	110.615
941.76	108.384	120.572	116.248		38.9117	38.8601	110.619
942.24	108.207	120.441	116.034		38.9109	38.785	110.641
942.72	108.06	120.323	115.821		38.9464	38.6959	110.626
943.2	107.903	120.252	115.56		38.8832	38.6292	110.602
943.68	107.814	120.249	115.35		38.8187	38.5391	110.538
944.16	107.703	120.145	115.168		38.7494	38.6471	110.502
944.64	107.579	120.055	114.984		38.6726	38.8444	110.469
945.12	107.409	120	114.802		38.5936	38.9421	110.41
945.6	107.29	119.963	114.574		38.4962	39.0438	110.397
946.08	107.222	119.949	114.373		38.4105	39.0117	110.34
946.56	107.115	119.864	114.206		38.3114	39.1544	110.29
947.04	106.999	119.746	114.001		38.1626	39.1634	110.234
947.52	106.858	119.652	113.842		38.0474	39.357	110.154
948	106.79	119.554	113.692		37.9956	39.4018	110.075
948.48	106.679	119.453	113.505		37.9245	39.3324	110.043
948.96	106.612	119.357	113.322		37.82	39.2939	110.003
949.44	106.518	119.265	113.148		37.7343	39.3214	109.941
949.92	106.446	119.178	112.967		37.656	39.4162	109.913
950.4	106.174	119.034	112.739		37.5687	39.53	109.955
950.88	105.965	118.917	112.574		37.4702	39.4924	109.938
951.36	105.803	118.828	112.373		37.4215	39.5207	109.894
951.84	105.754	118.711	112.223		37.3587	39.6442	109.815
952.32	105.657	118.586	112.062		37.3272	39.6021	109.775
952.8	105.553	118.546	111.89		37.2605	39.6705	109.722
953.28	105.486	118.435	111.692		37.1348	39.7078	109.681
953.76	105.342	118.291	111.561		37.0511	39.7381	109.665
954.24	105.199	118.137	111.443		36.9368	39.8683	109.615
954.72	104.952	118.044	111.265		36.865	40.1429	109.614
955.2	104.859	117.934	111.129		36.7806	40.4033	109.618
955.68	104.654	117.822	110.967		36.705	40.6668	109.626
956.16	104.402	117.656	110.837		36.6248	40.8721	109.628
956.64	104.265	117.507	110.691		36.5751	40.9473	109.652
957.12	104.095	117.339	110.552		36.4562	40.9928	109.672
957.6	105.352	117.141	110.386		36.3833	41.0935	109.68
958.08	105.964	117.036	110.226		36.3324	41.3443	109.655
958.56	107.051	116.989	110.051		36.264	41.5012	109.62
[truncated: 8,725 more rows]
