# Supplementary material for: Injury prevents Ras mutant cell expansion in mosaic skin
Source: Nature. 2023 Jun 21;619(7968):167–75. doi: 10.1038/s41586-023-06198-y (PMC10322723; doi:10.1038/s41586-023-06198-y)
Supplement: Supplementary file 14 — Source Data Extended Data Fig. 2 [file 41586_2023_6198_MOESM14_ESM.xlsx]

## Sheet: Extended Data Figure 2b
Data in Extended Data Figure 2b - tdTomato % at Day6 (post-tamoxifen) (Uninjured)
wild type	HrasG12V - mosaic
71.0994	79.8766
69.0911	50.9781
82.763	66.6049
Data in the table in red
HrasMosaic_female 7_ uninjured				wild-typeMosaic_male 1_ uninjured
Area1				Area1
Day6 (post-TAM)				Day6 (post-TAM)
5798.9				299.885
280.197				415.853
1944.81				454.029
3043.51				828.105
699.651				914.061
564.235				81.874
2488.4				908.298
131.815				104.203
1013.46				262.189
1060.28				1613.23
569.277				258.348
559.193				1952.97
321.974				3692.5
2023.32				1360.89
276.595				2129.69
835.788				4561.9
255.707				482.121
3298.01				1332.56
489.564				1165.2
881.167				202.644
151.263				380.558
502.769				91.238
3023.34
105.644				23492.3
395.445				62943.7
1055.48				72.8211
625.701
1752.97
296.043
455.47
156.545
308.529
128.934
333.499				Area2
85.476				Day6 (post-TAM)
154.384				1152.72
425.217				4668.74
53.542				2009.88
347.665				207.446
193.28				600.49
130.614				167.59
149.822				542.626
263.39				2613.73
127.973				331.578
173.112				1210.82
302.286				1946.73
748.392				1742.65
194.241				712.137
164.469				508.052
54.263				583.923
442.264				180.315
23.29				97.481
				362.551
39861.2				191.36
46574.8				389.202
53.8836				813.459
Area2				21033.5
Day6 (post-TAM)				65402.5
8203.5				75.6658
628.822
668.199
3951.33
7265.67
1337.84
4873.79
1454.05				Area3
203.125				Day6 (post-TAM)
259.068				2569.07
179.355				3025.5
77.552				3733.8
21.609				3086.73
368.314				403.848
135.176				645.629
128.213				1799.31
4034.16				3200.29
1116.95				786.568
542.146				3651.68
499.408				642.988
2171.7				5096.84
194.961				224.013
4437.05				1850.21
281.397				2689.12
240.1				1042.27
451.868				1798.59
150.303				1031.95
371.435				791.85
258.828				179.355
266.751				297.724
41.777
202.885				38547.3
160.147				47888.7
296.283				55.4036
167.11
145.981
455.23
201.924
327.497
374.796
74.431
60.745
60.745
90.278				Area4
204.085				Day6 (post-TAM)
467.715				1559.21
163.988				835.068
75.632				964.722
170.231				683.565
82.114				61.946
46.339				150.303
70.109				249.224
48.26				231.456
242.501				710.216
104.203				2120.8
				365.672
49107.7				1978.9
37328.3				789.929
43.1861				981.289
				409.13
Area3				985.611
Day6 (post-TAM)				129.414
6910.08				415.853
1553.45				151.503
288.36				161.587
1701.35				251.625
85.716				110.206
932.068				190.159
644.668				115.728
714.778				870.603
3130.18				902.296
276.835				198.563
156.305				274.434
208.167
356.308
1035.55
1395.7				16849
634.824				69587
235.058				80.5069
1298.46
248.263
3380.85
1966.66				Starting % tdTomato
1417.31				71.0994
354.388
219.451				wild-typeMosaic_female 6_ uninjured
572.639				Area1
621.859				Day6 (post-TAM)
611.775				1461.25
245.142				206.006
1649.97				292.922
324.615				820.422
790.649				183.196
538.064				581.042
394.004				228.335
241.3				228.335
144.54				735.426
99.641				1107.58
120.77				347.185
149.102				1765.93
519.816				317.652
274.194				594.488
555.351				216.33
447.306				2148.18
133.976				771.441
171.431				418.254
311.89				1551.05
86.196				1202.9
				4210.87
38149				595.448
48287				753.194
55.8644				533.742
				572.639
				455.47
Starting % tdTomato				300.365
50.9781				293.162
				281.397
				102.523
				144.54
				459.551
HrasMosaic_female 8_ uninjured				139.018
Area1				2596.2
Day6 (post-TAM)				753.914
562.074				537.584
1467.01				335.9
551.27				172.152
402.888				643.228
232.657				631.463
890.291				153.424
513.814				248.263
658.835				137.577
197.122				95.08
606.973				609.614
956.799
92.439
935.91				30934.2
151.743				55501.8
979.128				64.2114
201.684
1208.66				Area2
925.346				Day6 (post-TAM)
194.001				1841.33
643.228				334.459
573.119				2497.04
114.768				3424.07
1336.4				584.644
676.842				765.679
466.034				463.393
194.961				228.095
284.759				1061.48
101.802				1781.54
1359.21				791.85
1432.92				353.907
3066.56				3399.34
334.7				278.276
489.564				914.541
562.314				218.011
145.02				1081.89
1843.97				337.34
1263.17				541.906
293.642				600.97
139.018				233.137
161.347				247.783
53.062				235.538
358.71				2339.29
78.513				585.604
129.894				516.695
18.968				136.377
435.542				153.904
138.058				114.288
84.755				457.39
				542.146
				339.501
28509.5				167.11
57926.5				96.52
67.0167				143.82
Area2				27808.9
Day6 (post-TAM)				58627.1
371.195				67.8272
97.721
433.381
1688.86
615.857
261.709
212.969
136.377
4146.77
170.951
1152.72
776.244				Area3
253.786				Day6 (post-TAM)
159.186				858.357
360.87				443.465
940.472				186.558
198.803				543.826
764.479				276.115
615.857				585.364
287.64				339.261
2329.69				2856.23
709.736				268.912
250.905				351.266
501.809				885.969
290.281				191.6
1068.68				88.117
1070.37				1471.57
174.313				231.696
209.127				224.013
223.053				1203.86
1237.72				337.1
72.51				900.375
2049.25				626.901
476.359				1303.26
110.206				533.502
265.311				127.973
543.827				571.198
264.35				403.608
290.761				642.988
589.446				534.463
97.961				260.749
525.099				899.895
155.825				654.753
166.87				337.1
42.498				182.716
67.228				618.738
4477.87				881.647
176.233				302.046
				247.543
				175.993
32083.1				117.409
54352.9				274.434
62.8822				135.657
				115.248
Area3				159.666
Day6 (post-TAM)				120.29
173.112				166.389
199.283				84.995
277.556				158.226
235.058				145.741
224.734				71.31
514.775
180.315				23098.1
221.372				63337.9
190.159				73.2772
636.745
915.742				Area4
565.916				Day6 (post-TAM)
103.483				2380.59
491.965				1339.76
634.825				1582.98
2348.66				582.963
85.716				154.384
403.848				1264.37
328.937				277.075
383.44				485.002
1459.81				545.507
162.068				179.115
351.987				225.694
282.598				2297.52
1473.25				408.89
268.672				218.011
1076.37				129.654
391.363				469.155
146.941				459.551
2224.05				1846.85
89.077				356.068
140.699				115.248
80.914				437.222
143.58				194.721
359.91				101.562
83.555				72.75
81.394				122.691
72.99				257.387
117.409				147.662
119.81				292.442
91.238				1501.59
720.06				167.35
99.161				631.223
121.251				154.144
276.355				357.029
99.642				387.521
399.046				251.145
1938.33				627.381
426.418				405.529
157.025				96.04
2056.22				243.942
1290.78				105.404
39.857				194.481
46.099				869.162
				78.032
				89.077
				202.885
				161.827
26003.6				76.352
60432.4				274.674
69.9158				248.023
				79.233
				340.462
				179.595
Starting % tdTomato				65.067
66.6049				292.442
HrasMosaic_male 1_ uninjured				25024.4
Area1				61411.6
Day6 (post-TAM)				71.0486
184.637
66.988
123.652				Starting % tdTomato
114.048				69.0911
83.075
226.895				wild-type_mosaic_female8_uninijured
226.654				Area1
80.193				Day6 (post-TAM)
133.976				2305.68
96.52				1350.8
217.771				265.791
316.692				704.454
375.997				148.862
109.966				196.882
338.781				327.497
127.493				38.656
207.687				50.901
217.771				408.41
166.629				218.011
115.248				603.612
503.73				316.692
953.437				154.144
191.36				266.271
157.506				319.573
299.645				196.162
472.277				49.701
163.748				222.333
469.876				138.298
167.59				128.454
252.585				26.171
886.209				545.267
282.598				418.014
130.855				201.204
205.526				246.583
200.243				122.451
146.461				88.837
257.387				969.284
3922.28				133.736
502.77				130.134
113.087				100.842
83.555				546.228
100.602				222.813
52.822				113.327
90.758				84.515
68.188				179.835
148.862				97.241
149.102				99.882
239.14				230.496
253.065				76.832
248.023				58.825
132.295				66.508
136.617				81.394
99.401				125.572
76.832				215.13
104.684				152.944
				169.271
15689.1				78.033
70746.9
81.8489				13992.6
				72443.4
Area2				83.8117
Day6 (post-TAM)
272.033				Area2
127.493				Day6 (post-TAM)
167.11				510.453
209.847				225.694
142.139				199.043
188.719				288.84
156.065				556.072
132.055				1457.89
84.515				759.196
600.01				306.608
120.05				116.448
319.573				326.536
159.186				328.457
352.947				283.558
232.177				152.463
129.174				133.736
233.137				182.236
233.617				382.959
549.109				417.294
153.424				185.837
339.742				124.612
161.587				92.439
119.81				123.171
254.746				107.565
195.922				1238.68
211.528				120.05
168.07				394.964
357.989				343.583
495.567				163.028
532.302				162.308
717.419				151.743
315.492				782.966
865.081				192.08
501.329				745.751
215.85				89.557
503.25				232.897
328.697				171.671
194.721				110.926
236.979				151.023
40.337				98.921
29.292				100.122
53.302				159.907
111.647				383.92
116.449				69.149
402.168				103.003
182.956				142.139
427.378
236.258				13369.5
159.186				73066.5
200.484				84.5325
244.662
604.572				Area3
				Day6 (post-TAM)
14087.2				304.207
72348.8				84.755
83.7022				377.437
				391.363
Area3				600.01
Day6 (post-TAM)				777.204
984.41				246.583
381.039				101.802
178.394				157.746
409.37				428.098
250.664				55.943
435.061				55.703
170.471				151.023
160.387				146.701
324.855				458.351
326.536				98.201
686.446				203.845
446.826				608.414
646.589				332.299
588.005				151.743
221.612				151.023
1165.44				1040.35
248.263				291.722
951.276				463.153
581.282				58.104
233.377				278.996
860.999				907.818
261.709				394.965
503.25				86.196
373.115				362.551
117.169				181.035
528.7				127.733
155.105				374.796
187.998				503.97
163.748				419.215
159.426				144.06
462.913				499.408
172.152				108.525
1768.82				121.731
42.738				322.214
124.852				91.958
277.796				134.216
1122.23				139.018
187.038				109.246
371.195				308.288
787.528				203.365
252.345				76.112
1145.04				138.298
173.592				87.637
132.775				59.305
509.492				186.318
216.09				196.882
150.303				79.473
150.783				138.298
658.834				68.669
412.492				366.873
313.09				78.033
82.834				161.107
188.959				296.043
				683.805
22405.4				70.109
64030.6				595.688
74.0786				497.247
				17335
Starting % tdTomato				69101
79.8766				79.9447
				Starting point % tdTomato
				82.763

## Sheet: Extended Data Figure 2d, f
Data in Extended Data Figure 2d (UNINJURED)										Data in Extended Data Figure 2f (INJURED)
Days Post-TAM	wild type-uninjured (ratios)			Hras-mosaic-uninjured (ratios)						Days Post-TAM	wild type-injured (ratios)			Hras-mosaic-injured (ratios)
	mouse 1	mouse 2	mouse3	mouse 1	mouse 2	mouse3					mouse 1	mouse 2	mouse3	mouse 1	mouse 2	mouse3
6	1	1	1	1	1	1				6 (day3 PWI)	1	1	1	1	1	1
10	0.663705	0.913727	1.02233	1.20297	1.45377	1.2059				10 (day7 PWI)	0.994631	1.0855	1.0249	0.953292	0.956502	0.86523
17	0.8087	1.04449	0.960986	1.61371	2.11251	1.56197				17 (day14 PWI)	1.24357	1.24129	0.872992	0.758312	0.981778	0.770281
30	0.898914	1.21745	0.716778	2.81686	3.56293	2.25328				30 (day27 PWI)	1.0871	1.30186	0.922097	0.987392	1.70471	1.26262
Data in the table in red
in utero tdTomato+ clones expansion
wild-type_female6_uninjured									wild-type_female6_injured
1patch									1patch
Day6 post-TAM	Day10 post-TAM	day17 post-TAM	Day30 post-TAM						Day3 PWI	Day7 PWI	day14 PWI	day27 PWI
923.213	318.182	377.626	570.931						163.123	360.115	1044.63	479.923
	190.08	205.056	151.373						53.683	471.398	180.634	574.848
					Day10 post-TAM/Day6 post-TAM	Day17 post-TAM/Day6 post-TAM	Day30 Post-TAM/Day6 post-TAM		436.608					Day7 post-TAM/Day3 post-TAM	Day14 post-TAM/Day3 post-TAM	Day30 post-TAM/Day3 post-TAM
923.213	508.262	582.682	722.304	tdTomato increse (ratio)	0.550536	0.631146	0.782381		653.414	831.513	1225.27	1054.77	tdTomato increse (ratio)	1.27257	1.87518	1.61425
11 cells									10 cells
wild-type_female6_uninjured									wild-type_female6_injured
2patch									2patch
Day6 post-TAM	Day10 post-TAM	day17 post-TAM	Day30 post-TAM						Day3 PWI	Day7 PWI	day14 PWI	day27 PWI
211.046	89.395	355.968	390.989						605.03	506.65	599.27	456.653
1043.71	347.213	543.514	656.64
270.49	918.374	990.72	286.157											Day7 post-TAM/Day3 post-TAM	Day14 post-TAM/Day3 post-TAM	Day30 post-TAM/Day3 post-TAM
254.131	70.733	138.24	829.901						605.03	506.65	599.27	456.653	tdTomato increse (ratio)	0.837396	0.99048	0.754761
	377.395				Day10 post-TAM/Day6 post-TAM	Day17 post-TAM/Day6 post-TAM	Day30 Post-TAM/Day6 post-TAM
1779.38	1425.71	2028.44	2163.69	tdTomato increse (ratio)	0.801243	1.13997	1.21598		6 cells
16-4-3 cells
wild-type_female6_uninjured									wild-type_female6_injured
3patch									3patch
Day6 post-TAM	Day10 post-TAM	day17 post-TAM	Day30 post-TAM						Day3 PWI	Day7 PWI	day14 PWI	day27 PWI
318.643	852.941	324.403	454.349						1844.35	1506.59	218.65	137.318
244.454	85.478	810.317	976.896							286.848	1550.59	1178.5
842.342	192.384	167.27	395.827											Day7 post-TAM/Day3 post-TAM	Day14 post-TAM/Day3 post-TAM	Day30 post-TAM/Day3 post-TAM
85.478									1844.35	1793.43	1769.24	1315.81	tdTomato increse (ratio)	0.972392	0.959276	0.713429
				tdTomato increse (ratio)	Day10 post-TAM/Day6 post-TAM	Day17 post-TAM/Day6 post-TAM	Day30 Post-TAM/Day6 post-TAM
1490.92	1130.8	1301.99	1827.07		0.758461	0.873281	1.22547		25 cells
6-4-13 cells
wild-type_female6_uninjured									wild-type_female6_injured
3patch									4patch
Day6 post-TAM	Day10 post-TAM	day17 post-TAM	Day30 post-TAM						Day3 PWI	Day7 PWI	day14 PWI	day27 PWI
744.192	95.155	229.709	276.71						356.199	371.866	476.928	525.312
	310.118	209.664							58.752
				tdTomato increse (ratio)	Day10 post-TAM/Day6 post-TAM	Day17 post-TAM/Day6 post-TAM	Day30 Post-TAM/Day6 post-TAM							Day7 post-TAM/Day3 post-TAM	Day14 post-TAM/Day3 post-TAM	Day30 post-TAM/Day3 post-TAM
744.192	405.273	439.373	276.71		0.544581	0.590403	0.371826		414.951	371.866	476.928	525.312	tdTomato increse (ratio)	0.896168	1.14936	1.26596
13 cells					Avarage				5 cells					Avarage
				tdTomato increse (ratio)	Day10 post-TAM/Day6 post-TAM	Day17 post-TAM/Day6 post-TAM	Day30 Post-TAM/Day6 post-TAM							Day7 post-TAM/Day3 post-TAM	Day14 post-TAM/Day3 post-TAM	Day30 post-TAM/Day3 post-TAM
					0.663705	0.8087	0.898914						tdTomato increse (ratio)	0.994631	1.24357	1.0871
wild-type_female4(2)_uninjured									wild-type_female4(2)_injured
1patch									1patch
Day6 post-TAM	Day10 post-TAM	day17 post-TAM	Day30 post-TAM						Day3 PWI	Day7 PWI	day14 PWI	day27 PWI
699.725	648.576	964.454	1204.53						1162.37	1202.46	1583.77	1648.05
143.309									120.038
					Day10 post-TAM/Day6 post-TAM	Day17 post-TAM/Day6 post-TAM	Day30 Post-TAM/Day6 post-TAM							Day7 post-TAM/Day3 post-TAM	Day14 post-TAM/Day3 post-TAM	Day30 post-TAM/Day3 post-TAM
843.034	648.576	964.454	1204.53	tdTomato increse (ratio)	0.769336	1.14403	1.42881		1282.41	1202.46	1583.77	1648.05	tdTomato increse (ratio)	0.937658	1.235	1.28512
18 cells
wild-type_female4(2)_uninjured									wild-type_female4(2)_injured
2patch									2patch
Day6 post-TAM	Day10 post-TAM	day17 post-TAM	Day30 post-TAM						Day3 PWI	Day7 PWI	day14 PWI	day27 PWI
110.362	195.84	184.55	556.647						186.394	146.995	304.128	217.037
383.616	147.226	191.923	350.899						260.352	393.293	87.552	192.845
310.349	348.134	383.846									238.464
					Day10 post-TAM/Day6 post-TAM	Day17 post-TAM/Day6 post-TAM	Day30 Post-TAM/Day6 post-TAM							Day7 post-TAM/Day3 post-TAM	Day14 post-TAM/Day3 post-TAM	Day30 post-TAM/Day3 post-TAM
804.327	691.2	760.319	907.546	tdTomato increse (ratio)	0.859352	0.945286	1.12833		446.746	540.288	630.144	409.882	tdTomato increse (ratio)	1.20939	1.41052	0.917483
2-6-6 cells
wild-type_female4(2)_uninjured									wild-type_female4(2)_injured
3patch									3patch
Day6 post-TAM	Day10 post-TAM	day17 post-TAM	Day30 post-TAM						Day3 PWI	Day7 PWI	day14 PWI	day27 PWI
3410.15	4141.67	3798.37	4470.68						638.669	679.68	748.109	1004.54
				tdTomato increse (ratio)	Day10 post-TAM/Day6 post-TAM	Day17 post-TAM/Day6 post-TAM	Day30 Post-TAM/Day6 post-TAM							Day7 post-TAM/Day3 post-TAM	Day14 post-TAM/Day3 post-TAM	Day30 post-TAM/Day3 post-TAM
3410.15	4141.67	3798.37	4470.68		1.21451	1.11384	1.31099		638.669	679.68	748.109	1004.54	tdTomato increse (ratio)	1.06421	1.17136	1.57287
52 cells
wild-type_female4(2)_uninjured									wild-type_female4(2)_injured
4patch									4patch
Day6 post-TAM	Day10 post-TAM	day17 post-TAM	Day30 post-TAM						Day3 PWI	Day7 PWI	day14 PWI	day27 PWI
751.795	731.059	1032.88	1158.45						907.085	1243.93	1276.42	774.835
1432.4	1041.87	1096.24	889.114						366.106	524.16	807.322	566.784
			140.314						234.547	696.038	273.485	1185.87
					Day10 post-TAM/Day6 post-TAM	Day17 post-TAM/Day6 post-TAM	Day30 Post-TAM/Day6 post-TAM		142.387	383.386	599.04	1257.06
2184.19	1772.93	2129.13	2187.88	tdTomato increse (ratio)	0.811709	0.974789	1.00169		931.507	141.005	78.566
					Avarage				61.286					Day7 post-TAM/Day3 post-TAM	Day14 post-TAM/Day3 post-TAM	Day30 post-TAM/Day3 post-TAM
				tdTomato increse (ratio)	Day10 post-TAM/Day6 post-TAM	Day17 post-TAM/Day6 post-TAM	Day30 Post-TAM/Day6 post-TAM		2642.92	2988.52	3034.83	3784.55	tdTomato increse (ratio)	1.13076	1.14829	1.43196
					0.913727	1.04449	1.21745
														Avarage
														Day7 post-TAM/Day3 post-TAM	Day14 post-TAM/Day3 post-TAM	Day30 post-TAM/Day3 post-TAM
wild-type_female4_uninjured													tdTomato increse (ratio)	1.08551	1.24129	1.30186
1patch
Day6 post-TAM	Day10 post-TAM	Day17 post-TAM	Day30 Post-TAM
396.749	123.034	80.179	264.96
312.422	556.186	1187.02	438.221
369.331	812.621	386.842	1034.96
57.83	393.984		181.786
341.453
226.483					Day10 post-TAM/Day6 post-TAM	Day17 post-TAM/Day6 post-TAM	Day30 Post-TAM/Day6 post-TAM		wild-type_female3_injured
1704.27	1885.82	1654.04	1919.92	tdTomato increse (ratio)	1.10653	0.970529	1.12654		2patch
									Day3 PWI	Day7 PWI	day14 PWI	day27 PWI
									814.234	1145.09	695.808	638.438
wild-type_female4_uninjured									687.974	1568.33	487.526	803.174
2patch									1698.97	447.667	1554.74	72.115
Day6 post-TAM	Day10 post-TAM	day17 post-TAM	Day30 Post-TAM						565.862	537.984		104.602
361.728	380.16	289.613	158.976									236.16		Day10 post-TAM/Day6 post-TAM	Day17 post-TAM/Day6 post-TAM	Day30 Post-TAM/Day6 post-TAM
2282.34	1931.67	1804.72	145.843						3767.04	3699.07	2738.07	1854.49	tdTomato increse (ratio)	0.981957	0.72685	0.492293
			449.51
			95.616						wild-type_female3_injured
					Day10 post-TAM/Day6 post-TAM	Day17 post-TAM/Day6 post-TAM	Day30 Post-TAM/Day6 post-TAM		2patch
2644.07	2311.83	2094.34	849.945	tdTomato increse (ratio)	0.874347	0.792088	0.321453		Day3 PWI	Day7 PWI	day14 PWI	day27 PWI
									308.736	395.136	325.325	365.645
wild-type_female4_uninjured									373.709	399.744	246.298	263.347
3patch														Day10 post-TAM/Day6 post-TAM	Day17 post-TAM/Day6 post-TAM	Day30 Post-TAM/Day6 post-TAM
Day6 post-TAM	Day10 post-TAM	day17 post-TAM	Day30 Post-TAM						682.445	794.88	571.623	628.992	tdTomato increse (ratio)	1.16475	0.83761	0.921674
185.242	198.835	129.946	149.99
		57.37							wild-type_female3_injured
					Day10 post-TAM/Day6 post-TAM	Day17 post-TAM/Day6 post-TAM	Day30 Post-TAM/Day6 post-TAM		2patch
185.242	198.835	187.316	149.99	tdTomato increse (ratio)	1.07338	1.0112	0.809698		Day3 PWI	Day7 PWI	day14 PWI	day27 PWI
									251.366	226.253	211.046	297.907
wild-type_female4_uninjured														Day10 post-TAM/Day6 post-TAM	Day17 post-TAM/Day6 post-TAM	Day30 Post-TAM/Day6 post-TAM
3patch									251.366	226.253	211.046	297.907	tdTomato increse (ratio)	0.900094	0.839596	1.18515
Day6 post-TAM	Day10 post-TAM	day17 post-TAM	Day30 Post-TAM
671.616	912.154	675.533	278.784						wild-type_female3_injured
226.714	216.806	491.674	135.014						2patch
111.974			250.906						Day3 PWI	Day7 PWI	day14 PWI	day27 PWI
80.41									1187.25	1249.92	1291.62	1293.23
					Day10 post-TAM/Day6 post-TAM	Day17 post-TAM/Day6 post-TAM	Day30 Post-TAM/Day6 post-TAM							Day10 post-TAM/Day6 post-TAM	Day17 post-TAM/Day6 post-TAM	Day30 Post-TAM/Day6 post-TAM
1090.71	1128.96	1167.21	664.704	tdTomato increse (ratio)	1.03507	1.07013	0.609421		1187.25	1249.92	1291.62	1293.23	tdTomato increse (ratio)	1.05278	1.08791	1.08927
					Avarage									Avarage
					Day10 post-TAM/Day6 post-TAM	Day17 post-TAM/Day6 post-TAM	Day30 Post-TAM/Day6 post-TAM							Day7 post-TAM/Day3 post-TAM	Day14 post-TAM/Day3 post-TAM	Day30 post-TAM/Day3 post-TAM
				tdTomato increse (ratio)	1.02233	0.960986	0.716778						tdTomato increse (ratio)	1.0249	0.872992	0.922097
Cell number range: 2 to 53 cells
Hras_male1_uninjured										Hras_male1_injured
1patch										1patch
Day6 post-TAM	Day10 post-TAM	day17 post-TAM	Day30 Post-TAM							Day3 PWI	Day7 PWI	day14 PWI	day27 PWI
1361.43	1407.74	2270.59	2397.31							727.603	3549.31	3861.97	4610.77
597.658	754.79	1388.16	1969							358.503
193.075			3275.14							1025.28
					Day10 post-TAM/Day6 post-TAM	Day17 post-TAM/Day6 post-TAM	Day30 Post-TAM/Day6 post-TAM			260.352
2152.17	2162.53	3658.75	7641.45	tdTomato increse (ratio)	1.00482	1.70003	3.55058			887.962
															Day7 post-TAM/Day3 post-TAM	Day14 post-TAM/Day3 post-TAM	Day30 post-TAM/Day3 post-TAM
2patch										3259.7	3549.31	3861.97	4610.77	tdTomato increse (ratio)	1.08885	1.18476	1.41448
Day6 post-TAM	Day10 post-TAM	day17 post-TAM	Day30 Post-TAM
2245.25	3258.78	1175.5	12642.7							2patch
627.149	2417.82	7512.42	1883.75							Day3 PWI	Day7 PWI	day14 PWI	day27 PWI
2495.69	1072.97									566.093	269.107	319.565	336.615
					Day10 post-TAM/Day6 post-TAM	Day17 post-TAM/Day6 post-TAM	Day30 Post-TAM/Day6 post-TAM			250.214	356.199
5368.09	6749.57	8687.92	14526.5	tdTomato increse (ratio)	1.25735	1.61844	2.70608				161.51
															Day7 post-TAM/Day3 post-TAM	Day14 post-TAM/Day3 post-TAM	Day30 post-TAM/Day3 post-TAM
3patch										816.307	786.816	319.565	336.615	tdTomato increse (ratio)	0.963873	0.391476	0.412363
Day6 post-TAM	Day10 post-TAM	day17 post-TAM	Day30 Post-TAM
1392.08	2204.93	2492.93	2630.71							3patch (2 separate patches)
245.146			358.733							Day3 PWI	Day7 PWI	day14 PWI	day27 PWI
			602.496							1324.11	1186.79	282.24	433.383
					Day10 post-TAM/Day6 post-TAM	Day17 post-TAM/Day6 post-TAM	Day30 Post-TAM/Day6 post-TAM			1135.87	382.464	599.04	755.712
1637.22	2204.93	2492.93	3591.94	tdTomato increse (ratio)	1.34675	1.52266	2.19392				416.333	837.504	332.928
					Avarage								260.352
					Day10 post-TAM/Day6 post-TAM	Day17 post-TAM/Day6 post-TAM	Day30 Post-TAM/Day6 post-TAM						1010.53
				tdTomato increse (ratio)	1.20297	1.61371	2.81686								Day7 post-TAM/Day3 post-TAM	Day14 post-TAM/Day3 post-TAM	Day30 post-TAM/Day3 post-TAM
										2459.98	1985.59	1718.78	2792.91	tdTomato increse (ratio)	0.807156	0.698698	1.13534
														Average	Day7 post-TAM/Day3 post-TAM	Day14 post-TAM/Day3 post-TAM	Day30 post-TAM/Day3 post-TAM
														tdTomato increse (ratio)	0.953292	0.758312	0.987392
Hras_male2_injured										Hras_male2_injured
1patch										1patch
Day6 post-TAM	Day10 post-TAM	day17 post-TAM	Day30 Post-TAM							Day3 PWI	Day7 PWI	day14 PWI	day27 PWI
149.069	233.856	423.475	573.696							767.232	192.845	692.583	1483.09
			120.96							104.371	250.445	162.893	482.227
					Day10 post-TAM/Day6 post-TAM	Day17 post-TAM/Day6 post-TAM	Day30 Post-TAM/Day6 post-TAM				133.862
149.069	233.856	423.475	694.656	tdTomato increse (ratio)	1.56878	2.8408	4.65996				155.059
															Day7 post-TAM/Day3 post-TAM	Day14 post-TAM/Day3 post-TAM	Day30 post-TAM/Day3 post-TAM
2patch										871.603	732.211	855.476	1965.31	tdTomato increse (ratio)	0.840074	0.981497	2.25482
Day6 post-TAM	Day10 post-TAM	day17 post-TAM	Day30 Post-TAM
564.71	816.998	1344.61	3056.26							2patch
193.306	132.48	259.661	241.92							Day3 PWI	Day7 PWI	day14 PWI	day27 PWI
					Day10 post-TAM/Day6 post-TAM	Day17 post-TAM/Day6 post-TAM	Day30 Post-TAM/Day6 post-TAM			581.99	593.28	617.702	303.898
758.016	949.478	1604.28	3298.18	tdTomato increse (ratio)	1.25258	2.11641	4.35106						862.618
															Day7 post-TAM/Day3 post-TAM	Day14 post-TAM/Day3 post-TAM	Day30 post-TAM/Day3 post-TAM
3patch										581.99	593.28	617.702	1166.52	tdTomato increse (ratio)	1.0194	1.06136	2.00436
Day6 post-TAM	Day10 post-TAM	day17 post-TAM	Day30 Post-TAM		Day10 post-TAM/Day6 post-TAM	Day17 post-TAM/Day6 post-TAM	Day30 Post-TAM/Day6 post-TAM
913.075	1651.05	1789.29	2702.13	tdTomato increse (ratio)	1.80823	1.95963	2.95937			3patch
										Day3 PWI	Day7 PWI	day14 PWI	day27 PWI
										1396.22	1118.36	331.085	2853.04
4patch										826.675	524.39	1325.26	139.162
Day6 post-TAM	Day10 post-TAM	day17 post-TAM	Day30 Post-TAM							605.722	999.936	657.562	339.61
243.302	1311.9	1671.78	2074.29							122.803
292.608	179.482	182.938	2153.78												Day7 post-TAM/Day3 post-TAM	Day14 post-TAM/Day3 post-TAM	Day30 post-TAM/Day3 post-TAM
1317.43	705.715	986.803								2951.42	2642.69	2313.91	3331.82	tdTomato increse (ratio)	0.895394	0.783997	1.12888
					Day10 post-TAM/Day6 post-TAM	Day17 post-TAM/Day6 post-TAM	Day30 Post-TAM/Day6 post-TAM
1853.34	2197.09	2841.52	4228.07	tdTomato increse (ratio)	1.18548	1.53319	2.28133			4patch
										Day3 PWI	Day7 PWI	day14 PWI	day27 PWI
					Avarage					3695.39	1100.62	2159.08	911.002
					Day10 post-TAM/Day6 post-TAM	Day17 post-TAM/Day6 post-TAM	Day30 Post-TAM/Day6 post-TAM				1761.18	1906.79	1225.5
				tdTomato increse (ratio)	1.45377	2.11251	3.56293				1096.47		1235.87
													1914.85
															Day7 post-TAM/Day3 post-TAM	Day14 post-TAM/Day3 post-TAM	Day30 post-TAM/Day3 post-TAM
										3695.39	3958.27	4065.87	5287.22	tdTomato increse (ratio)	1.07114	1.10026	1.43076
														Average	Day7 post-TAM/Day3 post-TAM	Day14 post-TAM/Day3 post-TAM	Day30 post-TAM/Day3 post-TAM
														tdTomato increse (ratio)	0.956502	0.981778	1.70471
Hras_male4_uninjured										Hras_male4_injured
1patch										1patch
Day6 post-TAM	Day10 post-TAM	day17 post-TAM	Day30 Post-TAM							Day3 PWI	Day7 PWI	day14 PWI	day27 PWI
1563.72	903.399	756.634	5117.42							999.015	640.512	804.787	343.987
531.533	254.592	2487.4									93.312		1152
	111.283												76.262
	697.421														Day7 post-TAM/Day3 post-TAM	Day14 post-TAM/Day3 post-TAM	Day30 post-TAM/Day3 post-TAM
					Day10 post-TAM/Day6 post-TAM	Day17 post-TAM/Day6 post-TAM	Day30 Post-TAM/Day6 post-TAM			999.015	733.824	804.787	1572.25	tdTomato increse (ratio)	0.734548	0.80558	1.5738
2095.26	1966.69	3244.03	5117.42	tdTomato increse (ratio)	0.938641	1.54827	2.44238
										2patch
2patch										Day3 PWI	Day7 PWI	day14 PWI	day27 PWI
Day6 post-TAM	Day10 post-TAM	day17 post-TAM	Day30 Post-TAM							566.784	527.847	341.683	328.32
968.141	1614.41	708.941	1037.95									50.227
303.437	161.05	909.389	908.007												Day7 post-TAM/Day3 post-TAM	Day14 post-TAM/Day3 post-TAM	Day30 post-TAM/Day3 post-TAM
136.627	129.485	209.203	282.01							566.784	527.847	391.91	328.32	tdTomato increse (ratio)	0.931302	0.691463	0.579268
					Day10 post-TAM/Day6 post-TAM	Day17 post-TAM/Day6 post-TAM	Day30 Post-TAM/Day6 post-TAM
1408.2	1904.95	1827.53	2227.97	tdTomato increse (ratio)	1.35275	1.29777	1.58213
										3patch
3patch										Day3 PWI	Day7 PWI	day14 PWI	day27 PWI
Day6 post-TAM	Day10 post-TAM	day17 post-TAM	Day30 Post-TAM							1895.5	812.851	401.127	580.378
2608.13	3177.68	176.026	5179.62							113.587	597.658	1158.91	755.943
240.538	437.76	3746.3	552.269							377.856	496.051	548.583	2064.84
232.013	321.639	729.447	1185.18							204.134	231.552		122.342
		593.971	1309.82								271.181		712.397
					Day10 post-TAM/Day6 post-TAM	Day17 post-TAM/Day6 post-TAM	Day30 Post-TAM/Day6 post-TAM								Day7 post-TAM/Day3 post-TAM	Day14 post-TAM/Day3 post-TAM	Day30 post-TAM/Day3 post-TAM
3080.68	3937.08	5245.75	8226.9	tdTomato increse (ratio)	1.27799	1.70279	2.67048			2591.08	2409.29	2108.62	4235.9	tdTomato increse (ratio)	0.929842	0.813801	1.6348
4patch
Day6 post-TAM	Day10 post-TAM	day17 post-TAM	Day30 Post-TAM
2573.8	3228.14	364.493	1198.08											Average	Day7 post-TAM/Day3 post-TAM	Day14 post-TAM/Day3 post-TAM	Day30 post-TAM/Day3 post-TAM
		3823.03	2898.89											tdTomato increse (ratio)	0.86523	0.770281	1.26262
		67.507	1869.47
		117.965
					Day10 post-TAM/Day6 post-TAM	Day17 post-TAM/Day6 post-TAM	Day30 Post-TAM/Day6 post-TAM
2573.8	3228.14	4372.99	5966.44	tdTomato increse (ratio)	1.25423	1.69904	2.31815
					Day10 post-TAM/Day6 post-TAM	Day17 post-TAM/Day6 post-TAM	Day30 Post-TAM/Day6 post-TAM
				tdTomato increse (ratio)	1.2059	1.56197	2.25328
