# Supplementary material for: Injury prevents Ras mutant cell expansion in mosaic skin
Source: Nature. 2023 Jun 21;619(7968):167–75. doi: 10.1038/s41586-023-06198-y (PMC10322723; doi:10.1038/s41586-023-06198-y)
Supplement: Supplementary file 15 — Source Data Extended Data Fig. 3 [file 41586_2023_6198_MOESM15_ESM.xlsx]

## Sheet: Extended Figure 3c 
Data in the graph Extended Data Figure 3c and 6 days post tamoxifen Figure 3c, d
WT_U_GFP	WT_W__GFP	WT_U_TOM	WT_W_TOM		Hras_U_GFP	Hras_W_GFP	Hras_U_TOM	Hras_W_TOM
2.17877	33.7166	4.22961	30.7305		21.1025	46.9031	41.4534	28.0307
5.72941	17.6459	1.95766	26.7838		6.624	28.8399	16.4486	13.7925
9.94122	25.6791	8.84305	19.9249		5.16764	38.9499	23.5567	26.6796
	31.2516		27.6815			51.6901		17.2416
Data in the table in red
	wild type_Female 6 Uninjured							wild type_Female 6 wounded
																Hras_Female 7 Uninjured							Hras_Female 7 wounded
	Tomato	GFP			tdTomato area %	GFP area %		Tomato	GFP	tdTomato area %	GFP area %
Area1	1	1	1.55736	2.79418	64.2114	35.7886		34	19	63.828	36.172	53.2681	52.5269			Tomato	GFP			tdTomato area %	GFP area %		Tomato	GFP			tdTomato area %	GFP area %
Area2	3	1	4.09404	3.74213	73.2772	26.7228		14	14	57.38	42.62	24.3987	32.8484		Area1	15	6	34.037	10.7276	44.0697	55.9303		30	27	47.2177	74.0447	63.5356	36.4644
Area3	5	0	7.03743	0	71.0486	28.9514		9	6	61.9639	38.0361	14.5246	15.7745		Area2	22	17	50.9423	29.9223	43.1861	56.8139		17	10	23.3538	36.7557	72.7933	27.2067
			4.22961	2.17877								30.7305	33.7166		Area3	22	10	39.381	22.6575	55.8644	44.1356		9	10	13.5206	29.9088	66.565	33.435
																		41.4534	21.1025						28.0307	46.9031
	wild type_male 1 Uninjured							wild type_male 1 wound
																Hras_Female 8 Uninjured							Hras_Female 8 wounded
	Tomato	GFP			tdTomato area %	GFP area %		Tomato	GFP	tdTomato area %	GFP area %
Area1	2	0	2.74646	0	72.8211	27.1789		11	8	51.3175	48.6825	21.4352	16.433			Tomato	GFP			tdTomato area %	GFP area %		Tomato	GFP			tdTomato area %	GFP area %
Area2	1	2	1.3216	8.2189	75.6658	24.3342		15	12	37.2731	62.7269	40.2435	19.1305		Area1	14	3	20.8903	9.0955	67.0167	32.9833		10	14	14.1757	47.5274	70.5433	29.4567
Area3	1	4	1.80494	8.96934	55.4036	44.5964		9	9	48.1986	51.8014	18.6727	17.3741		Area2	8	4	12.7222	10.7765	62.8822	37.1178		13	10	19.432	30.2115	66.9	33.1
			1.95766	5.72941								26.7838	17.6459		Area3	11	0	15.7332	0	69.9158	30.0842		6	2	7.7697	8.78081	77.2231	22.7769
																		16.4486	6.624						13.7925	28.8399
								wild type_male 4 wounded
	wild type_female8															Hras_male 1 Uninjured							Hras_male 11 wounded
	Tomato	GFP			tdTomato area %	GFP %
Area1	11	3	13.1247	18.5319	83.8117	16.1883		Tomato	GFP	tdTomato area %	GFP area %					Tomato	GFP			tdTomato area %	GFP area %		Tomato	GFP			tdTomato area %	GFP area %
Area2	6	1	7.09786	6.46517	84.5325	15.4675		16	6	82.3694	17.6306	19.4247	34.0318		Area1	17	1	20.77	5.5093	81.8489	18.1511		13	16	24.8061	33.618	52.4064	47.5936
Area3	5	1	6.30663	4.82664	79.2817	20.7183		21	10	76.7472	23.2528	27.3626	43.0056		Area2	9	1	10.7524	6.1358	83.7022	16.2978		16	15	27.6551	35.5919	57.8556	42.1444
			8.84305	9.94122				11	0	84.6964	15.3036	12.9876	0		Area3	29	1	39.1476	3.85782	74.0786	25.9214		16	20	27.5775	47.6398	58.0183	41.9817
												19.9249	25.6791					23.5567	5.16764						26.6796	38.9499
								wild type_female 8 wounded															Hras_male 1 wounded
								Tomato	GFP	tdTomato area %	GFP area %												Tomato	GFP			tdTomato area %	GFP area %
								23	6	80.9211	19.0789	28.4227	31.4484										13	10	16.5127	47.0084	78.7272	21.2728
								22	6	81.8775	18.1225	26.8694	33.108										14	9	17.1713	48.7313	81.5314	18.4686
								23	5	82.8758	17.1242	27.7524	29.1985										15	10	18.0407	59.3306	83.1453	16.8547
												27.6815	31.2516												17.2416	51.6901

## Sheet: Extended Figure 3d, f, g
Data in the graph Extended Data Figure 3d
WT_U_GFP	WT_W__GFP	WT_U_TOM	WT_W_TOM	Hras_U_GFP	Hras_W_GFP	Hras_U_TOM	Hras_W_TOM
0	1.70363	0	2.22203	1.36267	2.13932	0.589727	3.44844
0	2.391	0.440533	1.38317	0	1.00705	0.497389	0.472523
1.4678	2.17814	0.333333	1.18069	0	0	0.857227	0.576147
0	1.13161	0.425081	1.49477	2.16711	3.54463	0.956259	2.8897
Data in the table in red
WT	Female 6							Female 6						Hras	female7
Uninjured	apoptosisTOM	apoptosisGFP			TOM % Area	GFP % Area	Injured	apoptosisTOM	apoptosisGFP	TOM % Area	GFP % Area			uninjured	apoptosisTOM	apoptosisGFP			TOM % Area	GFP % Area	wound	apoptosisTOM	apoptosisGFP			TOM % Area	GFP % Area
Area1	0	0	0	0	64.2114	35.7886		1	1	63.828	36.172	1.56671	2.76457		0	0	0	0	56.1156	43.8844		3	1	4.72177	2.7424	63.5356	36.4644
Area2	0	0	0	0	73.2772	26.7228		2	1	57.38	42.62	3.48554	2.34632		0	1	0	1.78794	44.0697	55.9303		3	1	4.12126	3.67557	72.7933	27.2067
Area3	0	0	0	0	71.0486	28.9514		1	0	61.9639	38.0361	1.61384	0		1	1	1.76918	2.30008	56.5233	43.4767		1	0	1.50229	0	66.565	33.435
			0	0								2.22203	1.70363				0.589727	1.36267						3.44844	2.13932
	male1							male1								female8
	0	0	0	0	72.8211	27.1789		0	1	51.3175	48.6825	0	2.05413		1	0	1.49217	0	67.0167	32.9833		1	0	1.41757	0	70.5433	29.4567
	1	0	1.3216	0	75.6658	24.3342		0	2	37.2731	62.7269	0	3.18842		0	0	0	0	62.8822	37.1178		0	1	0	3.02115	66.9	33.1
	0	0	0	0	55.4036	44.5964		2	1	48.1986	51.8014	4.1495	1.93045		0	0	0	0	69.9158	30.0842		0	0	0	0	77.2231	22.7769
			0.440533	0								1.38317	2.391				0.497389	0						0.472523	1.00705
	male 3							male14								male 1						male11
	0	0	0	0	77.8428	22.1572		0	0	82.3694	17.6306	0	0		1	0	1.22176	0	81.8489	18.1511		0	0	0	0	52.4064	47.5936
	0	1	0	4.4034	77.2903	22.7097		0	0	76.7472	23.2528	0	0		0	0	0	0	83.7022	16.2978		1	0	1.72844	0	57.8556	42.1444
	0	0	0	0	75.0886	24.9114		3	1	84.6964	15.3036	3.54206	6.53441		1	0	1.34992	0	74.0786	25.9214		0	0	0	0	58.0183	41.9817
			0	1.4678								1.18069	2.17814				0.857227	0						0.576147	0
	female 4							female 8
	0	0	0	0	76.3942	23.6058		0	1	70.5433	29.4567	0	3.39482			male4						male1
	1	0	1.27524	0	78.4164	21.5836		3	0	66.9	33.1	4.4843	0		0	1	0	3.10983	67.8439	32.1561		3	1	3.81063	4.70084	78.7272	21.2728
	0	0	0	0	79.5675	20.4325		0	0	77.2231	22.7769	0	0		0	1	0	3.39149	70.5144	29.4856		2	0	2.45304	0	81.5314	18.4686
			0.425081	0								1.49477	1.13161		2	0	2.86878	0	69.7161	30.2839		2	1	2.40543	5.93306	83.1453	16.8547
																	0.956259	2.16711						2.8897	3.54463
Data in the graph Extended Data Figure 3f g
wild-type mosaic
days post-tamoxifen	wild-type_tdTomato-_uninjured				wild-type_tdTomato+_uninjured					days post-tamoxifen	wild-type_tdTomato-_injured				wild-type_tdTomato+_injured
6	0	0	0	1.4678	0.425081	0	0.440533	0		6	1.70363	1.13161	2.391	2.17814	2.22203	1.49477	1.38317	1.18069
10	0	1.00957	2.1549	0	0	0.497642	0.593302	0.432163		10	0	0	1.44312	5.05412	1.05687	0.764694	0.585574	3.1526
17	0	0	0	0	0	0	0	0		17	0	0	0	0	0	0	0	1.10908
30	0	0	0	0	0	0.422098	0	0		30	0	0	0	0	0	0.356869	0	0.428841
Hras-mosaic
days post-tamoxifen	wild-type_tdTomato-_uninjured				Hras_tdTomato+_uninjured					days post-tamoxifen	wild-type_tdTomato-_injured				Hras_tdTomato+_injured
6	1.36267	0	0	2.16711	0.589727	0.497389	0.857227	0.956259		6	2.13932	1.00705	3.54463	0	3.44844	0.472523	2.8897	0.576147
10	2.76538	0	0	0	0.57388	0	0.381473	0.461864		10	0	0	0	2.26346	0	0.967122	1.26012	1.17942
17	0	0	0	1.69854	0	0	0	0.414721		17	0	0	0	0	0	0	0	0
30	0	1.69358	0	0	0	0.415018	0	0.378029		30	0	0	0	1.13908	0	0	0	0.47123
Data in the table in red
Day10 post-Tam - Day7 PWI
Hras_female 7_ uninjured							Hras_male 11_injured
TOM	GFP	TOM % Area	GFP % Area						TOM % Area	GFP % Area
0	2	66.1614	33.8386	0	5.91041		0	0	63.2247	36.7753	0	0
1	1	58.0842	41.9158	1.72164	2.38573		0	0	72.8406	27.1594	0	0
0	0	67.1025	32.8975	0	0		0	0	66.8219	33.1781	0	0
				0.57388	2.76538						0	0
Hras_uninjured_Female 8							Hras_uninjured_Female 8
0	0	73.8253	26.1747	0	0		2	0	68.9331	31.0669	2.90137	0
0	0	71.3286	28.6714	0	0		0	0	68.7672	31.2328	0	0
0	0	78.1211	21.8789	0	0		0	0	77.0686	22.9314	0	0
				0	0						0.967122	0
Hras_uninjured_male 1							Hras_uninjured_male 1
1	0	87.3806	12.6194	1.14442	0		0	0	77.5686	22.4314	0	0
0	0	93.1669	6.83305	0	0		0	0	85.3839	14.6161	0	0
0	0	84.9183	15.0817	0	0		3	0	79.3572	20.6428	3.78037	0
				0.381473	0						1.26012	0
Hras_uninjured_male 4							Hras_female 7_injured
0	0	78.9706	21.0294	0	0		1	2	53.0069	46.9931	1.88655	4.25595
1	0	72.1714	27.8286	1.38559	0		1	1	60.5436	39.4564	1.6517	2.53444
0	0	74.7189	25.2811	0	0		0	0	62.7703	37.2297	0	0
				0.461864	0						1.17942	2.26346
wild-type_female4_uninjured							wild-type_male 1_injured
TOM	GFP	TOM % Area	GFP % Area						TOM % Area	GFP % Area
0	0	74.3053	25.6947	0	0		1	0	56.9242	43.0758	1.75672	0
0	0	76.9444	23.0556	0	0		0	0	42.7183	57.2817	0	0
0	0	84.4078	15.5922	0	0		0	2	53.8039	46.1961	0	4.32937
				0	0						0.585574	1.44312
wild-type_male 3_ uninjured							wild-type_female 6_injured
0	0	77.8036	22.1964	0	0		1	0	64.3311	35.6689	1.55446	0
0	0	80.3286	19.6714	0	0		0	0	58.5739	41.4261	0	0
1	0	77.1314	22.8686	1.29649	0		1	0	61.8758	38.1242	1.61614	0
0	0	84.7186	15.2814	0	0						1.05687	0
				0.432163	0		wild-type_female 8_injured
wild-type_male 1_ uninjured							2	0	87.1808	12.8192	2.29408	0
0	0	76.7331	23.2669	0	0		0	0	80.8422	19.1578	0	0
0	0	78.3258	21.6742	0	0		0	0	86.7356	13.2644	0	0
1	0	56.1828	43.8172	1.7799	0						0.764694	0
0	1	84.5314	15.4686	0	6.4647
				0.593302	2.1549		wild-type_male 14_injured
wild-type_female 6_ uninjured							2	0	77.6925	22.3075	2.57425	0
0	0	69.56	30.44	0	0		5	2	86.8094	13.1906	5.75974	15.1624
1	1	66.9825	33.0175	1.49293	3.0287		1	0	88.9833	11.0167	1.12381	0
0	0	73.1958	26.8042	0	0						3.1526	5.05412
0	0	73.4583	26.5417	0	0
				0.497642	1.00957
Day17 post-Tam - Day14 PWI
Hras
female7
Tom	GFP	TOM % Area	GFP % Area					female7		TOM % Area	GFP % Area
0	0	69.4867	30.5133	0	0			0	0	68.4639	31.5361	0	0
0	0	59.8653	40.1347	0	0			0	0	76.9864	23.0136	0	0
0	0	70.6617	29.3383	0	0			0	0	73.7417	26.2583	0	0
				0	0							0	0
female8								female8
0	0	78.9042	21.0958	0	0			0	0	70.5642	29.4358	0	0
0	0	78.0805	21.9195	0	0			0	0	73.0836	26.9164	0	0
0	0	78.1981	21.8019	0	0			0	0	81.3633	18.6367	0	0
				0	0							0	0
male1								male1
0	0	92.3942	7.60583	0	0			0	0	78.4039	21.5961	0	0
0	0	95.5453	4.45472	0	0			0	0	85.5822	14.4178	0	0
0	0	87.9689	12.0311	0	0			0	0	83.3569	16.6431	0	0
				0	0							0	0
								male11
male4								0	0	54.54	45.46	0	0
1	1	80.3753	19.6247	1.24416	5.09561			0	0	62.2189	37.7811	0	0
0	0	79.3672	20.6328	0	0			0	0	65.9983	34.0017	0	0
0	0	75.3808	24.6192	0	0							0	0
				0.414721	1.69854
wild type
female4		TOM % Area	GFP % Area					male14		TOM % Area	GFP % Area
0	0	79.7503	20.2497	0	0			0	0	80.6928	19.3072	0	0
0	0	80.3586	19.6414	0	0			2	0	90.6114	9.38861	2.20723	0
0	0	86.0936	13.9064	0	0			1	0	89.2844	10.7156	1.12002	0
				0	0							1.10908	0
male3								female8
0	0	80.2861	19.7139	0	0			0	0	89.4858	10.5142	0	0
0	0	82.4503	17.5497	0	0			0	0	86.0153	13.9847	0	0
0	0	77.8889	22.1111	0	0			0	0	92.2294	7.77056	0	0
0	0	84.9056	15.0944	0	0							0	0
				0	0
male1								male 1
0	0	75.0825	24.9175	0	0			0	0	52.6358	47.3642	0	0
0	0	75.1233	24.8767	0	0			0	0	45.2686	54.7314	0	0
0	0	62.4322	37.5678	0	0			0	0	57.4136	42.5864	0	0
0	0	83.9897	16.0103	0	0							0	0
				0	0
female 6								female6
0	0	70.5428	29.4572	0	0			0	0	70.6469	29.3531	0	0
0	0	71.1864	28.8136	0	0			0	0	61.6722	38.3278	0	0
0	0	77.775	22.225	0	0			0	0	67.0133	32.9867	0	0
0	0	71.6167	28.3833	0	0							0	0
				0	0
Day 33 post-TAM - Day 30 PWI
Hras_uninjured_Female 8		TOM % Area	GFP % Area				Hras_wound_male 11		TOM % Area	GFP % Area
0	0	83.6661	16.3339	0	0		0	0	63.3714	36.6286	0	0
1	1	80.3178	19.6822	1.24505	5.08073		0	0	68.5272	31.4728	0	0
0	0	84.5756	15.4244	0	0		1	1	70.7367	29.2633	1.41369	3.41725
				0.415018	1.69358						0.471231	1.13908
Hras_uninjured_male 1							Hras_wound_female7
0	0	96.1839	3.81611	0	0		0	0	73.7206	26.2794	0	0
0	0	98.1511	1.84889	0	0		0	0	80.0286	19.9714	0	0
0	0	95.9706	4.02944	0	0		0	0	78.7767	21.2233	0	0
				0	0						0	0
Hras_uninjured_male 4							Hras_wound_male 1
0	0	86.4706	13.5294	0	0		0	0	85.2978	14.7022	0	0
1	0	88.1767	11.8233	1.13409	0		0	0	93.1658	6.83417	0	0
0	0	89.9217	10.0783	0	0		0	0	84.0281	15.9719	0	0
				0.378029	0						0	0
Hras_uninjured_Female 7							Hras_wound_Female 8
0	0	81.5186	18.4814	0	0		0	0	76.7981	23.2019	0	0
0	0	73.2569	26.7431	0	0		0	0	76.4064	23.5936	0	0
0	0	77.3175	22.6825	0	0		0	0	85.6444	14.3556	0	0
				0	0						0	0
wildtype_uninjured_female4							wildtype_wound_male14
0	0	82.4761	17.5239	0	0		1	0	77.7289	22.2711	1.28652	0
0	0	83.0442	16.9558	0	0		0	0	81.3575	18.6425	0	0
0	0	88.3908	11.6092	0	0		0	0	93.2881	6.71194	0	0
				0	0						0.428841	0
wildtype_uninjured_male3							wildtype_wound_female6
0	0	80.0828	19.9172	0	0		0	0	73.2472	26.7528	0	0
0	0	82.0092	17.9908	0	0		0	0	68.2994	31.7006	0	0
0	0	74.6961	25.3039	0	0		0	0	71.2155	28.7845	0	0
				0	0						0	0
wildtype_uninjured_female6							wildtype_wound_female8
0	0	74.6583	25.3417	0	0		1	0	93.405	6.595	1.07061	0
0	0	77.48	22.52	0	0		0	0	89.1278	10.8722	0	0
1	0	78.9706	21.0294	1.26629	0		0	0	94.6394	5.36055	0	0
				0.422098	0						0.356869	0
wildtype_uninjured_male1							wildtype_wound_male1
0	0	80.7986	19.2014	0	0		0	0	61.3192	38.6808	0	0
0	0	80.9736	19.0264	0	0		0	0	49.7178	50.2822	0	0
0	0	64.5958	35.4042	0	0		0	0	58.2889	41.7111	0	0
				0	0						0	0

## Sheet: Extended Data Figure 3e
Graph in the manuscript Extended Data Figure 3e
WT_U_GFP	WT_W__GFP	WT_U_TOM	WT_W_TOM	Hras_U_GFP	Hras_W_GFP	Hras_U_TOM	Hras_W_TOM
0	1.16548	0.89133	1.75682	0	4.58035	1.88867	3.28281
1.12389	2.48442	0.822171	3.17131	1.46938	3.22535	1.63697	4.39997
0.689054	2.43559	1.2646	4.36318	0	2.40144	2.30411	3.64027
Data in the table in red
Hras_female3_uninjured				Hras_male2_uninjured				Hras_female10_uninjured				Hras_female3_wound				Hras_male2_wound				Hras_female10_uninjured
2067.55	420.832	1165.61		201.171	601.11	1337.57		931.341	298.614	672.481		2653.68	2160.19	855.902		1647.46	1886.54	112.234		4145.09	6068.23	310.447		Hras_female3_uninjured
577.628	2160.19	1118.83		240	334.299	1802.22		464.839	145.516	225.208		3153.28	101.695	801.726		147.92	612.204	288.629		2935.47	5285.74	730.355		CC3
121.849	198.583	447.458		54.545	92.45	970.725		490.355	73.22	111.495		1557.04	3890.3	263.667		354.453	66.564	413.806		883.082	492.759	1273.41		tom	gfp			% tdTomato Area	% GFP area			tom	gfp			% tdTomato Area	% GFP area
286.965	619.785	181.942		109.461	445.979	522.158		1914.82	1178.74	160.123		1052.64	4959.02	303.051		606.657	2208.08	82.835		242.959	298.059	182.126		2	0	3.04511	0	65.679	34.321			1	2	1.46778	6.27554	68.1302	31.8698
1838.46	773.252	495.347		162.712	207.643	592.605		346.503	347.057	423.976		97.812	45.67	151.433		222.435	151.618	141.448		255.347	517.165	985.887		1	0	1.30378	0	76.7003	23.2997			3	2	4.96626	5.05148	60.4077	39.5923
199.507	727.951	906.935		1048.75	177.874	138.305		1302.99	218.367	1136.03		543.791	556.549	70.817		1978.24	298.983	240.555		101.325	274.577	175.285		1	0	1.31712	0	75.923	24.077			2	1	3.41439	2.41404	58.5757	41.4243
90.971	1061.14	1047.83		135.717	540.278	89.307		302.311	185.085	131.834		201.726	51.772	2010.97		1464.04	921.357	203.76		4953.47	640.494	456.333				1.88867	0							3.28281	4.58035
219.661	1758.21	335.963		242.404	447.088	124.992		604.253	1204.81	1320.56		1061.88	289.553	94.114		989.955	481.48	63.051		333.005	172.697	117.781
1669.28	140.154	119.261		2077.91	769.554	187.119		155.501	554.885	3001.3		891.033	663.421	519.754		193.22	100.401	165.67		453.375	408.444	196.734		Hras_male2_uninjured
331.526	475.193	554.145		1546.32	417.504	517.905		90.786	260.339	583.729		49.368	188.413	115.562		416.58	150.324	2231.74		206.718	532.327	660.278		CC3
259.23	589.646	183.236		154.761	106.317	166.965		122.589	446.534	117.966		542.682	231.495	117.596		269.214	198.398	176.395		1267.49	409.923	196.549		tom	gfp			% tdTomato Area	% GFP area			tom	gfp			% tdTomato Area	% GFP area
683.39	323.39	210.046		246.287	248.875	128.69		180.093	933.376	3452.64		259.969	312.296	181.202		117.227	307.859	280.678		829.831	402.527	89.492		2	0	2.39933	0	83.3565	16.6435			2	1	2.66106	4.02544	75.158	24.842
2356.55	816.333	160.863		100.77	783.976	438.398		266.441	1415.78	597.782		86.533	105.948	477.782		618.49	647.705	369.06		141.633	59.168	144.962		0	1	0	4.40814	77.3147	22.6853			6	0	6.89378	0	87.035	12.965
3349.09	144.222	157.905		96.518	173.436	199.322		151.433	176.21	717.597		1706.26	199.322	265.886		187.119	98.367	113.529		175.84	126.287	865.517		2	0	2.51157	0	79.6314	20.3686			3	1	3.64508	5.6506	82.3028	17.6972
1839.2	361.849	303.051		77.288	60.647	301.572		428.783	250.909	195.254		708.722	1630.45	1830.88		133.128	1352.36	148.475		444.5	444.5	617.566				1.63697	1.46938							4.39997	3.22535
261.264	1329.8	233.714		104.468	387.735	1221.08		247.211	188.413	714.084		99.291	2273.16	762.158		1428.72	323.945	707.427		358.706	74.7	357.597
144.962	2421.82	343.174		347.242	1109.77	80.431		877.905	918.584	189.707		62.311	626.441	1555.56		495.532	337.997	339.291		894.361	481.85	175.84		Hras_female10_uninjured
661.018	184.715	1869.34		469.091	256.641	3818.18		1101.63	1767.46	434.33		212.635	67.119	183.975		190.632	438.398	156.61		41.418	77.473	85.978		CC3
342.065	264.592	265.331		360.185	159.569	396.056		152.173	1142.31	112.049		740.524	3822.44	507.181		212.82	115.008	105.208		411.587	632.173	240.555		tom	gfp			% tdTomato Area	% GFP area			tom	gfp			% tdTomato Area	% GFP area
1915.75	169.368	256.087		879.754	177.504	218.182		930.602	2139.48	123.698		484.438	2243.76	171.032		522.342	197.288	56.579		4937.39	151.988	244.808		2	0	2.63191	0	75.9906	24.0094			2	0	3.43694	0	58.1913	41.8087
177.874	313.406	371.649		94.114	89.492	106.502		234.453	704.654	305.64		59.168	371.464	242.774		75.069	93.375	433.036		363.698	80.062	211.526		2	0	2.95511	0	67.6793	32.3207			2	2	2.76859	7.20432	72.2389	27.7611
600.925	288.259	838.521		1891.53	169.368	307.304		941.696	169.553	209.862		998.09	218.552	240		139.045	109.646	156.98		876.796	73.59	192.481		1	0	1.32531	0	75.4541	24.5459			3	0	4.19278	0	71.5516	28.4484
1352.36	181.202	144.037		110.57	672.296	96.703		519.939	203.02	120.555		183.975	114.083	220.771		277.35	108.536	1015.47		147.55	316.734	101.51				2.30411	0							3.4661	2.40144
1320.19	227.242	57.504		119.261	694.854	65.27		333.005	976.457	168.629		519.199	251.279	528.999		84.684		54.915		608.876	631.434	236.857
1069.09	202.835	163.082		133.683	552.111	151.618		1463.48	629.03	558.953		836.488	174.176	746.626		286.225		58.428		1063.17	53.436	1895.78
313.036	453.19	479.076		281.972	179.723	51.772		238.706	192.481	201.911		255.532	41.233	2302.19		143.667		47.704		468.167	132.573	55.655
287.15	140.894	508.845		237.596	84.684	140.709		85.609	245.362	1757.47		414.916	205.424	1141.57		139.599		95.778		721.295	133.313	262.003
1285.98	239.076	176.21		61.942	445.609	157.165		54.915	54.546	325.424		115.378	160.678	1230.88		235.193		257.381		297.689	132.758	1241.97
679.323	260.709	309.153		73.22	98.182	202.465		269.584	183.791	252.019		72.851	362.404	936.518		381.818		223.359		56.949	132.019	141.633
626.256	94.484	214.854		74.885	103.729	115.008		114.083	263.667	131.094		169.923	283.821	1026.75		320.062		1330.91		102.065	76.918	336.888
160.493	221.695	68.228		142.188	183.975	381.634		157.535	238.891	133.128		457.812	492.943	276.61		3178.62		395.686		599.446	86.903	1088.32
194.145	147.55	452.265		124.623	510.694	162.712		88.937	482.774	228.351		467.242	401.788	884.007		245.732		165.855		359.63	93.005	226.133
418.983	210.971	282.712		869.4	1035.26	151.618		736.087	194.145	144.407		229.091	518.829	329.122		74.33		84.499		511.433	134.792	306.934
669.523	42.157	200.247		116.672	351.865	893.067		4452.21	540.648	156.056		2150.02	256.641	67.673		418.244		252.758		290.663	96.518	185.64
385.701	68.968	493.498		68.968	155.871	70.077			209.492	234.823		374.792	383.113	252.943		136.271		151.063		277.535	161.788	312.481
136.826	79.507	120.185		111.68	148.844	122.404			93.559	182.126		338.367	637.165	92.82		161.972		61.202		212.08	306.01	436.549
188.968	663.791	412.697		102.065	466.133	211.341			284.191	312.851		50.663	513.837	276.98		88.567		101.88		146.811	102.065	53.436
54.73	364.808	131.834		39.569	693.19	106.872		20752.8	56.21	172.881		84.13	140.339	411.587		191.741		146.996		252.573	93.005	1203.14
137.566	127.581	156.425		69.707	287.519	54.73		65683.2	78.398	317.103		298.613	64.345	1099.79		492.204		105.578		263.113	48.629	354.638
390.694	67.119	147.365		93.559	153.837	79.692		75.9906	264.777	164.746		260.709	2385.21	469.646		149.584		776.21		151.618	110.016	290.293
	55.1	392.912		161.603	166.78	107.797			17.196	51.402		1052.27	1242.71	524.376		348.721		350.016		381.818	366.102	405.301
29665.7	310.447	137.381		259.045	105.948	175.655			395.871	101.51		416.21	582.99	192.481		90.601		299.538		935.224	230.016	87.088
56770.3	100.031	345.208		129.985	142.743	95.039			93.375	181.757		183.236		2152.24		261.079		110.755		200.617	2536.09	730.91
65.679	166.78	1184.65		53.621	121.849	68.228			452.266	285.671		101.325		119.076		798.583		210.231		2368.94	75.994	150.139
	170.478	301.942		178.798	558.398	72.296			166.965	96.333		222.804		328.197		340.216		51.772		467.427	240.74	1317.97
		270.324		57.874	144.592	121.849			283.822			211.341		182.681		173.621		92.82				308.783
	20139.3	81.171		72.481	131.834	84.499			872.913	21216.5		111.495		275.686		43.451		121.664				91.525
	66296.7	197.473			63.606				205.239	65219.5		156.61		435.255				79.692				434.7
	76.7003	158.829		14386	464.469	17605.8			144.777	75.4541		152.173		1334.98		21472.4	11206.4	269.954		36137.8	23995.6	616.457
		65.455		72050	267.18	68830.2			160.863			110.94		215.593		64963.6	75229.6	383.483		50298.2	62440.4	90.231
		251.464		83.3565	149.399	79.6314			38.089			202.835		266.996		75.158	87.035	149.954		58.1913	72.2389	195.069
		131.649			98.182				580.031			123.143		283.267				55.47				381.079
		439.507			324.315				585.948					477.412				141.448				73.035
		408.814			101.51				413.252			27547	34222	127.026				72.111				426.379
		105.763			47.149				208.197			58889	52214	202.65				140.339				1052.45
		85.609			77.288				108.906			68.1302	60.4077	249.245				100.955				92.45
		168.629			90.601				158.274					803.206				33.652				130.355
					102.804				134.792			86436		535.655				53.066				88.197
		20811.2			257.566				57.134					407.335				66.379				107.427
		65624.8			115.193				39.014					373.868				22.003				211.895
		75.923			88.752				593.159					1061.14				117.596				113.159
					79.507				67.673					287.704				61.202				243.698
					144.037				87.458					122.958
					159.199				1036.37					117.966				15296.8
					87.273				87.458					97.812				71139.2				24589.7
					131.464				1036.37					75.254				82.3028				61846.3
					126.657									94.484								71.5516
					66.564				27936.7					209.307
					205.794				58499.3					75.254
					162.157				67.6793					157.905
					98.367
					151.618									35805.5
														50630.5
					19608.3									58.5757
					66827.7
					77.3147
wildtype_14_uninjured				wildtype_8_uninjured				wild type_male4_uninjured					wildtype_14_wound					wildtype_8_wound					wild type_male4_wound
1413.01	2599.14	477.412		3907.86	2514.64	2636.3		2296.27	3021.27	1829.22			1729.18	3059.73	1006.6			137.566	399.939	562.836			277.165	1307.8	117.596		wild type_14_uninjured										wild type_14_wound
147.18	938.922	153.837		337.628	1145.64	859.6		921.911	4175.6	1451.46			2660.71	2910.14	277.165			462.435	256.456	485.917			702.435	1697.57	529.739		CC3
761.973	355.193	489.8		554.885	368.876	1143.05		858.676	1028.78	410.108			0	945.949	425.455			309.708	152.912	1558.15			496.272	94.669	52.512		tom	gfp			% tdTomato Area	% GFP area					tom	gfp			% tdTomato Area	% GFP area
93.005	537.319	1089.06		267.735	210.231	63.975		102.62	259.23	401.603			1598.46	348.352	116.117			237.597	354.823	145.886			100.955	343.914	297.874		1	0	1.35902	0	73.5825	26.4175					0	0	0	0	53.4184	46.5816
1596.61	182.866	215.593		877.721	629.215	667.489		639.939	1307.06	198.398			299.908	1507.67	442.651			174.915	61.202	4948.11			39.938	199.322	1633.22		0	0	0	0	75.0072	24.9928					1	1	1.40057	3.49644	71.3995	28.6005
1583.48	165.67	198.952		149.584	832.05	70.077		372.573	350.94	383.668			1301.88	466.503	1248.44			709.646	108.167	681.172			100.77	156.056	130.909		1	0	1.31497	0	76.0472	23.9528					3	0	3.61392	0	83.0123	16.9877
920.987	154.207	327.088		625.517	344.654	142.928		123.328	427.674	709.276			5522.22	163.821	506.441			308.783	266.071	286.04			370.909	198.398	122.958				0.89133	0									1.6715	1.16548
252.019	925.425	969.431		391.618	787.489	130.724		88.752	1585.52	400.863			576.148	107.612	575.039			36.056	647.89	536.765			279.754	174.361	99.846
416.21	117.412	241.849		326.718	161.418	282.897		308.043	191.556	68.783			927.458	547.304	159.384			264.962	852.574	428.968			622.928	128.136	173.806
240	1344.41	246.472		384.777	342.99	225.578		71.002	415.655	351.495			3654.92	398.09	150.509			421.017	159.754	835.194			567.828	170.108	111.68		wild type_8_uninjured										wild type_8_uninjured
996.426	295.84	283.637		546.934	147.55	529.739		479.076	144.962	1247.89			1200.19	129.8	238.151			1585.15	134.053	119.815			338.367	84.314	545.27		CC3
694.115	742.558	346.872		355.748	208.382	727.767		1301.88	960.001	337.073			142.188	301.017	322.096			460.771	220.401	735.532			209.307	614.608	367.211		tom	gfp			% tdTomato Area	% GFP area					tom	gfp			% tdTomato Area	% GFP area
309.338	460.956	1694.98		89.677	172.697	1224.59		633.837	1779.29	2276.67			2373.38	55.1	517.165			639.754	127.211	168.444			441.356	550.447	83.02		1	0	1.24744	0	80.1645	19.8355					2	1	2.76034	3.63039	72.4547	27.5453
1108.66	172.142	470.57		1089.43	1659.48	619.785		644.376	160.123	206.163			1615.1	230.201	164.376			754.577	220.216	206.718			708.167	171.402	80.247		0	1	0	3.37166	70.341	29.659					2	1	2.70849	3.82289	73.8418	26.1582
979.23	439.137	149.399		252.573	372.759	761.603		180.647	201.356	300.647			992.913	167.704	219.291			685.794	345.024	152.912			330.601	416.58	2549.22		1	0	1.21908	0	82.0292	17.9708					3	0	4.04511	0	74.1637	25.8363
536.025	653.991	779.723		161.788	1258.43	367.581		539.538	510.139	2146.32			1264.16	367.027	178.798			167.704	230.385	162.342			209.492	149.584	192.481				0.822171	1.12389									3.17131	2.48443
1400.06	878.275	321.911		224.469	113.898	208.013		237.781	114.638	125.362			60.832	761.049	859.045			275.501	127.396	229.276			318.583	1142.87	191.741
844.438	338.367	143.482		122.034	204.499	300.648		1649.49	2727.46	398.09			1584.04	142.188	215.593			196.734	567.458	1454.61			71.187	117.227	128.875
1082.96	725.363	163.082		475.378	563.575	259.6		375.532	1614.18	324.869			421.572	833.345	309.338			576.518	130.539	839.816			356.857	1378.98	119.445		wild type_4_uninjured										wild type_4_uninjured
723.699	1033.41	798.583		461.695	142.558	205.609		434.145	1464.41	229.831			114.823	587.058	239.446			286.595	269.769	181.387			909.153	628.66	2040.19		CC3
249.06	909.893	674.33		107.797	536.58	93.375		3102.99	826.503	709.461			225.393	156.98	61.387			345.208	53.991	177.504			257.381	352.789	549.523		tom	gfp			% tdTomato Area	% GFP area					tom	gfp			% tdTomato Area	% GFP area
495.162	241.11	571.896		182.866	231.125	194.885		960.371	163.082	481.48			399.939	173.251	351.68			200.247	419.538	129.615			870.694	495.717	3361.85		1	0	1.85673	0	53.858	46.142					2	1	2.91301	3.19056	68.6575	31.3425
408.629	277.165	109.091		247.766	480.185	180.647		639.754	713.529	145.886			461.141	232.604	250.724			171.587	142.743	137.566			1912.05	195.439	1107.92		1	1	1.93706	2.06716	51.6245	48.3755					5	0	6.21381	0	80.4659	19.5341
267.18	284.746	397.35		195.624	357.227	351.68		926.164	172.881	2052.57			845.733	92.45	567.273			165.67	751.434	146.256			647.52	996.796	335.224		0	0	0	0	72.2274	77.1964					3	1	3.96271	4.11621	75.7058	24.2942
624.038	832.605	966.287		163.452	1737.69	378.86		516.056	609.615	265.886			254.237	179.908	228.167			249.06	328.567	85.424			365.732	69.153	279.199				1.2646	0.689054									4.36318	2.43559
415.84	210.601	288.999		211.341	3253.13	217.073		759.939	470.201	249.615			97.997	150.509	143.482			318.028	160.123	47.519			74.145	1686.66	210.231
842.035	94.484	1225.15		867.551	739.785	153.837		994.947	1381.57	321.171			889.554	173.251	299.538			252.758	332.635	241.11			151.063	125.917	131.279
266.441	152.358	470.755		336.518	191.741	167.15		203.02	520.494	1337.01			391.988	107.797	197.658			534.546	295.655	999.2			1498.98	132.943	162.527
394.577	125.547	127.581		164.006	585.763	212.08		70.447	97.627	247.396			1905.03	139.969	140.154			310.632	173.251	715.193			550.632	132.203	4138.25
241.664	332.08	1282.28		200.801	553.776	209.862		364.623	775.84	136.641			319.507	1097.75	116.672			135.717	408.259	274.207			312.111	43.451	94.669
40.123	133.498	99.661		176.949	231.31	261.634		151.063	1557.41	139.23			1239.2	612.019	83.02			222.989	173.251	643.267			681.541	135.162	383.298
119.445	766.41	929.677		761.973	93.005	190.632		366.657	93.19	244.438			145.147	573.375	101.51			122.034	165.486	265.886			3168.26	102.989	164.376
80.062	654.546	967.952		343.359	280.863	161.048		189.153	395.316	189.153			227.982	716.673	604.438			394.762	53.436	236.487			291.772	129.06	119.261
202.835	320.062	632.728		269.584	230.016	90.971		284.191	316.179	497.011			752.358	294.731	570.601			139.23	285.671	620.155			190.817	133.868	154.207
288.814	151.248	154.576		218.182	72.296	95.963		218.182	156.425	200.801			323.39	646.596	220.771			123.883	582.435	126.472			813.56	63.421	104.838
115.747	170.663	464.839		195.809	229.091	101.88		2372.45	481.849	836.488			141.079	187.858	120			277.72	160.678	90.601			2654.98	199.507	134.422
1553.71	267.735	231.68		231.495	207.643	63.975		81.356	1471.8	345.393			298.059	95.224	253.683			228.536	732.019	84.684			1510.45	112.974
129.43	170.293	189.892		111.68	120.555	236.302		1090.17	206.533	146.256			1561.66	80.062	333.744			247.396	924.685	95.039			221.14	250.355
	323.575	966.472		279.569	205.054	230.016		874.207	288.814	100.955			446.164	1396.37	99.106			145.331	1129	225.208			47.149	115.008
22834.2	194.515	243.328		73.405	599.631	107.057		2605.06	200.247	45.855			594.084	260.339	86.718			121.849	427.859	856.642			113.159	148.844
63601.8	73.775	147.55		66.194	346.688	133.313		2830.63	162.712	218.552			605.732	716.488	72.481			369.615	447.273	289.738			821.88	390.139
73.5825	229.646			135.347	343.359	193.59		3840.93	107.982	73.035			97.812	530.108	202.835			463.175	247.396	87.273			65.639	187.119
	105.208				277.535	79.877		189.153	371.649	583.729				70.817	101.325			1481.79	352.974	114.268			482.404	155.131
	220.771	20703.8		17145	90.046			1755.81	71.741	100.401			40263.3	89.492	221.695			276.241	334.299	243.698			669.338	445.979
86436	142.003	65732.2		69291	425.27			193.59	200.062	129.615			46172.7	466.873	174.73			194.515	67.119	151.988			92.45	172.512
	160.863	76.0472		80.1645	109.831	15533.3		221.51	111.495	183.791			53.4184	379.415	168.074			102.804	87.273	114.453			1045.06	186.379
	126.841				702.99	70902.7		116.117	159.199	63.236				136.086	136.826			44.561	200.617	119.076			129.245
	500.709				222.805	82.0292		214.484	79.322	84.13				561.357	146.996			313.591	448.013	85.239
	60.277							895.84	321.726	78.582			86436	154.576	216.703			446.349	1437.97	168.444
	234.083				25636			207.088	200.247					98.182	240.37			161.418	543.421	39.754			27091.2	16884.5	20998.9
	74.885				60800			257.011	162.712					120.37				53.251	287.15				59344.8	69551.5	65437.1
					70.341			130.909	107.982					24721.1	14683.5			350.386	103.914				68.6575	80.4659	75.7058
	21602.8								371.649					61714.9	71752.5			138.12	73.405
	64833.2							39883.3	71.741	24005.6				71.3995	83.0123			127.211	99.661
	75.0072							46552.7	200.062	62430.4								1231.07	213.375
								53.858	111.495	72.2274								731.465	801.172
									159.199									614.793	171.402
									79.322									170.478	152.543
									321.726									125.547	232.604
									1288.57									309.153	126.841
									628.66									181.757	141.264
									82.835									188.598	105.578
									661.388									718.891	200.432
									109.276									543.606	556.364
									278.644									309.893	399.939
									180.647									99.661	854.053
									342.99									145.147	255.347
									405.856									437.474	53.806
									120.925										281.973
									436.919									23729.5	22610.1	22331.9
									566.164									62706.5	63825.9	64104.1
																		72.5467	73.8418	74.1637
									41813.8
									44622.2
									51.6245

## Sheet: Extended Data Figure 3h
Beta Galactosidase Assay Kit (ab287846)					Standard Curve						Data in the Extended Data Figure 3h
					pmol/well	Value read	Value read	Avarage	Value-background		wild-type_uninjured	wild-type_injured	Hras_uninjured	Hras_injured	Kidney	Pancreas		positive ctr 1ul (1:25 dilution)	positive ctr 2ul (1:25 dilution)	positive ctr 5ul (1:25 dilution)	positive ctr 10ul (1:25 dilution)	positive ctr 15ul (1:25 dilution)	positive ctr 20ul (1:25 dilution)
					50	4830	5050	4940	4911.55		-0.44503	-0.18794	0.565046	0.665647	23.0409	22.3529		2.38197	4.44481	12.1881	25.6423	40.6106	59.105
					40	4180	4180	4180	4151.55		0.421764	0.057973	-0.19099	-0.60661
					30	3070	3050	3060	3031.55		-0.65843	-0.54767	0.153494	-0.09547
					20	2000	1960	1980	1951.55
					10	1050	1440	1245	1216.55		Data in red in the table
					0	27.8	29.1	28.45	0
																				Positive control
min	WT_U_4F	WT_W_4F	WT_U_4M	WT_W_4M	WT_U_1F	WT_W_1F			HR_U_3F	HR_W3F	HR_U_7F	HR_W_7F	HR_U_8F	HR_W_8F		Kidney	Pancreas	ear CD1_uninjured		1	2	5	10	15	20	ul positive control diluted 1:25
5	184	204	178	216	204	196	plus_substrate		236	246	181	248	202	209		1060	997	217		249	310	477	723	1000	1390
background	31	32.8	34.6	34.6	35.2	36.6	Background		43.8	47.8	35	36.9	37.2	36.6		274	93.7	33.9		219.9	280.9	447.9	693.9	970.9	1360.9
	153	171.2	143.4	181.4	168.8	159.4			192.2	198.2	146	211.1	164.8	172.4		786	903.3	183.1
																				Positive control
																				1	2	5	10	15	20	ul positive control diluted 1:25
min	WT_U_4F	WT_W_4F	WT_U_4M	WT_W_4M	WT_U_1F	WT_W_1F			HR_U_3F	HR_W3F	HR_U_7F	HR_W_7F	HR_U_8F	HR_W_8F		Kidney	Pancreas	ear CD1_uninjured		567	831	1760	3330	5080	7290
35	224	269	303	305	223	226	plus_substrate		375	392	246	272	301	283		3430	3280	267		537.9	801.9	1730.9	3300.9	5050.9	7260.9
	31.2	32.7	34.5	34.3	35.4	36.9	Background		43.6	44.7	35.2	37	37.5	36.4		293	93.4	34.2
~10 mg sample size in 100 ul lysis = 20 ul used for assay	192.8	236.3	268.5	270.7	187.6	189.1	measurment-background		331.4	347.3	210.8	235	263.5	246.6		3137	3186.6	232.8
	39.8	65.1	125.1	89.3	18.8	29.7			139.2	149.1	64.8	23.9	98.7	74.2		2351	2283.3	49.7		318	521	1283	2607	4080	5900
Fluorescein generated by Beta Galactosidase during the reaction time 30 min (pmol)	-0.445035	-0.187942	0.421764	0.0579729	-0.658432	-0.547669			0.565046	0.665647	-0.190991	-0.606607	0.153494	-0.0954699		23.0409	22.3529	-0.344433		2.38197	4.44481	12.1881	25.6423	40.6106	59.105
	-0.227234	-0.225879	Avarage						0.17585	-0.0121433	Avarage
	0.572088	0.304598	St.Dev						0.378514	0.640207	St.Dev

## Sheet: Extended Data Figure 3i
Data in the graph in Externded Data Figure 3i
WT_gfp_W_D7PWI	Hras_gfp_W_D7PWI	WT_tom_W_D7PWI	Hras-tom-W-D7PWI
337.49	345.43	327.08	349.14
376	253.3	394.9	268.5
301.76	320.89	285.32	312.55
Data in the table in red
tdTomato Area quantification													Differerntation capacity - Keratin10
HR_MOS_F2_D7PWI					HR_MOS_F6_D7PWI				HR_MOS_M11_D7PWI				HR_MOS_F6_D7PWI
Area 3		Area 2	Area 1		Area 1	Area 2	Area 3		Area 1	Area 2	Area 3		tom	gfp			tdTomato Area %	GFP area %					WT_MOS_F9_D7PWI
219.341		438.451	600.653		675.072	904.32	275.789		3337.34	496.512	1583.08		231	41	270.763	279.185	85.3144	14.6856	Area 1				tom	gfp			tdTomato Area %	GFP area %
349.287		1585.38	251.366		632.909	195.149	445.133		527.386	119.117	1187.48		220	25	248.505	217.947	88.5293	11.4707	Area 2				274	111	384.315	386.701	71.2957	28.7043	Area 1
687.514		529.459	144.922		152.755	209.434	99.994		509.645	387.533	163.354		259	25	286.234	262.759	90.4856	9.51444	Area 3				318	60	379.7	369.236	83.7502	16.2498	Area 2
673.459		160.358	1736.29		497.664	323.712	313.114		885.427	1246.46	262.656				268.501	253.297							311	97	420.672	372.065	73.9293	26.0707	Area 3
169.574		714.931	425.318		141.926	106.214	137.318		287.078	109.67	946.714														394.896	376.001
439.143		150.451	191.462		127.411	90.086	244.685		1193.47	893.722	187.315		HR_MOS_M9_D7PWI
65.434		434.995	305.971		326.247	217.498	142.618		327.629	326.938	287.078		tom	gfp			tdTomato Area %	GFP area %
1701.04		434.304	1198.08		345.139	902.938	141.696		753.638	445.824	741.658		250	89	333.067	356.856	75.06	24.94	Area 1				WT_MOS_M8_D7PWI
339.149		170.726	2186.03		437.53	453.197	67.277		2229.12	1692.98	292.147		220	105	316.907	343.373	69.421	30.579	Area 2				tom	gfp			tdTomato Area %	GFP area %
604.109		413.338	630.374		614.707	569.779	90.317		155.059	1998.72	365.875		223	59	287.672	262.443	77.519	22.481	Area 3				176	100	282.63	265.057	62.2722	37.7278	Area 1
914.688		167.962	243.302		132.71	672.538	456.653		375.322	2046.41	124.877				312.548	320.891							141	161	292.779	310.566	48.1592	51.8408	Area 2
1060.99		1101.77	572.314		288.23	65.434	510.336		232.013	509.645	695.117												118	191	280.558	329.646	42.0591	57.9409	Area 3
397.901		927.821	972.979		487.066	202.061	298.829		161.741	132.71	529.229														285.322	301.756
215.194		398.131	5396.66		140.083	393.984	102.758		227.405	158.054	1434.47
243.994		303.898	122.342		952.704	196.531	170.035		545.587	37.786	279.475		HR_MOS_F2_D7PWI										WT_MOS_F7_D7PWI
152.294		224.87	899.712		315.879	824.141	239.846		626.918	14.285	440.064		tom	gfp			tdTomato Area %	GFP area %					tom	gfp			tdTomato Area %	GFP area %
390.067		310.349	202.522		897.869	367.488	142.157		129.024	375.091	435.686		263	69	345.925	287.837	76.0281	23.9719	Area 1				289	25	314.01	313.886	92.0353	7.96468	Area 1
72.346		238.464	77.645		191.923	121.19	166.81		1557.73	154.138	264.038		287	49	335.125	341.216	85.6396	14.3604	Area 2				296	26	323.403	306.847	91.5267	8.47327	Area 2
216.806		284.314	533.606		128.102	126.029	101.376		230.861	577.152	481.997		307	66	366.38	407.228	83.7929	16.2071	Area 3				321	26	343.819	391.745	93.363	6.63697	Area 3
137.088		681.523	255.053		287.77	181.325	191.462		599.501	93.082	511.949				349.143	345.427									327.077	337.493
164.966		443.52	813.082		3061.09	362.419	45.85		243.763	557.568	371.866
48.614		716.774	114.278		548.352	471.398	251.597		187.315	99.994	127.181
175.795	86436	202.291	122.342		115.43	92.621	158.285		402.278	1251.53	378.778
44.928		172.339	390.298		214.502	287.539	577.152		97.459	106.445	851.328
47.462		262.426	297.446		400.435	658.022	253.67		417.485	290.995	130.637
55.526		305.28	599.962		434.535	486.374	351.13		77.184	519.782	237.542
232.474		638.438	914.458		145.613	433.382	123.494		671.155	238.234	90.317
360.115			157.133				355.277		292.147	2001.48	121.421
241.229			364.723				156.442		217.498	166.349	67.277
72.346							236.851		185.933	544.666	123.264
81.101							506.189		129.946	267.494	740.506
59.443							50.227		1090.02	53.914	119.578
206.899							107.136		191.693	147.917	838.886
62.208							169.344		532.454	1720.17	152.064
135.706							543.053		913.997	1097.39	321.869
238.234									133.402	819.302	367.258
76.723									137.549	466.099	297.216
102.067									207.59	153.677	125.107
880.359									157.133	132.48	857.318
147.917									81.101	241.92	82.944
213.811									191.462	610.56	119.347
510.567									106.675	308.275	455.04
58.291										61.286	82.714
540.979										196.992	542.362
201.6										1605.89	129.715
										955.008	485.914
14008.8		12412.6	20720.3		12693.7	9914.8	8223.9
72427.2		74023.4	65715.7		73742.3	76521.2	78212.1
83.7929		85.6396	76.0281		85.3144	88.5293	90.4856
									21557.1	26431.3	19431.7
									64878.9	60004.7	67004.3
									75.06	69.421	77.519
WT_MOS_F7_D7PWI				WT_MOS_F9_D7PWI					WT_MOS_M8_D7PWI
Area 1	Area 2	Area 3		Area 1	Area 2	Area 3			Area 1	Area 2	Area 3
772.762	435.456	329.242		747.879	1162.6	1246.23			4943.93	6681.6	1360.05
200.909	183.859	231.782		906.394	661.709	673.229			1148.31	2114.15	473.242
220.032	390.758	407.578		211.277	327.168	271.181			3234.82	2905.57	5769.68
194.227	111.053	58.752		258.278	135.014	93.773			753.178	5777.05	571.392
529.229	176.717	278.323		713.779	963.302	256.896			325.555	1976.14	4544.41
882.893	106.675	101.376		244.685	252.518	551.117			522.547	258.509	223.027
108.979	519.552	240.538		113.818	125.107	208.051			1595.52	2833.69	2906.96
288.922	308.966	215.194		88.243	205.978	493.978			373.248	956.851	1255.68
173.491	150.221	114.048		126.259	630.835	423.706			2764.11	1328.49	103.219
197.222	190.541	97.229		141.235	234.086	555.034			198.144	5009.36	885.888
170.496	412.186	87.552		413.568	558.95	362.419			1927.99	3063.4	1004.77
1125.96	51.61	639.36		238.694	115.2	539.136			2345.01	118.195	184.32
150.912	315.418	132.25		277.632	111.514	522.086			2450.3	997.862	404.352
348.365	409.19	115.2		1002.47	1006.85	375.091			64.282	3938.46	1563.49
301.363	514.714	339.61		284.544	458.496	460.8			235.699	636.134	76.262
92.39	563.098	245.606		737.971	306.432	200.218			325.786	2424.27	1937.43
745.805	455.962	153.216		154.829	212.89	93.312			100.454	189.389	2651.44
60.595	1213.75	342.374		383.847	129.946	738.432			1015.6	384.538	1454.75
147.456	93.542	57.139		203.674	141.466	707.098			943.258	153.677	2974
172.339	393.523	69.581		3164.78	176.026	45.619			46.08	148.378	183.859
	224.64	195.61		289.382	1423.87	221.414			218.88	141.235	1335.17
6884.35	102.528	108.058		4863.52	274.406	209.894			87.552	153.216	2444.77
79551.6		339.379		469.325	3855.05	449.971			1085.41	608.486	2696.6
92.0353	7323.96	837.734		2157.93	80.64	133.862			279.245	838.426	1160.29
	79112			132.71	105.523	1064.45			673.69	159.898	88.013
	91.5267	5736.73		1467.88	180.403	1151.31			348.595	890.266	1537.69
		80699.3		142.618	48.384	1446.91			417.946	121.882	141.466
		93.363		185.011	161.28	256.896			480.154		1563.26
				332.467		617.242			2064.39		140.544
				2268.06		180.634			1090.48		3772.11
				282.47		294.221			26.266		3044.28
				442.138		292.608			37.786		1017.91
				581.299		4010.57			61.747		611.482
				571.392		1592.76			122.573
				24.653		80.179			105.523
				186.163		611.021			63.821
						291.226			63.59
				24810.9	14045.6	248.832			68.89
				61625.1	72390.4	130.406
				71.2957	83.7502	103.219
						96.077
						223.949
						9.446
						22534.5			32610.4	44809.1	50081.8
						63901.5			53825.6	41626.9	36354.2
						73.9293			62.2722	48.1592	42.0591
