# Supplementary material for: Injury prevents Ras mutant cell expansion in mosaic skin
Source: Nature. 2023 Jun 21;619(7968):167–75. doi: 10.1038/s41586-023-06198-y (PMC10322723; doi:10.1038/s41586-023-06198-y)
Supplement: Supplementary file 16 — Source Data Extended Data Fig. 4 [file 41586_2023_6198_MOESM16_ESM.xlsx]

## Sheet: Extended Data Figure 4i
	Gene_set	Term	P-value	Adjusted P-value	Old P-value	Old Adjusted P-value		Odds Ratio	Combined Score	Genes
0	GO_Biological_Process_2021	microtubule cytoskeleton organization involved in mitosis (GO:1902850)	7e-47	8.86e-44	0	0	43.0527	47.3377	5030.83	ZWILCH;BUB1B;CDCA8;TTK;KIF11;CENPA;SKA1;AURKB;SKA2;AURKA;CDC20;CCNB1;STMN1;NUF2;NUSAP1;SPDL1;BUB1;DLGAP5;CENPU;PLK1;KNL1;TUBG1;NDC80;SGO1;CENPE;KIF18A;CENPF;CENPH;INCENP;CENPL;TACC3;CENPM;KIF2C;CENPN;CENPP;ITGB3BP;SPC24;MAD2L1;CENPS;SPC25
1	GO_Biological_Process_2021	mitotic spindle organization (GO:0007052)	2.08e-44	1.32e-41	0	0	40.8804	36.9523	3716.67	ZWILCH;BUB1B;CDCA8;TTK;KIF11;CENPA;SKA1;AURKB;SKA2;AURKA;CDC20;CCNB1;CHEK2;STMN1;NUF2;SPDL1;BUB1;DLGAP5;CENPU;PLK1;KNL1;TUBG1;NDC80;SGO1;TPX2;CENPE;KIF18A;CENPF;CENPH;INCENP;PRC1;CENPL;CENPM;KIF2C;CENPN;CENPP;ITGB3BP;SPC24;MAD2L1;CENPS;SPC25
2	GO_Biological_Process_2021	mitotic sister chromatid segregation (GO:0000070)	3.73e-31	1.57e-28	0	0	27.8037	37.0792	2597.94	CDCA5;NCAPG2;KIF14;NCAPG;CDCA8;SMC4;NCAPH;SMC2;CCNB1;NUSAP1;RRS1;SPDL1;CEP55;DLGAP5;SPAG5;PLK1;KIF22;HASPIN;TUBG1;KNSTRN;NDC80;SGO1;CENPE;KIF18A;PRC1;CDK1;KIF2C;NCAPD2
3	GO_Biological_Process_2021	centromere complex assembly (GO:0034508)	5.34e-22	1.69e-19	0	0	18.7721	70.6461	3460.3	CENPU;CENPW;HJURP;KNL1;CENPA;CENPE;CENPF;CENPH;MIS18BP1;CENPL;CENPM;CENPN;CENPP;DLGAP5;ITGB3BP;CENPS
4	GO_Biological_Process_2021	CENP-A containing chromatin organization (GO:0061641)	4.16e-18	8.77e-16	0	0	15.0571	69.9352	2798.89	CENPU;CENPW;HJURP;KNL1;CENPA;CENPH;MIS18BP1;CENPL;CENPM;CENPN;CENPP;ITGB3BP;CENPS
5	GO_Biological_Process_2021	CENP-A containing nucleosome assembly (GO:0034080)	4.16e-18	8.77e-16	0	0	15.0571	69.9352	2798.89	CENPU;CENPW;HJURP;KNL1;CENPA;CENPH;MIS18BP1;CENPL;CENPM;CENPN;CENPP;ITGB3BP;CENPS
6	GO_Biological_Process_2021	DNA replication-independent nucleosome assembly (GO:0006336)	5.22e-18	9.44e-16	0	0	15.0252	51.4314	2046.65	CENPU;CENPW;HJURP;KNL1;CENPA;CENPH;MIS18BP1;CENPL;CENPM;CENPN;CENPP;ITGB3BP;ASF1B;CENPS
7	GO_Biological_Process_2021	chromatin remodeling at centromere (GO:0031055)	1.18e-17	1.87e-15	0	0	14.7283	62.5673	2438.65	CENPU;CENPW;HJURP;KNL1;CENPA;CENPH;MIS18BP1;CENPL;CENPM;CENPN;CENPP;ITGB3BP;CENPS
8	GO_Biological_Process_2021	histone exchange (GO:0043486)	1.73e-16	2.44e-14	0	0	13.6129	47.5367	1725.12	CENPU;CENPW;HJURP;KNL1;CENPA;CENPH;MIS18BP1;CENPL;CENPM;CENPN;CENPP;ITGB3BP;CENPS
9	GO_Biological_Process_2021	regulation of mitotic cell cycle phase transition (GO:1901990)	3.56e-16	4.51e-14	0	0	13.3462	12.5519	446.485	UBE2C;PLK1;KIF14;HAUS4;BUB1B;HMMR;TUBG1;PSMB8;AURKA;PSMB9;CDC20;TPX2;ANLN;CENPE;CCNB1;CENPF;TUBA1A;CDK1;NEK2;FBXO5;CDK5RAP2;MAD2L1
10	GO_Biological_Process_2021	sister chromatid segregation (GO:0000819)	1.67e-15	1.92e-13	0	0	12.7169	49.6414	1689.13	TOP2A;SGO1;KIF18A;SPAG5;NCAPG2;PLK1;NUSAP1;CDCA8;TUBG1;SMC4;KNSTRN;NDC80
11	GO_Biological_Process_2021	chromosome condensation (GO:0030261)	2.18e-15	2.3e-13	0	0	12.6386	37.1249	1253.32	TOP2A;CDCA5;NCAPG2;PLK1;NCAPG;SMC4;NCAPH;SMC2;CCNB1;INCENP;NUSAP1;CDK1;NCAPD2
12	GO_Biological_Process_2021	mitotic chromosome condensation (GO:0007076)	3.87e-15	3.76e-13	0	0	12.4246	62.3007	2067.54	CCNB1;CDCA5;NCAPG2;PLK1;NUSAP1;CDK1;NCAPG;NCAPD2;SMC4;NCAPH;SMC2
13	GO_Biological_Process_2021	mitotic nuclear division (GO:0140014)	4.82e-15	4.36e-13	0	0	12.3609	23.4183	772.005	SPAG5;UBE2C;NCAPG2;PLK1;CDCA8;KIF11;TUBG1;SMC4;KNSTRN;NDC80;SGO1;TPX2;KIF18A;CHEK2;NUSAP1
14	GO_Biological_Process_2021	mitotic metaphase plate congression (GO:0007080)	1.34e-14	1.13e-12	0	0	11.9473	31.2535	998.379	CDCA5;KIF14;CDCA8;KIF22;NDC80;CENPE;CCNB1;KIF18A;NUF2;RRS1;KIF2C;SPDL1;CEP55
15	GO_Biological_Process_2021	positive regulation of cell cycle process (GO:0090068)	3.48e-14	2.75e-12	0	0	11.5601	17.3972	539.109	GEN1;SPAG5;KIF14;NDC80;AURKB;CDC25B;CIT;AURKA;CCNB1;EPGN;RACGAP1;NUSAP1;KIF20B;ECT2;E2F8;MAD2L1
16	GO_Biological_Process_2021	mitotic cytokinesis (GO:0000281)	2.41e-13	1.8e-11	0	0	10.7455	29.4941	856.865	ANLN;RACGAP1;INCENP;STMN1;PLK1;NUSAP1;CKAP2;KIF20A;ECT2;CENPA;CEP55;CIT
17	GO_Biological_Process_2021	kinetochore organization (GO:0051383)	3.2e-13	2.25e-11	0	0	10.6479	143.102	4117.06	CENPE;CENPF;CENPW;CENPH;NUF2;CENPA;NDC80;DLGAP5
18	GO_Biological_Process_2021	mitotic cell cycle phase transition (GO:0044772)	3.93e-13	2.62e-11	0	0	10.5822	9.91469	283.21	CDKN2D;UBE2C;CCNF;PLK1;HAUS4;TUBG1;FOXM1;CDC25B;AURKA;CCNA2;CCNB2;CCNB1;TUBA1A;MELK;CHEK2;TACC3;CDK1;NEK2;CDK5RAP2;CDKN3
19	GO_Biological_Process_2021	regulation of cell cycle process (GO:0010564)	1.24e-12	7.85e-11	0	0	10.1052	15.1587	415.579	SPAG5;PLK1;KIF11;MKI67;KNSTRN;AURKB;AURKA;RACGAP1;PRC1;NEK2;FBXO5;KIF20A;KIF20B;ECT2;BUB1
20	GO_Biological_Process_2021	regulation of G2/M transition of mitotic cell cycle (GO:0010389)	1.39e-12	8.34e-11	0	0	10.0786	11.9305	325.765	PLK1;KIF14;HAUS4;HMMR;TUBG1;PSMB8;CDC25B;AURKA;PSMB9;TPX2;CCNB1;CENPF;TUBA1A;CDK1;NEK2;FBXO5;CDK5RAP2
21	GO_Biological_Process_2021	cytoskeleton-dependent cytokinesis (GO:0061640)	1.61e-12	9.27e-11	0	0	10.0327	20.108	545.991	PLK1;CKAP2;CENPA;AURKB;CIT;ANLN;RACGAP1;INCENP;STMN1;NUSAP1;KIF20A;ECT2;CEP55
22	GO_Biological_Process_2021	regulation of mitotic cell cycle (GO:0007346)	2.39e-12	1.32e-10	0	0	9.88039	10.4561	279.782	BTG3;UBE2C;PLK1;BUB1B;MKI67;PSMB8;CDC25B;PSMB9;CDC20;SMOC2;CCNB1;CDK1;CKS2;NEK2;FBXO5;KIF20B;DLGAP5;MAD2L1
23	GO_Biological_Process_2021	protein localization to chromosome, centromeric region (GO:0071459)	5.81e-12	3.06e-10	0	0	9.5137	79.4852	2056.35	ZWILCH;CDK1;TTK;KNL1;SPDL1;HASPIN;CENPA;AURKB
24	GO_Biological_Process_2021	G2/M transition of mitotic cell cycle (GO:0000086)	2.54e-11	1.29e-09	0	0	8.8911	11.9805	292.282	PLK1;HAUS4;FOXM1;TUBG1;CDC25B;AURKA;CCNA2;CCNB2;CCNB1;MELK;TUBA1A;CHEK2;CDK1;NEK2;CDK5RAP2
25	GO_Biological_Process_2021	cell cycle G2/M phase transition (GO:0044839)	2.84e-11	1.38e-09	0	0	8.8597	11.8766	288.423	PLK1;HAUS4;FOXM1;TUBG1;CDC25B;AURKA;CCNA2;CCNB2;CCNB1;MELK;TUBA1A;CHEK2;CDK1;NEK2;CDK5RAP2
26	GO_Biological_Process_2021	negative regulation of mitotic metaphase/anaphase transition (GO:0045841)	7.28e-11	3.41e-09	0	0	8.4672	51.0847	1192.49	CDC20;CENPF;PLK1;BUB1B;TTK;FBXO5;BUB1;MAD2L1
27	GO_Biological_Process_2021	anaphase-promoting complex-dependent catabolic process (GO:0031145)	2.08e-10	9.07e-09	0	0	8.04234	15.1298	337.299	CDC20;CCNB1;UBE2C;PLK1;CDK1;BUB1B;FBXO5;AURKB;PSMB8;AURKA;PSMB9;MAD2L1
28	GO_Biological_Process_2021	regulation of cytokinesis (GO:0032465)	2.08e-10	9.07e-09	0	0	8.04234	15.1298	337.299	RACGAP1;PRC1;PLK1;KIF14;KIF20A;KIF20B;ECT2;AURKB;CDC25B;CIT;AURKA;E2F8
29	GO_Biological_Process_2021	regulation of cell cycle G2/M phase transition (GO:1902749)	2.4e-10	1.01e-08	0	0	7.99534	14.9218	330.541	TPX2;CENPF;TUBA1A;PLK1;KIF14;HAUS4;CDK1;NEK2;HMMR;TUBG1;CDK5RAP2;AURKA
30	GO_Biological_Process_2021	regulation of attachment of spindle microtubules to kinetochore (GO:0051988)	4.27e-10	1.74e-08	0	0	7.75935	132.962	2868.71	CCNB1;RACGAP1;SPAG5;NEK2;ECT2;KNSTRN
31	GO_Biological_Process_2021	establishment of mitotic spindle localization (GO:0040001)	9.12e-10	3.6e-08	0	0	7.4431	34.0444	708.65	SAPCD2;PLK1;NUSAP1;SPDL1;CENPA;NDC80;CDK5RAP2;MAD2L1
32	GO_Biological_Process_2021	protein localization to condensed chromosome (GO:1903083)	1.84e-09	7.06e-08	0	0	7.15138	88.6323	1782.66	ZWILCH;CDK1;TTK;KNL1;SPDL1;AURKB
33	GO_Biological_Process_2021	spindle assembly checkpoint signaling (GO:0071173)	2.39e-09	8.39e-08	0	0	7.07622	44.4977	883.41	CDC20;CENPF;PLK1;BUB1B;TTK;BUB1;MAD2L1
34	GO_Biological_Process_2021	mitotic spindle assembly checkpoint signaling (GO:0007094)	2.39e-09	8.39e-08	0	0	7.07622	44.4977	883.41	CDC20;CENPF;PLK1;BUB1B;TTK;BUB1;MAD2L1
35	GO_Biological_Process_2021	mitotic spindle checkpoint signaling (GO:0071174)	2.39e-09	8.39e-08	0	0	7.07622	44.4977	883.41	CDC20;CENPF;PLK1;BUB1B;TTK;BUB1;MAD2L1
36	GO_Biological_Process_2021	protein localization to kinetochore (GO:0034501)	5.87e-09	2.01e-07	0	0	6.69751	66.4675	1259.79	ZWILCH;CDK1;TTK;KNL1;SPDL1;AURKB
37	GO_Biological_Process_2021	establishment of mitotic spindle orientation (GO:0000132)	6.9e-09	2.3e-07	0	0	6.63869	36.6396	688.51	SAPCD2;PLK1;SPDL1;CENPA;NDC80;CDK5RAP2;MAD2L1
38	GO_Biological_Process_2021	regulation of mitotic metaphase/anaphase transition (GO:0030071)	1.29e-08	4.17e-07	0	0	6.37954	32.7795	595.562	CENPE;CCNB1;UBE2C;PLK1;FBXO5;DLGAP5;CDK5RAP2
39	GO_Biological_Process_2021	regulation of mitotic nuclear division (GO:0007088)	1.61e-08	5.1e-07	0	0	6.29228	16.8094	301.602	CCNB1;EPGN;NUSAP1;NEK2;FBXO5;MKI67;KIF20B;CDK5RAP2;AURKA
40	GO_Biological_Process_2021	kinetochore assembly (GO:0051382)	2.29e-08	7.05e-07	0	0	6.15152	110.307	1940.7	CENPE;CENPF;CENPW;CENPA;DLGAP5
41	GO_Biological_Process_2021	establishment of spindle orientation (GO:0051294)	3.83e-08	1.15e-06	0	0	5.938	27.0732	462.355	SAPCD2;PLK1;SPDL1;CENPA;NDC80;CDK5RAP2;MAD2L1
42	GO_Biological_Process_2021	regulation of cell cycle phase transition (GO:1901987)	1.37e-07	4.04e-06	0	0	5.39326	10.5753	167.091	CDC20;CCNB1;UBE2C;PLK1;CDK1;BUB1B;FBXO5;PSMB8;PSMB9;MAD2L1
43	GO_Biological_Process_2021	positive regulation of cytokinesis (GO:0032467)	1.81e-07	5.2e-06	0	0	5.28388	20.7488	322.129	RACGAP1;KIF14;ECT2;KIF20B;AURKB;CIT;CDC25B
44	GO_Biological_Process_2021	regulation of mitotic cell cycle spindle assembly checkpoint (GO:0090266)	2.25e-07	6.32e-06	0	0	5.199	55.1423	844.08	GEN1;CCNB1;NDC80;CDK5RAP2;MAD2L1
45	GO_Biological_Process_2021	regulation of exit from mitosis (GO:0007096)	2.65e-07	7.29e-06	0	0	5.13729	19.45	294.536	CDC20;ANLN;UBE2C;CDCA5;BUB1B;NEK2;MAD2L1
46	GO_Biological_Process_2021	positive regulation of cell division (GO:0051781)	6.29e-07	1.69e-05	0	0	4.77129	16.8174	240.135	RACGAP1;KIF14;ECT2;KIF20B;AURKB;CIT;CDC25B
47	GO_Biological_Process_2021	regulation of cell cycle (GO:0051726)	1.76e-06	4.64e-05	0	0	4.33374	4.86164	64.4189	CDKN2D;JUN;PLK1;FOXM1;CCNB2;CENPF;CCNB1;FIGNL1;PCLAF;CKS2;FBXO5;KIF20B;PRR11;DLGAP5;CDKN3
48	GO_Biological_Process_2021	regulation of cyclin-dependent protein kinase activity (GO:1904029)	2.64e-06	6.81e-05	0	0	4.16679	13.2325	169.977	CCNA2;CDKN2D;CCNB2;BLM;CCNB1;CCNF;CDKN3
49	GO_Biological_Process_2021	regulation of ubiquitin protein ligase activity (GO:1904666)	3.3e-06	8.35e-05	0	0	4.07828	27.56	347.845	CDC20;UBE2C;PLK1;FBXO5;MAD2L1
50	GO_Biological_Process_2021	DNA metabolic process (GO:0006259)	4.04e-06	0.000100216	0	0	3.99906	4.82999	59.9846	TOP2A;GEN1;PRIM2;BLM;PCNA;UHRF1;RAD51AP1;NEIL3;RAD51;CDC45;UBE2T;CDK1;KPNA2;CENPS
51	GO_Biological_Process_2021	positive regulation of mitotic cell cycle phase transition (GO:1901992)	4.31e-06	0.000104814	0	0	3.97958	12.1922	150.633	CCNB1;UBE2C;CDCA5;CDK1;FBXO5;DLGAP5;CDC25B
52	GO_Biological_Process_2021	regulation of cyclin-dependent protein serine/threonine kinase activity (GO:0000079)	4.5e-06	0.000107332	0	0	3.96927	9.63532	118.631	CCNA2;CDKN2D;CCNB2;BLM;CCNB1;CCNF;PLK1;CDKN3
53	GO_Biological_Process_2021	replication fork processing (GO:0031297)	5.02e-06	0.000117598	0	0	3.9296	16.0929	196.367	GEN1;FAM111A;BLM;PCNA;RAD51;CENPS
54	GO_Biological_Process_2021	regulation of protein serine/threonine kinase activity (GO:0071900)	5.31e-06	0.000122064	0	0	3.91341	7.88864	95.819	CCNA2;CDKN2D;CCNB2;BLM;CCNB1;INCENP;CCNF;THY1;CDKN3
55	GO_Biological_Process_2021	attachment of mitotic spindle microtubules to kinetochore (GO:0051315)	7.71e-06	0.00017113	0	0	3.76667	43.9178	517.038	CENPE;NUF2;KIF2C;NDC80
56	GO_Biological_Process_2021	mitotic nuclear membrane disassembly (GO:0007077)	7.71e-06	0.00017113	0	0	3.76667	43.9178	517.038	CCNB2;CCNB1;PLK1;CDK1
57	GO_Biological_Process_2021	DNA-dependent DNA replication maintenance of fidelity (GO:0045005)	9.03e-06	0.000196918	0	0	3.70571	14.3503	166.68	GEN1;FAM111A;BLM;PCNA;RAD51;CENPS
58	GO_Biological_Process_2021	DNA repair (GO:0006281)	9.32e-06	0.000199761	0	0	3.69949	4.46803	51.7562	CDKN2D;BLM;PCNA;CDCA5;RAD51AP1;FAM111A;NEIL3;BRIP1;RAD51;CHEK2;UBE2T;CDK1;KPNA2;CENPS
59	GO_Biological_Process_2021	mitotic spindle assembly (GO:0090307)	1.04e-05	0.000218317	0	0	3.66091	13.9719	160.37	TPX2;RACGAP1;PRC1;CHEK2;KIF11;AURKB
60	GO_Biological_Process_2021	nuclear membrane disassembly (GO:0051081)	1.53e-05	0.000317594	0	0	3.49813	35.1307	389.483	CCNB2;CCNB1;PLK1;CDK1
61	GO_Biological_Process_2021	proteasome-mediated ubiquitin-dependent protein catabolic process (GO:0043161)	2.14e-05	0.00043678	0	0	3.35974	4.12841	44.3878	UBE2C;CCNF;PLK1;KIF14;BUB1B;PSMB8;AURKB;PSMB9;AURKA;CDC20;CCNB1;CDK1;FBXO5;MAD2L1
62	GO_Biological_Process_2021	DNA damage response, signal transduction by p53 class mediator (GO:0030330)	2.21e-05	0.000443404	0	0	3.3532	9.27309	99.4143	CCNB1;PCNA;CHEK2;CDK1;FOXM1;AURKA;E2F8
63	GO_Biological_Process_2021	regulation of mitotic sister chromatid separation (GO:0010965)	2.73e-05	0.00054055	0	0	3.26716	29.2726	307.563	CENPE;UBE2C;PLK1;TACC3
64	GO_Biological_Process_2021	centromeric sister chromatid cohesion (GO:0070601)	2.89e-05	0.000562174	0	0	3.25013	87.469	914.238	SGO1;BUB1B;BUB1
65	GO_Biological_Process_2021	DNA replication (GO:0006260)	3.44e-05	0.000659862	0	0	3.18055	7.12072	73.1772	FAM111A;BLM;BRIP1;DUT;CDC45;PCLAF;CDK1;CLSPN
66	GO_Biological_Process_2021	DNA damage response, signal transduction by p53 class mediator resulting in cell cycle arrest (GO:0006977)	4.25e-05	0.000802021	0	0	3.09581	10.6122	106.828	CCNB1;PCNA;CHEK2;CDK1;AURKA;E2F8
67	GO_Biological_Process_2021	regulation of chromosome segregation (GO:0051983)	4.52e-05	0.00082794	0	0	3.082	25.0883	251.015	KIF2C;MKI67;BUB1;AURKB
68	GO_Biological_Process_2021	microtubule depolymerization (GO:0007019)	4.52e-05	0.00082794	0	0	3.082	25.0883	251.015	KIF18A;STMN1;KIF14;KIF2C
69	GO_Biological_Process_2021	positive regulation of mitotic cell cycle spindle assembly checkpoint (GO:0090267)	5.01e-05	0.000893049	0	0	3.04912	65.5985	649.491	GEN1;NDC80;MAD2L1
70	GO_Biological_Process_2021	positive regulation of spindle checkpoint (GO:0090232)	5.01e-05	0.000893049	0	0	3.04912	65.5985	649.491	GEN1;NDC80;MAD2L1
71	GO_Biological_Process_2021	retrograde vesicle-mediated transport, Golgi to endoplasmic reticulum (GO:0006890)	5.45e-05	0.000956694	0	0	3.01923	7.9609	78.1616	CENPE;KIF18A;RACGAP1;KIF2C;KIF11;KIF22;KIF15
72	GO_Biological_Process_2021	regulation of nuclear division (GO:0051783)	7.02e-05	0.00120053	0	0	2.92063	21.95	209.924	NEK2;FBXO5;MKI67;KIF20B
73	GO_Biological_Process_2021	positive regulation of G2/M transition of mitotic cell cycle (GO:0010971)	7.02e-05	0.00120053	0	0	2.92063	21.95	209.924	CCNB1;CDK1;FBXO5;CDC25B
74	GO_Biological_Process_2021	regulation of metaphase/anaphase transition of cell cycle (GO:1902099)	7.95e-05	0.00128965	0	0	2.88953	52.4761	495.348	CENPE;UBE2C;PLK1
75	GO_Biological_Process_2021	meiotic sister chromatid cohesion (GO:0051177)	7.95e-05	0.00128965	0	0	2.88953	52.4761	495.348	SGO1;BUB1B;BUB1
76	GO_Biological_Process_2021	mitotic spindle elongation (GO:0000022)	7.95e-05	0.00128965	0	0	2.88953	52.4761	495.348	RACGAP1;PRC1;AURKB
77	GO_Biological_Process_2021	mitotic spindle midzone assembly (GO:0051256)	7.95e-05	0.00128965	0	0	2.88953	52.4761	495.348	RACGAP1;PRC1;AURKB
78	GO_Biological_Process_2021	negative regulation of cell cycle process (GO:0010948)	9.09e-05	0.00145551	0	0	2.83698	9.14473	85.0989	RRM2;RAD51;NEK2;FBXO5;AURKB;E2F8
79	GO_Biological_Process_2021	mitotic G1 DNA damage checkpoint signaling (GO:0031571)	9.92e-05	0.0015685	0	0	2.80452	8.98928	82.8672	CCNB1;PCNA;CHEK2;CDK1;AURKA;E2F8
80	GO_Biological_Process_2021	ciliary basal body-plasma membrane docking (GO:0097711)	0.000110677	0.00172847	0	0	2.76234	7.05267	64.2421	TUBA1A;PLK1;HAUS4;CDK1;NEK2;TUBG1;CDK5RAP2
81	GO_Biological_Process_2021	regulation of DNA recombination (GO:0000018)	0.000113452	0.00175021	0	0	2.75691	11.9052	108.148	RAD51AP1;BLM;RAD51;FIGNL1;KPNA2
82	GO_Biological_Process_2021	positive regulation of cell cycle G2/M phase transition (GO:1902751)	0.00012494	0.00188153	0	0	2.72549	18.4814	166.105	CCNB1;CDK1;FBXO5;CDC25B
83	GO_Biological_Process_2021	mitotic cell cycle checkpoint signaling (GO:0007093)	0.00012494	0.00188153	0	0	2.72549	18.4814	166.105	ZWILCH;BUB1B;BUB1;AURKB
84	GO_Biological_Process_2021	antigen processing and presentation of exogenous peptide antigen via MHC class II (GO:0019886)	0.000134609	0.00200329	0	0	2.69826	6.81913	60.7798	CENPE;KIF18A;RACGAP1;KIF2C;KIF11;KIF22;KIF15
85	GO_Biological_Process_2021	antigen processing and presentation of peptide antigen via MHC class II (GO:0002495)	0.000152776	0.00224723	0	0	2.64835	6.6718	58.622	CENPE;KIF18A;RACGAP1;KIF2C;KIF11;KIF22;KIF15
86	GO_Biological_Process_2021	cellular response to radiation (GO:0071478)	0.000158464	0.0023041	0	0	2.6375	11.0106	96.3426	RAD51AP1;BLM;RAD51;FIGNL1;ECT2
87	GO_Biological_Process_2021	antigen processing and presentation of exogenous peptide antigen (GO:0002478)	0.000183706	0.00264077	0	0	2.57827	6.46232	55.59	CENPE;KIF18A;RACGAP1;KIF2C;KIF11;KIF22;KIF15
88	GO_Biological_Process_2021	regulation of cell population proliferation (GO:0042127)	0.000198078	0.00281538	0	0	2.55046	2.58559	22.047	CDKN2D;BTG3;JUN;TSLP;UHRF1;CDCA7L;KIF14;TTK;PTN;FOXM1;SHCBP1;CDC25B;EPGN;SAPCD2;PRC1;IGFBP6;FBXO5;KIF20B;CRLF1;CDKN3;KRT6A
89	GO_Biological_Process_2021	negative regulation of mitotic cell cycle (GO:0045930)	0.000215986	0.00300244	0	0	2.52253	10.2409	86.4359	BTG3;ZWILCH;BUB1B;BUB1;MAD2L1
90	GO_Biological_Process_2021	cellular response to ionizing radiation (GO:0071479)	0.000215986	0.00300244	0	0	2.52253	10.2409	86.4359	RAD51AP1;BLM;RAD51;FIGNL1;ECT2
91	GO_Biological_Process_2021	regulation of cell division (GO:0051302)	0.00023649	0.00324939	0	0	2.4882	7.57245	63.227	BLM;PRC1;PLK1;KIF20A;AURKB;AURKA
92	GO_Biological_Process_2021	microtubule polymerization or depolymerization (GO:0031109)	0.000238888	0.00324939	0	0	2.4882	15.2642	127.296	KIF18A;STMN1;KIF14;KIF2C
93	GO_Biological_Process_2021	protein depolymerization (GO:0051261)	0.000276214	0.00371714	0	0	2.42979	14.6274	119.862	KIF18A;STMN1;KIF14;KIF2C
94	GO_Biological_Process_2021	negative regulation of cell division (GO:0051782)	0.000301981	0.0039382	0	0	2.4047	29.1475	236.245	BLM;AURKB;E2F8
95	GO_Biological_Process_2021	cell cycle checkpoint signaling (GO:0000075)	0.000301981	0.0039382	0	0	2.4047	29.1475	236.245	ZWILCH;BUB1B;BUB1
96	GO_Biological_Process_2021	positive regulation of ubiquitin protein ligase activity (GO:1904668)	0.000301981	0.0039382	0	0	2.4047	29.1475	236.245	CDC20;UBE2C;PLK1
97	GO_Biological_Process_2021	regulation of DNA replication (GO:0006275)	0.000345568	0.00446065	0	0	2.3506	9.17178	73.102	CCNA2;BLM;PCNA;FBXO5;ESCO2
98	GO_Biological_Process_2021	interstrand cross-link repair (GO:0036297)	0.000411219	0.00525446	0	0	2.27947	8.80402	68.6395	RAD51AP1;NEIL3;RAD51;UBE2T;CENPS
99	GO_Biological_Process_2021	G1/S transition of mitotic cell cycle (GO:0000082)	0.000434406	0.00549524	0	0	2.26001	6.7067	51.9202	CDKN2D;PCNA;CDC45;RRM2;FBXO5;CDKN3
100	GO_Biological_Process_2021	regulation of signal transduction by p53 class mediator (GO:1901796)	0.000443751	0.00555788	0	0	2.25509	4.79956	37.0538	TPX2;BLM;BRIP1;CHEK2;RRS1;CDK1;AURKB;AURKA
101	GO_Biological_Process_2021	regulation of transcription involved in G1/S transition of mitotic cell cycle (GO:0000083)	0.000468031	0.0058045	0	0	2.23623	12.5352	96.1074	PCNA;CDC45;RRM2;FBXO5
102	GO_Biological_Process_2021	mitotic G2 DNA damage checkpoint signaling (GO:0007095)	0.00052784	0.0064827	0	0	2.18824	12.1024	91.3332	BLM;PLK1;CDK1;CLSPN
103	GO_Biological_Process_2021	mitotic DNA damage checkpoint signaling (GO:0044773)	0.000570273	0.0069365	0	0	2.15886	8.15021	60.8772	BLM;CHEK2;PLK1;CDK1;CLSPN
104	GO_Biological_Process_2021	double-strand break repair (GO:0006302)	0.000618047	0.007446	0	0	2.12808	4.55157	33.6313	GEN1;RAD51AP1;BLM;BRIP1;RAD51;CHEK2;CDCA5;KPNA2
105	GO_Biological_Process_2021	positive regulation of mitotic nuclear division (GO:0045840)	0.000739711	0.00878517	0	0	2.05625	10.9661	79.0574	EPGN;NUSAP1;DLGAP5;AURKA
106	GO_Biological_Process_2021	mitotic sister chromatid cohesion (GO:0007064)	0.000743093	0.00878517	0	0	2.05625	20.1749	145.354	SGO1;CDCA5;HASPIN
107	GO_Biological_Process_2021	DNA integrity checkpoint signaling (GO:0031570)	0.00100556	0.0117781	0	0	1.92893	10.0246	69.1922	BRIP1;CDC45;CHEK2;CLSPN
108	GO_Biological_Process_2021	positive regulation of cell population proliferation (GO:0008284)	0.00118532	0.0137562	0	0	1.8615	2.73361	18.4184	TSLP;CDCA7L;KIF14;TTK;PTN;FOXM1;CDC25B;EPGN;SAPCD2;PRC1;FBXO5;KIF20B;CRLF1;KRT6A
109	GO_Biological_Process_2021	establishment of skin barrier (GO:0061436)	0.00125364	0.014287	0	0	1.84506	16.3897	109.511	FLG;KRT16;STMN1
110	GO_Biological_Process_2021	regulation of water loss via skin (GO:0033561)	0.00125364	0.014287	0	0	1.84506	16.3897	109.511	FLG;KRT16;STMN1
111	GO_Biological_Process_2021	deoxyribonucleotide metabolic process (GO:0009262)	0.00127595	0.0144114	0	0	1.84129	58.0558	386.887	RRM1;RRM2
112	GO_Biological_Process_2021	regulation of double-strand break repair (GO:2000779)	0.00133224	0.014914	0	0	1.82641	9.23181	61.1229	RAD51AP1;RAD51;FIGNL1;FOXM1
113	GO_Biological_Process_2021	chromosome organization (GO:0051276)	0.00138929	0.0154163	0	0	1.81202	5.29265	34.8201	TOP2A;CENPW;CENPH;NUF2;CDCA8;NDC80
114	GO_Biological_Process_2021	response to ionizing radiation (GO:0010212)	0.00141335	0.0155468	0	0	1.80836	6.5645	43.0749	RAD51AP1;BLM;RAD51;FIGNL1;ECT2
115	GO_Biological_Process_2021	mitotic G2/M transition checkpoint (GO:0044818)	0.00172659	0.0188288	0	0	1.72518	8.55501	54.4236	BLM;PLK1;CDK1;CLSPN
116	GO_Biological_Process_2021	protein phosphorylation (GO:0006468)	0.00181046	0.0195746	0	0	1.70831	2.60587	16.4539	PLK1;TTK;HASPIN;AURKB;CIT;CDC25B;AURKA;CCNA2;MELK;INCENP;CHEK2;CDK1;NEK2;CLSPN
117	GO_Biological_Process_2021	negative regulation of cytokinesis (GO:0032466)	0.00189949	0.0200238	0	0	1.69845	43.5396	272.827	AURKB;E2F8
118	GO_Biological_Process_2021	regulation of mitotic sister chromatid segregation (GO:0033047)	0.00189949	0.0200238	0	0	1.69845	43.5396	272.827	CCNB1;CDK5RAP2
119	GO_Biological_Process_2021	regulation of mitotic spindle checkpoint (GO:1903504)	0.00189949	0.0200238	0	0	1.69845	43.5396	272.827	CCNB1;CDK5RAP2
120	GO_Biological_Process_2021	modification-dependent protein catabolic process (GO:0019941)	0.00226987	0.0237304	0	0	1.62469	3.67205	22.3556	CDC20;UBE2C;UHRF1;PLK1;BUB1B;AURKB;MAD2L1;AURKA
121	GO_Biological_Process_2021	positive regulation of cellular process (GO:0048522)	0.00235642	0.0244334	0	0	1.61202	2.36355	14.3009	TSLP;SPAG5;CDCA7L;KIF14;TTK;PTN;FOXM1;DNPH1;CDC25B;EPGN;SAPCD2;PRC1;FBXO5;KIF20B;CRLF1;KRT6A
122	GO_Biological_Process_2021	negative regulation of stress-activated protein kinase signaling cascade (GO:0070303)	0.00263924	0.0269245	0	0	1.56985	34.83	206.795	GSTP1;FOXM1
123	GO_Biological_Process_2021	establishment of centrosome localization (GO:0051660)	0.00263924	0.0269245	0	0	1.56985	34.83	206.795	PARD3B;MAD2L1
124	GO_Biological_Process_2021	ubiquitin-dependent protein catabolic process (GO:0006511)	0.00266135	0.0269328	0	0	1.56972	2.85805	16.9452	CDC20;UBE2C;UHRF1;PLK1;KIF14;BUB1B;PSMB8;AURKB;PSMB9;MAD2L1;AURKA
125	GO_Biological_Process_2021	mitotic nuclear membrane organization (GO:0101024)	0.00274528	0.0273447	0	0	1.56313	7.46061	44.0017	CCNB2;CCNB1;CDK1;NUP35
126	GO_Biological_Process_2021	mitotic nuclear membrane reassembly (GO:0007084)	0.00274528	0.0273447	0	0	1.56313	7.46061	44.0017	CCNB2;CCNB1;CDK1;NUP35
127	GO_Biological_Process_2021	spindle assembly (GO:0051225)	0.00279222	0.027595	0	0	1.55917	5.56397	32.7212	TPX2;CHEK2;HAUS4;NEK2;KIF11
128	GO_Biological_Process_2021	epidermal cell differentiation (GO:0009913)	0.00316015	0.0309891	0	0	1.50879	7.15537	41.1944	FLG;CLIC4;KRT16;OVOL2
129	GO_Biological_Process_2021	nuclear membrane reassembly (GO:0031468)	0.00338278	0.0326653	0	0	1.48591	7.01191	39.8912	CCNB2;CCNB1;CDK1;NUP35
130	GO_Biological_Process_2021	antigen processing and presentation of endogenous peptide antigen via MHC class I (GO:0019885)	0.00349249	0.0326653	0	0	1.48591	29.0235	164.19	TAP1;B2M
131	GO_Biological_Process_2021	regulation of protein localization to cell cortex (GO:1904776)	0.00349249	0.0326653	0	0	1.48591	29.0235	164.19	SAPCD2;PLK1
132	GO_Biological_Process_2021	positive regulation of defense response to bacterium (GO:1900426)	0.00349249	0.0326653	0	0	1.48591	29.0235	164.19	NLRP10;KLK7
133	GO_Biological_Process_2021	protein localization to microtubule cytoskeleton (GO:0072698)	0.00349249	0.0326653	0	0	1.48591	29.0235	164.19	KIF20B;FAM83D
134	GO_Biological_Process_2021	nucleobase-containing small molecule interconversion (GO:0015949)	0.00353766	0.0326653	0	0	1.48591	10.922	61.647	DUT;RRM1;RRM2
135	GO_Biological_Process_2021	positive regulation of mitotic cell cycle (GO:0045931)	0.00353766	0.0326653	0	0	1.48591	10.922	61.647	SMOC2;CCNB1;CDC25B
136	GO_Biological_Process_2021	positive regulation of nuclear division (GO:0051785)	0.00353766	0.0326653	0	0	1.48591	10.922	61.647	EPGN;NUSAP1;AURKA
137	GO_Biological_Process_2021	DNA-dependent DNA replication (GO:0006261)	0.00373079	0.0341989	0	0	1.46599	4.29793	24.0303	PRIM2;BLM;CDC45;RAD51;PSMB8;PSMB9
138	GO_Biological_Process_2021	regulation of microtubule polymerization or depolymerization (GO:0031110)	0.00392904	0.0355017	0	0	1.44975	10.4846	58.078	STMN1;SKA1;SKA2
139	GO_Biological_Process_2021	regulation of multicellular organismal development (GO:2000026)	0.00392904	0.0355017	0	0	1.44975	10.4846	58.078	RACGAP1;CDK1;PTN
140	GO_Biological_Process_2021	negative regulation of mitotic cell cycle phase transition (GO:1901991)	0.00413274	0.0370774	0	0	1.43089	5.05029	27.7201	CDKN2D;FBXO5;PSMB8;AURKA;PSMB9
141	GO_Biological_Process_2021	negative regulation of ubiquitin protein ligase activity (GO:1904667)	0.00445655	0.0391496	0	0	1.40727	24.876	134.663	FBXO5;MAD2L1
142	GO_Biological_Process_2021	regulation of mitotic centrosome separation (GO:0046602)	0.00445655	0.0391496	0	0	1.40727	24.876	134.663	NEK2;KIF11
143	GO_Biological_Process_2021	histone phosphorylation (GO:0016572)	0.00445655	0.0391496	0	0	1.40727	24.876	134.663	CCNA2;INCENP
144	GO_Biological_Process_2021	regulation of intracellular signal transduction (GO:1902531)	0.00469203	0.040934	0	0	1.38792	2.51724	13.4971	ARHGAP11A;TPX2;BRIP1;BLM;RACGAP1;CHEK2;RRS1;CDK1;ECT2;FAM83D;AURKB;AURKA
145	GO_Biological_Process_2021	double-strand break repair via homologous recombination (GO:0000724)	0.00517326	0.0448231	0	0	1.3485	4.7746	25.1347	GEN1;RAD51AP1;BLM;CDC45;RAD51
146	GO_Biological_Process_2021	positive regulation of DNA biosynthetic process (GO:2000573)	0.00524599	0.0449333	0	0	1.34743	6.14862	32.282	SMOC2;PCNA;NEK2;AURKB
147	GO_Biological_Process_2021	positive regulation of ubiquitin-protein transferase activity (GO:0051443)	0.00525702	0.0449333	0	0	1.34743	9.35983	49.1222	CDC20;UBE2C;PLK1
148	GO_Biological_Process_2021	DNA damage checkpoint signaling (GO:0000077)	0.00575244	0.0488378	0	0	1.31124	9.03662	46.6121	BRIP1;CHEK2;CLSPN
149	GO_Biological_Process_2021	epithelial cell differentiation (GO:0030855)	0.00612966	0.0516935	0	0	1.28656	4.57473	23.3065	PCNA;CDK1;DNPH1;OVOL2;E2F8
150	GO_Biological_Process_2021	negative regulation of centrosome duplication (GO:0010826)	0.00670668	0.0561851	0	0	1.25038	19.3461	96.8203	CCNF;CDK5RAP2
151	GO_Biological_Process_2021	protein localization to chromosome (GO:0034502)	0.00682477	0.0567983	0	0	1.24566	8.45275	42.1555	PLK1;HASPIN;CENPA
152	GO_Biological_Process_2021	negative regulation of G2/M transition of mitotic cell cycle (GO:0010972)	0.00693154	0.0573098	0	0	1.24177	5.65133	28.0965	AURKB;PSMB8;AURKA;PSMB9
153	GO_Biological_Process_2021	cellular response to DNA damage stimulus (GO:0006974)	0.00729634	0.0599343	0	0	1.22232	2.60959	12.8402	TOP2A;RAD51AP1;FAM111A;BLM;RAD51;CHEK2;UBE2T;PCLAF;CDK1;CENPS
154	GO_Biological_Process_2021	negative regulation of neurogenesis (GO:0050768)	0.0074024	0.0600259	0	0	1.22166	8.18819	40.1709	PTN;THY1;B2M
155	GO_Biological_Process_2021	regulation of mitotic spindle organization (GO:0060236)	0.0074024	0.0600259	0	0	1.22166	8.18819	40.1709	TPX2;PLK1;TACC3
156	GO_Biological_Process_2021	regulation of sister chromatid cohesion (GO:0007063)	0.00798763	0.0643589	0	0	1.19139	17.4106	84.0906	CDCA5;BUB1
157	GO_Biological_Process_2021	regulation of microtubule cytoskeleton organization (GO:0070507)	0.00864217	0.0691921	0	0	1.15994	7.70575	36.6108	STMN1;SKA1;SKA2
158	GO_Biological_Process_2021	positive regulation of protein kinase activity (GO:0045860)	0.00871272	0.0693182	0	0	1.15915	3.56739	16.92	TPX2;CENPE;INCENP;KIF14;CLSPN;ECT2
159	GO_Biological_Process_2021	negative regulation of DNA-dependent DNA replication (GO:2000104)	0.00936916	0.0736148	0	0	1.13303	15.827	73.9173	BLM;FBXO5
160	GO_Biological_Process_2021	mitotic DNA integrity checkpoint signaling (GO:0044774)	0.00936916	0.0736148	0	0	1.13303	15.827	73.9173	CHEK2;CLSPN
161	GO_Biological_Process_2021	antigen processing and presentation of exogenous peptide antigen via MHC class I, TAP-dependent (GO:0002479)	0.00984072	0.0768427	0	0	1.1144	5.0762	23.4583	TAP1;B2M;PSMB8;PSMB9
162	GO_Biological_Process_2021	DNA recombination (GO:0006310)	0.0099965	0.0775802	0	0	1.11025	7.27692	33.514	GEN1;BLM;RAD51
163	GO_Biological_Process_2021	antigen processing and presentation of endogenous peptide antigen (GO:0002483)	0.0108488	0.0836814	0	0	1.07737	14.5073	65.6269	TAP1;B2M
164	GO_Biological_Process_2021	keratinocyte differentiation (GO:0030216)	0.0114673	0.0879162	0	0	1.05593	6.89322	30.8007	FLG;CLIC4;KRT16
165	GO_Biological_Process_2021	antigen processing and presentation of exogenous peptide antigen via MHC class I (GO:0042590)	0.0123411	0.0935512	0	0	1.02895	4.73201	20.7964	TAP1;B2M;PSMB8;PSMB9
166	GO_Biological_Process_2021	negative regulation of ubiquitin-protein transferase activity (GO:0051444)	0.0124242	0.0935512	0	0	1.02895	13.3907	58.7599	FBXO5;MAD2L1
167	GO_Biological_Process_2021	mitotic recombination (GO:0006312)	0.0124242	0.0935512	0	0	1.02895	13.3907	58.7599	GEN1;RAD51
168	GO_Biological_Process_2021	protein homooligomerization (GO:0051260)	0.012818	0.0958828	0	0	1.01826	3.78214	16.4784	BLM;TK1;ECT2;B2M;THG1L
169	GO_Biological_Process_2021	recombinational repair (GO:0000725)	0.0128854	0.0958828	0	0	1.01826	4.66868	20.3165	GEN1;RAD51AP1;BLM;RAD51
170	GO_Biological_Process_2021	cellular protein-containing complex assembly (GO:0034622)	0.0129964	0.0960245	0	0	1.01762	3.25677	14.1444	ANLN;CENPE;CENPF;CENPW;CENPA;DLGAP5
171	GO_Biological_Process_2021	DNA synthesis involved in DNA repair (GO:0000731)	0.0130563	0.0960245	0	0	1.01762	6.5479	28.408	CDKN2D;PCNA;PCLAF
172	GO_Biological_Process_2021	epithelium development (GO:0060429)	0.0132448	0.0968479	0	0	1.01391	3.74962	16.2139	PCNA;KRT16;CDK1;DNPH1;KRT6A
173	GO_Biological_Process_2021	skin development (GO:0043588)	0.0134449	0.0977459	0	0	1.0099	4.60702	19.8524	FLG;CLIC4;KRT16;STMN1
174	GO_Biological_Process_2021	DNA unwinding involved in DNA replication (GO:0006268)	0.0140929	0.101293	0	0	0.994421	12.4336	52.9931	BLM;RAD51
175	GO_Biological_Process_2021	resolution of meiotic recombination intermediates (GO:0000712)	0.0140929	0.101293	0	0	0.994421	12.4336	52.9931	TOP2A;CENPS
176	GO_Biological_Process_2021	microtubule bundle formation (GO:0001578)	0.0147647	0.105522	0	0	0.976658	6.23546	26.2857	PLK1;KIF20A;CDK5RAP2
177	GO_Biological_Process_2021	regulation of double-strand break repair via homologous recombination (GO:0010569)	0.015664	0.110185	0	0	0.957878	6.09014	25.313	RAD51AP1;RAD51;FIGNL1
178	GO_Biological_Process_2021	negative regulation of cell aging (GO:0090344)	0.0158527	0.110185	0	0	0.957878	11.6041	48.0923	FBXO5;FOXM1
179	GO_Biological_Process_2021	DNA replication checkpoint signaling (GO:0000076)	0.0158527	0.110185	0	0	0.957878	11.6041	48.0923	CDC45;CLSPN
180	GO_Biological_Process_2021	positive regulation of telomere capping (GO:1904355)	0.0158527	0.110185	0	0	0.957878	11.6041	48.0923	NEK2;AURKB
181	GO_Biological_Process_2021	midbody abscission (GO:0061952)	0.0158527	0.110185	0	0	0.957878	11.6041	48.0923	KIF20A;CEP55
182	GO_Biological_Process_2021	regulation of catabolic process (GO:0009894)	0.0177012	0.120387	0	0	0.91942	10.8783	43.8844	CHEK2;FAM83D
183	GO_Biological_Process_2021	cellular response to alkaloid (GO:0071312)	0.0177012	0.120387	0	0	0.91942	10.8783	43.8844	BLM;RAD51
184	GO_Biological_Process_2021	nucleotide biosynthetic process (GO:0009165)	0.0177012	0.120387	0	0	0.91942	10.8783	43.8844	RRM1;RRM2
185	GO_Biological_Process_2021	regulation of spindle organization (GO:0090224)	0.0177012	0.120387	0	0	0.91942	10.8783	43.8844	TPX2;TACC3
186	GO_Biological_Process_2021	SCF-dependent proteasomal ubiquitin-dependent protein catabolic process (GO:0031146)	0.0191802	0.129748	0	0	0.886898	4.11733	16.2794	CCNF;KIF14;PSMB8;PSMB9
187	GO_Biological_Process_2021	NLS-bearing protein import into nucleus (GO:0006607)	0.0196362	0.131428	0	0	0.881314	10.2379	40.2388	NUP35;KPNA2
188	GO_Biological_Process_2021	establishment or maintenance of apical/basal cell polarity (GO:0035088)	0.0196362	0.131428	0	0	0.881314	10.2379	40.2388	CLIC4;PARD3B
189	GO_Biological_Process_2021	regulation of fibroblast growth factor receptor signaling pathway (GO:0040036)	0.0216555	0.14148	0	0	0.849303	9.66862	37.055	SMOC2;SPRY1
190	GO_Biological_Process_2021	microtubule nucleation (GO:0007020)	0.0216555	0.14148	0	0	0.849303	9.66862	37.055	TPX2;TUBG1
191	GO_Biological_Process_2021	mitotic cytokinetic process (GO:1902410)	0.0216555	0.14148	0	0	0.849303	9.66862	37.055	KIF20A;CEP55
192	GO_Biological_Process_2021	signal transduction in response to DNA damage (GO:0042770)	0.0216974	0.14148	0	0	0.849303	5.34278	20.4659	BRIP1;CHEK2;CLSPN
193	GO_Biological_Process_2021	protein homotetramerization (GO:0051289)	0.0216974	0.14148	0	0	0.849303	5.34278	20.4659	TK1;B2M;THG1L
194	GO_Biological_Process_2021	cellular response to inorganic substance (GO:0071241)	0.023757	0.154116	0	0	0.812153	9.15929	34.2546	BLM;MMP3
195	GO_Biological_Process_2021	regulation of centrosome cycle (GO:0046605)	0.0259384	0.166559	0	0	0.778433	8.70088	31.7759	GEN1;AURKA
196	GO_Biological_Process_2021	proteasomal ubiquitin-independent protein catabolic process (GO:0010499)	0.0259384	0.166559	0	0	0.778433	8.70088	31.7759	PSMB8;PSMB9
197	GO_Biological_Process_2021	telomere maintenance (GO:0000723)	0.0263294	0.168216	0	0	0.774134	4.93855	17.9619	BLM;PCNA;RAD51
198	GO_Biological_Process_2021	response to UV (GO:0009411)	0.0270967	0.172248	0	0	0.763846	3.68206	13.2861	CDKN2D;PCNA;PCLAF;AURKB
199	GO_Biological_Process_2021	negative regulation of cell cycle G2/M phase transition (GO:1902750)	0.0275636	0.17434	0	0	0.758604	4.84685	17.4063	PSMB8;AURKA;PSMB9
200	GO_Biological_Process_2021	cytoskeleton-dependent intracellular transport (GO:0030705)	0.0281977	0.176585	0	0	0.753046	8.28613	29.5692	TUBA1B;TUBA1A
201	GO_Biological_Process_2021	regulation of telomere capping (GO:1904353)	0.0281977	0.176585	0	0	0.753046	8.28613	29.5692	NEK2;AURKB
202	GO_Biological_Process_2021	cellular macromolecule biosynthetic process (GO:0034645)	0.0286492	0.178528	0	0	0.748293	2.30266	8.18052	FAM111A;DUT;BRIP1;BLM;CDC45;PCLAF;CDK1;CLSPN
203	GO_Biological_Process_2021	regulation of DNA-templated transcription, initiation (GO:2000142)	0.0328035	0.203276	0	0	0.691913	4.51167	15.4174	CCNB1;JUN;CDK1
204	GO_Biological_Process_2021	regulation of spindle assembly (GO:0090169)	0.032942	0.203276	0	0	0.691913	7.56483	25.8188	SPAG5;PLK1
205	GO_Biological_Process_2021	peptidyl-serine phosphorylation (GO:0018105)	0.0339049	0.208203	0	0	0.681514	2.90031	9.8152	PLK1;CDK1;TTK;CLSPN;AURKA
206	GO_Biological_Process_2021	regulation of myelination (GO:0031641)	0.0354229	0.215498	0	0	0.666556	7.24927	24.2154	KIF14;PTN
207	GO_Biological_Process_2021	cell cycle G1/S phase transition (GO:0044843)	0.0356041	0.215498	0	0	0.666556	4.36084	14.5447	CCNA2;CDKN2D;CDKN3
208	GO_Biological_Process_2021	positive regulation of DNA metabolic process (GO:0051054)	0.0356041	0.215498	0	0	0.666556	4.36084	14.5447	SMOC2;PCNA;RAD51
209	GO_Biological_Process_2021	protein autophosphorylation (GO:0046777)	0.0363454	0.218938	0	0	0.659679	2.84337	9.42489	MELK;CHEK2;NEK2;AURKB;AURKA
210	GO_Biological_Process_2021	regulation of protein kinase activity (GO:0045859)	0.0377646	0.226409	0	0	0.645107	3.29811	10.8059	CENPE;GSTP1;THY1;ECT2
211	GO_Biological_Process_2021	positive regulation of cell cycle (GO:0045787)	0.0400285	0.238835	0	0	0.621901	4.15255	13.3636	SMOC2;CCNB1;CDC25B
212	GO_Biological_Process_2021	receptor clustering (GO:0043113)	0.0405926	0.238835	0	0	0.621901	6.69095	21.4389	PTN;THY1
213	GO_Biological_Process_2021	carbohydrate derivative biosynthetic process (GO:1901137)	0.0405926	0.238835	0	0	0.621901	6.69095	21.4389	RRM1;RRM2
214	GO_Biological_Process_2021	cellular response to epidermal growth factor stimulus (GO:0071364)	0.0405926	0.238835	0	0	0.621901	6.69095	21.4389	PDE8A;KNSTRN
215	GO_Biological_Process_2021	phosphorylation (GO:0016310)	0.0414372	0.242676	0	0	0.614972	2.02767	6.45523	MELK;CHEK2;PLK1;CDK1;NEK2;HASPIN;AURKB;CDC25B;AURKA
216	GO_Biological_Process_2021	activation of protein kinase activity (GO:0032147)	0.0421621	0.243539	0	0	0.613431	3.17754	10.0608	TPX2;KIF14;CLSPN;ECT2
217	GO_Biological_Process_2021	negative regulation of cell motility (GO:2000146)	0.0421621	0.243539	0	0	0.613431	3.17754	10.0608	TCAF1;CLIC4;KRT16;THY1
218	GO_Biological_Process_2021	histone modification (GO:0016570)	0.0421621	0.243539	0	0	0.613431	3.17754	10.0608	CCNA2;INCENP;UHRF1;AURKB
219	GO_Biological_Process_2021	positive regulation of protein localization to nucleus (GO:1900182)	0.0431254	0.244402	0	0	0.611895	4.02437	12.6512	PLK1;CDK1;ECT2
220	GO_Biological_Process_2021	negative regulation of epithelial to mesenchymal transition (GO:0010719)	0.0432775	0.244402	0	0	0.611895	6.44281	20.2312	SPRY1;OVOL2
221	GO_Biological_Process_2021	regulation of ubiquitin-protein transferase activity (GO:0051438)	0.0432775	0.244402	0	0	0.611895	6.44281	20.2312	PLK1;FBXO5
222	GO_Biological_Process_2021	positive regulation of leukocyte migration (GO:0002687)	0.0432775	0.244402	0	0	0.611895	6.44281	20.2312	PTN;THY1
223	GO_Biological_Process_2021	protein K11-linked ubiquitination (GO:0070979)	0.0432775	0.244402	0	0	0.611895	6.44281	20.2312	UBE2C;UBE2T
224	GO_Biological_Process_2021	peptidyl-serine modification (GO:0018209)	0.0452473	0.25439	0	0	0.5945	2.66864	8.26106	PLK1;CDK1;TTK;CLSPN;AURKA
225	GO_Biological_Process_2021	microtubule polymerization (GO:0046785)	0.0460268	0.256493	0	0	0.590925	6.2124	19.1251	TPX2;TUBG1
226	GO_Biological_Process_2021	morphogenesis of an epithelium (GO:0002009)	0.0460268	0.256493	0	0	0.590925	6.2124	19.1251	KRT16;KRT6A
227	GO_Biological_Process_2021	regulation of protein binding (GO:0043393)	0.0468369	0.259863	0	0	0.585256	3.06542	9.3835	PLK1;B2M;AURKB;AURKA
228	GO_Biological_Process_2021	protein tetramerization (GO:0051262)	0.0479887	0.261211	0	0	0.583008	3.84624	11.6802	TK1;B2M;THG1L
229	GO_Biological_Process_2021	regulation of endopeptidase activity (GO:0052548)	0.0479887	0.261211	0	0	0.583008	3.84624	11.6802	SERPINB7;PSMB8;PSMB9
230	GO_Biological_Process_2021	positive regulation of cellular protein localization (GO:1903829)	0.0479887	0.261211	0	0	0.583008	3.84624	11.6802	PLK1;CDK1;NDC80
231	GO_Biological_Process_2021	regulation of cellular senescence (GO:2000772)	0.0488385	0.261211	0	0	0.583008	5.99787	18.109	FBXO5;B2M
232	GO_Biological_Process_2021	negative regulation of response to DNA damage stimulus (GO:2001021)	0.0488385	0.261211	0	0	0.583008	5.99787	18.109	CDKN2D;FBXO5
233	GO_Biological_Process_2021	cytoskeleton organization (GO:0007010)	0.0492781	0.261211	0	0	0.583008	3.01226	9.06773	DIAPH3;PALLD;KRT16;THY1
234	GO_Biological_Process_2021	negative regulation of microtubule polymerization or depolymerization (GO:0031111)	0.0517109	0.261211	0	0	0.583008	5.79765	17.1731	TPX2;STMN1
235	GO_Biological_Process_2021	regulation of centrosome duplication (GO:0010824)	0.0517109	0.261211	0	0	0.583008	5.79765	17.1731	GEN1;CCNF
236	GO_Biological_Process_2021	liver development (GO:0001889)	0.0517109	0.261211	0	0	0.583008	5.79765	17.1731	AURKA;E2F8
237	GO_Biological_Process_2021	positive regulation of telomere maintenance (GO:0032206)	0.0517109	0.261211	0	0	0.583008	5.79765	17.1731	NEK2;AURKB
238	GO_Biological_Process_2021	negative regulation of protein binding (GO:0032091)	0.053109	0.261211	0	0	0.583008	3.68316	10.8116	B2M;AURKB;AURKA
239	GO_Biological_Process_2021	positive regulation of developmental process (GO:0051094)	0.0532284	0.261211	0	0	0.583008	2.54347	7.46043	CDC20;ZBTB16;FBXO5;PTN;AURKA
240	GO_Biological_Process_2021	antigen processing and presentation of peptide antigen via MHC class I (GO:0002474)	0.0546422	0.261211	0	0	0.583008	5.61035	16.309	TAP1;B2M
241	GO_Biological_Process_2021	positive regulation of telomere maintenance via telomerase (GO:0032212)	0.0546422	0.261211	0	0	0.583008	5.61035	16.309	NEK2;AURKB
242	GO_Biological_Process_2021	adenosine 5'-(hexahydrogen pentaphosphate) catabolic process (GO:1901911)	0.0559591	0.261211	0	0	0.583008	21.6743	62.49	NUDT4
243	GO_Biological_Process_2021	adenosine 5'-(hexahydrogen pentaphosphate) metabolic process (GO:1901910)	0.0559591	0.261211	0	0	0.583008	21.6743	62.49	NUDT4
244	GO_Biological_Process_2021	pyrimidine deoxyribonucleotide biosynthetic process (GO:0009221)	0.0559591	0.261211	0	0	0.583008	21.6743	62.49	DUT
245	GO_Biological_Process_2021	apoptotic chromosome condensation (GO:0030263)	0.0559591	0.261211	0	0	0.583008	21.6743	62.49	TOP2A
246	GO_Biological_Process_2021	negative regulation of hydrogen peroxide metabolic process (GO:0010727)	0.0559591	0.261211	0	0	0.583008	21.6743	62.49	MMP3
247	GO_Biological_Process_2021	cell-cell adhesion mediated by integrin (GO:0033631)	0.0559591	0.261211	0	0	0.583008	21.6743	62.49	NPNT
248	GO_Biological_Process_2021	regulation of DNA topoisomerase (ATP-hydrolyzing) activity (GO:2000371)	0.0559591	0.261211	0	0	0.583008	21.6743	62.49	UHRF1
249	GO_Biological_Process_2021	cellular response to nicotine (GO:0071316)	0.0559591	0.261211	0	0	0.583008	21.6743	62.49	B2M
250	GO_Biological_Process_2021	regulation of granulocyte colony-stimulating factor production (GO:0071655)	0.0559591	0.261211	0	0	0.583008	21.6743	62.49	TSLP
251	GO_Biological_Process_2021	regulation of guanyl-nucleotide exchange factor activity (GO:1905097)	0.0559591	0.261211	0	0	0.583008	21.6743	62.49	STMN1
252	GO_Biological_Process_2021	regulation of interleukin-1 alpha production (GO:0032650)	0.0559591	0.261211	0	0	0.583008	21.6743	62.49	NLRP10
253	GO_Biological_Process_2021	regulation of metaphase plate congression (GO:0090235)	0.0559591	0.261211	0	0	0.583008	21.6743	62.49	SPAG5
254	GO_Biological_Process_2021	diadenosine hexaphosphate catabolic process (GO:1901909)	0.0559591	0.261211	0	0	0.583008	21.6743	62.49	NUDT4
255	GO_Biological_Process_2021	diadenosine hexaphosphate metabolic process (GO:1901908)	0.0559591	0.261211	0	0	0.583008	21.6743	62.49	NUDT4
256	GO_Biological_Process_2021	diadenosine pentaphosphate catabolic process (GO:1901907)	0.0559591	0.261211	0	0	0.583008	21.6743	62.49	NUDT4
257	GO_Biological_Process_2021	diadenosine pentaphosphate metabolic process (GO:1901906)	0.0559591	0.261211	0	0	0.583008	21.6743	62.49	NUDT4
258	GO_Biological_Process_2021	diphosphoinositol polyphosphate metabolic process (GO:0071543)	0.0559591	0.261211	0	0	0.583008	21.6743	62.49	NUDT4
259	GO_Biological_Process_2021	DNA replication, synthesis of RNA primer (GO:0006269)	0.0559591	0.261211	0	0	0.583008	21.6743	62.49	PRIM2
260	GO_Biological_Process_2021	double-strand break repair via synthesis-dependent strand annealing (GO:0045003)	0.0559591	0.261211	0	0	0.583008	21.6743	62.49	RAD51
261	GO_Biological_Process_2021	positive regulation of anion transmembrane transport (GO:1903961)	0.0559591	0.261211	0	0	0.583008	21.6743	62.49	TCAF1
262	GO_Biological_Process_2021	positive regulation of attachment of spindle microtubules to kinetochore (GO:0051987)	0.0559591	0.261211	0	0	0.583008	21.6743	62.49	CCNB1
263	GO_Biological_Process_2021	positive regulation of deoxyribonuclease activity (GO:0032077)	0.0559591	0.261211	0	0	0.583008	21.6743	62.49	PCNA
264	GO_Biological_Process_2021	glomerular visceral epithelial cell migration (GO:0090521)	0.0559591	0.261211	0	0	0.583008	21.6743	62.49	ANLN
265	GO_Biological_Process_2021	positive regulation of DNA ligation (GO:0051106)	0.0559591	0.261211	0	0	0.583008	21.6743	62.49	RAD51
266	GO_Biological_Process_2021	positive regulation of DNA topoisomerase (ATP-hydrolyzing) activity (GO:2000373)	0.0559591	0.261211	0	0	0.583008	21.6743	62.49	UHRF1
267	GO_Biological_Process_2021	positive regulation of fibroblast growth factor receptor signaling pathway (GO:0045743)	0.0559591	0.261211	0	0	0.583008	21.6743	62.49	SMOC2
268	GO_Biological_Process_2021	Schwann cell differentiation (GO:0014037)	0.0559591	0.261211	0	0	0.583008	21.6743	62.49	ADGRG6
269	GO_Biological_Process_2021	meiotic sister chromatid segregation (GO:0045144)	0.0559591	0.261211	0	0	0.583008	21.6743	62.49	SGO1
270	GO_Biological_Process_2021	trophoblast giant cell differentiation (GO:0060707)	0.0559591	0.261211	0	0	0.583008	21.6743	62.49	E2F8
271	GO_Biological_Process_2021	positive regulation of telomerase activity (GO:0051973)	0.0576308	0.268026	0	0	0.571823	5.43475	15.5091	NEK2;AURKB
272	GO_Biological_Process_2021	cellular response to UV (GO:0034644)	0.058481	0.270984	0	0	0.567057	3.53331	10.0312	PCNA;MMP3;AURKB
273	GO_Biological_Process_2021	negative regulation of protein serine/threonine kinase activity (GO:0071901)	0.0603266	0.272213	0	0	0.565092	3.48602	9.78867	GSTP1;PLK1;SPRY1
274	GO_Biological_Process_2021	negative regulation of Ras protein signal transduction (GO:0046580)	0.060675	0.272213	0	0	0.565092	5.26979	14.7671	STMN1;SPRY1
275	GO_Biological_Process_2021	regulation of cell cycle G1/S phase transition (GO:1902806)	0.063773	0.272213	0	0	0.565092	5.11454	14.0774	KIF14;FAM83D
276	GO_Biological_Process_2021	regulation of embryonic development (GO:0045995)	0.063773	0.272213	0	0	0.565092	5.11454	14.0774	RACGAP1;CDK1
277	GO_Biological_Process_2021	cyclic-nucleotide-mediated signaling (GO:0019935)	0.063773	0.272213	0	0	0.565092	5.11454	14.0774	ADGRG6;NUDT4
278	GO_Biological_Process_2021	regulation of ossification (GO:0030278)	0.063773	0.272213	0	0	0.565092	5.11454	14.0774	ZBTB16;PTN
279	GO_Biological_Process_2021	positive regulation of telomere maintenance via telomere lengthening (GO:1904358)	0.063773	0.272213	0	0	0.565092	5.11454	14.0774	NEK2;AURKB
280	GO_Biological_Process_2021	cellular response to metal ion (GO:0071248)	0.063931	0.272213	0	0	0.565092	2.74982	7.56186	JUN;CLIC4;ECT2;B2M
281	GO_Biological_Process_2021	negative regulation of cell cycle (GO:0045786)	0.0640989	0.272213	0	0	0.565092	3.39513	9.32753	BTG3;PLK1;MAD2L1
282	GO_Biological_Process_2021	protein-DNA covalent cross-linking repair (GO:0106300)	0.0667711	0.272213	0	0	0.565092	17.3386	46.9267	FAM111A
283	GO_Biological_Process_2021	pteridine-containing compound biosynthetic process (GO:0042559)	0.0667711	0.272213	0	0	0.565092	17.3386	46.9267	FPGS
284	GO_Biological_Process_2021	regulation of anion channel activity (GO:0010359)	0.0667711	0.272213	0	0	0.565092	17.3386	46.9267	TCAF1
285	GO_Biological_Process_2021	negative regulation of lens fiber cell differentiation (GO:1902747)	0.0667711	0.272213	0	0	0.565092	17.3386	46.9267	SPRY1
286	GO_Biological_Process_2021	negative regulation of meiotic cell cycle (GO:0051447)	0.0667711	0.272213	0	0	0.565092	17.3386	46.9267	FBXO5
287	GO_Biological_Process_2021	cellular response to iron ion (GO:0071281)	0.0667711	0.272213	0	0	0.565092	17.3386	46.9267	B2M
288	GO_Biological_Process_2021	regulation of hepatocyte proliferation (GO:2000345)	0.0667711	0.272213	0	0	0.565092	17.3386	46.9267	PTN
289	GO_Biological_Process_2021	regulation of hydrogen peroxide metabolic process (GO:0010310)	0.0667711	0.272213	0	0	0.565092	17.3386	46.9267	MMP3
290	GO_Biological_Process_2021	neuroblast proliferation (GO:0007405)	0.0667711	0.272213	0	0	0.565092	17.3386	46.9267	RACGAP1
291	GO_Biological_Process_2021	diadenosine polyphosphate catabolic process (GO:0015961)	0.0667711	0.272213	0	0	0.565092	17.3386	46.9267	NUDT4
292	GO_Biological_Process_2021	free ubiquitin chain polymerization (GO:0010994)	0.0667711	0.272213	0	0	0.565092	17.3386	46.9267	UBE2C
293	GO_Biological_Process_2021	hepatocyte differentiation (GO:0070365)	0.0667711	0.272213	0	0	0.565092	17.3386	46.9267	E2F8
294	GO_Biological_Process_2021	histone-serine phosphorylation (GO:0035404)	0.0667711	0.272213	0	0	0.565092	17.3386	46.9267	AURKB
295	GO_Biological_Process_2021	retinal cone cell development (GO:0046549)	0.0667711	0.272213	0	0	0.565092	17.3386	46.9267	THY1
296	GO_Biological_Process_2021	retinal cone cell differentiation (GO:0042670)	0.0667711	0.272213	0	0	0.565092	17.3386	46.9267	THY1
297	GO_Biological_Process_2021	leukocyte chemotaxis involved in inflammatory response (GO:0002232)	0.0667711	0.272213	0	0	0.565092	17.3386	46.9267	PTN
298	GO_Biological_Process_2021	maintenance of DNA methylation (GO:0010216)	0.0667711	0.272213	0	0	0.565092	17.3386	46.9267	UHRF1
299	GO_Biological_Process_2021	positive regulation of receptor binding (GO:1900122)	0.0667711	0.272213	0	0	0.565092	17.3386	46.9267	B2M
300	GO_Biological_Process_2021	transmembrane receptor protein tyrosine phosphatase signaling pathway (GO:0007185)	0.0667711	0.272213	0	0	0.565092	17.3386	46.9267	PTN
301	GO_Biological_Process_2021	metaphase/anaphase transition of cell cycle (GO:0044784)	0.0667711	0.272213	0	0	0.565092	17.3386	46.9267	TACC3
302	GO_Biological_Process_2021	metaphase/anaphase transition of mitotic cell cycle (GO:0007091)	0.0667711	0.272213	0	0	0.565092	17.3386	46.9267	TACC3
303	GO_Biological_Process_2021	positive regulation of vascular endothelial growth factor signaling pathway (GO:1900748)	0.0667711	0.272213	0	0	0.565092	17.3386	46.9267	SMOC2
304	GO_Biological_Process_2021	vesicle fusion with endoplasmic reticulum-Golgi intermediate compartment (ERGIC) membrane (GO:1990668)	0.0667711	0.272213	0	0	0.565092	17.3386	46.9267	TAP1
305	GO_Biological_Process_2021	protein K27-linked ubiquitination (GO:0044314)	0.0667711	0.272213	0	0	0.565092	17.3386	46.9267	UBE2T
306	GO_Biological_Process_2021	protein K29-linked ubiquitination (GO:0035519)	0.0667711	0.272213	0	0	0.565092	17.3386	46.9267	UBE2T
307	GO_Biological_Process_2021	negative regulation of amyloid precursor protein biosynthetic process (GO:0042985)	0.0667711	0.272213	0	0	0.565092	17.3386	46.9267	ITM2C
308	GO_Biological_Process_2021	protein localization to nuclear envelope (GO:0090435)	0.0667711	0.272213	0	0	0.565092	17.3386	46.9267	PLK1
309	GO_Biological_Process_2021	protein localization to nucleolus (GO:1902570)	0.0667711	0.272213	0	0	0.565092	17.3386	46.9267	RRS1
310	GO_Biological_Process_2021	negative regulation of stress-activated MAPK cascade (GO:0032873)	0.0669234	0.272213	0	0	0.565092	4.96816	13.4349	GSTP1;FOXM1
311	GO_Biological_Process_2021	negative regulation of G0 to G1 transition (GO:0070317)	0.0701244	0.28274	0	0	0.548612	4.82991	12.8354	RRM2;RAD51
312	GO_Biological_Process_2021	DNA replication initiation (GO:0006270)	0.0701244	0.28274	0	0	0.548612	4.82991	12.8354	PRIM2;CDC45
313	GO_Biological_Process_2021	cilium assembly (GO:0060271)	0.0701822	0.28274	0	0	0.548612	1.99912	5.31098	TUBA1A;PLK1;CDK1;HAUS4;NEK2;TUBG1;CDK5RAP2
314	GO_Biological_Process_2021	protein monoubiquitination (GO:0006513)	0.0733746	0.283198	0	0	0.54791	4.69913	12.275	UHRF1;UBE2T
315	GO_Biological_Process_2021	positive regulation of intracellular transport (GO:0032388)	0.0733746	0.283198	0	0	0.54791	4.69913	12.275	SPAG5;KIF20B
316	GO_Biological_Process_2021	regulation of cellular component organization (GO:0051128)	0.0758663	0.283198	0	0	0.54791	2.58581	6.66824	HJURP;KIF14;MKI67;AURKA
317	GO_Biological_Process_2021	positive regulation of response to external stimulus (GO:0032103)	0.0758663	0.283198	0	0	0.54791	2.58581	6.66824	TSLP;NLRP10;PTN;PLA2G7
318	GO_Biological_Process_2021	regulation of Ras protein signal transduction (GO:0046578)	0.0760459	0.283198	0	0	0.54791	3.14874	8.11246	KIF14;SPRY1;FOXM1
319	GO_Biological_Process_2021	negative regulation of ERBB signaling pathway (GO:1901185)	0.0766723	0.283198	0	0	0.54791	4.57524	11.7502	EPGN;SPRY1
320	GO_Biological_Process_2021	regulation of microtubule polymerization (GO:0031113)	0.0766723	0.283198	0	0	0.54791	4.57524	11.7502	STMN1;CDK5RAP2
321	GO_Biological_Process_2021	positive regulation of double-strand break repair (GO:2000781)	0.0766723	0.283198	0	0	0.54791	4.57524	11.7502	RAD51AP1;FOXM1
322	GO_Biological_Process_2021	positive regulation of ossification (GO:0045778)	0.0766723	0.283198	0	0	0.54791	4.57524	11.7502	ZBTB16;PTN
323	GO_Biological_Process_2021	negative regulation of centriole replication (GO:0046600)	0.0774597	0.283198	0	0	0.54791	14.4481	36.9582	CDK5RAP2
324	GO_Biological_Process_2021	negative regulation of meiotic nuclear division (GO:0045835)	0.0774597	0.283198	0	0	0.54791	14.4481	36.9582	FBXO5
325	GO_Biological_Process_2021	regulation of defense response to bacterium (GO:1900424)	0.0774597	0.283198	0	0	0.54791	14.4481	36.9582	NLRP10
326	GO_Biological_Process_2021	regulation of entry of bacterium into host cell (GO:2000535)	0.0774597	0.283198	0	0	0.54791	14.4481	36.9582	KRT6A
327	GO_Biological_Process_2021	regulation of glial cell differentiation (GO:0045685)	0.0774597	0.283198	0	0	0.54791	14.4481	36.9582	CDK1
328	GO_Biological_Process_2021	neuron projection arborization (GO:0140058)	0.0774597	0.283198	0	0	0.54791	14.4481	36.9582	PTN
329	GO_Biological_Process_2021	regulation of lens fiber cell differentiation (GO:1902746)	0.0774597	0.283198	0	0	0.54791	14.4481	36.9582	SPRY1
330	GO_Biological_Process_2021	cleavage furrow formation (GO:0036089)	0.0774597	0.283198	0	0	0.54791	14.4481	36.9582	AURKB
331	GO_Biological_Process_2021	dendrite arborization (GO:0140059)	0.0774597	0.283198	0	0	0.54791	14.4481	36.9582	PTN
332	GO_Biological_Process_2021	regulation of muscle organ development (GO:0048634)	0.0774597	0.283198	0	0	0.54791	14.4481	36.9582	CENPF
333	GO_Biological_Process_2021	peptide transport (GO:0015833)	0.0774597	0.283198	0	0	0.54791	14.4481	36.9582	TAP1
334	GO_Biological_Process_2021	DNA ligation (GO:0006266)	0.0774597	0.283198	0	0	0.54791	14.4481	36.9582	TOP2A
335	GO_Biological_Process_2021	G-quadruplex DNA unwinding (GO:0044806)	0.0774597	0.283198	0	0	0.54791	14.4481	36.9582	BLM
336	GO_Biological_Process_2021	Golgi disassembly (GO:0090166)	0.0774597	0.283198	0	0	0.54791	14.4481	36.9582	CDK1
337	GO_Biological_Process_2021	heart trabecula formation (GO:0060347)	0.0774597	0.283198	0	0	0.54791	14.4481	36.9582	ADGRG6
338	GO_Biological_Process_2021	response to host defenses (GO:0052200)	0.0774597	0.283198	0	0	0.54791	14.4481	36.9582	B2M
339	GO_Biological_Process_2021	positive regulation of interleukin-5 production (GO:0032754)	0.0774597	0.283198	0	0	0.54791	14.4481	36.9582	TSLP
340	GO_Biological_Process_2021	ribosomal large subunit export from nucleus (GO:0000055)	0.0774597	0.283198	0	0	0.54791	14.4481	36.9582	RRS1
341	GO_Biological_Process_2021	positive regulation of mast cell activation (GO:0033005)	0.0774597	0.283198	0	0	0.54791	14.4481	36.9582	TSLP
342	GO_Biological_Process_2021	positive regulation of oxidative stress-induced cell death (GO:1903209)	0.0774597	0.283198	0	0	0.54791	14.4481	36.9582	MMP3
343	GO_Biological_Process_2021	positive regulation of synaptic plasticity (GO:0031915)	0.0774597	0.283198	0	0	0.54791	14.4481	36.9582	CDC20
344	GO_Biological_Process_2021	modulation by symbiont of host defense response (GO:0052031)	0.0774597	0.283198	0	0	0.54791	14.4481	36.9582	B2M
345	GO_Biological_Process_2021	negative regulation of acute inflammatory response (GO:0002674)	0.0774597	0.283198	0	0	0.54791	14.4481	36.9582	GSTP1
346	GO_Biological_Process_2021	regulation of small GTPase mediated signal transduction (GO:0051056)	0.079014	0.288048	0	0	0.540535	2.5478	6.46665	ARHGAP11A;RACGAP1;ECT2;FOXM1
347	GO_Biological_Process_2021	regulation of G0 to G1 transition (GO:0070316)	0.0800162	0.288332	0	0	0.540107	4.4577	11.258	RRM2;RAD51
348	GO_Biological_Process_2021	epithelial cell migration (GO:0010631)	0.0800162	0.288332	0	0	0.540107	4.4577	11.258	ANLN;KRT16
349	GO_Biological_Process_2021	positive regulation of biomineral tissue development (GO:0070169)	0.0800162	0.288332	0	0	0.540107	4.4577	11.258	PTN;FBXO5
350	GO_Biological_Process_2021	negative regulation of binding (GO:0051100)	0.0802315	0.288332	0	0	0.540107	3.07434	7.75606	JUN;AURKB;AURKA
351	GO_Biological_Process_2021	regulation of establishment of planar polarity (GO:0090175)	0.0802315	0.288332	0	0	0.540107	3.07434	7.75606	SAPCD2;PSMB8;PSMB9
352	GO_Biological_Process_2021	positive regulation of inflammatory response (GO:0050729)	0.0823612	0.291501	0	0	0.535359	3.03843	7.58588	TSLP;NLRP10;PLA2G7
353	GO_Biological_Process_2021	regulation of nervous system development (GO:0051960)	0.0834047	0.291501	0	0	0.535359	4.34604	10.7958	KIF14;PTN
354	GO_Biological_Process_2021	translesion synthesis (GO:0019985)	0.0834047	0.291501	0	0	0.535359	4.34604	10.7958	PCNA;PCLAF
355	GO_Biological_Process_2021	negative regulation of cell migration (GO:0030336)	0.0838559	0.291501	0	0	0.535359	2.49283	6.17885	TCAF1;CLIC4;KRT16;THY1
356	GO_Biological_Process_2021	regulation of stem cell differentiation (GO:2000736)	0.086693	0.291501	0	0	0.535359	2.96908	7.26053	PTN;PSMB8;PSMB9
357	GO_Biological_Process_2021	regulation of cell-substrate adhesion (GO:0010810)	0.0868363	0.291501	0	0	0.535359	4.23982	10.361	THY1;NPNT
358	GO_Biological_Process_2021	protein deubiquitination (GO:0016579)	0.0872468	0.291501	0	0	0.535359	2.01124	4.90544	CDC20;CCNA2;CDK1;CLSPN;PSMB8;PSMB9
359	GO_Biological_Process_2021	negative regulation of B cell apoptotic process (GO:0002903)	0.0880265	0.291501	0	0	0.535359	12.3835	30.0933	AURKB
360	GO_Biological_Process_2021	negative regulation of chromosome organization (GO:2001251)	0.0880265	0.291501	0	0	0.535359	12.3835	30.0933	TOP2A
361	GO_Biological_Process_2021	antigen processing and presentation of exogenous peptide antigen via MHC class I, TAP-independent (GO:0002480)	0.0880265	0.291501	0	0	0.535359	12.3835	30.0933	B2M
362	GO_Biological_Process_2021	negative regulation of long-term synaptic potentiation (GO:1900272)	0.0880265	0.291501	0	0	0.535359	12.3835	30.0933	PTN
363	GO_Biological_Process_2021	negative regulation of mitotic nuclear division (GO:0045839)	0.0880265	0.291501	0	0	0.535359	12.3835	30.0933	FBXO5
364	GO_Biological_Process_2021	negative regulation of neural precursor cell proliferation (GO:2000178)	0.0880265	0.291501	0	0	0.535359	12.3835	30.0933	PTN
365	GO_Biological_Process_2021	negative regulation of neuron projection regeneration (GO:0070571)	0.0880265	0.291501	0	0	0.535359	12.3835	30.0933	THY1
366	GO_Biological_Process_2021	negative regulation of response to reactive oxygen species (GO:1901032)	0.0880265	0.291501	0	0	0.535359	12.3835	30.0933	PDE8A
367	GO_Biological_Process_2021	regulation of meiotic nuclear division (GO:0040020)	0.0880265	0.291501	0	0	0.535359	12.3835	30.0933	FBXO5
368	GO_Biological_Process_2021	DNA damage induced protein phosphorylation (GO:0006975)	0.0880265	0.291501	0	0	0.535359	12.3835	30.0933	CHEK2
369	GO_Biological_Process_2021	elastic fiber assembly (GO:0048251)	0.0880265	0.291501	0	0	0.535359	12.3835	30.0933	TNXB
370	GO_Biological_Process_2021	endonucleolytic cleavage in ITS1 to separate SSU-rRNA from 5.8S rRNA and LSU-rRNA from tricistronic rRNA transcript (SSU-rRNA, 5.8S rRNA, LSU-rRNA) (GO:0000447)	0.0880265	0.291501	0	0	0.535359	12.3835	30.0933	RRS1
371	GO_Biological_Process_2021	platelet activating factor metabolic process (GO:0046469)	0.0880265	0.291501	0	0	0.535359	12.3835	30.0933	PLA2G7
372	GO_Biological_Process_2021	regulation of protein localization to chromatin (GO:1905634)	0.0880265	0.291501	0	0	0.535359	12.3835	30.0933	CDCA5
373	GO_Biological_Process_2021	regulation of striated muscle tissue development (GO:0016202)	0.0880265	0.291501	0	0	0.535359	12.3835	30.0933	CENPF
374	GO_Biological_Process_2021	positive regulation of chromosome segregation (GO:0051984)	0.0880265	0.291501	0	0	0.535359	12.3835	30.0933	CCNB1
375	GO_Biological_Process_2021	regulation of vascular wound healing (GO:0061043)	0.0880265	0.291501	0	0	0.535359	12.3835	30.0933	SMOC2
376	GO_Biological_Process_2021	replication fork protection (GO:0048478)	0.0880265	0.291501	0	0	0.535359	12.3835	30.0933	BLM
377	GO_Biological_Process_2021	positive regulation of isomerase activity (GO:0010912)	0.0880265	0.291501	0	0	0.535359	12.3835	30.0933	UHRF1
378	GO_Biological_Process_2021	positive regulation of meiotic nuclear division (GO:0045836)	0.0880265	0.291501	0	0	0.535359	12.3835	30.0933	RAD51AP1
379	GO_Biological_Process_2021	positive regulation of oligodendrocyte differentiation (GO:0048714)	0.0880265	0.291501	0	0	0.535359	12.3835	30.0933	PTN
380	GO_Biological_Process_2021	telomeric D-loop disassembly (GO:0061820)	0.0880265	0.291501	0	0	0.535359	12.3835	30.0933	BLM
381	GO_Biological_Process_2021	protein localization to microtubule (GO:0035372)	0.0880265	0.291501	0	0	0.535359	12.3835	30.0933	KIF20B
382	GO_Biological_Process_2021	negative regulation of epidermal growth factor receptor signaling pathway (GO:0042059)	0.0903097	0.296694	0	0	0.527691	4.13866	9.95146	EPGN;SPRY1
383	GO_Biological_Process_2021	neurogenesis (GO:0022008)	0.0903097	0.296694	0	0	0.527691	4.13866	9.95146	CDK5RAP2;CIT
384	GO_Biological_Process_2021	positive regulation of osteoblast differentiation (GO:0045669)	0.0903097	0.296694	0	0	0.527691	4.13866	9.95146	FBXO5;NPNT
385	GO_Biological_Process_2021	positive regulation of transferase activity (GO:0051347)	0.0905327	0.296694	0	0	0.527691	2.42309	5.82036	PCNA;PLK1;NEK2;AURKB
386	GO_Biological_Process_2021	regulation of epithelial cell proliferation (GO:0050678)	0.0911194	0.297845	0	0	0.52601	2.9028	6.95391	EPGN;UHRF1;B2M
387	GO_Biological_Process_2021	negative regulation of MAPK cascade (GO:0043409)	0.0933674	0.299442	0	0	0.523687	2.87076	6.80718	GSTP1;SPRY1;FOXM1
388	GO_Biological_Process_2021	positive regulation of chemotaxis (GO:0050921)	0.0938234	0.299442	0	0	0.523687	4.04221	9.56524	SMOC2;PTN
389	GO_Biological_Process_2021	regulation of telomerase activity (GO:0051972)	0.0973761	0.299442	0	0	0.523687	3.95014	9.20057	NEK2;AURKB
390	GO_Biological_Process_2021	postreplication repair (GO:0006301)	0.0973761	0.299442	0	0	0.523687	3.95014	9.20057	PCNA;PCLAF
391	GO_Biological_Process_2021	protein modification by small protein removal (GO:0070646)	0.0983088	0.299442	0	0	0.523687	1.9433	4.50776	CDC20;CCNA2;CDK1;CLSPN;PSMB8;PSMB9
392	GO_Biological_Process_2021	regulation of animal organ morphogenesis (GO:2000027)	0.0984727	0.299442	0	0	0.523687	10.835	25.1152	SAPCD2
393	GO_Biological_Process_2021	negative regulation of glycoprotein biosynthetic process (GO:0010561)	0.0984727	0.299442	0	0	0.523687	10.835	25.1152	ITM2C
394	GO_Biological_Process_2021	negative regulation of leukocyte proliferation (GO:0070664)	0.0984727	0.299442	0	0	0.523687	10.835	25.1152	GSTP1
395	GO_Biological_Process_2021	regulation of cellular extravasation (GO:0002691)	0.0984727	0.299442	0	0	0.523687	10.835	25.1152	THY1
396	GO_Biological_Process_2021	regulation of DNA-directed DNA polymerase activity (GO:1900262)	0.0984727	0.299442	0	0	0.523687	10.835	25.1152	PCNA
397	GO_Biological_Process_2021	cellular response to nitric oxide (GO:0071732)	0.0984727	0.299442	0	0	0.523687	10.835	25.1152	MMP3
398	GO_Biological_Process_2021	cellular response to reactive nitrogen species (GO:1902170)	0.0984727	0.299442	0	0	0.523687	10.835	25.1152	MMP3
399	GO_Biological_Process_2021	cytolysis by host of symbiont cells (GO:0051838)	0.0984727	0.299442	0	0	0.523687	10.835	25.1152	KRT6A
400	GO_Biological_Process_2021	cytolysis in other organism involved in symbiotic interaction (GO:0051801)	0.0984727	0.299442	0	0	0.523687	10.835	25.1152	KRT6A
401	GO_Biological_Process_2021	DNA topological change (GO:0006265)	0.0984727	0.299442	0	0	0.523687	10.835	25.1152	TOP2A
402	GO_Biological_Process_2021	peripheral nervous system axon ensheathment (GO:0032292)	0.0984727	0.299442	0	0	0.523687	10.835	25.1152	ADGRG6
403	GO_Biological_Process_2021	regulation of T-helper 1 type immune response (GO:0002825)	0.0984727	0.299442	0	0	0.523687	10.835	25.1152	NLRP10
404	GO_Biological_Process_2021	fucose catabolic process (GO:0019317)	0.0984727	0.299442	0	0	0.523687	10.835	25.1152	FUT8
405	GO_Biological_Process_2021	positive regulation of DNA-directed DNA polymerase activity (GO:1900264)	0.0984727	0.299442	0	0	0.523687	10.835	25.1152	PCNA
406	GO_Biological_Process_2021	hepoxilin biosynthetic process (GO:0051122)	0.0984727	0.299442	0	0	0.523687	10.835	25.1152	GSTP1
407	GO_Biological_Process_2021	hepoxilin metabolic process (GO:0051121)	0.0984727	0.299442	0	0	0.523687	10.835	25.1152	GSTP1
408	GO_Biological_Process_2021	response to vitamin (GO:0033273)	0.0984727	0.299442	0	0	0.523687	10.835	25.1152	CDKN2D
409	GO_Biological_Process_2021	response to vitamin D (GO:0033280)	0.0984727	0.299442	0	0	0.523687	10.835	25.1152	CDKN2D
410	GO_Biological_Process_2021	Schwann cell development (GO:0014044)	0.0984727	0.299442	0	0	0.523687	10.835	25.1152	ADGRG6
411	GO_Biological_Process_2021	L-fucose catabolic process (GO:0042355)	0.0984727	0.299442	0	0	0.523687	10.835	25.1152	FUT8
412	GO_Biological_Process_2021	L-fucose metabolic process (GO:0042354)	0.0984727	0.299442	0	0	0.523687	10.835	25.1152	FUT8
413	GO_Biological_Process_2021	lysosomal lumen acidification (GO:0007042)	0.0984727	0.299442	0	0	0.523687	10.835	25.1152	CLN6
414	GO_Biological_Process_2021	positive regulation of synapse maturation (GO:0090129)	0.0984727	0.299442	0	0	0.523687	10.835	25.1152	CDC20
415	GO_Biological_Process_2021	protein K6-linked ubiquitination (GO:0085020)	0.0984727	0.299442	0	0	0.523687	10.835	25.1152	UBE2T
416	GO_Biological_Process_2021	protein modification by small protein conjugation (GO:0032446)	0.0990366	0.300435	0	0	0.52225	1.74857	4.04316	PCNA;UBE2C;UHRF1;UBE2T;CCNF;PLK1;TRIM47;NUP35
417	GO_Biological_Process_2021	regulation of MAP kinase activity (GO:0043405)	0.100247	0.301944	0	0	0.520073	2.77871	6.39137	EPGN;GSTP1;SPRY1
418	GO_Biological_Process_2021	regulation of DNA binding (GO:0051101)	0.100966	0.301944	0	0	0.520073	3.86216	8.85581	JUN;HJURP
419	GO_Biological_Process_2021	polyol metabolic process (GO:0019751)	0.100966	0.301944	0	0	0.520073	3.86216	8.85581	INPP4B;NUDT4
420	GO_Biological_Process_2021	regulation of protein localization to nucleus (GO:1900180)	0.100966	0.301944	0	0	0.520073	3.86216	8.85581	PLK1;CDK1
421	GO_Biological_Process_2021	epithelial to mesenchymal transition (GO:0001837)	0.100966	0.301944	0	0	0.520073	3.86216	8.85581	S100A4;FAM83D
422	GO_Biological_Process_2021	telomere organization (GO:0032200)	0.100966	0.301944	0	0	0.520073	3.86216	8.85581	BLM;PCNA
423	GO_Biological_Process_2021	post-translational protein modification (GO:0043687)	0.102533	0.304495	0	0	0.51642	1.81288	4.12895	LRR1;ZBTB16;CCNF;TNC;ESCO2;PSMB8;PSMB9
424	GO_Biological_Process_2021	positive regulation of defense response (GO:0031349)	0.102584	0.304495	0	0	0.51642	2.74932	6.2604	TSLP;NLRP10;PLA2G7
425	GO_Biological_Process_2021	base-excision repair (GO:0006284)	0.104593	0.304495	0	0	0.51642	3.77801	8.52953	NEIL3;PCNA
426	GO_Biological_Process_2021	negative regulation of MAP kinase activity (GO:0043407)	0.104593	0.304495	0	0	0.51642	3.77801	8.52953	GSTP1;SPRY1
427	GO_Biological_Process_2021	cellular response to alcohol (GO:0097306)	0.104593	0.304495	0	0	0.51642	3.77801	8.52953	BLM;RAD51
428	GO_Biological_Process_2021	nucleus organization (GO:0006997)	0.104593	0.304495	0	0	0.51642	3.77801	8.52953	NUP35;CEP55
429	GO_Biological_Process_2021	regulation of protein metabolic process (GO:0051246)	0.104593	0.304495	0	0	0.51642	3.77801	8.52953	CHEK2;FAM83D
430	GO_Biological_Process_2021	positive regulation of DNA repair (GO:0045739)	0.104593	0.304495	0	0	0.51642	3.77801	8.52953	PCNA;FOXM1
431	GO_Biological_Process_2021	inositol phosphate metabolic process (GO:0043647)	0.104593	0.304495	0	0	0.51642	3.77801	8.52953	INPP4B;NUDT4
432	GO_Biological_Process_2021	negative regulation of apoptotic process (GO:0043066)	0.106369	0.304495	0	0	0.51642	1.65828	3.71594	CDKN2D;TSLP;FIGNL1;GSTP1;PLK1;KIF14;CDK1;CRLF1;MAD2L1
433	GO_Biological_Process_2021	regulation of stress-activated MAPK cascade (GO:0032872)	0.108255	0.304495	0	0	0.51642	3.69744	8.2204	GSTP1;FOXM1
434	GO_Biological_Process_2021	calcium import into the mitochondrion (GO:0036444)	0.1088	0.304495	0	0	0.51642	9.6306	21.363	MCUB
435	GO_Biological_Process_2021	negative regulation of lymphocyte apoptotic process (GO:0070229)	0.1088	0.304495	0	0	0.51642	9.6306	21.363	AURKB
436	GO_Biological_Process_2021	negative regulation of receptor binding (GO:1900121)	0.1088	0.304495	0	0	0.51642	9.6306	21.363	B2M
437	GO_Biological_Process_2021	cellular response to hydroxyurea (GO:0072711)	0.1088	0.304495	0	0	0.51642	9.6306	21.363	BLM
438	GO_Biological_Process_2021	negative regulation of transcription from RNA polymerase II promoter in response to stress (GO:0097201)	0.1088	0.304495	0	0	0.51642	9.6306	21.363	JUN
439	GO_Biological_Process_2021	regulation of hydrogen peroxide-induced cell death (GO:1903205)	0.1088	0.304495	0	0	0.51642	9.6306	21.363	PDE8A
440	GO_Biological_Process_2021	neuron projection regeneration (GO:0031102)	0.1088	0.304495	0	0	0.51642	9.6306	21.363	PTN
441	GO_Biological_Process_2021	regulation of mast cell activation (GO:0033003)	0.1088	0.304495	0	0	0.51642	9.6306	21.363	TSLP
442	GO_Biological_Process_2021	DNA damage response, signal transduction by p53 class mediator resulting in transcription of p21 class mediator (GO:0006978)	0.1088	0.304495	0	0	0.51642	9.6306	21.363	FOXM1
443	GO_Biological_Process_2021	DNA replication-dependent nucleosome assembly (GO:0006335)	0.1088	0.304495	0	0	0.51642	9.6306	21.363	ASF1B
444	GO_Biological_Process_2021	DNA replication-dependent nucleosome organization (GO:0034723)	0.1088	0.304495	0	0	0.51642	9.6306	21.363	ASF1B
445	GO_Biological_Process_2021	phosphatidylcholine catabolic process (GO:0034638)	0.1088	0.304495	0	0	0.51642	9.6306	21.363	PLA2G7
446	GO_Biological_Process_2021	regulation of receptor binding (GO:1900120)	0.1088	0.304495	0	0	0.51642	9.6306	21.363	B2M
447	GO_Biological_Process_2021	regulation of T-helper 17 type immune response (GO:2000316)	0.1088	0.304495	0	0	0.51642	9.6306	21.363	NLRP10
448	GO_Biological_Process_2021	telomeric loop disassembly (GO:0090657)	0.1088	0.304495	0	0	0.51642	9.6306	21.363	BLM
449	GO_Biological_Process_2021	mitotic DNA replication (GO:1902969)	0.1088	0.304495	0	0	0.51642	9.6306	21.363	CDC45
450	GO_Biological_Process_2021	mitotic DNA replication checkpoint signaling (GO:0033314)	0.1088	0.304495	0	0	0.51642	9.6306	21.363	CLSPN
451	GO_Biological_Process_2021	modulation by symbiont of host process (GO:0044003)	0.1088	0.304495	0	0	0.51642	9.6306	21.363	B2M
452	GO_Biological_Process_2021	supramolecular fiber organization (GO:0097435)	0.1096	0.306056	0	0	0.514199	1.78071	3.937	KIF18A;TNXB;FIGNL1;STMN1;KIF14;KIF2C;B2M
453	GO_Biological_Process_2021	negative regulation of ERK1 and ERK2 cascade (GO:0070373)	0.11195	0.309767	0	0	0.508965	3.62023	7.92722	GSTP1;SPRY1
454	GO_Biological_Process_2021	regulation of protein catabolic process (GO:0042176)	0.112147	0.309767	0	0	0.508965	2.6377	5.77115	CHEK2;FAM83D;MAD2L1
455	GO_Biological_Process_2021	positive regulation of cellular protein metabolic process (GO:0032270)	0.112147	0.309767	0	0	0.508965	2.6377	5.77115	UHRF1;PLK1;CLN6
456	GO_Biological_Process_2021	regulation of cellular amine metabolic process (GO:0033238)	0.115678	0.309767	0	0	0.508965	3.54617	7.64888	PSMB8;PSMB9
457	GO_Biological_Process_2021	DNA duplex unwinding (GO:0032508)	0.115678	0.309767	0	0	0.508965	3.54617	7.64888	BLM;RAD51
458	GO_Biological_Process_2021	mesenchymal cell differentiation (GO:0048762)	0.115678	0.309767	0	0	0.508965	3.54617	7.64888	S100A4;FAM83D
459	GO_Biological_Process_2021	organelle assembly (GO:0070925)	0.116287	0.309767	0	0	0.508965	1.68009	3.61504	ANLN;CENPE;CENPF;CENPW;HAUS4;NEK2;CENPA;DLGAP5
460	GO_Biological_Process_2021	pyrimidine nucleoside salvage (GO:0043097)	0.119009	0.309767	0	0	0.508965	8.66711	18.4484	TK1
461	GO_Biological_Process_2021	aminoglycan metabolic process (GO:0006022)	0.119009	0.309767	0	0	0.508965	8.66711	18.4484	CLN6
462	GO_Biological_Process_2021	pyrimidine-containing compound salvage (GO:0008655)	0.119009	0.309767	0	0	0.508965	8.66711	18.4484	TK1
463	GO_Biological_Process_2021	regulation of amyloid precursor protein biosynthetic process (GO:0042984)	0.119009	0.309767	0	0	0.508965	8.66711	18.4484	ITM2C
464	GO_Biological_Process_2021	regulation of biosynthetic process (GO:0009889)	0.119009	0.309767	0	0	0.508965	8.66711	18.4484	GSTP1
465	GO_Biological_Process_2021	negative regulation of nuclear division (GO:0051784)	0.119009	0.309767	0	0	0.508965	8.66711	18.4484	FBXO5
466	GO_Biological_Process_2021	cell proliferation in forebrain (GO:0021846)	0.119009	0.309767	0	0	0.508965	8.66711	18.4484	KIF14
467	GO_Biological_Process_2021	cellular response to UV-A (GO:0071492)	0.119009	0.309767	0	0	0.508965	8.66711	18.4484	MMP3
468	GO_Biological_Process_2021	regulation of monocyte chemotactic protein-1 production (GO:0071637)	0.119009	0.309767	0	0	0.508965	8.66711	18.4484	GSTP1
469	GO_Biological_Process_2021	DNA damage response, signal transduction resulting in transcription (GO:0042772)	0.119009	0.309767	0	0	0.508965	8.66711	18.4484	FOXM1
470	GO_Biological_Process_2021	regulation of stress-activated protein kinase signaling cascade (GO:0070302)	0.119009	0.309767	0	0	0.508965	8.66711	18.4484	GSTP1
471	GO_Biological_Process_2021	regulation of synapse maturation (GO:0090128)	0.119009	0.309767	0	0	0.508965	8.66711	18.4484	CDC20
472	GO_Biological_Process_2021	positive regulation of cellular extravasation (GO:0002693)	0.119009	0.309767	0	0	0.508965	8.66711	18.4484	THY1
473	GO_Biological_Process_2021	formation of extrachromosomal circular DNA (GO:0001325)	0.119009	0.309767	0	0	0.508965	8.66711	18.4484	BLM
474	GO_Biological_Process_2021	positive regulation of chondrocyte differentiation (GO:0032332)	0.119009	0.309767	0	0	0.508965	8.66711	18.4484	ZBTB16
475	GO_Biological_Process_2021	positive regulation of dendrite development (GO:1900006)	0.119009	0.309767	0	0	0.508965	8.66711	18.4484	PTN
476	GO_Biological_Process_2021	positive regulation of DNA-dependent DNA replication (GO:2000105)	0.119009	0.309767	0	0	0.508965	8.66711	18.4484	E2F8
477	GO_Biological_Process_2021	positive regulation of epidermal growth factor-activated receptor activity (GO:0045741)	0.119009	0.309767	0	0	0.508965	8.66711	18.4484	EPGN
478	GO_Biological_Process_2021	Golgi inheritance (GO:0048313)	0.119009	0.309767	0	0	0.508965	8.66711	18.4484	CDK1
479	GO_Biological_Process_2021	hepatocyte growth factor receptor signaling pathway (GO:0048012)	0.119009	0.309767	0	0	0.508965	8.66711	18.4484	STMN1
480	GO_Biological_Process_2021	response to hydroxyurea (GO:0072710)	0.119009	0.309767	0	0	0.508965	8.66711	18.4484	BLM
481	GO_Biological_Process_2021	positive regulation of interleukin-13 production (GO:0032736)	0.119009	0.309767	0	0	0.508965	8.66711	18.4484	TSLP
482	GO_Biological_Process_2021	t-circle formation (GO:0090656)	0.119009	0.309767	0	0	0.508965	8.66711	18.4484	BLM
483	GO_Biological_Process_2021	telomere maintenance via recombination (GO:0000722)	0.119009	0.309767	0	0	0.508965	8.66711	18.4484	RAD51
484	GO_Biological_Process_2021	telomere maintenance via telomere trimming (GO:0090737)	0.119009	0.309767	0	0	0.508965	8.66711	18.4484	BLM
485	GO_Biological_Process_2021	mesonephros development (GO:0001823)	0.119009	0.309767	0	0	0.508965	8.66711	18.4484	ZBTB16
486	GO_Biological_Process_2021	regulation of telomere maintenance via telomerase (GO:0032210)	0.119437	0.309857	0	0	0.508838	3.47507	7.38439	NEK2;AURKB
487	GO_Biological_Process_2021	positive regulation of cellular metabolic process (GO:0031325)	0.119534	0.309857	0	0	0.508838	2.55973	5.43727	CCNB1;UHRF1;CDK1
488	GO_Biological_Process_2021	regulation of cellular amino acid metabolic process (GO:0006521)	0.127045	0.317732	0	0	0.497939	3.34107	6.89335	PSMB8;PSMB9
489	GO_Biological_Process_2021	regulation of proteolysis (GO:0030162)	0.127045	0.317732	0	0	0.497939	3.34107	6.89335	PLK1;CLN6
490	GO_Biological_Process_2021	positive regulation of leukocyte chemotaxis (GO:0002690)	0.127045	0.317732	0	0	0.497939	3.34107	6.89335	PTN;PLA2G7
491	GO_Biological_Process_2021	inorganic anion transport (GO:0015698)	0.127045	0.317732	0	0	0.497939	3.34107	6.89335	CLIC4;RACGAP1
492	GO_Biological_Process_2021	actin crosslink formation (GO:0051764)	0.129102	0.317732	0	0	0.497939	7.87879	16.1291	GAS2L3
493	GO_Biological_Process_2021	regulation of axon regeneration (GO:0048679)	0.129102	0.317732	0	0	0.497939	7.87879	16.1291	PTN
494	GO_Biological_Process_2021	regulation of B cell apoptotic process (GO:0002902)	0.129102	0.317732	0	0	0.497939	7.87879	16.1291	AURKB
495	GO_Biological_Process_2021	negative regulation of JUN kinase activity (GO:0043508)	0.129102	0.317732	0	0	0.497939	7.87879	16.1291	GSTP1
496	GO_Biological_Process_2021	negative regulation of microtubule polymerization (GO:0031115)	0.129102	0.317732	0	0	0.497939	7.87879	16.1291	STMN1
497	GO_Biological_Process_2021	regulation of DNA-dependent DNA replication (GO:0090329)	0.129102	0.317732	0	0	0.497939	7.87879	16.1291	BLM
498	GO_Biological_Process_2021	regulation of hemopoiesis (GO:1903706)	0.129102	0.317732	0	0	0.497939	7.87879	16.1291	PTN
499	GO_Biological_Process_2021	chromatin assembly or disassembly (GO:0006333)	0.129102	0.317732	0	0	0.497939	7.87879	16.1291	HIRIP3
500	GO_Biological_Process_2021	nucleoside salvage (GO:0043174)	0.129102	0.317732	0	0	0.497939	7.87879	16.1291	TK1
501	GO_Biological_Process_2021	nucleotide-sugar metabolic process (GO:0009225)	0.129102	0.317732	0	0	0.497939	7.87879	16.1291	FUT8
502	GO_Biological_Process_2021	depurination (GO:0045007)	0.129102	0.317732	0	0	0.497939	7.87879	16.1291	NEIL3
503	GO_Biological_Process_2021	regulation of oxidative stress-induced cell death (GO:1903201)	0.129102	0.317732	0	0	0.497939	7.87879	16.1291	MMP3
504	GO_Biological_Process_2021	double-strand break repair via break-induced replication (GO:0000727)	0.129102	0.317732	0	0	0.497939	7.87879	16.1291	CDC45
505	GO_Biological_Process_2021	exit from mitosis (GO:0010458)	0.129102	0.317732	0	0	0.497939	7.87879	16.1291	UBE2C
506	GO_Biological_Process_2021	positive regulation of cellular senescence (GO:2000774)	0.129102	0.317732	0	0	0.497939	7.87879	16.1291	B2M
507	GO_Biological_Process_2021	replicative senescence (GO:0090399)	0.129102	0.317732	0	0	0.497939	7.87879	16.1291	CHEK2
508	GO_Biological_Process_2021	positive regulation of metaphase/anaphase transition of cell cycle (GO:1902101)	0.129102	0.317732	0	0	0.497939	7.87879	16.1291	DLGAP5
509	GO_Biological_Process_2021	positive regulation of mitotic metaphase/anaphase transition (GO:0045842)	0.129102	0.317732	0	0	0.497939	7.87879	16.1291	DLGAP5
510	GO_Biological_Process_2021	positive regulation of mitotic sister chromatid separation (GO:1901970)	0.129102	0.317732	0	0	0.497939	7.87879	16.1291	DLGAP5
511	GO_Biological_Process_2021	synaptic vesicle fusion to presynaptic active zone membrane (GO:0031629)	0.129102	0.317732	0	0	0.497939	7.87879	16.1291	SNAP47
512	GO_Biological_Process_2021	positive regulation of T-helper 1 type immune response (GO:0002827)	0.129102	0.317732	0	0	0.497939	7.87879	16.1291	NLRP10
513	GO_Biological_Process_2021	positive regulation of T-helper 17 type immune response (GO:2000318)	0.129102	0.317732	0	0	0.497939	7.87879	16.1291	NLRP10
514	GO_Biological_Process_2021	cellular protein modification process (GO:0006464)	0.130016	0.31936	0	0	0.495719	1.39678	2.84957	FLG;LRR1;ZBTB16;CCNF;PLK1;TNC;HASPIN;PSMB8;AURKB;PSMB9;CDC25B;AURKA;MELK;CHEK2;CDK1;NEK2
515	GO_Biological_Process_2021	Fc-epsilon receptor signaling pathway (GO:0038095)	0.134825	0.323412	0	0	0.490244	2.41679	4.84272	JUN;PSMB8;PSMB9
516	GO_Biological_Process_2021	Fc receptor signaling pathway (GO:0038093)	0.137436	0.323412	0	0	0.490244	2.3945	4.7521	JUN;PSMB8;PSMB9
517	GO_Biological_Process_2021	regulation of ERK1 and ERK2 cascade (GO:0070372)	0.138576	0.323412	0	0	0.490244	1.87174	3.69919	GSTP1;SPRY1;NPNT;FAM83D;PDE8A
518	GO_Biological_Process_2021	positive regulation of proteolysis (GO:0045862)	0.138662	0.323412	0	0	0.490244	3.15835	6.24001	PLK1;CLN6
519	GO_Biological_Process_2021	protein K48-linked ubiquitination (GO:0070936)	0.138662	0.323412	0	0	0.490244	3.15835	6.24001	UBE2C;UBE2T
520	GO_Biological_Process_2021	pteridine-containing compound metabolic process (GO:0042558)	0.13908	0.323412	0	0	0.490244	7.22186	14.2466	FPGS
521	GO_Biological_Process_2021	purine nucleotide catabolic process (GO:0006195)	0.13908	0.323412	0	0	0.490244	7.22186	14.2466	DNPH1
522	GO_Biological_Process_2021	purine-containing compound catabolic process (GO:0072523)	0.13908	0.323412	0	0	0.490244	7.22186	14.2466	DNPH1
523	GO_Biological_Process_2021	pyrimidine deoxyribonucleotide catabolic process (GO:0009223)	0.13908	0.323412	0	0	0.490244	7.22186	14.2466	DUT
524	GO_Biological_Process_2021	negative regulation of cellular senescence (GO:2000773)	0.13908	0.323412	0	0	0.490244	7.22186	14.2466	FBXO5
525	GO_Biological_Process_2021	negative regulation of hippo signaling (GO:0035331)	0.13908	0.323412	0	0	0.490244	7.22186	14.2466	CIT
526	GO_Biological_Process_2021	negative regulation of hydrogen peroxide-induced cell death (GO:1903206)	0.13908	0.323412	0	0	0.490244	7.22186	14.2466	PDE8A
527	GO_Biological_Process_2021	regulation of cell aging (GO:0090342)	0.13908	0.323412	0	0	0.490244	7.22186	14.2466	FOXM1
528	GO_Biological_Process_2021	negative regulation of macromolecule biosynthetic process (GO:0010558)	0.13908	0.323412	0	0	0.490244	7.22186	14.2466	GSTP1
529	GO_Biological_Process_2021	negative regulation of myoblast differentiation (GO:0045662)	0.13908	0.323412	0	0	0.490244	7.22186	14.2466	SOSTDC1
530	GO_Biological_Process_2021	regulation of interleukin-5 production (GO:0032674)	0.13908	0.323412	0	0	0.490244	7.22186	14.2466	TSLP
531	GO_Biological_Process_2021	regulation of lysosomal lumen pH (GO:0035751)	0.13908	0.323412	0	0	0.490244	7.22186	14.2466	CLN6
532	GO_Biological_Process_2021	DNA replication-independent nucleosome organization (GO:0034724)	0.13908	0.323412	0	0	0.490244	7.22186	14.2466	ASF1B
533	GO_Biological_Process_2021	endonucleolytic cleavage of tricistronic rRNA transcript (SSU-rRNA, 5.8S rRNA, LSU-rRNA) (GO:0000479)	0.13908	0.323412	0	0	0.490244	7.22186	14.2466	RRS1
534	GO_Biological_Process_2021	positive regulation of adaptive immune response based on somatic recombination of immune receptors built from immunoglobulin superfamily domains (GO:0002824)	0.13908	0.323412	0	0	0.490244	7.22186	14.2466	NLRP10
535	GO_Biological_Process_2021	regulation of receptor signaling pathway via STAT (GO:1904892)	0.13908	0.323412	0	0	0.490244	7.22186	14.2466	TSLP
536	GO_Biological_Process_2021	positive regulation of cell aging (GO:0090343)	0.13908	0.323412	0	0	0.490244	7.22186	14.2466	B2M
537	GO_Biological_Process_2021	response to iron ion (GO:0010039)	0.13908	0.323412	0	0	0.490244	7.22186	14.2466	B2M
538	GO_Biological_Process_2021	response to nitric oxide (GO:0071731)	0.13908	0.323412	0	0	0.490244	7.22186	14.2466	MMP3
539	GO_Biological_Process_2021	ribosomal subunit export from nucleus (GO:0000054)	0.13908	0.323412	0	0	0.490244	7.22186	14.2466	RRS1
540	GO_Biological_Process_2021	positive regulation of neuron migration (GO:2001224)	0.13908	0.323412	0	0	0.490244	7.22186	14.2466	KIF20B
541	GO_Biological_Process_2021	lipid oxidation (GO:0034440)	0.13908	0.323412	0	0	0.490244	7.22186	14.2466	PLA2G7
542	GO_Biological_Process_2021	myelination in peripheral nervous system (GO:0022011)	0.13908	0.323412	0	0	0.490244	7.22186	14.2466	ADGRG6
543	GO_Biological_Process_2021	negative regulation by host of viral transcription (GO:0043922)	0.13908	0.323412	0	0	0.490244	7.22186	14.2466	JUN
544	GO_Biological_Process_2021	negative regulation of neuron projection development (GO:0010977)	0.142584	0.330953	0	0	0.480234	3.10179	6.04174	THY1;ITM2C
545	GO_Biological_Process_2021	regulation of apoptotic process (GO:0042981)	0.145681	0.335256	0	0	0.474623	1.44241	2.77857	TOP2A;JUN;MELK;TSLP;FIGNL1;GSTP1;PLK1;KIF14;CDK1;ECT2;ITGB3BP;MAD2L1
546	GO_Biological_Process_2021	protein polymerization (GO:0051258)	0.14653	0.335256	0	0	0.474623	3.04722	5.85226	DIAPH3;UBE2C
547	GO_Biological_Process_2021	response to reactive oxygen species (GO:0000302)	0.14653	0.335256	0	0	0.474623	3.04722	5.85226	JUN;GSTP1
548	GO_Biological_Process_2021	positive regulation of tyrosine phosphorylation of STAT protein (GO:0042531)	0.14653	0.335256	0	0	0.474623	3.04722	5.85226	TSLP;CRLF1
549	GO_Biological_Process_2021	negative regulation of programmed cell death (GO:0043069)	0.148641	0.335256	0	0	0.474623	1.63534	3.11732	TSLP;FIGNL1;GSTP1;PLK1;KIF14;CDK1;MAD2L1
550	GO_Biological_Process_2021	pyrimidine nucleoside biosynthetic process (GO:0046134)	0.148944	0.335256	0	0	0.474623	6.66599	12.6933	TK1
551	GO_Biological_Process_2021	negative regulation of fibroblast growth factor receptor signaling pathway (GO:0040037)	0.148944	0.335256	0	0	0.474623	6.66599	12.6933	SPRY1
552	GO_Biological_Process_2021	regulation of chromatin organization (GO:1902275)	0.148944	0.335256	0	0	0.474623	6.66599	12.6933	MKI67
553	GO_Biological_Process_2021	nuclear pore organization (GO:0006999)	0.148944	0.335256	0	0	0.474623	6.66599	12.6933	NUP35
554	GO_Biological_Process_2021	covalent chromatin modification (GO:0016569)	0.148944	0.335256	0	0	0.474623	6.66599	12.6933	AURKB
555	GO_Biological_Process_2021	regulation of nitric-oxide synthase biosynthetic process (GO:0051769)	0.148944	0.335256	0	0	0.474623	6.66599	12.6933	GSTP1
556	GO_Biological_Process_2021	ether lipid metabolic process (GO:0046485)	0.148944	0.335256	0	0	0.474623	6.66599	12.6933	PLA2G7
557	GO_Biological_Process_2021	response to UV-A (GO:0070141)	0.148944	0.335256	0	0	0.474623	6.66599	12.6933	MMP3
558	GO_Biological_Process_2021	response to X-ray (GO:0010165)	0.148944	0.335256	0	0	0.474623	6.66599	12.6933	BLM
559	GO_Biological_Process_2021	low-density lipoprotein particle remodeling (GO:0034374)	0.148944	0.335256	0	0	0.474623	6.66599	12.6933	PLA2G7
560	GO_Biological_Process_2021	sulfate transport (GO:0008272)	0.148944	0.335256	0	0	0.474623	6.66599	12.6933	RACGAP1
561	GO_Biological_Process_2021	positive regulation of superoxide anion generation (GO:0032930)	0.148944	0.335256	0	0	0.474623	6.66599	12.6933	GSTP1
562	GO_Biological_Process_2021	protein ubiquitination (GO:0016567)	0.149962	0.336949	0	0	0.472435	1.52656	2.89645	PCNA;UBE2C;UHRF1;UBE2T;CCNF;PLK1;TRIM47;PSMB8;PSMB9
563	GO_Biological_Process_2021	peptidyl-threonine phosphorylation (GO:0018107)	0.150499	0.337555	0	0	0.471656	2.99453	5.67104	CDK1;CIT
564	GO_Biological_Process_2021	negative regulation of response to stimulus (GO:0048585)	0.154488	0.345279	0	0	0.46183	2.94363	5.49762	FBXO5;THY1
565	GO_Biological_Process_2021	response to light stimulus (GO:0009416)	0.154488	0.345279	0	0	0.46183	2.94363	5.49762	CDKN2D;PCLAF
566	GO_Biological_Process_2021	negative regulation of kinase activity (GO:0033673)	0.158498	0.34612	0	0	0.460774	2.89442	5.33155	GSTP1;THY1
567	GO_Biological_Process_2021	regulation of endothelial cell chemotaxis (GO:2001026)	0.158695	0.34612	0	0	0.460774	6.18954	11.3935	SMOC2
568	GO_Biological_Process_2021	regulation of integrin activation (GO:0033623)	0.158695	0.34612	0	0	0.460774	6.18954	11.3935	KIF14
569	GO_Biological_Process_2021	placenta development (GO:0001890)	0.158695	0.34612	0	0	0.460774	6.18954	11.3935	E2F8
570	GO_Biological_Process_2021	establishment of spindle localization (GO:0051293)	0.158695	0.34612	0	0	0.460774	6.18954	11.3935	NUSAP1
571	GO_Biological_Process_2021	eye photoreceptor cell development (GO:0042462)	0.158695	0.34612	0	0	0.460774	6.18954	11.3935	THY1
572	GO_Biological_Process_2021	regulation of superoxide anion generation (GO:0032928)	0.158695	0.34612	0	0	0.460774	6.18954	11.3935	GSTP1
573	GO_Biological_Process_2021	positive regulation of double-strand break repair via homologous recombination (GO:1905168)	0.158695	0.34612	0	0	0.460774	6.18954	11.3935	RAD51AP1
574	GO_Biological_Process_2021	positive regulation of endothelial cell chemotaxis (GO:2001028)	0.158695	0.34612	0	0	0.460774	6.18954	11.3935	SMOC2
575	GO_Biological_Process_2021	positive regulation of heterotypic cell-cell adhesion (GO:0034116)	0.158695	0.34612	0	0	0.460774	6.18954	11.3935	THY1
576	GO_Biological_Process_2021	positive regulation of keratinocyte differentiation (GO:0045618)	0.158695	0.34612	0	0	0.460774	6.18954	11.3935	ETV4
577	GO_Biological_Process_2021	interleukin-27-mediated signaling pathway (GO:0070106)	0.158695	0.34612	0	0	0.460774	6.18954	11.3935	CRLF1
578	GO_Biological_Process_2021	positive regulation of response to cytokine stimulus (GO:0060760)	0.158695	0.34612	0	0	0.460774	6.18954	11.3935	TSLP
579	GO_Biological_Process_2021	mitotic intra-S DNA damage checkpoint signaling (GO:0031573)	0.158695	0.34612	0	0	0.460774	6.18954	11.3935	CHEK2
580	GO_Biological_Process_2021	cellular response to reactive oxygen species (GO:0034614)	0.162528	0.353261	0	0	0.451905	2.84683	5.17242	JUN;ECT2
581	GO_Biological_Process_2021	organonitrogen compound catabolic process (GO:1901565)	0.162528	0.353261	0	0	0.451905	2.84683	5.17242	PLA2G7;CLN6
582	GO_Biological_Process_2021	antimicrobial humoral immune response mediated by antimicrobial peptide (GO:0061844)	0.166575	0.356094	0	0	0.448435	2.80077	5.01983	CXCL14;KRT6A
583	GO_Biological_Process_2021	regulation of cellular ketone metabolic process (GO:0010565)	0.166575	0.356094	0	0	0.448435	2.80077	5.01983	PSMB8;PSMB9
584	GO_Biological_Process_2021	regulation of transcription initiation from RNA polymerase II promoter (GO:0060260)	0.166575	0.356094	0	0	0.448435	2.80077	5.01983	CCNB1;CDK1
585	GO_Biological_Process_2021	pre-replicative complex assembly (GO:0036388)	0.166575	0.356094	0	0	0.448435	2.80077	5.01983	PSMB8;PSMB9
586	GO_Biological_Process_2021	protein catabolic process (GO:0030163)	0.166575	0.356094	0	0	0.448435	2.80077	5.01983	CHEK2;CLN6
587	GO_Biological_Process_2021	negative regulation of epithelial cell differentiation (GO:0030857)	0.168335	0.356094	0	0	0.448435	5.77661	10.2927	SPRY1
588	GO_Biological_Process_2021	regulation of chromatin silencing (GO:0031935)	0.168335	0.356094	0	0	0.448435	5.77661	10.2927	CDC45
589	GO_Biological_Process_2021	regulation of establishment of cell polarity (GO:2000114)	0.168335	0.356094	0	0	0.448435	5.77661	10.2927	KIF20B
590	GO_Biological_Process_2021	regulation of interleukin-13 production (GO:0032656)	0.168335	0.356094	0	0	0.448435	5.77661	10.2927	TSLP
591	GO_Biological_Process_2021	regulation of intrinsic apoptotic signaling pathway in response to DNA damage (GO:1902229)	0.168335	0.356094	0	0	0.448435	5.77661	10.2927	CDKN2D
592	GO_Biological_Process_2021	nucleotide catabolic process (GO:0009166)	0.168335	0.356094	0	0	0.448435	5.77661	10.2927	DNPH1
593	GO_Biological_Process_2021	dendrite self-avoidance (GO:0070593)	0.168335	0.356094	0	0	0.448435	5.77661	10.2927	PALLD
594	GO_Biological_Process_2021	oogenesis (GO:0048477)	0.168335	0.356094	0	0	0.448435	5.77661	10.2927	PTN
595	GO_Biological_Process_2021	positive regulation by host of viral transcription (GO:0043923)	0.168335	0.356094	0	0	0.448435	5.77661	10.2927	JUN
596	GO_Biological_Process_2021	killing by host of symbiont cells (GO:0051873)	0.168335	0.356094	0	0	0.448435	5.77661	10.2927	KRT6A
597	GO_Biological_Process_2021	protein localization to microtubule organizing center (GO:1905508)	0.168335	0.356094	0	0	0.448435	5.77661	10.2927	SPAG5
598	GO_Biological_Process_2021	protein autoubiquitination (GO:0051865)	0.170641	0.360368	0	0	0.443254	2.75617	4.87345	UHRF1;UBE2T
599	GO_Biological_Process_2021	cellular response to oxidative stress (GO:0034599)	0.172848	0.364421	0	0	0.438397	2.13793	3.7528	JUN;GSTP1;ETV5
600	GO_Biological_Process_2021	cellular component disassembly (GO:0022411)	0.174722	0.366449	0	0	0.435986	2.71297	4.73293	MMP3;KLK7
601	GO_Biological_Process_2021	extracellular matrix disassembly (GO:0022617)	0.174722	0.366449	0	0	0.435986	2.71297	4.73293	MMP3;KLK7
602	GO_Biological_Process_2021	positive regulation of cell differentiation (GO:0045597)	0.17494	0.366449	0	0	0.435986	1.72201	3.00201	ZBTB16;PTN;FBXO5;NPNT;ECT2
603	GO_Biological_Process_2021	negative regulation of cell differentiation (GO:0045596)	0.176386	0.366449	0	0	0.435986	1.86182	3.2304	ZBTB16;SOSTDC1;SPRY1;OVOL2
604	GO_Biological_Process_2021	negative regulation of Wnt signaling pathway (GO:0030178)	0.176386	0.366449	0	0	0.435986	1.86182	3.2304	SOSTDC1;IGFBP6;PSMB8;PSMB9
605	GO_Biological_Process_2021	negative regulation of chemokine production (GO:0032682)	0.177865	0.366449	0	0	0.435986	5.4153	9.35074	GSTP1
606	GO_Biological_Process_2021	regulation of neuroblast proliferation (GO:1902692)	0.177865	0.366449	0	0	0.435986	5.4153	9.35074	PTN
607	GO_Biological_Process_2021	DNA biosynthetic process (GO:0071897)	0.177865	0.366449	0	0	0.435986	5.4153	9.35074	CDKN2D
608	GO_Biological_Process_2021	positive regulation of DNA replication (GO:0045740)	0.177865	0.366449	0	0	0.435986	5.4153	9.35074	PCNA
609	GO_Biological_Process_2021	synaptic vesicle membrane organization (GO:0048499)	0.177865	0.366449	0	0	0.435986	5.4153	9.35074	SNAP47
610	GO_Biological_Process_2021	positive regulation of stem cell differentiation (GO:2000738)	0.177865	0.366449	0	0	0.435986	5.4153	9.35074	PTN
611	GO_Biological_Process_2021	mesonephric tubule development (GO:0072164)	0.177865	0.366449	0	0	0.435986	5.4153	9.35074	NPNT
612	GO_Biological_Process_2021	positive regulation of transcription of Notch receptor target (GO:0007221)	0.177865	0.366449	0	0	0.435986	5.4153	9.35074	DLGAP5
613	GO_Biological_Process_2021	protein autoprocessing (GO:0016540)	0.177865	0.366449	0	0	0.435986	5.4153	9.35074	FAM111A
614	GO_Biological_Process_2021	regulation of epidermal growth factor receptor signaling pathway (GO:0042058)	0.178819	0.367218	0	0	0.435075	2.67109	4.59797	EPGN;SPRY1
615	GO_Biological_Process_2021	peptidyl-threonine modification (GO:0018210)	0.178819	0.367218	0	0	0.435075	2.67109	4.59797	CDK1;CIT
616	GO_Biological_Process_2021	regulation of tyrosine phosphorylation of STAT protein (GO:0042509)	0.182931	0.373099	0	0	0.428176	2.63049	4.46827	TSLP;CRLF1
617	GO_Biological_Process_2021	cellular response to calcium ion (GO:0071277)	0.187057	0.373099	0	0	0.428176	2.5911	4.34356	CLIC4;ECT2
618	GO_Biological_Process_2021	negative regulation of biosynthetic process (GO:0009890)	0.187287	0.373099	0	0	0.428176	5.09649	8.5372	GSTP1
619	GO_Biological_Process_2021	negative regulation of fibroblast proliferation (GO:0048147)	0.187287	0.373099	0	0	0.428176	5.09649	8.5372	GSTP1
620	GO_Biological_Process_2021	regulation of cartilage development (GO:0061035)	0.187287	0.373099	0	0	0.428176	5.09649	8.5372	ZBTB16
621	GO_Biological_Process_2021	regulation of establishment or maintenance of cell polarity (GO:0032878)	0.187287	0.373099	0	0	0.428176	5.09649	8.5372	KIF20B
622	GO_Biological_Process_2021	negative regulation of Rho protein signal transduction (GO:0035024)	0.187287	0.373099	0	0	0.428176	5.09649	8.5372	STMN1
623	GO_Biological_Process_2021	negative regulation of tumor necrosis factor-mediated signaling pathway (GO:0010804)	0.187287	0.373099	0	0	0.428176	5.09649	8.5372	GSTP1
624	GO_Biological_Process_2021	DNA conformation change (GO:0071103)	0.187287	0.373099	0	0	0.428176	5.09649	8.5372	TOP2A
625	GO_Biological_Process_2021	DNA strand elongation involved in DNA replication (GO:0006271)	0.187287	0.373099	0	0	0.428176	5.09649	8.5372	PCNA
626	GO_Biological_Process_2021	regulation of single stranded viral RNA replication via double stranded DNA intermediate (GO:0045091)	0.187287	0.373099	0	0	0.428176	5.09649	8.5372	TOP2A
627	GO_Biological_Process_2021	positive regulation of cartilage development (GO:0061036)	0.187287	0.373099	0	0	0.428176	5.09649	8.5372	ZBTB16
628	GO_Biological_Process_2021	positive regulation of cell cycle phase transition (GO:1901989)	0.187287	0.373099	0	0	0.428176	5.09649	8.5372	FAM83D
629	GO_Biological_Process_2021	positive regulation of glial cell differentiation (GO:0045687)	0.187287	0.373099	0	0	0.428176	5.09649	8.5372	PTN
630	GO_Biological_Process_2021	hyaluronan catabolic process (GO:0030214)	0.187287	0.373099	0	0	0.428176	5.09649	8.5372	HMMR
631	GO_Biological_Process_2021	tRNA metabolic process (GO:0006399)	0.187287	0.373099	0	0	0.428176	5.09649	8.5372	THG1L
632	GO_Biological_Process_2021	mitochondrial fusion (GO:0008053)	0.187287	0.373099	0	0	0.428176	5.09649	8.5372	THG1L
633	GO_Biological_Process_2021	prostanoid metabolic process (GO:0006692)	0.187287	0.373099	0	0	0.428176	5.09649	8.5372	GSTP1
634	GO_Biological_Process_2021	protein localization to centrosome (GO:0071539)	0.187287	0.373099	0	0	0.428176	5.09649	8.5372	SPAG5
635	GO_Biological_Process_2021	cellular response to light stimulus (GO:0071482)	0.191196	0.373985	0	0	0.427146	2.55286	4.2236	PCNA;AURKB
636	GO_Biological_Process_2021	kidney development (GO:0001822)	0.191196	0.373985	0	0	0.427146	2.55286	4.2236	CENPF;ZBTB16
637	GO_Biological_Process_2021	negative regulation of neuron apoptotic process (GO:0043524)	0.195347	0.373985	0	0	0.427146	2.51574	4.10815	KIF14;CRLF1
638	GO_Biological_Process_2021	regulation of G1/S transition of mitotic cell cycle (GO:2000045)	0.195347	0.373985	0	0	0.427146	2.51574	4.10815	CDKN2D;KIF14
639	GO_Biological_Process_2021	regulation of hematopoietic stem cell differentiation (GO:1902036)	0.195347	0.373985	0	0	0.427146	2.51574	4.10815	PSMB8;PSMB9
640	GO_Biological_Process_2021	branching involved in ureteric bud morphogenesis (GO:0001658)	0.196601	0.373985	0	0	0.427146	4.81311	7.82891	NPNT
641	GO_Biological_Process_2021	regulation of centriole replication (GO:0046599)	0.196601	0.373985	0	0	0.427146	4.81311	7.82891	CDK5RAP2
642	GO_Biological_Process_2021	negative regulation of nervous system development (GO:0051961)	0.196601	0.373985	0	0	0.427146	4.81311	7.82891	B2M
643	GO_Biological_Process_2021	cellular response to interleukin-7 (GO:0098761)	0.196601	0.373985	0	0	0.427146	4.81311	7.82891	TSLP
644	GO_Biological_Process_2021	negative regulation of T cell receptor signaling pathway (GO:0050860)	0.196601	0.373985	0	0	0.427146	4.81311	7.82891	THY1
645	GO_Biological_Process_2021	regulation of insulin-like growth factor receptor signaling pathway (GO:0043567)	0.196601	0.373985	0	0	0.427146	4.81311	7.82891	IGFBP6
646	GO_Biological_Process_2021	regulation of leukocyte chemotaxis (GO:0002688)	0.196601	0.373985	0	0	0.427146	4.81311	7.82891	PTN
647	GO_Biological_Process_2021	nuclear membrane organization (GO:0071763)	0.196601	0.373985	0	0	0.427146	4.81311	7.82891	PLK1
648	GO_Biological_Process_2021	regulation of mitotic spindle assembly (GO:1901673)	0.196601	0.373985	0	0	0.427146	4.81311	7.82891	PLK1
649	GO_Biological_Process_2021	regulation of neuroinflammatory response (GO:0150077)	0.196601	0.373985	0	0	0.427146	4.81311	7.82891	MMP3
650	GO_Biological_Process_2021	DNA double-strand break processing (GO:0000729)	0.196601	0.373985	0	0	0.427146	4.81311	7.82891	BLM
651	GO_Biological_Process_2021	regulation of oligodendrocyte differentiation (GO:0048713)	0.196601	0.373985	0	0	0.427146	4.81311	7.82891	PTN
652	GO_Biological_Process_2021	regulation of stem cell population maintenance (GO:2000036)	0.196601	0.373985	0	0	0.427146	4.81311	7.82891	PTN
653	GO_Biological_Process_2021	regulation of T cell cytokine production (GO:0002724)	0.196601	0.373985	0	0	0.427146	4.81311	7.82891	B2M
654	GO_Biological_Process_2021	folic acid metabolic process (GO:0046655)	0.196601	0.373985	0	0	0.427146	4.81311	7.82891	FPGS
655	GO_Biological_Process_2021	regulation of vascular endothelial growth factor signaling pathway (GO:1900746)	0.196601	0.373985	0	0	0.427146	4.81311	7.82891	SMOC2
656	GO_Biological_Process_2021	positive regulation of focal adhesion assembly (GO:0051894)	0.196601	0.373985	0	0	0.427146	4.81311	7.82891	THY1
657	GO_Biological_Process_2021	heart trabecula morphogenesis (GO:0061384)	0.196601	0.373985	0	0	0.427146	4.81311	7.82891	ADGRG6
658	GO_Biological_Process_2021	positive regulation of leukocyte activation (GO:0002696)	0.196601	0.373985	0	0	0.427146	4.81311	7.82891	TSLP
659	GO_Biological_Process_2021	positive regulation of mitochondrial fission (GO:0090141)	0.196601	0.373985	0	0	0.427146	4.81311	7.82891	AURKA
660	GO_Biological_Process_2021	interleukin-7-mediated signaling pathway (GO:0038111)	0.196601	0.373985	0	0	0.427146	4.81311	7.82891	TSLP
661	GO_Biological_Process_2021	positive regulation of monocyte chemotaxis (GO:0090026)	0.196601	0.373985	0	0	0.427146	4.81311	7.82891	PLA2G7
662	GO_Biological_Process_2021	ureteric bud development (GO:0001657)	0.196601	0.373985	0	0	0.427146	4.81311	7.82891	NPNT
663	GO_Biological_Process_2021	ureteric bud morphogenesis (GO:0060675)	0.196601	0.373985	0	0	0.427146	4.81311	7.82891	NPNT
664	GO_Biological_Process_2021	N-glycan processing (GO:0006491)	0.196601	0.373985	0	0	0.427146	4.81311	7.82891	FUT8
665	GO_Biological_Process_2021	negative regulation of supramolecular fiber organization (GO:1902904)	0.199509	0.378948	0	0	0.421421	2.47967	3.99697	TPX2;STMN1
666	GO_Biological_Process_2021	negative regulation of cyclin-dependent protein serine/threonine kinase activity (GO:0045736)	0.205809	0.383428	0	0	0.416316	4.55956	7.20779	PLK1
667	GO_Biological_Process_2021	regulation of acute inflammatory response (GO:0002673)	0.205809	0.383428	0	0	0.416316	4.55956	7.20779	GSTP1
668	GO_Biological_Process_2021	base-excision repair, AP site formation (GO:0006285)	0.205809	0.383428	0	0	0.416316	4.55956	7.20779	NEIL3
669	GO_Biological_Process_2021	branched-chain amino acid catabolic process (GO:0009083)	0.205809	0.383428	0	0	0.416316	4.55956	7.20779	BCKDHB
670	GO_Biological_Process_2021	branched-chain amino acid metabolic process (GO:0009081)	0.205809	0.383428	0	0	0.416316	4.55956	7.20779	BCKDHB
671	GO_Biological_Process_2021	cardiac epithelial to mesenchymal transition (GO:0060317)	0.205809	0.383428	0	0	0.416316	4.55956	7.20779	SPRY1
672	GO_Biological_Process_2021	cellular modified amino acid biosynthetic process (GO:0042398)	0.205809	0.383428	0	0	0.416316	4.55956	7.20779	FPGS
673	GO_Biological_Process_2021	cellular response to nitrogen compound (GO:1901699)	0.205809	0.383428	0	0	0.416316	4.55956	7.20779	BLM
674	GO_Biological_Process_2021	regulation of hippo signaling (GO:0035330)	0.205809	0.383428	0	0	0.416316	4.55956	7.20779	CIT
675	GO_Biological_Process_2021	regulation of protein localization to cell periphery (GO:1904375)	0.205809	0.383428	0	0	0.416316	4.55956	7.20779	PLK1
676	GO_Biological_Process_2021	folic acid-containing compound metabolic process (GO:0006760)	0.205809	0.383428	0	0	0.416316	4.55956	7.20779	FPGS
677	GO_Biological_Process_2021	ganglioside metabolic process (GO:0001573)	0.205809	0.383428	0	0	0.416316	4.55956	7.20779	CLN6
678	GO_Biological_Process_2021	positive regulation of epidermal cell differentiation (GO:0045606)	0.205809	0.383428	0	0	0.416316	4.55956	7.20779	ETV4
679	GO_Biological_Process_2021	organelle organization (GO:0006996)	0.207683	0.386121	0	0	0.413276	1.47794	2.32294	CENPW;DIAPH3;KRT16;PALLD;CDCA8;THY1;CEP55
680	GO_Biological_Process_2021	NIK/NF-kappaB signaling (GO:0038061)	0.207865	0.386121	0	0	0.413276	2.41055	3.78665	PSMB8;PSMB9
681	GO_Biological_Process_2021	regulation of inflammatory response (GO:0050727)	0.211216	0.389488	0	0	0.409506	1.72224	2.67787	TSLP;NLRP10;MMP3;PLA2G7
682	GO_Biological_Process_2021	regulation of hematopoietic progenitor cell differentiation (GO:1901532)	0.212056	0.389488	0	0	0.409506	2.37741	3.68713	PSMB8;PSMB9
683	GO_Biological_Process_2021	regulation of transcription from RNA polymerase II promoter in response to hypoxia (GO:0061418)	0.212056	0.389488	0	0	0.409506	2.37741	3.68713	PSMB8;PSMB9
684	GO_Biological_Process_2021	integrin-mediated signaling pathway (GO:0007229)	0.212056	0.389488	0	0	0.409506	2.37741	3.68713	THY1;PTN
685	GO_Biological_Process_2021	negative regulation of microtubule depolymerization (GO:0007026)	0.214911	0.389488	0	0	0.409506	4.33136	6.6596	TPX2
686	GO_Biological_Process_2021	negative regulation of protein localization to cell periphery (GO:1904376)	0.214911	0.389488	0	0	0.409506	4.33136	6.6596	SAPCD2
687	GO_Biological_Process_2021	negative regulation of small GTPase mediated signal transduction (GO:0051058)	0.214911	0.389488	0	0	0.409506	4.33136	6.6596	SPRY1
688	GO_Biological_Process_2021	neuron apoptotic process (GO:0051402)	0.214911	0.389488	0	0	0.409506	4.33136	6.6596	CIT
689	GO_Biological_Process_2021	error-prone translesion synthesis (GO:0042276)	0.214911	0.389488	0	0	0.409506	4.33136	6.6596	PCNA
690	GO_Biological_Process_2021	focal adhesion assembly (GO:0048041)	0.214911	0.389488	0	0	0.409506	4.33136	6.6596	THY1
691	GO_Biological_Process_2021	histone ubiquitination (GO:0016574)	0.214911	0.389488	0	0	0.409506	4.33136	6.6596	UHRF1
692	GO_Biological_Process_2021	linoleic acid metabolic process (GO:0043651)	0.214911	0.389488	0	0	0.409506	4.33136	6.6596	GSTP1
693	GO_Biological_Process_2021	positive regulation of T cell cytokine production (GO:0002726)	0.214911	0.389488	0	0	0.409506	4.33136	6.6596	B2M
694	GO_Biological_Process_2021	mitochondrial calcium ion transmembrane transport (GO:0006851)	0.214911	0.389488	0	0	0.409506	4.33136	6.6596	MCUB
695	GO_Biological_Process_2021	positive regulation of vascular associated smooth muscle cell proliferation (GO:1904707)	0.214911	0.389488	0	0	0.409506	4.33136	6.6596	JUN
696	GO_Biological_Process_2021	vacuolar acidification (GO:0007035)	0.214911	0.389488	0	0	0.409506	4.33136	6.6596	CLN6
697	GO_Biological_Process_2021	protein localization to chromatin (GO:0071168)	0.214911	0.389488	0	0	0.409506	4.33136	6.6596	PLK1
698	GO_Biological_Process_2021	regulation of epithelial to mesenchymal transition (GO:0010717)	0.216256	0.390248	0	0	0.408659	2.34516	3.59113	SPRY1;OVOL2
699	GO_Biological_Process_2021	positive regulation of interleukin-6 production (GO:0032755)	0.216256	0.390248	0	0	0.408659	2.34516	3.59113	TSLP;NLRP10
700	GO_Biological_Process_2021	protein import into nucleus (GO:0006606)	0.216256	0.390248	0	0	0.408659	2.34516	3.59113	NUP35;KPNA2
701	GO_Biological_Process_2021	negative regulation of developmental process (GO:0051093)	0.220463	0.396148	0	0	0.402142	2.31377	3.49848	THY1;FOXM1
702	GO_Biological_Process_2021	negative regulation of cyclin-dependent protein kinase activity (GO:1904030)	0.22391	0.396148	0	0	0.402142	4.1249	6.17296	PLK1
703	GO_Biological_Process_2021	negative regulation of myeloid cell differentiation (GO:0045638)	0.22391	0.396148	0	0	0.402142	4.1249	6.17296	ZBTB16
704	GO_Biological_Process_2021	regulation of chromosome organization (GO:0033044)	0.22391	0.396148	0	0	0.402142	4.1249	6.17296	BUB1
705	GO_Biological_Process_2021	negative regulation of phosphate metabolic process (GO:0045936)	0.22391	0.396148	0	0	0.402142	4.1249	6.17296	CDKN2D
706	GO_Biological_Process_2021	organelle fusion (GO:0048284)	0.22391	0.396148	0	0	0.402142	4.1249	6.17296	THG1L
707	GO_Biological_Process_2021	error-free translesion synthesis (GO:0070987)	0.22391	0.396148	0	0	0.402142	4.1249	6.17296	PCNA
708	GO_Biological_Process_2021	positive regulation of DNA-templated transcription, initiation (GO:2000144)	0.22391	0.396148	0	0	0.402142	4.1249	6.17296	JUN
709	GO_Biological_Process_2021	glutamate metabolic process (GO:0006536)	0.22391	0.396148	0	0	0.402142	4.1249	6.17296	FPGS
710	GO_Biological_Process_2021	glutathione derivative biosynthetic process (GO:1901687)	0.22391	0.396148	0	0	0.402142	4.1249	6.17296	GSTP1
711	GO_Biological_Process_2021	glutathione derivative metabolic process (GO:1901685)	0.22391	0.396148	0	0	0.402142	4.1249	6.17296	GSTP1
712	GO_Biological_Process_2021	homologous chromosome segregation (GO:0045143)	0.22391	0.396148	0	0	0.402142	4.1249	6.17296	SGO1
713	GO_Biological_Process_2021	maturation of 5.8S rRNA from tricistronic rRNA transcript (SSU-rRNA, 5.8S rRNA, LSU-rRNA) (GO:0000466)	0.22391	0.396148	0	0	0.402142	4.1249	6.17296	RRS1
714	GO_Biological_Process_2021	mitochondrial calcium ion homeostasis (GO:0051560)	0.22391	0.396148	0	0	0.402142	4.1249	6.17296	MCUB
715	GO_Biological_Process_2021	protein-DNA complex assembly (GO:0065004)	0.225434	0.398287	0	0	0.399804	1.86135	2.7729	RAD51;PSMB8;PSMB9
716	GO_Biological_Process_2021	regulation of neuron differentiation (GO:0045664)	0.228898	0.403281	0	0	0.394393	2.25345	3.32266	ECT2;CDK5RAP2
717	GO_Biological_Process_2021	positive regulation of proteasomal ubiquitin-dependent protein catabolic process (GO:0032436)	0.228898	0.403281	0	0	0.394393	2.25345	3.32266	CDC20;PLK1
718	GO_Biological_Process_2021	positive regulation of programmed cell death (GO:0043068)	0.231077	0.404528	0	0	0.393051	1.5482	2.26812	TOP2A;JUN;MELK;ECT2;ITGB3BP
719	GO_Biological_Process_2021	negative regulation of G protein-coupled receptor signaling pathway (GO:0045744)	0.232806	0.404528	0	0	0.393051	3.9372	5.73867	STMN1
720	GO_Biological_Process_2021	regulation of cysteine-type endopeptidase activity (GO:2000116)	0.232806	0.404528	0	0	0.393051	3.9372	5.73867	PSMB9
721	GO_Biological_Process_2021	negative regulation of reactive oxygen species metabolic process (GO:2000378)	0.232806	0.404528	0	0	0.393051	3.9372	5.73867	MMP3
722	GO_Biological_Process_2021	oligosaccharide biosynthetic process (GO:0009312)	0.232806	0.404528	0	0	0.393051	3.9372	5.73867	FUT8
723	GO_Biological_Process_2021	regulation of neural precursor cell proliferation (GO:2000177)	0.232806	0.404528	0	0	0.393051	3.9372	5.73867	SHCBP1
724	GO_Biological_Process_2021	regulation of peptidase activity (GO:0052547)	0.232806	0.404528	0	0	0.393051	3.9372	5.73867	PSMB8
725	GO_Biological_Process_2021	ERK1 and ERK2 cascade (GO:0070371)	0.232806	0.404528	0	0	0.393051	3.9372	5.73867	CDK1
726	GO_Biological_Process_2021	regulation of SMAD protein signal transduction (GO:0060390)	0.232806	0.404528	0	0	0.393051	3.9372	5.73867	OVOL2
727	GO_Biological_Process_2021	hyaluronan metabolic process (GO:0030212)	0.232806	0.404528	0	0	0.393051	3.9372	5.73867	HMMR
728	GO_Biological_Process_2021	negative regulation of cellular response to growth factor stimulus (GO:0090288)	0.233123	0.404528	0	0	0.393051	2.22444	3.23921	SOSTDC1;SPRY1
729	GO_Biological_Process_2021	extracellular structure organization (GO:0043062)	0.235433	0.407976	0	0	0.389366	1.64017	2.37222	SMOC2;MMP3;TNC;NPNT
730	GO_Biological_Process_2021	external encapsulating structure organization (GO:0045229)	0.237891	0.408589	0	0	0.388714	1.63238	2.34401	SMOC2;MMP3;TNC;NPNT
731	GO_Biological_Process_2021	positive regulation of intracellular protein transport (GO:0090316)	0.240569	0.408589	0	0	0.388714	1.7967	2.55985	TCAF1;KIF20B;ECT2
732	GO_Biological_Process_2021	positive regulation of protein ubiquitination (GO:0031398)	0.241588	0.408589	0	0	0.388714	2.16861	3.08056	PLK1;CENPS
733	GO_Biological_Process_2021	purine nucleotide metabolic process (GO:0006163)	0.2416	0.408589	0	0	0.388714	3.76583	5.34925	DNPH1
734	GO_Biological_Process_2021	purine ribonucleotide catabolic process (GO:0009154)	0.2416	0.408589	0	0	0.388714	3.76583	5.34925	NUDT4
735	GO_Biological_Process_2021	apoptotic nuclear changes (GO:0030262)	0.2416	0.408589	0	0	0.388714	3.76583	5.34925	TOP2A
736	GO_Biological_Process_2021	carbohydrate biosynthetic process (GO:0016051)	0.2416	0.408589	0	0	0.388714	3.76583	5.34925	FUT8
737	GO_Biological_Process_2021	negative regulation of neuron differentiation (GO:0045665)	0.2416	0.408589	0	0	0.388714	3.76583	5.34925	B2M
738	GO_Biological_Process_2021	negative regulation of protein depolymerization (GO:1901880)	0.2416	0.408589	0	0	0.388714	3.76583	5.34925	TPX2
739	GO_Biological_Process_2021	negative regulation of protein tyrosine kinase activity (GO:0061099)	0.2416	0.408589	0	0	0.388714	3.76583	5.34925	THY1
740	GO_Biological_Process_2021	negative regulation of stress fiber assembly (GO:0051497)	0.2416	0.408589	0	0	0.388714	3.76583	5.34925	STMN1
741	GO_Biological_Process_2021	defense response to fungus (GO:0050832)	0.2416	0.408589	0	0	0.388714	3.76583	5.34925	NLRP10
742	GO_Biological_Process_2021	nucleotide-excision repair, DNA gap filling (GO:0006297)	0.2416	0.408589	0	0	0.388714	3.76583	5.34925	PCNA
743	GO_Biological_Process_2021	extracellular matrix assembly (GO:0085029)	0.2416	0.408589	0	0	0.388714	3.76583	5.34925	TNXB
744	GO_Biological_Process_2021	positive regulation of cell-substrate junction organization (GO:0150117)	0.2416	0.408589	0	0	0.388714	3.76583	5.34925	THY1
745	GO_Biological_Process_2021	histone monoubiquitination (GO:0010390)	0.2416	0.408589	0	0	0.388714	3.76583	5.34925	UHRF1
746	GO_Biological_Process_2021	positive regulation of protein targeting to membrane (GO:0090314)	0.2416	0.408589	0	0	0.388714	3.76583	5.34925	TCAF1
747	GO_Biological_Process_2021	positive regulation of viral life cycle (GO:1903902)	0.2416	0.408589	0	0	0.388714	3.76583	5.34925	KPNA2
748	GO_Biological_Process_2021	positive regulation of hydrolase activity (GO:0051345)	0.243617	0.411449	0	0	0.385684	1.78431	2.51972	ARHGAP11A;THY1;ECT2
749	GO_Biological_Process_2021	regulation of osteoblast differentiation (GO:0045667)	0.245826	0.414074	0	0	0.382922	2.14173	3.00513	FBXO5;NPNT
750	GO_Biological_Process_2021	epidermis development (GO:0008544)	0.245826	0.414074	0	0	0.382922	2.14173	3.00513	KLK7;OVOL2
751	GO_Biological_Process_2021	negative regulation of antigen receptor-mediated signaling pathway (GO:0050858)	0.250294	0.416608	0	0	0.380272	3.60874	4.99852	THY1
752	GO_Biological_Process_2021	cAMP-mediated signaling (GO:0019933)	0.250294	0.416608	0	0	0.380272	3.60874	4.99852	ADGRG6
753	GO_Biological_Process_2021	regulation of heterotypic cell-cell adhesion (GO:0034114)	0.250294	0.416608	0	0	0.380272	3.60874	4.99852	THY1
754	GO_Biological_Process_2021	regulation of microtubule depolymerization (GO:0031114)	0.250294	0.416608	0	0	0.380272	3.60874	4.99852	TPX2
755	GO_Biological_Process_2021	regulation of mitochondrial fission (GO:0090140)	0.250294	0.416608	0	0	0.380272	3.60874	4.99852	AURKA
756	GO_Biological_Process_2021	peripheral nervous system development (GO:0007422)	0.250294	0.416608	0	0	0.380272	3.60874	4.99852	ADGRG6
757	GO_Biological_Process_2021	ribosomal large subunit assembly (GO:0000027)	0.250294	0.416608	0	0	0.380272	3.60874	4.99852	RRS1
758	GO_Biological_Process_2021	in utero embryonic development (GO:0001701)	0.250294	0.416608	0	0	0.380272	3.60874	4.99852	FUT8
759	GO_Biological_Process_2021	positive regulation of peptidyl-threonine phosphorylation (GO:0010800)	0.250294	0.416608	0	0	0.380272	3.60874	4.99852	PLK1
760	GO_Biological_Process_2021	Wnt signaling pathway, planar cell polarity pathway (GO:0060071)	0.254309	0.422735	0	0	0.373932	2.08991	2.86151	PSMB8;PSMB9
761	GO_Biological_Process_2021	negative regulation of cell development (GO:0010721)	0.258889	0.423667	0	0	0.372975	3.46421	4.68138	B2M
762	GO_Biological_Process_2021	regulation of biomineral tissue development (GO:0070167)	0.258889	0.423667	0	0	0.372975	3.46421	4.68138	FBXO5
763	GO_Biological_Process_2021	negative regulation of interleukin-1 beta production (GO:0032691)	0.258889	0.423667	0	0	0.372975	3.46421	4.68138	GSTP1
764	GO_Biological_Process_2021	negative regulation of intrinsic apoptotic signaling pathway in response to DNA damage (GO:1902230)	0.258889	0.423667	0	0	0.372975	3.46421	4.68138	CDKN2D
765	GO_Biological_Process_2021	regulation of chondrocyte differentiation (GO:0032330)	0.258889	0.423667	0	0	0.372975	3.46421	4.68138	ZBTB16
766	GO_Biological_Process_2021	regulation of monocyte chemotaxis (GO:0090025)	0.258889	0.423667	0	0	0.372975	3.46421	4.68138	PLA2G7
767	GO_Biological_Process_2021	DNA geometric change (GO:0032392)	0.258889	0.423667	0	0	0.372975	3.46421	4.68138	BLM
768	GO_Biological_Process_2021	DNA modification (GO:0006304)	0.258889	0.423667	0	0	0.372975	3.46421	4.68138	NEIL3
769	GO_Biological_Process_2021	regulation of viral life cycle (GO:1903900)	0.258889	0.423667	0	0	0.372975	3.46421	4.68138	KPNA2
770	GO_Biological_Process_2021	positive regulation of ion transmembrane transporter activity (GO:0032414)	0.258889	0.423667	0	0	0.372975	3.46421	4.68138	TCAF1
771	GO_Biological_Process_2021	positive regulation of microtubule polymerization or depolymerization (GO:0031112)	0.258889	0.423667	0	0	0.372975	3.46421	4.68138	CDK5RAP2
772	GO_Biological_Process_2021	meiosis I (GO:0007127)	0.258889	0.423667	0	0	0.372975	3.46421	4.68138	SGO1
773	GO_Biological_Process_2021	extracellular matrix organization (GO:0030198)	0.260904	0.426413	0	0	0.37017	1.47367	1.98003	SMOC2;MMP3;TNC;NPNT;KLK7
774	GO_Biological_Process_2021	regulation of transcription from RNA polymerase II promoter in response to stress (GO:0043618)	0.262799	0.428956	0	0	0.367588	2.04053	2.72689	PSMB8;PSMB9
775	GO_Biological_Process_2021	protein peptidyl-prolyl isomerization (GO:0000413)	0.267386	0.43309	0	0	0.363422	3.3308	4.39354	FKBP5
776	GO_Biological_Process_2021	negative regulation of protein polymerization (GO:0032272)	0.267386	0.43309	0	0	0.363422	3.3308	4.39354	STMN1
777	GO_Biological_Process_2021	regulation of epidermal growth factor-activated receptor activity (GO:0007176)	0.267386	0.43309	0	0	0.363422	3.3308	4.39354	EPGN
778	GO_Biological_Process_2021	cellular response to cadmium ion (GO:0071276)	0.267386	0.43309	0	0	0.363422	3.3308	4.39354	JUN
779	GO_Biological_Process_2021	positive regulation of calcium ion transmembrane transport (GO:1904427)	0.267386	0.43309	0	0	0.363422	3.3308	4.39354	THY1
780	GO_Biological_Process_2021	negative regulation of actin filament bundle assembly (GO:0032232)	0.267386	0.43309	0	0	0.363422	3.3308	4.39354	STMN1
781	GO_Biological_Process_2021	negative regulation of cell population proliferation (GO:0008285)	0.268201	0.433855	0	0	0.362656	1.39925	1.84143	CDKN2D;BTG3;GSTP1;IGFBP6;B2M;CDKN3
782	GO_Biological_Process_2021	regulation of endothelial cell migration (GO:0010594)	0.27129	0.436086	0	0	0.360428	1.99342	2.60054	SMOC2;PTN
783	GO_Biological_Process_2021	cellular response to growth factor stimulus (GO:0071363)	0.271299	0.436086	0	0	0.360428	1.67993	2.19153	PDE8A;KNSTRN;OVOL2
784	GO_Biological_Process_2021	T cell receptor signaling pathway (GO:0050852)	0.271299	0.436086	0	0	0.360428	1.67993	2.19153	THY1;PSMB8;PSMB9
785	GO_Biological_Process_2021	negative regulation of protein kinase activity (GO:0006469)	0.275535	0.436086	0	0	0.360428	1.97066	2.54027	GSTP1;THY1
786	GO_Biological_Process_2021	positive regulation of binding (GO:0051099)	0.275535	0.436086	0	0	0.360428	1.97066	2.54027	STMN1;B2M
787	GO_Biological_Process_2021	protein complex oligomerization (GO:0051259)	0.275535	0.436086	0	0	0.360428	1.97066	2.54027	BLM;ECT2
788	GO_Biological_Process_2021	negative regulation of axonogenesis (GO:0050771)	0.275786	0.436086	0	0	0.360428	3.20728	4.13139	THY1
789	GO_Biological_Process_2021	amide transport (GO:0042886)	0.275786	0.436086	0	0	0.360428	3.20728	4.13139	TAP1
790	GO_Biological_Process_2021	calcium ion import (GO:0070509)	0.275786	0.436086	0	0	0.360428	3.20728	4.13139	MCUB
791	GO_Biological_Process_2021	negative regulation of oxidative stress-induced cell death (GO:1903202)	0.275786	0.436086	0	0	0.360428	3.20728	4.13139	PDE8A
792	GO_Biological_Process_2021	cytosolic calcium ion transport (GO:0060401)	0.275786	0.436086	0	0	0.360428	3.20728	4.13139	MCUB
793	GO_Biological_Process_2021	regulation of neuron migration (GO:2001222)	0.275786	0.436086	0	0	0.360428	3.20728	4.13139	KIF20B
794	GO_Biological_Process_2021	glycerophospholipid catabolic process (GO:0046475)	0.275786	0.436086	0	0	0.360428	3.20728	4.13139	PLA2G7
795	GO_Biological_Process_2021	positive regulation of microtubule polymerization (GO:0031116)	0.275786	0.436086	0	0	0.360428	3.20728	4.13139	CDK5RAP2
796	GO_Biological_Process_2021	positive regulation of protein import into nucleus (GO:0042307)	0.275786	0.436086	0	0	0.360428	3.20728	4.13139	ECT2
797	GO_Biological_Process_2021	sulfur compound transport (GO:0072348)	0.275786	0.436086	0	0	0.360428	3.20728	4.13139	RACGAP1
798	GO_Biological_Process_2021	macromolecule catabolic process (GO:0009057)	0.275786	0.436086	0	0	0.360428	3.20728	4.13139	CLN6
799	GO_Biological_Process_2021	positive regulation of response to wounding (GO:1903036)	0.275786	0.436086	0	0	0.360428	3.20728	4.13139	PTN
800	GO_Biological_Process_2021	positive regulation of apoptotic process (GO:0043065)	0.282739	0.443124	0	0	0.353475	1.42462	1.79962	TOP2A;JUN;MELK;ECT2;ITGB3BP
801	GO_Biological_Process_2021	actin filament polymerization (GO:0030041)	0.28409	0.443124	0	0	0.353475	3.09258	3.8919	DIAPH3
802	GO_Biological_Process_2021	regulation of DNA biosynthetic process (GO:2000278)	0.28409	0.443124	0	0	0.353475	3.09258	3.8919	SMOC2
803	GO_Biological_Process_2021	negative regulation of transferase activity (GO:0051348)	0.28409	0.443124	0	0	0.353475	3.09258	3.8919	FBXO5
804	GO_Biological_Process_2021	regulation of protein targeting to membrane (GO:0090313)	0.28409	0.443124	0	0	0.353475	3.09258	3.8919	TCAF1
805	GO_Biological_Process_2021	glial cell differentiation (GO:0010001)	0.28409	0.443124	0	0	0.353475	3.09258	3.8919	ADGRG6
806	GO_Biological_Process_2021	positive regulation of dephosphorylation (GO:0035306)	0.28409	0.443124	0	0	0.353475	3.09258	3.8919	CDCA2
807	GO_Biological_Process_2021	response to cadmium ion (GO:0046686)	0.28409	0.443124	0	0	0.353475	3.09258	3.8919	JUN
808	GO_Biological_Process_2021	transition metal ion homeostasis (GO:0055076)	0.28409	0.443124	0	0	0.353475	3.09258	3.8919	B2M
809	GO_Biological_Process_2021	mismatch repair (GO:0006298)	0.28409	0.443124	0	0	0.353475	3.09258	3.8919	PCNA
810	GO_Biological_Process_2021	positive regulation of viral genome replication (GO:0045070)	0.28409	0.443124	0	0	0.353475	3.09258	3.8919	TOP2A
811	GO_Biological_Process_2021	protein polyubiquitination (GO:0000209)	0.291574	0.450132	0	0	0.34666	1.40589	1.7327	UBE2C;UBE2T;CCNF;PSMB8;PSMB9
812	GO_Biological_Process_2021	protein N-linked glycosylation via asparagine (GO:0018279)	0.292299	0.450132	0	0	0.34666	2.98578	3.67245	FUT8
813	GO_Biological_Process_2021	negative regulation of interleukin-1 production (GO:0032692)	0.292299	0.450132	0	0	0.34666	2.98578	3.67245	GSTP1
814	GO_Biological_Process_2021	regulation of long-term synaptic potentiation (GO:1900271)	0.292299	0.450132	0	0	0.34666	2.98578	3.67245	PTN
815	GO_Biological_Process_2021	plasma membrane invagination (GO:0099024)	0.292299	0.450132	0	0	0.34666	2.98578	3.67245	AURKB
816	GO_Biological_Process_2021	positive regulation of DNA recombination (GO:0045911)	0.292299	0.450132	0	0	0.34666	2.98578	3.67245	RAD51AP1
817	GO_Biological_Process_2021	long-chain fatty acid biosynthetic process (GO:0042759)	0.292299	0.450132	0	0	0.34666	2.98578	3.67245	GSTP1
818	GO_Biological_Process_2021	positive regulation of protein import (GO:1904591)	0.292299	0.450132	0	0	0.34666	2.98578	3.67245	ECT2
819	GO_Biological_Process_2021	maturation of SSU-rRNA from tricistronic rRNA transcript (SSU-rRNA, 5.8S rRNA, LSU-rRNA) (GO:0000462)	0.292299	0.450132	0	0	0.34666	2.98578	3.67245	RRS1
820	GO_Biological_Process_2021	hemopoiesis (GO:0030097)	0.292497	0.450132	0	0	0.34666	1.8846	2.31674	MELK;ZBTB16
821	GO_Biological_Process_2021	interleukin-1-mediated signaling pathway (GO:0070498)	0.292497	0.450132	0	0	0.34666	1.8846	2.31674	PSMB8;PSMB9
822	GO_Biological_Process_2021	negative regulation of canonical Wnt signaling pathway (GO:0090090)	0.293063	0.450455	0	0	0.346349	1.60677	1.9721	IGFBP6;PSMB8;PSMB9
823	GO_Biological_Process_2021	negative regulation of DNA binding (GO:0043392)	0.300414	0.457309	0	0	0.33979	2.88611	3.47082	JUN
824	GO_Biological_Process_2021	negative regulation of peptidyl-tyrosine phosphorylation (GO:0050732)	0.300414	0.457309	0	0	0.33979	2.88611	3.47082	THY1
825	GO_Biological_Process_2021	peptide cross-linking (GO:0018149)	0.300414	0.457309	0	0	0.33979	2.88611	3.47082	FLG
826	GO_Biological_Process_2021	peptidyl-asparagine modification (GO:0018196)	0.300414	0.457309	0	0	0.33979	2.88611	3.47082	FUT8
827	GO_Biological_Process_2021	positive regulation of leukocyte cell-cell adhesion (GO:1903039)	0.300414	0.457309	0	0	0.33979	2.88611	3.47082	THY1
828	GO_Biological_Process_2021	positive regulation of mononuclear cell migration (GO:0071677)	0.300414	0.457309	0	0	0.33979	2.88611	3.47082	PLA2G7
829	GO_Biological_Process_2021	prostaglandin metabolic process (GO:0006693)	0.300414	0.457309	0	0	0.33979	2.88611	3.47082	GSTP1
830	GO_Biological_Process_2021	protein acetylation (GO:0006473)	0.300414	0.457309	0	0	0.33979	2.88611	3.47082	ESCO2
831	GO_Biological_Process_2021	regulation of intracellular protein transport (GO:0033157)	0.308437	0.4656	0	0	0.331987	2.79287	3.28508	KIF20B
832	GO_Biological_Process_2021	peptidyl-proline modification (GO:0018208)	0.308437	0.4656	0	0	0.331987	2.79287	3.28508	FKBP5
833	GO_Biological_Process_2021	establishment or maintenance of epithelial cell apical/basal polarity (GO:0045197)	0.308437	0.4656	0	0	0.331987	2.79287	3.28508	PARD3B
834	GO_Biological_Process_2021	positive regulation of interleukin-10 production (GO:0032733)	0.308437	0.4656	0	0	0.331987	2.79287	3.28508	TSLP
835	GO_Biological_Process_2021	RNA biosynthetic process (GO:0032774)	0.308437	0.4656	0	0	0.331987	2.79287	3.28508	PRIM2
836	GO_Biological_Process_2021	positive regulation of receptor signaling pathway via STAT (GO:1904894)	0.308437	0.4656	0	0	0.331987	2.79287	3.28508	TSLP
837	GO_Biological_Process_2021	modulation by host of symbiont process (GO:0051851)	0.308437	0.4656	0	0	0.331987	2.79287	3.28508	JUN
838	GO_Biological_Process_2021	negative regulation of neuron death (GO:1901215)	0.309407	0.465952	0	0	0.331659	1.80571	2.11827	KIF14;CRLF1
839	GO_Biological_Process_2021	regulation of neuron apoptotic process (GO:0043523)	0.309407	0.465952	0	0	0.331659	1.80571	2.11827	KIF14;CRLF1
840	GO_Biological_Process_2021	negative regulation of JNK cascade (GO:0046329)	0.316368	0.474739	0	0	0.323545	2.70546	3.11357	GSTP1
841	GO_Biological_Process_2021	positive regulation of cytokine production involved in immune response (GO:0002720)	0.316368	0.474739	0	0	0.323545	2.70546	3.11357	B2M
842	GO_Biological_Process_2021	lytic vacuole organization (GO:0080171)	0.316368	0.474739	0	0	0.323545	2.70546	3.11357	CLN6
843	GO_Biological_Process_2021	cell-matrix adhesion (GO:0007160)	0.317833	0.476372	0	0	0.322053	1.76868	2.02731	THY1;NPNT
844	GO_Biological_Process_2021	cellular response to chemical stress (GO:0062197)	0.322037	0.477443	0	0	0.321079	1.75072	1.98373	GSTP1;ETV5
845	GO_Biological_Process_2021	negative regulation of cellular process (GO:0048523)	0.322845	0.477443	0	0	0.321079	1.2464	1.40916	CDKN2D;BTG3;BLM;IGFBP6;FBXO5;FOXM1;PDE8A;CDKN3
846	GO_Biological_Process_2021	cell-substrate junction assembly (GO:0007044)	0.324208	0.477443	0	0	0.321079	2.62334	2.95485	THY1
847	GO_Biological_Process_2021	regulation of keratinocyte differentiation (GO:0045616)	0.324208	0.477443	0	0	0.321079	2.62334	2.95485	ETV4
848	GO_Biological_Process_2021	organelle disassembly (GO:1903008)	0.324208	0.477443	0	0	0.321079	2.62334	2.95485	CDK1
849	GO_Biological_Process_2021	regulation of myoblast differentiation (GO:0045661)	0.324208	0.477443	0	0	0.321079	2.62334	2.95485	SOSTDC1
850	GO_Biological_Process_2021	positive regulation of calcium ion transport into cytosol (GO:0010524)	0.324208	0.477443	0	0	0.321079	2.62334	2.95485	THY1
851	GO_Biological_Process_2021	female gamete generation (GO:0007292)	0.324208	0.477443	0	0	0.321079	2.62334	2.95485	PTN
852	GO_Biological_Process_2021	positive regulation of epidermal growth factor receptor signaling pathway (GO:0045742)	0.324208	0.477443	0	0	0.321079	2.62334	2.95485	EPGN
853	GO_Biological_Process_2021	positive regulation of pri-miRNA transcription by RNA polymerase II (GO:1902895)	0.324208	0.477443	0	0	0.321079	2.62334	2.95485	JUN
854	GO_Biological_Process_2021	positive regulation of protein dephosphorylation (GO:0035307)	0.324208	0.477443	0	0	0.321079	2.62334	2.95485	CDCA2
855	GO_Biological_Process_2021	positive regulation of release of sequestered calcium ion into cytosol (GO:0051281)	0.324208	0.477443	0	0	0.321079	2.62334	2.95485	THY1
856	GO_Biological_Process_2021	tRNA export from nucleus (GO:0006409)	0.324208	0.477443	0	0	0.321079	2.62334	2.95485	NUP35
857	GO_Biological_Process_2021	tRNA-containing ribonucleoprotein complex export from nucleus (GO:0071431)	0.324208	0.477443	0	0	0.321079	2.62334	2.95485	NUP35
858	GO_Biological_Process_2021	protein destabilization (GO:0031648)	0.324208	0.477443	0	0	0.321079	2.62334	2.95485	PLK1
859	GO_Biological_Process_2021	negative regulation of cell cycle G1/S phase transition (GO:1902807)	0.331959	0.484347	0	0	0.314844	2.54605	2.80764	CDKN2D
860	GO_Biological_Process_2021	base-excision repair, gap-filling (GO:0006287)	0.331959	0.484347	0	0	0.314844	2.54605	2.80764	PCNA
861	GO_Biological_Process_2021	negative regulation of organelle assembly (GO:1902116)	0.331959	0.484347	0	0	0.314844	2.54605	2.80764	CDK5RAP2
862	GO_Biological_Process_2021	cellular response to hydrogen peroxide (GO:0070301)	0.331959	0.484347	0	0	0.314844	2.54605	2.80764	ECT2
863	GO_Biological_Process_2021	regulation of JUN kinase activity (GO:0043506)	0.331959	0.484347	0	0	0.314844	2.54605	2.80764	GSTP1
864	GO_Biological_Process_2021	positive regulation of cell cycle G1/S phase transition (GO:1902808)	0.331959	0.484347	0	0	0.314844	2.54605	2.80764	FAM83D
865	GO_Biological_Process_2021	regulation of T cell receptor signaling pathway (GO:0050856)	0.331959	0.484347	0	0	0.314844	2.54605	2.80764	THY1
866	GO_Biological_Process_2021	positive regulation of lymphocyte activation (GO:0051251)	0.331959	0.484347	0	0	0.314844	2.54605	2.80764	THY1
867	GO_Biological_Process_2021	nucleotide-excision repair (GO:0006289)	0.338786	0.489876	0	0	0.309914	1.68239	1.821	BRIP1;PCNA
868	GO_Biological_Process_2021	negative regulation of DNA metabolic process (GO:0051053)	0.339622	0.489876	0	0	0.309914	2.47318	2.67085	BLM
869	GO_Biological_Process_2021	regulation of microtubule-based process (GO:0032886)	0.339622	0.489876	0	0	0.309914	2.47318	2.67085	AURKA
870	GO_Biological_Process_2021	dendrite morphogenesis (GO:0048813)	0.339622	0.489876	0	0	0.309914	2.47318	2.67085	PTN
871	GO_Biological_Process_2021	regulation of protein import into nucleus (GO:0042306)	0.339622	0.489876	0	0	0.309914	2.47318	2.67085	ECT2
872	GO_Biological_Process_2021	positive regulation of bone mineralization (GO:0030501)	0.339622	0.489876	0	0	0.309914	2.47318	2.67085	PTN
873	GO_Biological_Process_2021	positive regulation of cytokine-mediated signaling pathway (GO:0001961)	0.339622	0.489876	0	0	0.309914	2.47318	2.67085	TSLP
874	GO_Biological_Process_2021	retina homeostasis (GO:0001895)	0.339622	0.489876	0	0	0.309914	2.47318	2.67085	B2M
875	GO_Biological_Process_2021	telomere maintenance via telomere lengthening (GO:0010833)	0.339622	0.489876	0	0	0.309914	2.47318	2.67085	RAD51
876	GO_Biological_Process_2021	positive regulation of T cell mediated immunity (GO:0002711)	0.339622	0.489876	0	0	0.309914	2.47318	2.67085	B2M
877	GO_Biological_Process_2021	small GTPase mediated signal transduction (GO:0007264)	0.342954	0.492996	0	0	0.307156	1.66613	1.78302	CCNA2;JUN
878	GO_Biological_Process_2021	positive regulation of protein serine/threonine kinase activity (GO:0071902)	0.342954	0.492996	0	0	0.307156	1.66613	1.78302	EPGN;INCENP
879	GO_Biological_Process_2021	protein localization to nucleus (GO:0034504)	0.342954	0.492996	0	0	0.307156	1.66613	1.78302	PLK1;RRS1
880	GO_Biological_Process_2021	response to calcium ion (GO:0051592)	0.347114	0.495156	0	0	0.305258	1.65018	1.74606	CLIC4;ECT2
881	GO_Biological_Process_2021	negative regulation of G1/S transition of mitotic cell cycle (GO:2000134)	0.347197	0.495156	0	0	0.305258	2.40436	2.54349	CDKN2D
882	GO_Biological_Process_2021	nucleotide-excision repair, DNA incision, 5'-to lesion (GO:0006296)	0.347197	0.495156	0	0	0.305258	2.40436	2.54349	PCNA
883	GO_Biological_Process_2021	regulation of vascular associated smooth muscle cell proliferation (GO:1904705)	0.347197	0.495156	0	0	0.305258	2.40436	2.54349	JUN
884	GO_Biological_Process_2021	glutamine family amino acid metabolic process (GO:0009064)	0.347197	0.495156	0	0	0.305258	2.40436	2.54349	FPGS
885	GO_Biological_Process_2021	positive regulation of signaling receptor activity (GO:2000273)	0.347197	0.495156	0	0	0.305258	2.40436	2.54349	EPGN
886	GO_Biological_Process_2021	tRNA transport (GO:0051031)	0.347197	0.495156	0	0	0.305258	2.40436	2.54349	NUP35
887	GO_Biological_Process_2021	negative regulation of transmembrane receptor protein serine/threonine kinase signaling pathway (GO:0090101)	0.351265	0.500395	0	0	0.300687	1.63453	1.71006	SOSTDC1;SPRY1
888	GO_Biological_Process_2021	connective tissue development (GO:0061448)	0.354685	0.503565	0	0	0.297944	2.33926	2.4247	ZBTB16
889	GO_Biological_Process_2021	lysosome organization (GO:0007040)	0.354685	0.503565	0	0	0.297944	2.33926	2.4247	CLN6
890	GO_Biological_Process_2021	ncRNA export from nucleus (GO:0097064)	0.354685	0.503565	0	0	0.297944	2.33926	2.4247	NUP35
891	GO_Biological_Process_2021	antigen receptor-mediated signaling pathway (GO:0050851)	0.355608	0.504309	0	0	0.297303	1.42874	1.47721	THY1;PSMB8;PSMB9
892	GO_Biological_Process_2021	regulation of interleukin-6 production (GO:0032675)	0.35954	0.507806	0	0	0.294302	1.6041	1.64088	TSLP;NLRP10
893	GO_Biological_Process_2021	regulation of cellular component biogenesis (GO:0044087)	0.362088	0.507806	0	0	0.294302	2.27759	2.31373	HJURP
894	GO_Biological_Process_2021	regulation of dendrite development (GO:0050773)	0.362088	0.507806	0	0	0.294302	2.27759	2.31373	PTN
895	GO_Biological_Process_2021	regulation of intracellular transport (GO:0032386)	0.362088	0.507806	0	0	0.294302	2.27759	2.31373	SPAG5
896	GO_Biological_Process_2021	regulation of ion transmembrane transporter activity (GO:0032412)	0.362088	0.507806	0	0	0.294302	2.27759	2.31373	TCAF1
897	GO_Biological_Process_2021	nucleotide-excision repair, DNA incision (GO:0033683)	0.362088	0.507806	0	0	0.294302	2.27759	2.31373	PCNA
898	GO_Biological_Process_2021	regulation of peptidyl-threonine phosphorylation (GO:0010799)	0.362088	0.507806	0	0	0.294302	2.27759	2.31373	PLK1
899	GO_Biological_Process_2021	regulation of protein tyrosine kinase activity (GO:0061097)	0.362088	0.507806	0	0	0.294302	2.27759	2.31373	THY1
900	GO_Biological_Process_2021	regulation of receptor-mediated endocytosis (GO:0048259)	0.362088	0.507806	0	0	0.294302	2.27759	2.31373	B2M
901	GO_Biological_Process_2021	response to peptide (GO:1901652)	0.362088	0.507806	0	0	0.294302	2.27759	2.31373	MMP3
902	GO_Biological_Process_2021	regulation of cytoskeleton organization (GO:0051493)	0.367777	0.515064	0	0	0.288139	1.57477	1.57521	CLIC4;IQGAP3
903	GO_Biological_Process_2021	regulation of GTPase activity (GO:0043087)	0.368077	0.515064	0	0	0.288139	1.39773	1.39698	ARHGAP11A;THY1;ECT2
904	GO_Biological_Process_2021	negative regulation of I-kappaB kinase/NF-kappaB signaling (GO:0043124)	0.369406	0.515214	0	0	0.288012	2.21907	2.20988	GSTP1
905	GO_Biological_Process_2021	synaptic vesicle exocytosis (GO:0016079)	0.369406	0.515214	0	0	0.288012	2.21907	2.20988	SNAP47
906	GO_Biological_Process_2021	positive regulation of wound healing (GO:0090303)	0.369406	0.515214	0	0	0.288012	2.21907	2.20988	SMOC2
907	GO_Biological_Process_2021	cellular response to transforming growth factor beta stimulus (GO:0071560)	0.375972	0.522998	0	0	0.2815	1.54649	1.51284	JUN;OVOL2
908	GO_Biological_Process_2021	positive regulation of cellular component organization (GO:0051130)	0.375972	0.522998	0	0	0.2815	1.54649	1.51284	CDC20;MMP3
909	GO_Biological_Process_2021	regulation of protein dephosphorylation (GO:0035304)	0.376641	0.522998	0	0	0.2815	2.16349	2.11256	CDCA2
910	GO_Biological_Process_2021	regulation of response to DNA damage stimulus (GO:2001020)	0.376641	0.522998	0	0	0.2815	2.16349	2.11256	FBXO5
911	GO_Biological_Process_2021	cellular response to lectin (GO:1990858)	0.380053	0.52658	0	0	0.278536	1.53273	1.48283	PSMB8;PSMB9
912	GO_Biological_Process_2021	stimulatory C-type lectin receptor signaling pathway (GO:0002223)	0.380053	0.52658	0	0	0.278536	1.53273	1.48283	PSMB8;PSMB9
913	GO_Biological_Process_2021	negative regulation of transcription by RNA polymerase II (GO:0000122)	0.383394	0.527597	0	0	0.277698	1.15733	1.10953	JUN;UHRF1;ZBTB16;PLK1;FOSB;FOXM1;AURKB;ETV5;E2F8
914	GO_Biological_Process_2021	cellular response to tumor necrosis factor (GO:0071356)	0.383604	0.527597	0	0	0.277698	1.36079	1.30383	NPNT;PSMB8;PSMB9
915	GO_Biological_Process_2021	regulation of chemokine production (GO:0032642)	0.383793	0.527597	0	0	0.277698	2.11061	2.02123	TSLP
916	GO_Biological_Process_2021	negative regulation of protein catabolic process (GO:0042177)	0.383793	0.527597	0	0	0.277698	2.11061	2.02123	MAD2L1
917	GO_Biological_Process_2021	positive regulation of ATPase activity (GO:0032781)	0.383793	0.527597	0	0	0.277698	2.11061	2.02123	UHRF1
918	GO_Biological_Process_2021	positive regulation of protein tyrosine kinase activity (GO:0061098)	0.383793	0.527597	0	0	0.277698	2.11061	2.02123	EPGN
919	GO_Biological_Process_2021	regulation of protein-containing complex assembly (GO:0043254)	0.384124	0.527597	0	0	0.277698	1.51921	1.45356	MMP3;HJURP
920	GO_Biological_Process_2021	tumor necrosis factor-mediated signaling pathway (GO:0033209)	0.384124	0.527597	0	0	0.277698	1.51921	1.45356	PSMB8;PSMB9
921	GO_Biological_Process_2021	regulation of carbohydrate catabolic process (GO:0043470)	0.390864	0.533955	0	0	0.272495	2.06025	1.9354	NUP35
922	GO_Biological_Process_2021	regulation of purine nucleotide metabolic process (GO:1900542)	0.390864	0.533955	0	0	0.272495	2.06025	1.9354	NUP35
923	GO_Biological_Process_2021	glutathione metabolic process (GO:0006749)	0.390864	0.533955	0	0	0.272495	2.06025	1.9354	GSTP1
924	GO_Biological_Process_2021	positive regulation of neuron differentiation (GO:0045666)	0.390864	0.533955	0	0	0.272495	2.06025	1.9354	ECT2
925	GO_Biological_Process_2021	lipid modification (GO:0030258)	0.390864	0.533955	0	0	0.272495	2.06025	1.9354	PLA2G7
926	GO_Biological_Process_2021	innate immune response activating cell surface receptor signaling pathway (GO:0002220)	0.396264	0.540005	0	0	0.267602	1.48003	1.37002	PSMB8;PSMB9
927	GO_Biological_Process_2021	branching morphogenesis of an epithelial tube (GO:0048754)	0.397853	0.540005	0	0	0.267602	2.01224	1.85463	NPNT
928	GO_Biological_Process_2021	positive regulation of cell-matrix adhesion (GO:0001954)	0.397853	0.540005	0	0	0.267602	2.01224	1.85463	THY1
929	GO_Biological_Process_2021	response to amyloid-beta (GO:1904645)	0.397853	0.540005	0	0	0.267602	2.01224	1.85463	MMP3
930	GO_Biological_Process_2021	positive regulation of receptor-mediated endocytosis (GO:0048260)	0.397853	0.540005	0	0	0.267602	2.01224	1.85463	B2M
931	GO_Biological_Process_2021	protein K63-linked ubiquitination (GO:0070534)	0.397853	0.540005	0	0	0.267602	2.01224	1.85463	UBE2T
932	GO_Biological_Process_2021	regulation of DNA repair (GO:0006282)	0.404763	0.54747	0	0	0.26164	1.96641	1.77852	PCNA
933	GO_Biological_Process_2021	regulation of pri-miRNA transcription by RNA polymerase II (GO:1902893)	0.404763	0.54747	0	0	0.26164	1.96641	1.77852	JUN
934	GO_Biological_Process_2021	positive regulation of response to biotic stimulus (GO:0002833)	0.404763	0.54747	0	0	0.26164	1.96641	1.77852	NLRP10
935	GO_Biological_Process_2021	nervous system development (GO:0007399)	0.405084	0.54747	0	0	0.26164	1.17934	1.06572	GSTP1;ZBTB16;ADGRG6;PTN;ECT2;CDK5RAP2
936	GO_Biological_Process_2021	generation of neurons (GO:0048699)	0.40826	0.550632	0	0	0.259139	1.30555	1.16958	RACGAP1;ITM2C;CIT
937	GO_Biological_Process_2021	regulation of mRNA catabolic process (GO:0061013)	0.408294	0.550632	0	0	0.259139	1.4428	1.29242	PSMB8;PSMB9
938	GO_Biological_Process_2021	regulation of DNA metabolic process (GO:0051052)	0.411594	0.55097	0	0	0.258872	1.92261	1.70674	KPNA2
939	GO_Biological_Process_2021	regulation of fibroblast proliferation (GO:0048145)	0.411594	0.55097	0	0	0.258872	1.92261	1.70674	GSTP1
940	GO_Biological_Process_2021	negative regulation of tumor necrosis factor production (GO:0032720)	0.411594	0.55097	0	0	0.258872	1.92261	1.70674	GSTP1
941	GO_Biological_Process_2021	positive regulation of nucleocytoplasmic transport (GO:0046824)	0.411594	0.55097	0	0	0.258872	1.92261	1.70674	ECT2
942	GO_Biological_Process_2021	positive regulation of organelle assembly (GO:1902117)	0.411594	0.55097	0	0	0.258872	1.92261	1.70674	SPAG5
943	GO_Biological_Process_2021	positive regulation of response to stimulus (GO:0048584)	0.411594	0.55097	0	0	0.258872	1.92261	1.70674	B2M
944	GO_Biological_Process_2021	positive regulation of smooth muscle cell proliferation (GO:0048661)	0.411594	0.55097	0	0	0.258872	1.92261	1.70674	JUN
945	GO_Biological_Process_2021	positive regulation of epithelial cell proliferation (GO:0050679)	0.412279	0.551303	0	0	0.25861	1.43081	1.26777	EPGN;PTN
946	GO_Biological_Process_2021	non-canonical Wnt signaling pathway (GO:0035567)	0.41625	0.554726	0	0	0.255922	1.41901	1.24372	PSMB8;PSMB9
947	GO_Biological_Process_2021	proteasomal protein catabolic process (GO:0010498)	0.417433	0.554726	0	0	0.255922	1.28597	1.12346	KIF14;PSMB8;PSMB9
948	GO_Biological_Process_2021	regulation of cellular metabolic process (GO:0031323)	0.418347	0.554726	0	0	0.255922	1.88072	1.63894	FOXM1
949	GO_Biological_Process_2021	epidermal growth factor receptor signaling pathway (GO:0007173)	0.418347	0.554726	0	0	0.255922	1.88072	1.63894	EPGN
950	GO_Biological_Process_2021	positive regulation of cell-cell adhesion (GO:0022409)	0.418347	0.554726	0	0	0.255922	1.88072	1.63894	THY1
951	GO_Biological_Process_2021	regulation of T cell activation (GO:0050863)	0.418347	0.554726	0	0	0.255922	1.88072	1.63894	THY1
952	GO_Biological_Process_2021	glycosphingolipid metabolic process (GO:0006687)	0.418347	0.554726	0	0	0.255922	1.88072	1.63894	CLN6
953	GO_Biological_Process_2021	positive regulation of pathway-restricted SMAD protein phosphorylation (GO:0010862)	0.418347	0.554726	0	0	0.255922	1.88072	1.63894	TTK
954	GO_Biological_Process_2021	regulation of phosphorylation (GO:0042325)	0.420208	0.55661	0	0	0.254449	1.4074	1.22022	CDKN2D;NUP35
955	GO_Biological_Process_2021	negative regulation of tumor necrosis factor superfamily cytokine production (GO:1903556)	0.425022	0.560055	0	0	0.251769	1.84061	1.57485	GSTP1
956	GO_Biological_Process_2021	regulation of interleukin-10 production (GO:0032653)	0.425022	0.560055	0	0	0.251769	1.84061	1.57485	TSLP
957	GO_Biological_Process_2021	positive regulation of endocytosis (GO:0045807)	0.425022	0.560055	0	0	0.251769	1.84061	1.57485	B2M
958	GO_Biological_Process_2021	substrate adhesion-dependent cell spreading (GO:0034446)	0.425022	0.560055	0	0	0.251769	1.84061	1.57485	KIF14
959	GO_Biological_Process_2021	myelination (GO:0042552)	0.425022	0.560055	0	0	0.251769	1.84061	1.57485	ADGRG6
960	GO_Biological_Process_2021	negative regulation of catabolic process (GO:0009895)	0.431622	0.564051	0	0	0.248682	1.80217	1.5142	MAD2L1
961	GO_Biological_Process_2021	negative regulation of cell projection organization (GO:0031345)	0.431622	0.564051	0	0	0.248682	1.80217	1.5142	ITM2C
962	GO_Biological_Process_2021	regulation of cellular localization (GO:0060341)	0.431622	0.564051	0	0	0.248682	1.80217	1.5142	SPAG5
963	GO_Biological_Process_2021	regulation of cellular protein metabolic process (GO:0032268)	0.431622	0.564051	0	0	0.248682	1.80217	1.5142	UHRF1
964	GO_Biological_Process_2021	oligosaccharide metabolic process (GO:0009311)	0.431622	0.564051	0	0	0.248682	1.80217	1.5142	FUT8
965	GO_Biological_Process_2021	response to hydrogen peroxide (GO:0042542)	0.431622	0.564051	0	0	0.248682	1.80217	1.5142	ECT2
966	GO_Biological_Process_2021	secondary alcohol metabolic process (GO:1902652)	0.431622	0.564051	0	0	0.248682	1.80217	1.5142	CLN6
967	GO_Biological_Process_2021	positive regulation of reactive oxygen species metabolic process (GO:2000379)	0.431622	0.564051	0	0	0.248682	1.80217	1.5142	GSTP1
968	GO_Biological_Process_2021	positive regulation of macromolecule biosynthetic process (GO:0010557)	0.4359	0.569055	0	0	0.244846	1.36279	1.13158	SMOC2;PCNA
969	GO_Biological_Process_2021	actin polymerization or depolymerization (GO:0008154)	0.438145	0.57022	0	0	0.243957	1.76531	1.45674	DIAPH3
970	GO_Biological_Process_2021	regulation of generation of precursor metabolites and energy (GO:0043467)	0.438145	0.57022	0	0	0.243957	1.76531	1.45674	NUP35
971	GO_Biological_Process_2021	ribosome assembly (GO:0042255)	0.438145	0.57022	0	0	0.243957	1.76531	1.45674	RRS1
972	GO_Biological_Process_2021	regulation of primary metabolic process (GO:0080090)	0.439788	0.571182	0	0	0.243225	1.35208	1.11068	PSMB8;PSMB9
973	GO_Biological_Process_2021	positive regulation of canonical Wnt signaling pathway (GO:0090263)	0.439788	0.571182	0	0	0.243225	1.35208	1.11068	PSMB8;PSMB9
974	GO_Biological_Process_2021	cellular response to hypoxia (GO:0071456)	0.443661	0.572806	0	0	0.241992	1.34153	1.09025	PSMB8;PSMB9
975	GO_Biological_Process_2021	regulation of axonogenesis (GO:0050770)	0.444595	0.572806	0	0	0.241992	1.72991	1.40225	THY1
976	GO_Biological_Process_2021	regulation of epithelial cell migration (GO:0010632)	0.444595	0.572806	0	0	0.241992	1.72991	1.40225	PTN
977	GO_Biological_Process_2021	negative regulation of protein ubiquitination (GO:0031397)	0.444595	0.572806	0	0	0.241992	1.72991	1.40225	FBXO5
978	GO_Biological_Process_2021	positive regulation of fat cell differentiation (GO:0045600)	0.444595	0.572806	0	0	0.241992	1.72991	1.40225	ZBTB16
979	GO_Biological_Process_2021	intrinsic apoptotic signaling pathway in response to DNA damage (GO:0008630)	0.444595	0.572806	0	0	0.241992	1.72991	1.40225	CHEK2
980	GO_Biological_Process_2021	negative regulation of multicellular organismal process (GO:0051241)	0.444661	0.572806	0	0	0.241992	1.23055	0.997292	SOSTDC1;SPRY1;OVOL2
981	GO_Biological_Process_2021	positive regulation of GTPase activity (GO:0043547)	0.444661	0.572806	0	0	0.241992	1.23055	0.997292	ARHGAP11A;THY1;ECT2
982	GO_Biological_Process_2021	negative regulation of BMP signaling pathway (GO:0030514)	0.45097	0.57624	0	0	0.239397	1.69591	1.35054	SOSTDC1
983	GO_Biological_Process_2021	cartilage development (GO:0051216)	0.45097	0.57624	0	0	0.239397	1.69591	1.35054	ZBTB16
984	GO_Biological_Process_2021	negative regulation of protein metabolic process (GO:0051248)	0.45097	0.57624	0	0	0.239397	1.69591	1.35054	MAD2L1
985	GO_Biological_Process_2021	negative regulation of protein-containing complex assembly (GO:0031333)	0.45097	0.57624	0	0	0.239397	1.69591	1.35054	KIF14
986	GO_Biological_Process_2021	plasma membrane bounded cell projection morphogenesis (GO:0120039)	0.45097	0.57624	0	0	0.239397	1.69591	1.35054	KIF20B
987	GO_Biological_Process_2021	regulation of release of sequestered calcium ion into cytosol (GO:0051279)	0.45097	0.57624	0	0	0.239397	1.69591	1.35054	THY1
988	GO_Biological_Process_2021	sprouting angiogenesis (GO:0002040)	0.45097	0.57624	0	0	0.239397	1.69591	1.35054	E2F8
989	GO_Biological_Process_2021	myeloid cell differentiation (GO:0030099)	0.45097	0.57624	0	0	0.239397	1.69591	1.35054	ZBTB16
990	GO_Biological_Process_2021	regulation of cell growth (GO:0001558)	0.453628	0.57905	0	0	0.237284	1.21311	0.95894	CDKN2D;KIF14;DNPH1
991	GO_Biological_Process_2021	positive regulation of peptidyl-tyrosine phosphorylation (GO:0050731)	0.45519	0.580459	0	0	0.236228	1.31084	1.03168	TSLP;CRLF1
992	GO_Biological_Process_2021	negative regulation of cysteine-type endopeptidase activity (GO:2000117)	0.457273	0.580774	0	0	0.235993	1.66321	1.30142	CDKN2D
993	GO_Biological_Process_2021	bicellular tight junction assembly (GO:0070830)	0.457273	0.580774	0	0	0.235993	1.66321	1.30142	ECT2
994	GO_Biological_Process_2021	cellular macromolecule catabolic process (GO:0044265)	0.457273	0.580774	0	0	0.235993	1.66321	1.30142	CHEK2
995	GO_Biological_Process_2021	positive regulation of chemokine production (GO:0032722)	0.457273	0.580774	0	0	0.235993	1.66321	1.30142	TSLP
996	GO_Biological_Process_2021	MAPK cascade (GO:0000165)	0.458084	0.58122	0	0	0.235659	1.15776	0.903862	EPGN;CDK1;PSMB8;PSMB9
997	GO_Biological_Process_2021	organic substance transport (GO:0071702)	0.4628	0.584579	0	0	0.233157	1.29114	0.994775	CENPF;TAP1
998	GO_Biological_Process_2021	regulation of focal adhesion assembly (GO:0051893)	0.463504	0.584579	0	0	0.233157	1.63174	1.25471	THY1
999	GO_Biological_Process_2021	negative regulation of viral genome replication (GO:0045071)	0.463504	0.584579	0	0	0.233157	1.63174	1.25471	FAM111A
1000	GO_Biological_Process_2021	cytoplasmic microtubule organization (GO:0031122)	0.463504	0.584579	0	0	0.233157	1.63174	1.25471	FIGNL1
1001	GO_Biological_Process_2021	glycosaminoglycan metabolic process (GO:0030203)	0.463504	0.584579	0	0	0.233157	1.63174	1.25471	CLN6
1002	GO_Biological_Process_2021	unsaturated fatty acid metabolic process (GO:0033559)	0.463504	0.584579	0	0	0.233157	1.63174	1.25471	GSTP1
1003	GO_Biological_Process_2021	protein sumoylation (GO:0016925)	0.469663	0.58766	0	0	0.230874	1.60145	1.21027	NUP35
1004	GO_Biological_Process_2021	negative regulation of cysteine-type endopeptidase activity involved in apoptotic process (GO:0043154)	0.469663	0.58766	0	0	0.230874	1.60145	1.21027	CDKN2D
1005	GO_Biological_Process_2021	negative regulation of cytokine-mediated signaling pathway (GO:0001960)	0.469663	0.58766	0	0	0.230874	1.60145	1.21027	GSTP1
1006	GO_Biological_Process_2021	regulation of gene silencing by RNA (GO:0060966)	0.469663	0.58766	0	0	0.230874	1.60145	1.21027	NUP35
1007	GO_Biological_Process_2021	ceramide metabolic process (GO:0006672)	0.469663	0.58766	0	0	0.230874	1.60145	1.21027	CLN6
1008	GO_Biological_Process_2021	regulation of posttranscriptional gene silencing (GO:0060147)	0.469663	0.58766	0	0	0.230874	1.60145	1.21027	NUP35
1009	GO_Biological_Process_2021	glycoprotein metabolic process (GO:0009100)	0.469663	0.58766	0	0	0.230874	1.60145	1.21027	FUT8
1010	GO_Biological_Process_2021	positive regulation of response to DNA damage stimulus (GO:2001022)	0.469663	0.58766	0	0	0.230874	1.60145	1.21027	PCNA
1011	GO_Biological_Process_2021	regulation of I-kappaB kinase/NF-kappaB signaling (GO:0043122)	0.474313	0.592349	0	0	0.227422	1.17427	0.875872	GSTP1;S100A4;ECT2
1012	GO_Biological_Process_2021	regulation of ATP metabolic process (GO:1903578)	0.475753	0.592349	0	0	0.227422	1.57225	1.16796	NUP35
1013	GO_Biological_Process_2021	negative regulation of metabolic process (GO:0009892)	0.475753	0.592349	0	0	0.227422	1.57225	1.16796	GSTP1
1014	GO_Biological_Process_2021	glycosaminoglycan catabolic process (GO:0006027)	0.475753	0.592349	0	0	0.227422	1.57225	1.16796	HMMR
1015	GO_Biological_Process_2021	tight junction assembly (GO:0120192)	0.475753	0.592349	0	0	0.227422	1.57225	1.16796	ECT2
1016	GO_Biological_Process_2021	negative regulation of DNA recombination (GO:0045910)	0.481772	0.59574	0	0	0.224944	1.54409	1.12763	BLM
1017	GO_Biological_Process_2021	regulation of bone mineralization (GO:0030500)	0.481772	0.59574	0	0	0.224944	1.54409	1.12763	PTN
1018	GO_Biological_Process_2021	dicarboxylic acid metabolic process (GO:0043648)	0.481772	0.59574	0	0	0.224944	1.54409	1.12763	FPGS
1019	GO_Biological_Process_2021	regulation of reactive oxygen species metabolic process (GO:2000377)	0.481772	0.59574	0	0	0.224944	1.54409	1.12763	FOXM1
1020	GO_Biological_Process_2021	positive regulation of cell junction assembly (GO:1901890)	0.481772	0.59574	0	0	0.224944	1.54409	1.12763	THY1
1021	GO_Biological_Process_2021	renal system development (GO:0072001)	0.481772	0.59574	0	0	0.224944	1.54409	1.12763	CENPF
1022	GO_Biological_Process_2021	ribosomal large subunit biogenesis (GO:0042273)	0.481772	0.59574	0	0	0.224944	1.54409	1.12763	RRS1
1023	GO_Biological_Process_2021	Ras protein signal transduction (GO:0007265)	0.485251	0.597838	0	0	0.223416	1.23543	0.893326	CCNA2;JUN
1024	GO_Biological_Process_2021	chordate embryonic development (GO:0043009)	0.487723	0.597838	0	0	0.223416	1.51693	1.08917	FUT8
1025	GO_Biological_Process_2021	nucleosome assembly (GO:0006334)	0.487723	0.597838	0	0	0.223416	1.51693	1.08917	ASF1B
1026	GO_Biological_Process_2021	regulation of pathway-restricted SMAD protein phosphorylation (GO:0060393)	0.487723	0.597838	0	0	0.223416	1.51693	1.08917	TTK
1027	GO_Biological_Process_2021	fat cell differentiation (GO:0045444)	0.487723	0.597838	0	0	0.223416	1.51693	1.08917	PSMB8
1028	GO_Biological_Process_2021	regulation of tumor necrosis factor-mediated signaling pathway (GO:0010803)	0.487723	0.597838	0	0	0.223416	1.51693	1.08917	GSTP1
1029	GO_Biological_Process_2021	RNA modification (GO:0009451)	0.487723	0.597838	0	0	0.223416	1.51693	1.08917	THG1L
1030	GO_Biological_Process_2021	positive regulation of mitochondrion organization (GO:0010822)	0.487723	0.597838	0	0	0.223416	1.51693	1.08917	AURKA
1031	GO_Biological_Process_2021	positive regulation of protein binding (GO:0032092)	0.487723	0.597838	0	0	0.223416	1.51693	1.08917	B2M
1032	GO_Biological_Process_2021	apoptotic process (GO:0006915)	0.494636	0.605726	0	0	0.217724	1.13781	0.80094	MELK;ZBTB16;CIT
1033	GO_Biological_Process_2021	apical junction assembly (GO:0043297)	0.499421	0.608044	0	0	0.216065	1.46536	1.01741	ECT2
1034	GO_Biological_Process_2021	cellular protein catabolic process (GO:0044257)	0.499421	0.608044	0	0	0.216065	1.46536	1.01741	CHEK2
1035	GO_Biological_Process_2021	Notch signaling pathway (GO:0007219)	0.499421	0.608044	0	0	0.216065	1.46536	1.01741	DLGAP5
1036	GO_Biological_Process_2021	response to organic cyclic compound (GO:0014070)	0.499421	0.608044	0	0	0.216065	1.46536	1.01741	CDKN2D
1037	GO_Biological_Process_2021	homophilic cell adhesion via plasma membrane adhesion molecules (GO:0007156)	0.499421	0.608044	0	0	0.216065	1.46536	1.01741	PALLD
1038	GO_Biological_Process_2021	ribonucleoprotein complex biogenesis (GO:0022613)	0.499421	0.608044	0	0	0.216065	1.46536	1.01741	RRS1
1039	GO_Biological_Process_2021	regulation of mRNA stability (GO:0043488)	0.499894	0.608044	0	0	0.216065	1.20087	0.832635	PSMB8;PSMB9
1040	GO_Biological_Process_2021	regulation of cell migration (GO:0030334)	0.502116	0.61016	0	0	0.214556	1.07276	0.739049	CLIC4;TCAF1;KRT16;KIF14;THY1
1041	GO_Biological_Process_2021	positive regulation of interleukin-8 production (GO:0032757)	0.505169	0.612694	0	0	0.212757	1.44086	0.983909	NLRP10
1042	GO_Biological_Process_2021	iron ion homeostasis (GO:0055072)	0.505169	0.612694	0	0	0.212757	1.44086	0.983909	B2M
1043	GO_Biological_Process_2021	regulation of neurogenesis (GO:0050767)	0.510853	0.617809	0	0	0.209146	1.41717	0.951876	B2M
1044	GO_Biological_Process_2021	positive regulation of interleukin-1 production (GO:0032732)	0.510853	0.617809	0	0	0.209146	1.41717	0.951876	NLRP10
1045	GO_Biological_Process_2021	response to retinoic acid (GO:0032526)	0.510853	0.617809	0	0	0.209146	1.41717	0.951876	CDKN2D
1046	GO_Biological_Process_2021	brain development (GO:0007420)	0.514267	0.620752	0	0	0.207082	1.16817	0.77685	CENPF;CDK5RAP2
1047	GO_Biological_Process_2021	cellular response to organic cyclic compound (GO:0071407)	0.514267	0.620752	0	0	0.207082	1.16817	0.77685	BLM;RAD51
1048	GO_Biological_Process_2021	amyloid fibril formation (GO:1990000)	0.516471	0.621041	0	0	0.206879	1.39424	0.921226	B2M
1049	GO_Biological_Process_2021	negative regulation of endopeptidase activity (GO:0010951)	0.516471	0.621041	0	0	0.206879	1.39424	0.921226	SERPINB7
1050	GO_Biological_Process_2021	negative regulation of peptidase activity (GO:0010466)	0.516471	0.621041	0	0	0.206879	1.39424	0.921226	SERPINB7
1051	GO_Biological_Process_2021	positive regulation of viral process (GO:0048524)	0.516471	0.621041	0	0	0.206879	1.39424	0.921226	KPNA2
1052	GO_Biological_Process_2021	negative regulation of protein phosphorylation (GO:0001933)	0.521352	0.625342	0	0	0.203882	1.15248	0.750646	GSTP1;THY1
1053	GO_Biological_Process_2021	negative regulation of intrinsic apoptotic signaling pathway (GO:2001243)	0.522025	0.625342	0	0	0.203882	1.37204	0.891882	CDKN2D
1054	GO_Biological_Process_2021	regulation of extrinsic apoptotic signaling pathway (GO:2001236)	0.522025	0.625342	0	0	0.203882	1.37204	0.891882	GSTP1
1055	GO_Biological_Process_2021	tRNA processing (GO:0008033)	0.522025	0.625342	0	0	0.203882	1.37204	0.891882	THG1L
1056	GO_Biological_Process_2021	positive regulation of Wnt signaling pathway (GO:0030177)	0.524868	0.627758	0	0	0.202208	1.14479	0.737942	PSMB8;PSMB9
1057	GO_Biological_Process_2021	membrane organization (GO:0061024)	0.525765	0.627758	0	0	0.202208	1.08483	0.697438	EPGN;KIF20A;CEP55
1058	GO_Biological_Process_2021	regulation of cell-matrix adhesion (GO:0001952)	0.527515	0.627758	0	0	0.202208	1.35053	0.863772	THY1
1059	GO_Biological_Process_2021	regulation of cellular catabolic process (GO:0031329)	0.527515	0.627758	0	0	0.202208	1.35053	0.863772	DRAM1
1060	GO_Biological_Process_2021	cellular response to type I interferon (GO:0071357)	0.527515	0.627758	0	0	0.202208	1.35053	0.863772	PSMB8
1061	GO_Biological_Process_2021	tRNA modification (GO:0006400)	0.527515	0.627758	0	0	0.202208	1.35053	0.863772	THG1L
1062	GO_Biological_Process_2021	type I interferon signaling pathway (GO:0060337)	0.527515	0.627758	0	0	0.202208	1.35053	0.863772	PSMB8
1063	GO_Biological_Process_2021	cellular response to interleukin-1 (GO:0071347)	0.531849	0.631839	0	0	0.199393	1.12971	0.713296	PSMB8;PSMB9
1064	GO_Biological_Process_2021	positive regulation of nucleic acid-templated transcription (GO:1903508)	0.532695	0.631839	0	0	0.199393	1.02647	0.646477	JUN;BLM;CHEK2;ZBTB16;FOXM1;CDK5RAP2
1065	GO_Biological_Process_2021	ERBB signaling pathway (GO:0038127)	0.532943	0.631839	0	0	0.199393	1.32969	0.836829	EPGN
1066	GO_Biological_Process_2021	positive regulation of cell death (GO:0010942)	0.532943	0.631839	0	0	0.199393	1.32969	0.836829	MMP3
1067	GO_Biological_Process_2021	protein N-linked glycosylation (GO:0006487)	0.538308	0.636411	0	0	0.196262	1.30948	0.81099	FUT8
1068	GO_Biological_Process_2021	regulation of gene silencing by miRNA (GO:0060964)	0.538308	0.636411	0	0	0.196262	1.30948	0.81099	NUP35
1069	GO_Biological_Process_2021	regulation of viral genome replication (GO:0045069)	0.538308	0.636411	0	0	0.196262	1.30948	0.81099	FAM111A
1070	GO_Biological_Process_2021	negative regulation of transforming growth factor beta receptor signaling pathway (GO:0030512)	0.543612	0.640885	0	0	0.19322	1.28987	0.786198	SPRY1
1071	GO_Biological_Process_2021	regulation of myeloid cell differentiation (GO:0045637)	0.543612	0.640885	0	0	0.19322	1.28987	0.786198	ZBTB16
1072	GO_Biological_Process_2021	interferon-gamma-mediated signaling pathway (GO:0060333)	0.543612	0.640885	0	0	0.19322	1.28987	0.786198	B2M
1073	GO_Biological_Process_2021	positive regulation of MAP kinase activity (GO:0043406)	0.548856	0.645262	0	0	0.190264	1.27083	0.762398	EPGN
1074	GO_Biological_Process_2021	positive regulation of protein polymerization (GO:0032273)	0.548856	0.645262	0	0	0.190264	1.27083	0.762398	CDK5RAP2
1075	GO_Biological_Process_2021	positive regulation of protein transport (GO:0051222)	0.548856	0.645262	0	0	0.190264	1.27083	0.762398	KIF20B
1076	GO_Biological_Process_2021	negative regulation of viral process (GO:0048525)	0.554039	0.648344	0	0	0.188195	1.25235	0.739539	FAM111A
1077	GO_Biological_Process_2021	defense response to Gram-positive bacterium (GO:0050830)	0.554039	0.648344	0	0	0.188195	1.25235	0.739539	KRT6A
1078	GO_Biological_Process_2021	positive regulation of cell-substrate adhesion (GO:0010811)	0.554039	0.648344	0	0	0.188195	1.25235	0.739539	NPNT
1079	GO_Biological_Process_2021	sterol metabolic process (GO:0016125)	0.554039	0.648344	0	0	0.188195	1.25235	0.739539	CLN6
1080	GO_Biological_Process_2021	wound healing (GO:0042060)	0.554039	0.648344	0	0	0.188195	1.25235	0.739539	KRT6A
1081	GO_Biological_Process_2021	regulation of canonical Wnt signaling pathway (GO:0060828)	0.555816	0.649822	0	0	0.187205	1.03651	0.608762	IGFBP6;PSMB8;PSMB9
1082	GO_Biological_Process_2021	regulation of glycolytic process (GO:0006110)	0.559163	0.65167	0	0	0.185972	1.2344	0.717573	NUP35
1083	GO_Biological_Process_2021	nucleic acid metabolic process (GO:0090304)	0.559163	0.65167	0	0	0.185972	1.2344	0.717573	KPNA2
1084	GO_Biological_Process_2021	regulation of TOR signaling (GO:0032006)	0.559163	0.65167	0	0	0.185972	1.2344	0.717573	FAM83D
1085	GO_Biological_Process_2021	positive regulation of multicellular organismal process (GO:0051240)	0.559458	0.65167	0	0	0.185972	1.01297	0.588319	ZBTB16;PTN;FBXO5;ETV4
1086	GO_Biological_Process_2021	negative regulation of epithelial cell proliferation (GO:0050680)	0.564229	0.65602	0	0	0.183083	1.21695	0.696455	B2M
1087	GO_Biological_Process_2021	cell morphogenesis involved in differentiation (GO:0000904)	0.564229	0.65602	0	0	0.183083	1.21695	0.696455	KIF14
1088	GO_Biological_Process_2021	regulation of neuron projection development (GO:0010975)	0.565695	0.65712	0	0	0.182355	1.05986	0.603805	PTN;ITM2C
1089	GO_Biological_Process_2021	regulation of MAPK cascade (GO:0043408)	0.568981	0.658212	0	0	0.181634	1.05335	0.59399	GSTP1;FAM83D
1090	GO_Biological_Process_2021	regulation of actin filament-based process (GO:0032970)	0.569236	0.658212	0	0	0.181634	1.19999	0.676144	IQGAP3
1091	GO_Biological_Process_2021	defense response to Gram-negative bacterium (GO:0050829)	0.569236	0.658212	0	0	0.181634	1.19999	0.676144	NLRP10
1092	GO_Biological_Process_2021	regulation of Rho protein signal transduction (GO:0035023)	0.569236	0.658212	0	0	0.181634	1.19999	0.676144	STMN1
1093	GO_Biological_Process_2021	transcription-coupled nucleotide-excision repair (GO:0006283)	0.569236	0.658212	0	0	0.181634	1.19999	0.676144	PCNA
1094	GO_Biological_Process_2021	regulation of cytokine-mediated signaling pathway (GO:0001959)	0.574187	0.662725	0	0	0.178667	1.18349	0.656601	TSLP
1095	GO_Biological_Process_2021	regulation of stress fiber assembly (GO:0051492)	0.574187	0.662725	0	0	0.178667	1.18349	0.656601	STMN1
1096	GO_Biological_Process_2021	nucleic acid phosphodiester bond hydrolysis (GO:0090305)	0.57908	0.665942	0	0	0.176563	1.16744	0.637787	PCNA
1097	GO_Biological_Process_2021	fibroblast growth factor receptor signaling pathway (GO:0008543)	0.57908	0.665942	0	0	0.176563	1.16744	0.637787	SHCBP1
1098	GO_Biological_Process_2021	positive regulation of immune response (GO:0050778)	0.57908	0.665942	0	0	0.176563	1.16744	0.637787	NLRP10
1099	GO_Biological_Process_2021	positive regulation of T cell activation (GO:0050870)	0.57908	0.665942	0	0	0.176563	1.16744	0.637787	THY1
1100	GO_Biological_Process_2021	actomyosin structure organization (GO:0031032)	0.583918	0.668467	0	0	0.17492	1.15181	0.619669	CIT
1101	GO_Biological_Process_2021	regulation of BMP signaling pathway (GO:0030510)	0.583918	0.668467	0	0	0.17492	1.15181	0.619669	SOSTDC1
1102	GO_Biological_Process_2021	chloride transport (GO:0006821)	0.583918	0.668467	0	0	0.17492	1.15181	0.619669	CLIC4
1103	GO_Biological_Process_2021	positive regulation of growth (GO:0045927)	0.583918	0.668467	0	0	0.17492	1.15181	0.619669	DNPH1
1104	GO_Biological_Process_2021	water-soluble vitamin metabolic process (GO:0006767)	0.583918	0.668467	0	0	0.17492	1.15181	0.619669	FPGS
1105	GO_Biological_Process_2021	neuron projection development (GO:0031175)	0.585146	0.668663	0	0	0.174793	1.02192	0.547642	STMN1;KIF20B
1106	GO_Biological_Process_2021	positive regulation of I-kappaB kinase/NF-kappaB signaling (GO:0043123)	0.585146	0.668663	0	0	0.174793	1.02192	0.547642	S100A4;ECT2
1107	GO_Biological_Process_2021	positive regulation of ERK1 and ERK2 cascade (GO:0070374)	0.588325	0.670302	0	0	0.173729	1.01586	0.538889	NPNT;PDE8A
1108	GO_Biological_Process_2021	cholesterol metabolic process (GO:0008203)	0.5887	0.670302	0	0	0.173729	1.1366	0.602214	CLN6
1109	GO_Biological_Process_2021	phosphatidylcholine metabolic process (GO:0046470)	0.5887	0.670302	0	0	0.173729	1.1366	0.602214	PLA2G7
1110	GO_Biological_Process_2021	positive regulation of protein modification by small protein conjugation or removal (GO:1903322)	0.5887	0.670302	0	0	0.173729	1.1366	0.602214	CENPS
1111	GO_Biological_Process_2021	negative regulation of apoptotic signaling pathway (GO:2001234)	0.593428	0.674471	0	0	0.171037	1.12178	0.58539	GSTP1
1112	GO_Biological_Process_2021	negative regulation of blood vessel morphogenesis (GO:2000181)	0.593428	0.674471	0	0	0.171037	1.12178	0.58539	THBS2
1113	GO_Biological_Process_2021	central nervous system development (GO:0007417)	0.594918	0.675558	0	0	0.170338	0.977091	0.507434	GSTP1;ZBTB16;CDK5RAP2
1114	GO_Biological_Process_2021	regulation of cellular response to heat (GO:1900034)	0.598101	0.677348	0	0	0.169188	1.10734	0.569169	NUP35
1115	GO_Biological_Process_2021	regulation of ion transport (GO:0043269)	0.598101	0.677348	0	0	0.169188	1.10734	0.569169	B2M
1116	GO_Biological_Process_2021	positive regulation of ubiquitin-dependent protein catabolic process (GO:2000060)	0.598101	0.677348	0	0	0.169188	1.10734	0.569169	PLK1
1117	GO_Biological_Process_2021	defense response to bacterium (GO:0042742)	0.60086	0.678934	0	0	0.168173	0.992303	0.505472	NLRP10;KRT6A
1118	GO_Biological_Process_2021	negative regulation of extrinsic apoptotic signaling pathway (GO:2001237)	0.602721	0.678934	0	0	0.168173	1.09327	0.553523	GSTP1
1119	GO_Biological_Process_2021	regulation of fat cell differentiation (GO:0045598)	0.602721	0.678934	0	0	0.168173	1.09327	0.553523	ZBTB16
1120	GO_Biological_Process_2021	regulation of organelle organization (GO:0033043)	0.602721	0.678934	0	0	0.168173	1.09327	0.553523	CLIC4
1121	GO_Biological_Process_2021	positive regulation of cell adhesion (GO:0045785)	0.602721	0.678934	0	0	0.168173	1.09327	0.553523	NPNT
1122	GO_Biological_Process_2021	glycerophospholipid metabolic process (GO:0006650)	0.602721	0.678934	0	0	0.168173	1.09327	0.553523	PLA2G7
1123	GO_Biological_Process_2021	regulation of interleukin-8 production (GO:0032677)	0.607288	0.68347	0	0	0.165281	1.07955	0.538427	NLRP10
1124	GO_Biological_Process_2021	positive regulation of MAPK cascade (GO:0043410)	0.609923	0.685825	0	0	0.163787	0.955164	0.472254	EPGN;NPNT;PDE8A
1125	GO_Biological_Process_2021	positive regulation of cytoskeleton organization (GO:0051495)	0.611803	0.687328	0	0	0.162836	1.06617	0.523856	SPAG5
1126	GO_Biological_Process_2021	positive regulation of cellular biosynthetic process (GO:0031328)	0.613107	0.688182	0	0	0.162297	0.969806	0.474444	SMOC2;PCNA
1127	GO_Biological_Process_2021	regulation of interleukin-1 beta production (GO:0032651)	0.616266	0.689281	0	0	0.161604	1.05311	0.509787	GSTP1
1128	GO_Biological_Process_2021	peptide metabolic process (GO:0006518)	0.616266	0.689281	0	0	0.161604	1.05311	0.509787	GSTP1
1129	GO_Biological_Process_2021	positive regulation of plasma membrane bounded cell projection assembly (GO:0120034)	0.616266	0.689281	0	0	0.161604	1.05311	0.509787	ANLN
1130	GO_Biological_Process_2021	long-chain fatty acid metabolic process (GO:0001676)	0.616266	0.689281	0	0	0.161604	1.05311	0.509787	GSTP1
1131	GO_Biological_Process_2021	positive regulation of protein phosphorylation (GO:0001934)	0.616852	0.689327	0	0	0.161575	0.939946	0.454112	CENPE;PLK1;TTK;PDE8A
1132	GO_Biological_Process_2021	regulation of cellular macromolecule biosynthetic process (GO:2000112)	0.623889	0.696576	0	0	0.157032	0.930847	0.439157	CCNA2;CHEK2;NUP35;ESCO2;FBXO5
1133	GO_Biological_Process_2021	negative regulation of phosphorylation (GO:0042326)	0.629352	0.700202	0	0	0.154777	1.01579	0.470377	CDKN2D
1134	GO_Biological_Process_2021	regulation of neuron death (GO:1901214)	0.629352	0.700202	0	0	0.154777	1.01579	0.470377	KIF14
1135	GO_Biological_Process_2021	positive regulation of endothelial cell migration (GO:0010595)	0.629352	0.700202	0	0	0.154777	1.01579	0.470377	SMOC2
1136	GO_Biological_Process_2021	positive regulation of proteasomal protein catabolic process (GO:1901800)	0.629352	0.700202	0	0	0.154777	1.01579	0.470377	PLK1
1137	GO_Biological_Process_2021	negative regulation of angiogenesis (GO:0016525)	0.633614	0.703706	0	0	0.152609	1.00393	0.458108	THBS2
1138	GO_Biological_Process_2021	calcium ion transmembrane transport (GO:0070588)	0.633614	0.703706	0	0	0.152609	1.00393	0.458108	MCUB
1139	GO_Biological_Process_2021	positive regulation of neuron projection development (GO:0010976)	0.637827	0.707764	0	0	0.150111	0.992337	0.446242	PTN
1140	GO_Biological_Process_2021	regulation of cysteine-type endopeptidase activity involved in apoptotic process (GO:0043281)	0.641992	0.710517	0	0	0.148426	0.981011	0.434763	CDKN2D
1141	GO_Biological_Process_2021	second-messenger-mediated signaling (GO:0019932)	0.641992	0.710517	0	0	0.148426	0.981011	0.434763	NUDT4
1142	GO_Biological_Process_2021	transforming growth factor beta receptor signaling pathway (GO:0007179)	0.641992	0.710517	0	0	0.148426	0.981011	0.434763	JUN
1143	GO_Biological_Process_2021	cellular amino acid catabolic process (GO:0009063)	0.64611	0.714449	0	0	0.146029	0.969939	0.423655	BCKDHB
1144	GO_Biological_Process_2021	negative regulation of transcription, DNA-templated (GO:0045892)	0.649719	0.716444	0	0	0.144818	0.916796	0.395336	JUN;CENPF;UHRF1;ZBTB16;PLK1;FOSB;FOXM1;AURKB;ETV5;E2F8
1145	GO_Biological_Process_2021	regulation of actin cytoskeleton organization (GO:0032956)	0.65018	0.716444	0	0	0.144818	0.959113	0.412904	IQGAP3
1146	GO_Biological_Process_2021	positive regulation of supramolecular fiber organization (GO:1902905)	0.65018	0.716444	0	0	0.144818	0.959113	0.412904	CDK5RAP2
1147	GO_Biological_Process_2021	positive regulation of transport (GO:0051050)	0.65018	0.716444	0	0	0.144818	0.959113	0.412904	SPAG5
1148	GO_Biological_Process_2021	negative regulation of macromolecule metabolic process (GO:0010605)	0.653712	0.718375	0	0	0.143649	0.898449	0.38192	OVOL2;AURKA
1149	GO_Biological_Process_2021	cellular response to fibroblast growth factor stimulus (GO:0044344)	0.654204	0.718375	0	0	0.143649	0.948525	0.402493	SHCBP1
1150	GO_Biological_Process_2021	positive regulation of cellular component biogenesis (GO:0044089)	0.654204	0.718375	0	0	0.143649	0.948525	0.402493	MMP3
1151	GO_Biological_Process_2021	positive regulation of transmembrane receptor protein serine/threonine kinase signaling pathway (GO:0090100)	0.654204	0.718375	0	0	0.143649	0.948525	0.402493	TTK
1152	GO_Biological_Process_2021	protein localization to membrane (GO:0072657)	0.656479	0.720248	0	0	0.142518	0.893748	0.376147	THY1;PTN
1153	GO_Biological_Process_2021	negative regulation of cell death (GO:0060548)	0.662114	0.724545	0	0	0.139935	0.928032	0.382644	PDE8A
1154	GO_Biological_Process_2021	regulation of kinase activity (GO:0043549)	0.662114	0.724545	0	0	0.139935	0.928032	0.382644	ECT2
1155	GO_Biological_Process_2021	positive regulation of epithelial cell migration (GO:0010634)	0.662114	0.724545	0	0	0.139935	0.928032	0.382644	SMOC2
1156	GO_Biological_Process_2021	negative regulation of intracellular signal transduction (GO:1902532)	0.664675	0.726091	0	0	0.139009	0.879933	0.359416	GSTP1;CIT
1157	GO_Biological_Process_2021	regulation of signal transduction (GO:0009966)	0.664675	0.726091	0	0	0.139009	0.879933	0.359416	IGFBP6;OVOL2
1158	GO_Biological_Process_2021	regulation of angiogenesis (GO:0045765)	0.677984	0.739991	0	0	0.130773	0.857825	0.333378	SMOC2;THBS2
1159	GO_Biological_Process_2021	mRNA-containing ribonucleoprotein complex export from nucleus (GO:0071427)	0.681109	0.742761	0	0	0.129151	0.88046	0.338126	NUP35
1160	GO_Biological_Process_2021	regulation of transforming growth factor beta receptor signaling pathway (GO:0017015)	0.684778	0.746119	0	0	0.127192	0.871522	0.330011	SPRY1
1161	GO_Biological_Process_2021	positive regulation of protein localization to membrane (GO:1905477)	0.688406	0.749426	0	0	0.125271	0.862763	0.322136	TCAF1
1162	GO_Biological_Process_2021	regulation of cell death (GO:0010941)	0.691992	0.74946	0	0	0.125252	0.854178	0.314492	PDE8A
1163	GO_Biological_Process_2021	calcium-mediated signaling (GO:0019722)	0.691992	0.74946	0	0	0.125252	0.854178	0.314492	NUDT4
1164	GO_Biological_Process_2021	regulation of proteasomal ubiquitin-dependent protein catabolic process (GO:0032434)	0.691992	0.74946	0	0	0.125252	0.854178	0.314492	PLK1
1165	GO_Biological_Process_2021	positive regulation of cell growth (GO:0030307)	0.691992	0.74946	0	0	0.125252	0.854178	0.314492	DNPH1
1166	GO_Biological_Process_2021	intrinsic apoptotic signaling pathway (GO:0097193)	0.691992	0.74946	0	0	0.125252	0.854178	0.314492	CHEK2
1167	GO_Biological_Process_2021	positive regulation of vasculature development (GO:1904018)	0.691992	0.74946	0	0	0.125252	0.854178	0.314492	SMOC2
1168	GO_Biological_Process_2021	mRNA transport (GO:0051028)	0.69904	0.756447	0	0	0.121222	0.837506	0.299866	NUP35
1169	GO_Biological_Process_2021	phosphate-containing compound metabolic process (GO:0006796)	0.700858	0.757765	0	0	0.120465	0.820684	0.291712	INPP4B;NUDT4
1170	GO_Biological_Process_2021	activation of GTPase activity (GO:0090630)	0.702504	0.758897	0	0	0.119817	0.829411	0.292868	ECT2
1171	GO_Biological_Process_2021	positive regulation of protein modification process (GO:0031401)	0.705755	0.76	0	0	0.119186	0.812858	0.283271	CDCA2;PDE8A
1172	GO_Biological_Process_2021	protein processing (GO:0016485)	0.705929	0.76	0	0	0.119186	0.82147	0.28607	FAM111A
1173	GO_Biological_Process_2021	peptidyl-lysine modification (GO:0018205)	0.705929	0.76	0	0	0.119186	0.82147	0.28607	NUP35
1174	GO_Biological_Process_2021	RNA export from nucleus (GO:0006405)	0.705929	0.76	0	0	0.119186	0.82147	0.28607	NUP35
1175	GO_Biological_Process_2021	mRNA export from nucleus (GO:0006406)	0.709314	0.762995	0	0	0.117478	0.813679	0.279464	NUP35
1176	GO_Biological_Process_2021	regulation of protein ubiquitination (GO:0031396)	0.715968	0.769498	0	0	0.113792	0.79853	0.266805	CENPS
1177	GO_Biological_Process_2021	cellular response to oxygen-containing compound (GO:1901701)	0.718275	0.770394	0	0	0.113287	0.806872	0.266996	JUN;GSTP1;MMP3
1178	GO_Biological_Process_2021	cytokine-mediated signaling pathway (GO:0019221)	0.718788	0.770394	0	0	0.113287	0.838062	0.276719	TSLP;MMP3;B2M;CRLF1;PSMB8;PSMB9
1179	GO_Biological_Process_2021	response to endoplasmic reticulum stress (GO:0034976)	0.719238	0.770394	0	0	0.113287	0.791164	0.260738	JUN
1180	GO_Biological_Process_2021	response to tumor necrosis factor (GO:0034612)	0.719238	0.770394	0	0	0.113287	0.791164	0.260738	NPNT
1181	GO_Biological_Process_2021	regulation of Wnt signaling pathway (GO:0030111)	0.72247	0.773202	0	0	0.111707	0.783931	0.25484	SOSTDC1
1182	GO_Biological_Process_2021	protein-containing complex subunit organization (GO:0043933)	0.725666	0.77531	0	0	0.110525	0.776829	0.249103	NUP35
1183	GO_Biological_Process_2021	phosphatidylinositol metabolic process (GO:0046488)	0.725666	0.77531	0	0	0.110525	0.776829	0.249103	INPP4B
1184	GO_Biological_Process_2021	sulfur compound biosynthetic process (GO:0044272)	0.728825	0.778028	0	0	0.109005	0.769854	0.243522	GSTP1
1185	GO_Biological_Process_2021	response to lipid (GO:0033993)	0.731947	0.780045	0	0	0.10788	0.763003	0.238093	CDKN2D
1186	GO_Biological_Process_2021	positive regulation of kinase activity (GO:0033674)	0.731947	0.780045	0	0	0.10788	0.763003	0.238093	CENPE
1187	GO_Biological_Process_2021	cellular amide metabolic process (GO:0043603)	0.735034	0.78136	0	0	0.107149	0.756271	0.232809	FPGS
1188	GO_Biological_Process_2021	cellular response to molecule of bacterial origin (GO:0071219)	0.735034	0.78136	0	0	0.107149	0.756271	0.232809	GSTP1
1189	GO_Biological_Process_2021	positive regulation of protein metabolic process (GO:0051247)	0.735034	0.78136	0	0	0.107149	0.756271	0.232809	UHRF1
1190	GO_Biological_Process_2021	positive regulation of angiogenesis (GO:0045766)	0.738085	0.783945	0	0	0.105715	0.749657	0.227668	SMOC2
1191	GO_Biological_Process_2021	positive regulation of cell projection organization (GO:0031346)	0.741102	0.786488	0	0	0.104308	0.743156	0.222663	PTN
1192	GO_Biological_Process_2021	adenylate cyclase-activating G protein-coupled receptor signaling pathway (GO:0007189)	0.744084	0.78767	0	0	0.103656	0.736767	0.21779	ADGRG6
1193	GO_Biological_Process_2021	regulation of cellular response to stress (GO:0080135)	0.744084	0.78767	0	0	0.103656	0.736767	0.21779	NUP35
1194	GO_Biological_Process_2021	positive regulation of protein-containing complex assembly (GO:0031334)	0.744084	0.78767	0	0	0.103656	0.736767	0.21779	MMP3
1195	GO_Biological_Process_2021	cellular response to lipopolysaccharide (GO:0071222)	0.749945	0.793211	0	0	0.100611	0.724311	0.208424	GSTP1
1196	GO_Biological_Process_2021	cellular response to interferon-gamma (GO:0071346)	0.752825	0.795592	0	0	0.0993094	0.718238	0.203924	B2M
1197	GO_Biological_Process_2021	regulation of tumor necrosis factor production (GO:0032680)	0.76127	0.803845	0	0	0.0948277	0.700613	0.191104	GSTP1
1198	GO_Biological_Process_2021	negative regulation of cell growth (GO:0030308)	0.766739	0.807598	0	0	0.0928048	0.689333	0.183093	CDKN2D
1199	GO_Biological_Process_2021	negative regulation of growth (GO:0045926)	0.766739	0.807598	0	0	0.0928048	0.689333	0.183093	CDKN2D
1200	GO_Biological_Process_2021	phosphatidylinositol biosynthetic process (GO:0006661)	0.766739	0.807598	0	0	0.0928048	0.689333	0.183093	INPP4B
1201	GO_Biological_Process_2021	plasma membrane bounded cell projection organization (GO:0120036)	0.772084	0.812551	0	0	0.0901494	0.678409	0.175479	STMN1
1202	GO_Biological_Process_2021	Golgi organization (GO:0007030)	0.777307	0.816688	0	0	0.0879436	0.667823	0.168238	CDK1
1203	GO_Biological_Process_2021	protein glycosylation (GO:0006486)	0.777307	0.816688	0	0	0.0879436	0.667823	0.168238	FUT8
1204	GO_Biological_Process_2021	negative regulation of nucleic acid-templated transcription (GO:1903507)	0.781137	0.820032	0	0	0.0861693	0.746319	0.184344	JUN;CENPF;ZBTB16;FOXM1
1205	GO_Biological_Process_2021	regulation of cell adhesion (GO:0030155)	0.784918	0.821955	0	0	0.085152	0.652545	0.158031	KIF14
1206	GO_Biological_Process_2021	regulation of cell motility (GO:2000145)	0.784918	0.821955	0	0	0.085152	0.652545	0.158031	KIF14
1207	GO_Biological_Process_2021	transmembrane receptor protein serine/threonine kinase signaling pathway (GO:0007178)	0.784918	0.821955	0	0	0.085152	0.652545	0.158031	JUN
1208	GO_Biological_Process_2021	positive regulation of signal transduction (GO:0009967)	0.786728	0.823169	0	0	0.084511	0.687965	0.165024	SMOC2;TSLP
1209	GO_Biological_Process_2021	cellular calcium ion homeostasis (GO:0006874)	0.792271	0.827599	0	0	0.0821801	0.637947	0.148547	MCUB
1210	GO_Biological_Process_2021	ribonucleoprotein complex assembly (GO:0022618)	0.792271	0.827599	0	0	0.0821801	0.637947	0.148547	RRS1
1211	GO_Biological_Process_2021	neuron projection morphogenesis (GO:0048812)	0.801686	0.835493	0	0	0.078057	0.619462	0.136925	KIF20B
1212	GO_Biological_Process_2021	enzyme linked receptor protein signaling pathway (GO:0007167)	0.801686	0.835493	0	0	0.078057	0.619462	0.136925	PTN
1213	GO_Biological_Process_2021	positive regulation of transcription, DNA-templated (GO:0045893)	0.801809	0.835493	0	0	0.078057	0.800752	0.176874	JUN;BLM;UHRF1;CHEK2;ZBTB16;CKAP2;FOXM1;ETV4;ETV5;E2F8;CDK5RAP2
1214	GO_Biological_Process_2021	chromatin organization (GO:0006325)	0.806233	0.839411	0	0	0.0760251	0.610613	0.131515	HIRIP3
1215	GO_Biological_Process_2021	neuron development (GO:0048666)	0.808468	0.840355	0	0	0.0755374	0.606282	0.128905	STMN1
1216	GO_Biological_Process_2021	nitrogen compound transport (GO:0071705)	0.808468	0.840355	0	0	0.0755374	0.606282	0.128905	CENPF
1217	GO_Biological_Process_2021	regulation of protein phosphorylation (GO:0001932)	0.811247	0.842551	0	0	0.0744036	0.651015	0.136181	ECT2;PDE8A
1218	GO_Biological_Process_2021	negative regulation of signal transduction (GO:0009968)	0.812899	0.843574	0	0	0.0738766	0.648525	0.134341	SOSTDC1;SPRY1
1219	GO_Biological_Process_2021	positive regulation of cell migration (GO:0030335)	0.816164	0.846269	0	0	0.0724918	0.643601	0.130741	FBXO5;KIF20B
1220	GO_Biological_Process_2021	positive regulation of transcription by RNA polymerase II (GO:0045944)	0.821191	0.850784	0	0	0.0701809	0.759015	0.149525	JUN;UHRF1;CKAP2;FOXM1;ETV4;DLGAP5;ETV5;E2F8
1221	GO_Biological_Process_2021	actin filament organization (GO:0007015)	0.827458	0.856575	0	0	0.0672348	0.569885	0.107935	GAS2L3
1222	GO_Biological_Process_2021	regulation of cell differentiation (GO:0045595)	0.835285	0.86397	0	0	0.0635015	0.555065	0.0999022	CDK5RAP2
1223	GO_Biological_Process_2021	organonitrogen compound biosynthetic process (GO:1901566)	0.839064	0.866462	0	0	0.0622503	0.547938	0.0961456	GSTP1
1224	GO_Biological_Process_2021	skeletal system development (GO:0001501)	0.839064	0.866462	0	0	0.0622503	0.547938	0.0961456	ZBTB16
1225	GO_Biological_Process_2021	response to lipopolysaccharide (GO:0032496)	0.840922	0.867672	0	0	0.0616444	0.544443	0.0943284	GSTP1
1226	GO_Biological_Process_2021	proteolysis (GO:0006508)	0.843335	0.869453	0	0	0.0607539	0.602396	0.102643	FAM111A;MMP3
1227	GO_Biological_Process_2021	positive regulation of protein kinase B signaling (GO:0051897)	0.844573	0.87002	0	0	0.0604708	0.537582	0.0908108	EPGN
1228	GO_Biological_Process_2021	adenylate cyclase-modulating G protein-coupled receptor signaling pathway (GO:0007188)	0.851626	0.876572	0	0	0.0572124	0.524363	0.0842168	ADGRG6
1229	GO_Biological_Process_2021	cellular protein metabolic process (GO:0044267)	0.859358	0.883749	0	0	0.0536709	0.620655	0.0940727	CHEK2;TNC;IGFBP6
1230	GO_Biological_Process_2021	cell-cell adhesion via plasma-membrane adhesion molecules (GO:0098742)	0.859996	0.883749	0	0	0.0536709	0.50872	0.0767288	PALLD
1231	GO_Biological_Process_2021	innate immune response (GO:0045087)	0.863148	0.886268	0	0	0.0524349	0.571836	0.0841566	KRT16;B2M
1232	GO_Biological_Process_2021	neuron differentiation (GO:0030182)	0.866353	0.888837	0	0	0.0511778	0.496856	0.0712806	ITM2C
1233	GO_Biological_Process_2021	mitochondrion organization (GO:0007005)	0.867896	0.889699	0	0	0.0507567	0.493976	0.0699879	THG1L
1234	GO_Biological_Process_2021	glycerophospholipid biosynthetic process (GO:0046474)	0.870931	0.892087	0	0	0.0495928	0.488312	0.0674813	INPP4B
1235	GO_Biological_Process_2021	protein stabilization (GO:0050821)	0.873896	0.893677	0	0	0.0488196	0.482776	0.0650755	CHEK2
1236	GO_Biological_Process_2021	regulation of immune response (GO:0050776)	0.873896	0.893677	0	0	0.0488196	0.482776	0.0650755	B2M
1237	GO_Biological_Process_2021	negative regulation of cellular macromolecule biosynthetic process (GO:2000113)	0.875728	0.894827	0	0	0.0482607	0.629523	0.0835373	JUN;CENPF;ZBTB16;FOXM1
1238	GO_Biological_Process_2021	negative regulation of gene expression (GO:0010629)	0.886009	0.904602	0	0	0.0435425	0.535545	0.0648158	OVOL2;AURKA
1239	GO_Biological_Process_2021	ribosome biogenesis (GO:0042254)	0.891582	0.909557	0	0	0.0411701	0.449619	0.0515975	RRS1
1240	GO_Biological_Process_2021	positive regulation of cytokine production (GO:0001819)	0.898923	0.916308	0	0	0.0379586	0.514294	0.0548019	TSLP;NLRP10
1241	GO_Biological_Process_2021	ncRNA processing (GO:0034470)	0.902356	0.919067	0	0	0.0366529	0.429189	0.0440973	THG1L
1242	GO_Biological_Process_2021	axon guidance (GO:0007411)	0.904602	0.920613	0	0	0.035923	0.424896	0.0426001	PALLD
1243	GO_Biological_Process_2021	regulation of protein kinase B signaling (GO:0051896)	0.90894	0.924284	0	0	0.0341944	0.41656	0.0397714	EPGN
1244	GO_Biological_Process_2021	negative regulation of inflammatory response (GO:0050728)	0.914088	0.928772	0	0	0.0320908	0.406585	0.0365229	GSTP1
1245	GO_Biological_Process_2021	cellular response to cytokine stimulus (GO:0071345)	0.916594	0.930571	0	0	0.0312506	0.534632	0.0465615	MMP3;NPNT;CRLF1
1246	GO_Biological_Process_2021	cellular response to lipid (GO:0071396)	0.920811	0.934103	0	0	0.0296052	0.393389	0.0324546	GSTP1
1247	GO_Biological_Process_2021	inflammatory response (GO:0006954)	0.930334	0.943007	0	0	0.0254853	0.374282	0.0270276	KRT16
1248	GO_Biological_Process_2021	regulation of autophagy (GO:0010506)	0.931141	0.943069	0	0	0.0254566	0.372635	0.0265856	DRAM1
1249	GO_Biological_Process_2021	axonogenesis (GO:0007409)	0.937997	0.949253	0	0	0.0226181	0.358438	0.0229431	PALLD
1250	GO_Biological_Process_2021	regulation of transcription, DNA-templated (GO:0006355)	0.940161	0.950682	0	0	0.0219646	0.713481	0.0440247	JUN;BLM;PCNA;RRM2;ZBTB16;FOXM1;ETV4;ETV5;OVOL2;BRIP1;CENPF;CDC45;CHEK2;FOSB;NUP35;FBXO5;MXD3;E2F8;CDK5RAP2
1251	GO_Biological_Process_2021	positive regulation of phosphorylation (GO:0042327)	0.946718	0.956545	0	0	0.0192944	0.339721	0.0186012	PDE8A
1252	GO_Biological_Process_2021	transmembrane receptor protein tyrosine kinase signaling pathway (GO:0007169)	0.947471	0.956545	0	0	0.0192944	0.424507	0.0229058	STMN1;SHCBP1
1253	GO_Biological_Process_2021	positive regulation of intracellular signal transduction (GO:1902533)	0.951439	0.959785	0	0	0.0178259	0.470053	0.0233989	EPGN;S100A4;ECT2
1254	GO_Biological_Process_2021	protein-containing complex assembly (GO:0065003)	0.954748	0.962355	0	0	0.0166646	0.32161	0.0148932	BLM
1255	GO_Biological_Process_2021	regulation of nucleic acid-templated transcription (GO:1903506)	0.959207	0.96608	0	0	0.0149869	0.398184	0.0165839	CHEK2;NUP35
1256	GO_Biological_Process_2021	neutrophil degranulation (GO:0043312)	0.975363	0.98157	0	0	0.00807856	0.354851	0.00885203	GSTP1;B2M
1257	GO_Biological_Process_2021	neutrophil activation involved in immune response (GO:0002283)	0.976328	0.981685	0	0	0.00802803	0.351839	0.00842879	GSTP1;B2M
1258	GO_Biological_Process_2021	neutrophil mediated immunity (GO:0002446)	0.977028	0.981685	0	0	0.00802803	0.349613	0.00812486	GSTP1;B2M
1259	GO_Biological_Process_2021	gene expression (GO:0010467)	0.984023	0.987928	0	0	0.00527468	0.239881	0.00386348	NUP35
1260	GO_Biological_Process_2021	regulation of transcription by RNA polymerase II (GO:0006357)	0.985404	0.98853	0	0	0.00501033	0.603031	0.00886684	JUN;UHRF1;ZBTB16;PLK1;CKAP2;FOXM1;ETV4;AURKB;ETV5;OVOL2;BRIP1;CCNB1;CDK1;FOSB;MXD3;E2F8
1261	GO_Biological_Process_2021	protein transport (GO:0015031)	0.986282	0.988627	0	0	0.00496754	0.231252	0.00319418	CENPF
1262	GO_Biological_Process_2021	positive regulation of macromolecule metabolic process (GO:0010604)	0.988497	0.990062	0	0	0.00433765	0.222024	0.00256884	OVOL2
1263	GO_Biological_Process_2021	positive regulation of gene expression (GO:0010628)	0.996369	0.997157	0	0	0.00123631	0.175895	0.000639821	OVOL2
1264	GO_Biological_Process_2021	regulation of gene expression (GO:0010468)	0.998638	0.998638	0	0	0.000591695	0.309184	0.000421241	CHEK2;NUP35;OVOL2;AURKA
1265	GO_Biological_Process_2018	mitotic sister chromatid segregation (GO:0000070)	1.91e-27	2.21e-24	0	0	23.655	39.1143	2406.36	SPAG5;CDCA5;PLK1;KIF14;NCAPG;CDCA8;KIF22;TUBG1;HASPIN;SMC4;KNSTRN;NCAPH;NDC80;SMC2;CENPE;CCNB1;KIF18A;PRC1;NUSAP1;RRS1;KIF2C;NCAPD2;SPDL1;DLGAP5
1266	GO_Biological_Process_2018	centromere complex assembly (GO:0034508)	3.59e-20	2.08e-17	0	0	16.6822	62.9216	2817.16	CENPU;CENPW;HJURP;KNL1;CENPA;CENPE;CENPF;CENPH;MIS18BP1;CENPL;CENPM;CENPN;CENPP;ITGB3BP;CENPS
1267	GO_Biological_Process_2018	CENP-A containing nucleosome assembly (GO:0034080)	7.09e-18	1.84e-15	0	0	14.7351	66.0466	2608.03	CENPU;CENPW;HJURP;KNL1;CENPA;CENPH;MIS18BP1;CENPL;CENPM;CENPN;CENPP;ITGB3BP;CENPS
1268	GO_Biological_Process_2018	CENP-A containing chromatin organization (GO:0061641)	7.09e-18	1.84e-15	0	0	14.7351	66.0466	2608.03	CENPU;CENPW;HJURP;KNL1;CENPA;CENPH;MIS18BP1;CENPL;CENPM;CENPN;CENPP;ITGB3BP;CENPS
1269	GO_Biological_Process_2018	DNA replication-independent nucleosome assembly (GO:0006336)	7.95e-18	1.84e-15	0	0	14.7351	49.4508	1947.03	CENPU;CENPW;HJURP;KNL1;CENPA;CENPH;MIS18BP1;CENPL;CENPM;CENPN;CENPP;ITGB3BP;ASF1B;CENPS
1270	GO_Biological_Process_2018	chromatin remodeling at centromere (GO:0031055)	1.93e-17	3.72e-15	0	0	14.429	59.4359	2287.44	CENPU;CENPW;HJURP;KNL1;CENPA;CENPH;MIS18BP1;CENPL;CENPM;CENPN;CENPP;ITGB3BP;CENPS
1271	GO_Biological_Process_2018	histone exchange (GO:0043486)	1.15e-16	1.91e-14	0	0	13.7199	49.5199	1817.33	CENPU;CENPW;HJURP;KNL1;CENPA;CENPH;MIS18BP1;CENPL;CENPM;CENPN;CENPP;ITGB3BP;CENPS
1272	GO_Biological_Process_2018	regulation of mitotic cell cycle phase transition (GO:1901990)	2.52e-16	3.65e-14	0	0	13.4381	12.7849	459.189	UBE2C;PLK1;KIF14;HAUS4;BUB1B;HMMR;TUBG1;PSMB8;AURKA;PSMB9;CDC20;TPX2;ANLN;CENPE;CCNB1;CENPF;TUBA1A;CDK1;NEK2;FBXO5;CDK5RAP2;MAD2L1
1273	GO_Biological_Process_2018	microtubule cytoskeleton organization involved in mitosis (GO:1902850)	2.18e-15	2.52e-13	0	0	12.5982	37.1249	1253.32	TTK;KIF11;TUBG1;AURKB;NDC80;AURKA;CENPE;CCNB1;NUF2;STMN1;NUSAP1;TACC3;SPC25
1274	GO_Biological_Process_2018	metaphase plate congression (GO:0051310)	2.18e-15	2.52e-13	0	0	12.5982	37.1249	1253.32	CDCA5;KIF14;CDCA8;KIF22;NDC80;CENPE;CCNB1;CENPF;KIF18A;RRS1;KIF2C;SPDL1;FAM83D
1275	GO_Biological_Process_2018	mitotic metaphase plate congression (GO:0007080)	5.8e-14	5.82e-12	0	0	11.2352	34.1112	1039.63	CENPE;CCNB1;KIF18A;CDCA5;NUF2;KIF14;RRS1;CDCA8;KIF2C;SPDL1;KIF22;NDC80
1276	GO_Biological_Process_2018	cytoskeleton-dependent cytokinesis (GO:0061640)	6.04e-14	5.82e-12	0	0	11.2352	22.5211	685.51	SEPT10;PLK1;CKAP2;CENPA;AURKB;CIT;ANLN;RACGAP1;INCENP;STMN1;NUSAP1;KIF20A;ECT2;CEP55
1277	GO_Biological_Process_2018	positive regulation of cell cycle process (GO:0090068)	1.03e-13	9.19e-12	0	0	11.0365	16.0678	480.445	GEN1;SPAG5;KIF14;NDC80;AURKB;CDC25B;CIT;AURKA;CCNB1;EPGN;RACGAP1;NUSAP1;KIF20B;ECT2;E2F8;MAD2L1
1278	GO_Biological_Process_2018	mitotic cell cycle phase transition (GO:0044772)	1.25e-13	9.76e-12	0	0	11.0104	9.82994	292.084	CDKN2D;PRIM2;UBE2C;PLK1;HAUS4;TUBG1;FOXM1;CDC25B;AURKA;CCNA2;CCNB2;CCNB1;TUBA1A;MELK;CDC45;CHEK2;TACC3;CDK1;NEK2;CDK5RAP2;CDKN3
1279	GO_Biological_Process_2018	mitotic cytokinesis (GO:0000281)	1.33e-13	9.76e-12	0	0	11.0104	25.2573	748.907	SEPT10;PLK1;CKAP2;CENPA;CIT;ANLN;RACGAP1;INCENP;STMN1;NUSAP1;KIF20A;ECT2;CEP55
1280	GO_Biological_Process_2018	mitotic spindle organization (GO:0007052)	1.35e-13	9.76e-12	0	0	11.0104	21.04	623.489	TTK;KIF11;TUBG1;AURKB;NDC80;AURKA;CENPE;TPX2;CCNB1;PRC1;CHEK2;NUF2;STMN1;SPC25
1281	GO_Biological_Process_2018	regulation of cell cycle process (GO:0010564)	2.19e-12	1.49e-10	0	0	9.82689	16.6545	447.135	SPAG5;PLK1;MKI67;FOXM1;KNSTRN;AURKB;AURKA;RACGAP1;PRC1;NEK2;FBXO5;KIF20A;KIF20B;ECT2
1282	GO_Biological_Process_2018	sister chromatid segregation (GO:0000819)	2.34e-12	1.5e-10	0	0	9.82311	39.2059	1050	TOP2A;KIF18A;SPAG5;PLK1;NUSAP1;CDCA8;TUBG1;SMC4;KNSTRN;NDC80
1283	GO_Biological_Process_2018	mitotic nuclear division (GO:0140014)	2.79e-12	1.7e-10	0	0	9.76918	19.1321	508.981	SPAG5;UBE2C;PLK1;CDCA8;KIF11;TUBG1;SMC4;KNSTRN;NDC80;TPX2;KIF18A;CHEK2;NUSAP1
1284	GO_Biological_Process_2018	kinetochore organization (GO:0051383)	1.78e-11	9.95e-10	0	0	9.00205	124.65	3085.65	CENPE;CENPF;CENPW;CENPH;NUF2;CENPA;NDC80
1285	GO_Biological_Process_2018	G2/M transition of mitotic cell cycle (GO:0000086)	1.81e-11	9.95e-10	0	0	9.00205	12.3033	304.347	PLK1;HAUS4;FOXM1;TUBG1;CDC25B;AURKA;CCNA2;CCNB2;CCNB1;MELK;TUBA1A;CHEK2;CDK1;NEK2;CDK5RAP2
1286	GO_Biological_Process_2018	cell cycle G2/M phase transition (GO:0044839)	2.03e-11	1.07e-09	0	0	8.9725	12.1938	300.241	PLK1;HAUS4;FOXM1;TUBG1;CDC25B;AURKA;CCNA2;CCNB2;CCNB1;MELK;TUBA1A;CHEK2;CDK1;NEK2;CDK5RAP2
1287	GO_Biological_Process_2018	regulation of chromosome segregation (GO:0051983)	3.35e-11	1.69e-09	0	0	8.77279	38.474	927.924	RACGAP1;SPAG5;NEK2;KIF2C;MKI67;ECT2;BUB1;KNSTRN;AURKB
1288	GO_Biological_Process_2018	regulation of cytokinesis (GO:0032465)	8.49e-11	4.09e-09	0	0	8.38796	16.5103	382.865	RACGAP1;PRC1;PLK1;KIF14;KIF20A;KIF20B;ECT2;AURKB;CDC25B;CIT;AURKA;E2F8
1289	GO_Biological_Process_2018	chromosome condensation (GO:0030261)	1.11e-10	5.11e-09	0	0	8.29117	47.6766	1093.03	TOP2A;CDCA5;NUSAP1;NCAPG;NCAPD2;SMC4;NCAPH;SMC2
1290	GO_Biological_Process_2018	protein localization to chromosome, centromeric region (GO:0071459)	1.4e-10	6e-09	0	0	8.22161	77.8947	1767.33	CDK1;BUB1B;KNL1;SPDL1;HASPIN;CENPA;AURKB
1291	GO_Biological_Process_2018	mitotic chromosome condensation (GO:0007076)	1.4e-10	6e-09	0	0	8.22161	77.8947	1767.33	CDCA5;NUSAP1;NCAPG;NCAPD2;SMC4;NCAPH;SMC2
1292	GO_Biological_Process_2018	regulation of G2/M transition of mitotic cell cycle (GO:0010389)	1.99e-10	8.24e-09	0	0	8.08422	10.1952	227.72	PLK1;KIF14;HAUS4;HMMR;TUBG1;PSMB8;AURKA;PSMB9;TPX2;CCNB1;CENPF;TUBA1A;CDK1;NEK2;CDK5RAP2
1293	GO_Biological_Process_2018	regulation of cell cycle G2/M phase transition (GO:1902749)	2.4e-10	9.56e-09	0	0	8.01937	14.9218	330.541	TPX2;CENPF;TUBA1A;PLK1;KIF14;HAUS4;CDK1;NEK2;HMMR;TUBG1;CDK5RAP2;AURKA
1294	GO_Biological_Process_2018	regulation of attachment of spindle microtubules to kinetochore (GO:0051988)	4.27e-10	1.64e-08	0	0	7.78387	132.962	2868.71	CCNB1;RACGAP1;SPAG5;NEK2;ECT2;KNSTRN
1295	GO_Biological_Process_2018	anaphase-promoting complex-dependent catabolic process (GO:0031145)	1.83e-09	6.81e-08	0	0	7.16654	14.4078	289.902	CDC20;CCNB1;UBE2C;PLK1;CDK1;BUB1B;AURKB;PSMB8;AURKA;PSMB9;MAD2L1
1296	GO_Biological_Process_2018	establishment of chromosome localization (GO:0051303)	3.39e-09	1.22e-07	0	0	6.91209	75.9667	1481.62	CENPE;CENPF;KIF2C;KIF22;FAM83D;NDC80
1297	GO_Biological_Process_2018	DNA metabolic process (GO:0006259)	4.33e-09	1.52e-07	0	0	6.81909	5.95278	114.642	TOP2A;GEN1;PRIM2;DUT;BLM;PCNA;UHRF1;RAD51AP1;FAM111A;BRIP1;RAD51;CDC45;UBE2T;PCLAF;CDK1;TK1;CLSPN;KPNA2;CENPS
1298	GO_Biological_Process_2018	regulation of ubiquitin-protein ligase activity involved in mitotic cell cycle (GO:0051439)	1.05e-08	3.58e-07	0	0	6.44593	14.2843	262.395	CDC20;CCNB1;UBE2C;PLK1;CDK1;BUB1B;FBXO5;PSMB8;PSMB9;MAD2L1
1299	GO_Biological_Process_2018	positive regulation of ubiquitin-protein ligase activity involved in regulation of mitotic cell cycle transition (GO:0051437)	1.79e-08	5.9e-07	0	0	6.22897	13.4287	239.582	CDC20;CCNB1;UBE2C;PLK1;CDK1;BUB1B;FBXO5;PSMB8;PSMB9;MAD2L1
1300	GO_Biological_Process_2018	establishment of mitotic spindle localization (GO:0040001)	3.49e-08	1.12e-06	0	0	5.9499	44.3027	760.686	SAPCD2;NUSAP1;SPDL1;CENPA;NDC80;CDK5RAP2
1301	GO_Biological_Process_2018	positive regulation of ubiquitin protein ligase activity (GO:1904668)	3.73e-08	1.17e-06	0	0	5.93328	12.3213	210.75	CDC20;CCNB1;UBE2C;PLK1;CDK1;BUB1B;FBXO5;PSMB8;PSMB9;MAD2L1
1302	GO_Biological_Process_2018	regulation of mitotic nuclear division (GO:0007088)	4.7e-08	1.43e-06	0	0	5.84412	11.9915	202.327	ANLN;EPGN;PLK1;NUSAP1;NEK2;KIF11;FBXO5;MKI67;KIF20B;AURKA
1303	GO_Biological_Process_2018	regulation of mitotic cell cycle (GO:0007346)	6.36e-08	1.89e-06	0	0	5.72429	7.71708	127.877	BTG3;PLK1;MKI67;CDC25B;TPX2;CCNB1;CDK1;CKS2;TACC3;NEK2;FBXO5;KIF20B;MAD2L1
1304	GO_Biological_Process_2018	positive regulation of protein ubiquitination involved in ubiquitin-dependent protein catabolic process (GO:2000060)	6.58e-08	1.9e-06	0	0	5.7203	11.5285	190.637	CDC20;CCNB1;UBE2C;PLK1;CDK1;BUB1B;FBXO5;PSMB8;PSMB9;MAD2L1
1305	GO_Biological_Process_2018	establishment of spindle orientation (GO:0051294)	9.92e-08	2.8e-06	0	0	5.55302	35.4368	571.465	SPAG5;SAPCD2;SPDL1;CENPA;NDC80;CDK5RAP2
1306	GO_Biological_Process_2018	positive regulation of cytokinesis (GO:0032467)	1.2e-07	3.32e-06	0	0	5.47896	22.2331	354.211	RACGAP1;KIF14;ECT2;KIF20B;AURKB;CIT;CDC25B
1307	GO_Biological_Process_2018	negative regulation of ubiquitin-protein ligase activity involved in mitotic cell cycle (GO:0051436)	1.32e-07	3.54e-06	0	0	5.45114	12.7974	202.763	CDC20;CCNB1;UBE2C;CDK1;BUB1B;FBXO5;PSMB8;PSMB9;MAD2L1
1308	GO_Biological_Process_2018	protein localization to kinetochore (GO:0034501)	1.4e-07	3.67e-06	0	0	5.43479	63.023	994.72	CDK1;BUB1B;KNL1;SPDL1;AURKB
1309	GO_Biological_Process_2018	positive regulation of mitotic cell cycle (GO:0045931)	1.49e-07	3.82e-06	0	0	5.41761	15.8681	249.469	GEN1;CCNB1;EPGN;NUSAP1;NDC80;CDC25B;AURKA;MAD2L1
1310	GO_Biological_Process_2018	regulation of ubiquitin protein ligase activity (GO:1904666)	1.81e-07	4.55e-06	0	0	5.34194	20.7488	322.129	CDC20;CCNB1;UBE2C;PLK1;CDK1;FBXO5;MAD2L1
1311	GO_Biological_Process_2018	negative regulation of ubiquitin protein ligase activity (GO:1904667)	2.66e-07	6.54e-06	0	0	5.18465	11.681	176.869	CDC20;CCNB1;UBE2C;CDK1;BUB1B;FBXO5;PSMB8;PSMB9;MAD2L1
1312	GO_Biological_Process_2018	establishment of mitotic spindle orientation (GO:0000132)	3.47e-07	8.19e-06	0	0	5.08692	49.0129	729.058	SAPCD2;SPDL1;CENPA;NDC80;CDK5RAP2
1313	GO_Biological_Process_2018	regulation of mitotic cell cycle spindle assembly checkpoint (GO:0090266)	3.47e-07	8.19e-06	0	0	5.08692	49.0129	729.058	GEN1;CCNB1;NDC80;CDK5RAP2;MAD2L1
1314	GO_Biological_Process_2018	positive regulation of cell division (GO:0051781)	4.52e-07	1.04e-05	0	0	4.9809	17.7802	259.777	RACGAP1;KIF14;ECT2;KIF20B;AURKB;CIT;CDC25B
1315	GO_Biological_Process_2018	spindle assembly checkpoint (GO:0071173)	1.04e-06	2.27e-05	0	0	4.6431	36.7541	506.266	CENPF;PLK1;BUB1B;TTK;BUB1
1316	GO_Biological_Process_2018	mitotic spindle assembly checkpoint (GO:0007094)	1.04e-06	2.27e-05	0	0	4.6431	36.7541	506.266	CENPF;PLK1;BUB1B;TTK;BUB1
1317	GO_Biological_Process_2018	mitotic spindle checkpoint (GO:0071174)	1.04e-06	2.27e-05	0	0	4.6431	36.7541	506.266	CENPF;PLK1;BUB1B;TTK;BUB1
1318	GO_Biological_Process_2018	kinetochore assembly (GO:0051382)	1.13e-06	2.42e-05	0	0	4.61579	87.8533	1202.96	CENPE;CENPF;CENPW;CENPA
1319	GO_Biological_Process_2018	attachment of mitotic spindle microtubules to kinetochore (GO:0051315)	5.19e-06	0.000109121	0	0	3.96209	50.1943	610.83	CENPE;NUF2;KIF2C;NDC80
1320	GO_Biological_Process_2018	positive regulation of mitotic cell cycle phase transition (GO:1901992)	6.79e-06	0.000140233	0	0	3.85315	15.1718	180.551	CCNB1;CDC45;UBE2C;CDCA5;CDK1;DLGAP5
1321	GO_Biological_Process_2018	regulation of cell cycle (GO:0051726)	7.71e-06	0.000156566	0	0	3.8053	5.30415	62.4434	CCNB2;JUN;CENPF;CCNB1;FIGNL1;PLK1;PCLAF;CKS2;CDK1;FBXO5;FOXM1;PRR11
1322	GO_Biological_Process_2018	DNA synthesis involved in DNA repair (GO:0000731)	1.03e-05	0.000205999	0	0	3.68614	10.5347	120.947	RAD51AP1;CDKN2D;BLM;BRIP1;PCNA;RAD51;PCLAF
1323	GO_Biological_Process_2018	regulation of mitotic sister chromatid separation (GO:0010965)	2.07e-05	0.000399099	0	0	3.39892	31.9354	344.44	CENPE;UBE2C;PLK1;TACC3
1324	GO_Biological_Process_2018	regulation of mitotic metaphase/anaphase transition (GO:0030071)	2.07e-05	0.000399099	0	0	3.39892	31.9354	344.44	CENPE;UBE2C;PLK1;DLGAP5
1325	GO_Biological_Process_2018	centromeric sister chromatid cohesion (GO:0070601)	2.89e-05	0.000547895	0	0	3.2613	87.469	914.238	SGO1;BUB1B;BUB1
1326	GO_Biological_Process_2018	DNA repair (GO:0006281)	3.07e-05	0.000572802	0	0	3.242	4.25112	44.1752	CDKN2D;BLM;PCNA;CDCA5;H2AFX;RAD51AP1;NEIL3;BRIP1;RAD51;CHEK2;UBE2T;CDK1;CENPS
1327	GO_Biological_Process_2018	proteasome-mediated ubiquitin-dependent protein catabolic process (GO:0043161)	3.42e-05	0.000627367	0	0	3.20248	4.20477	43.2436	UBE2C;CCNF;PLK1;KIF14;BUB1B;PSMB8;AURKB;PSMB9;AURKA;CDC20;CCNB1;CDK1;MAD2L1
1328	GO_Biological_Process_2018	retrograde vesicle-mediated transport, Golgi to ER (GO:0006890)	3.99e-05	0.000711624	0	0	3.14775	8.39293	85.0186	CENPE;KIF18A;RACGAP1;KIF2C;KIF11;KIF22;KIF15
1329	GO_Biological_Process_2018	regulation of DNA recombination (GO:0000018)	4e-05	0.000711624	0	0	3.14775	15.1955	153.887	RAD51AP1;BLM;RAD51;FIGNL1;KPNA2
1330	GO_Biological_Process_2018	DNA recombination (GO:0006310)	4.25e-05	0.000744663	0	0	3.12804	10.6122	106.828	GEN1;RAD51AP1;BLM;BRIP1;RAD51;CENPS
1331	GO_Biological_Process_2018	DNA damage response, signal transduction by p53 class mediator (GO:0030330)	4.67e-05	0.000800135	0	0	3.09684	8.17123	81.4819	CCNB1;PCNA;CHEK2;CDK1;FOXM1;AURKA;E2F8
1332	GO_Biological_Process_2018	chromosome organization (GO:0051276)	4.7e-05	0.000800135	0	0	3.09684	10.4036	103.67	TOP2A;CENPW;CENPH;NUF2;CDCA8;NDC80
1333	GO_Biological_Process_2018	positive regulation of mitotic cell cycle spindle assembly checkpoint (GO:0090267)	5.01e-05	0.00084048	0	0	3.07547	65.5985	649.491	GEN1;NDC80;MAD2L1
1334	GO_Biological_Process_2018	DNA replication (GO:0006260)	7.75e-05	0.00127784	0	0	2.89352	6.29736	59.6067	FAM111A;BLM;BRIP1;DUT;CDC45;PCLAF;CDK1;CLSPN
1335	GO_Biological_Process_2018	positive regulation of spindle checkpoint (GO:0090232)	7.95e-05	0.00127784	0	0	2.89352	52.4761	495.348	GEN1;NDC80;MAD2L1
1336	GO_Biological_Process_2018	regulation of metaphase/anaphase transition of cell cycle (GO:1902099)	7.95e-05	0.00127784	0	0	2.89352	52.4761	495.348	CENPE;UBE2C;PLK1
1337	GO_Biological_Process_2018	DNA damage response, signal transduction by p53 class mediator resulting in cell cycle arrest (GO:0006977)	8.32e-05	0.00131808	0	0	2.88006	9.30564	87.4238	CCNB1;PCNA;CHEK2;CDK1;AURKA;E2F8
1338	GO_Biological_Process_2018	regulation of nuclear division (GO:0051783)	8.6e-05	0.00134426	0	0	2.87152	20.6578	193.386	NEK2;FBXO5;MKI67;KIF20B
1339	GO_Biological_Process_2018	DNA biosynthetic process (GO:0071897)	8.94e-05	0.00137922	0	0	2.86037	12.5867	117.338	RAD51AP1;CDKN2D;BLM;BRIP1;RAD51
1340	GO_Biological_Process_2018	signal transduction involved in mitotic G1 DNA damage checkpoint (GO:0072431)	9.09e-05	0.00138379	0	0	2.85893	9.14473	85.0989	CCNB1;PCNA;CHEK2;CDK1;AURKA;E2F8
1341	GO_Biological_Process_2018	positive regulation of mitotic nuclear division (GO:0045840)	0.00010088	0.00151582	0	0	2.81935	12.2365	112.595	EPGN;UBE2C;CDCA5;NUSAP1;AURKA
1342	GO_Biological_Process_2018	regulation of cell division (GO:0051302)	0.00010808	0.00160319	0	0	2.79502	8.83901	80.7235	BLM;PRC1;PLK1;KIF20A;AURKB;AURKA
1343	GO_Biological_Process_2018	regulation of microtubule cytoskeleton organization (GO:0070507)	0.00012494	0.00181681	0	0	2.74069	18.4814	166.105	STMN1;SKA1;AURKA;SKA2
1344	GO_Biological_Process_2018	ciliary basal body-plasma membrane docking (GO:0097711)	0.000126206	0.00181681	0	0	2.74069	6.89525	61.9027	TUBA1A;PLK1;CDK1;HAUS4;NEK2;TUBG1;CDK5RAP2
1345	GO_Biological_Process_2018	cellular response to radiation (GO:0071478)	0.000127192	0.00181681	0	0	2.74069	11.5913	103.972	RAD51AP1;BLM;RAD51;FIGNL1;ECT2
1346	GO_Biological_Process_2018	antigen processing and presentation of exogenous peptide antigen via MHC class II (GO:0019886)	0.000134609	0.00187641	0	0	2.72667	6.81913	60.7798	CENPE;KIF18A;RACGAP1;KIF2C;KIF11;KIF22;KIF15
1347	GO_Biological_Process_2018	antigen processing and presentation of exogenous peptide antigen (GO:0002478)	0.000134609	0.00187641	0	0	2.72667	6.81913	60.7798	CENPE;KIF18A;RACGAP1;KIF2C;KIF11;KIF22;KIF15
1348	GO_Biological_Process_2018	protein sumoylation (GO:0016925)	0.00013859	0.00190891	0	0	2.71921	8.41683	74.775	TOP2A;PCNA;INCENP;CDCA8;NUP35;AURKB
1349	GO_Biological_Process_2018	antigen processing and presentation of peptide antigen via MHC class II (GO:0002495)	0.000143459	0.00195274	0	0	2.70936	6.74466	59.6866	CENPE;KIF18A;RACGAP1;KIF2C;KIF11;KIF22;KIF15
1350	GO_Biological_Process_2018	mitotic nuclear envelope disassembly (GO:0007077)	0.000158464	0.00213189	0	0	2.67124	11.0106	96.3426	CCNB2;CCNB1;PLK1;CDK1;NUP35
1351	GO_Biological_Process_2018	cellular response to ionizing radiation (GO:0071479)	0.000195292	0.0025388	0	0	2.59537	10.4852	89.5544	RAD51AP1;BLM;RAD51;FIGNL1;ECT2
1352	GO_Biological_Process_2018	mitotic spindle assembly (GO:0090307)	0.000195292	0.0025388	0	0	2.59537	10.4852	89.5544	TPX2;RACGAP1;CHEK2;KIF11;AURKB
1353	GO_Biological_Process_2018	nuclear envelope disassembly (GO:0051081)	0.000195292	0.0025388	0	0	2.59537	10.4852	89.5544	CCNB2;CCNB1;PLK1;CDK1;NUP35
1354	GO_Biological_Process_2018	G1/S transition of mitotic cell cycle (GO:0000082)	0.00021951	0.00282193	0	0	2.54945	6.26554	52.7816	CDKN2D;PRIM2;PCNA;CDC45;RRM2;FBXO5;CDKN3
1355	GO_Biological_Process_2018	mitotic spindle elongation (GO:0000022)	0.000228413	0.00287254	0	0	2.54173	32.7926	274.945	RACGAP1;PRC1;AURKB
1356	GO_Biological_Process_2018	negative regulation of cell division (GO:0051782)	0.000228413	0.00287254	0	0	2.54173	32.7926	274.945	BLM;AURKB;E2F8
1357	GO_Biological_Process_2018	double-strand break repair (GO:0006302)	0.000235353	0.0028791	0	0	2.54074	5.30479	44.3185	GEN1;RAD51AP1;BLM;BRIP1;RAD51;CHEK2;CDCA5;H2AFX
1358	GO_Biological_Process_2018	regulation of transcription involved in G1/S transition of mitotic cell cycle (GO:0000083)	0.000238888	0.0028791	0	0	2.54074	15.2642	127.296	PCNA;CDC45;RRM2;FBXO5
1359	GO_Biological_Process_2018	regulation of centrosome cycle (GO:0046605)	0.000238888	0.0028791	0	0	2.54074	15.2642	127.296	GEN1;NEK2;KIF11;AURKA
1360	GO_Biological_Process_2018	strand displacement (GO:0000732)	0.000238888	0.0028791	0	0	2.54074	15.2642	127.296	RAD51AP1;BLM;BRIP1;RAD51
1361	GO_Biological_Process_2018	response to ionizing radiation (GO:0010212)	0.000272625	0.00325183	0	0	2.48787	7.36136	60.4177	RAD51AP1;BLM;RAD51;FIGNL1;H2AFX;ECT2
1362	GO_Biological_Process_2018	spindle assembly (GO:0051225)	0.000334808	0.00395278	0	0	2.4031	7.06583	56.5404	TPX2;CHEK2;HAUS4;NEK2;KIF11;TUBG1
1363	GO_Biological_Process_2018	positive regulation of cellular process (GO:0048522)	0.000343486	0.00401427	0	0	2.39639	2.8716	22.9049	JUN;TSLP;CDCA7L;KIF14;TTK;PTN;FOXM1;DNPH1;CDC25B;EPGN;SAPCD2;PRC1;KIF20B;CRLF1;HIST1H1B;KRT6A
1364	GO_Biological_Process_2018	positive regulation of cell cycle arrest (GO:0071158)	0.000382076	0.00442062	0	0	2.35452	6.8816	54.1575	CCNB1;PCNA;CHEK2;CDK1;AURKA;E2F8
1365	GO_Biological_Process_2018	mitotic DNA integrity checkpoint (GO:0044774)	0.000389264	0.00445919	0	0	2.35074	26.2314	205.949	TOP2A;CHEK2;CLSPN
1366	GO_Biological_Process_2018	replication fork processing (GO:0031297)	0.000413212	0.00468712	0	0	2.32909	13.0002	101.291	BLM;PCNA;RAD51;CENPS
1367	GO_Biological_Process_2018	cellular response to DNA damage stimulus (GO:0006974)	0.000444745	0.00499583	0	0	2.30139	3.38284	26.1088	TOP2A;RAD51AP1;BRIP1;BLM;RAD51;CHEK2;UBE2T;H2AFX;PCLAF;CDK1;CLSPN;CENPS
1368	GO_Biological_Process_2018	positive regulation of ubiquitin-protein transferase activity (GO:0051443)	0.000468031	0.00520685	0	0	2.28343	12.5352	96.1074	CDC20;UBE2C;PLK1;FBXO5
1369	GO_Biological_Process_2018	regulation of exit from mitosis (GO:0007096)	0.00060889	0.00658398	0	0	2.18151	21.8573	161.829	ANLN;UBE2C;CDCA5
1370	GO_Biological_Process_2018	mitotic sister chromatid cohesion (GO:0007064)	0.00060889	0.00658398	0	0	2.18151	21.8573	161.829	SGO1;CDCA5;HASPIN
1371	GO_Biological_Process_2018	microtubule depolymerization (GO:0007019)	0.00060889	0.00658398	0	0	2.18151	21.8573	161.829	KIF18A;STMN1;KIF2C
1372	GO_Biological_Process_2018	regulation of double-strand break repair (GO:2000779)	0.000663428	0.00710728	0	0	2.1483	11.3204	82.8439	RAD51AP1;RAD51;FIGNL1;FOXM1
1373	GO_Biological_Process_2018	DNA-dependent DNA replication maintenance of fidelity (GO:0045005)	0.000739711	0.00774557	0	0	2.11095	10.9661	79.0574	BLM;PCNA;RAD51;CENPS
1374	GO_Biological_Process_2018	establishment of skin barrier (GO:0061436)	0.000743093	0.00774557	0	0	2.11095	20.1749	145.354	FLG;KRT16;STMN1
1375	GO_Biological_Process_2018	regulation of water loss via skin (GO:0033561)	0.000743093	0.00774557	0	0	2.11095	20.1749	145.354	FLG;KRT16;STMN1
1376	GO_Biological_Process_2018	regulation of cell proliferation (GO:0042127)	0.000922801	0.00953286	0	0	2.02078	2.38709	16.6812	CDKN2D;BTG3;JUN;TSLP;CDCA7L;KIF14;TTK;PTN;FOXM1;SHCBP1;CDC25B;EPGN;SAPCD2;PRC1;IGFBP6;KIF20B;CRLF1;CDKN3;KRT6A
1377	GO_Biological_Process_2018	DNA damage checkpoint (GO:0000077)	0.00100556	0.0102959	0	0	1.98734	10.0246	69.1922	BRIP1;CHEK2;H2AFX;CLSPN
1378	GO_Biological_Process_2018	mitotic recombination (GO:0006312)	0.00106465	0.0107113	0	0	1.97016	17.4832	119.674	GEN1;RAD51;CENPS
1379	GO_Biological_Process_2018	regulation of microtubule polymerization or depolymerization (GO:0031110)	0.00106465	0.0107113	0	0	1.97016	17.4832	119.674	STMN1;SKA1;SKA2
1380	GO_Biological_Process_2018	regulation of cyclin-dependent protein serine/threonine kinase activity (GO:0000079)	0.00109259	0.0108977	0	0	1.96267	6.98271	47.6165	CDKN2D;BLM;PLK1;CKS2;CDKN3
1381	GO_Biological_Process_2018	regulation of signal transduction by p53 class mediator (GO:1901796)	0.00111889	0.0110645	0	0	1.95607	4.69127	31.8792	TPX2;BLM;BRIP1;CHEK2;RRS1;AURKB;AURKA
1382	GO_Biological_Process_2018	positive regulation of cell proliferation (GO:0008284)	0.00129241	0.0126722	0	0	1.89715	2.82797	18.8095	TSLP;CDCA7L;KIF14;TTK;PTN;FOXM1;CDC25B;EPGN;SAPCD2;PRC1;KIF20B;CRLF1;KRT6A
1383	GO_Biological_Process_2018	protein complex subunit organization (GO:0071822)	0.00187425	0.0177834	0	0	1.74998	8.3509	52.4399	CENPH;NUF2;NUP35;NDC80
1384	GO_Biological_Process_2018	regulation of mitotic spindle checkpoint (GO:1903504)	0.00189949	0.0177834	0	0	1.74998	43.5396	272.827	CCNB1;CDK5RAP2
1385	GO_Biological_Process_2018	negative regulation of stress-activated protein kinase signaling cascade (GO:0070303)	0.00189949	0.0177834	0	0	1.74998	43.5396	272.827	GSTP1;FOXM1
1386	GO_Biological_Process_2018	negative regulation of cytokinesis (GO:0032466)	0.00189949	0.0177834	0	0	1.74998	43.5396	272.827	AURKB;E2F8
1387	GO_Biological_Process_2018	antigen processing and presentation of endogenous peptide antigen (GO:0002483)	0.00189949	0.0177834	0	0	1.74998	43.5396	272.827	TAP1;B2M
1388	GO_Biological_Process_2018	double-strand break repair via homologous recombination (GO:0000724)	0.00190592	0.0177834	0	0	1.74998	6.10708	38.2474	GEN1;RAD51AP1;BLM;CDC45;RAD51
1389	GO_Biological_Process_2018	peptidyl-lysine modification (GO:0018205)	0.00219915	0.0203416	0	0	1.69161	4.80905	29.4299	TOP2A;PCNA;INCENP;CDCA8;NUP35;AURKB
1390	GO_Biological_Process_2018	microtubule polymerization or depolymerization (GO:0031109)	0.00221525	0.0203416	0	0	1.69161	13.1091	80.1278	KIF18A;STMN1;KIF2C
1391	GO_Biological_Process_2018	interstrand cross-link repair (GO:0036297)	0.00236935	0.0215853	0	0	1.66584	7.79299	47.1097	RAD51AP1;RAD51;UBE2T;CENPS
1392	GO_Biological_Process_2018	negative regulation of cell cycle process (GO:0010948)	0.00251364	0.022721	0	0	1.64357	5.70907	34.1746	RRM2;RAD51;FBXO5;AURKB;E2F8
1393	GO_Biological_Process_2018	protein depolymerization (GO:0051261)	0.00317113	0.0282231	0	0	1.5494	11.3975	65.5772	KIF18A;STMN1;KIF2C
1394	GO_Biological_Process_2018	positive regulation of nuclear division (GO:0051785)	0.00317113	0.0282231	0	0	1.5494	11.3975	65.5772	EPGN;NUSAP1;AURKA
1395	GO_Biological_Process_2018	protein localization to microtubule cytoskeleton (GO:0072698)	0.00349249	0.0308459	0	0	1.5108	29.0235	164.19	KIF20B;FAM83D
1396	GO_Biological_Process_2018	cytoskeleton-dependent intracellular transport (GO:0030705)	0.00353766	0.0310082	0	0	1.50852	10.922	61.647	TUBA1B;TUBA1A;KIF14
1397	GO_Biological_Process_2018	regulation of intracellular signal transduction (GO:1902531)	0.00362861	0.0315662	0	0	1.50078	2.60486	14.6365	ARHGAP11A;TPX2;BRIP1;BLM;RACGAP1;NLRP10;CHEK2;RRS1;ECT2;FAM83D;AURKB;AURKA
1398	GO_Biological_Process_2018	regulation of double-strand break repair via homologous recombination (GO:0010569)	0.00392904	0.0336733	0	0	1.47271	10.4846	58.078	RAD51AP1;RAD51;FIGNL1
1399	GO_Biological_Process_2018	protein localization to chromosome (GO:0034502)	0.00392904	0.0336733	0	0	1.47271	10.4846	58.078	PLK1;HASPIN;CENPA
1400	GO_Biological_Process_2018	cell cycle G1/S phase transition (GO:0044843)	0.00432768	0.0368171	0	0	1.43395	4.99264	27.1736	CCNA2;CDKN2D;PRIM2;CDC45;CDKN3
1401	GO_Biological_Process_2018	mitotic spindle midzone assembly (GO:0051256)	0.00552881	0.0460204	0	0	1.33705	21.7654	113.132	RACGAP1;AURKB
1402	GO_Biological_Process_2018	negative regulation of centrosome duplication (GO:0010826)	0.00552881	0.0460204	0	0	1.33705	21.7654	113.132	CCNF;CDK5RAP2
1403	GO_Biological_Process_2018	establishment of spindle localization (GO:0051293)	0.00552881	0.0460204	0	0	1.33705	21.7654	113.132	SPAG5;NUSAP1
1404	GO_Biological_Process_2018	nucleobase-containing small molecule interconversion (GO:0015949)	0.00575244	0.0475398	0	0	1.32294	9.03662	46.6121	DUT;RRM1;RRM2
1405	GO_Biological_Process_2018	negative regulation of G2/M transition of mitotic cell cycle (GO:0010972)	0.00588287	0.0482729	0	0	1.3163	5.93959	30.504	AURKB;PSMB8;AURKA;PSMB9
1406	GO_Biological_Process_2018	proteasomal protein catabolic process (GO:0010498)	0.00627431	0.0504171	0	0	1.29742	3.07551	15.5968	CDC20;UBE2C;KIF14;CDK1;BUB1B;PSMB8;PSMB9;MAD2L1
1407	GO_Biological_Process_2018	G2 DNA damage checkpoint (GO:0031572)	0.0062749	0.0504171	0	0	1.29742	8.73496	44.2967	BLM;PLK1;CLSPN
1408	GO_Biological_Process_2018	microtubule bundle formation (GO:0001578)	0.0062749	0.0504171	0	0	1.29742	8.73496	44.2967	PLK1;KIF20A;CDK5RAP2
1409	GO_Biological_Process_2018	protein modification by small protein conjugation (GO:0032446)	0.00648185	0.0517207	0	0	1.28634	2.52072	12.7013	TOP2A;PCNA;INCENP;UBE2C;UHRF1;UBE2T;CCNF;PLK1;CDCA8;NUP35;AURKB
1410	GO_Biological_Process_2018	cellular protein complex assembly (GO:0043623)	0.00656257	0.0520061	0	0	1.28395	3.80011	19.1008	ANLN;SEPT10;CENPE;CENPF;CENPW;CENPA
1411	GO_Biological_Process_2018	regulation of mitotic centrosome separation (GO:0046602)	0.00670668	0.05243	0	0	1.28042	19.3461	96.8203	NEK2;KIF11
1412	GO_Biological_Process_2018	regulation of chromatin silencing (GO:0031935)	0.00670668	0.05243	0	0	1.28042	19.3461	96.8203	CDC45;UHRF1
1413	GO_Biological_Process_2018	positive regulation of cellular protein localization (GO:1903829)	0.00730677	0.0567378	0	0	1.24613	5.56134	27.356	PLK1;CDK1;KIF20B;NDC80
1414	GO_Biological_Process_2018	regulation of sister chromatid cohesion (GO:0007063)	0.00798763	0.060558	0	0	1.21783	17.4106	84.0906	CDCA5;BUB1
1415	GO_Biological_Process_2018	regulation of catabolic process (GO:0009894)	0.00798763	0.060558	0	0	1.21783	17.4106	84.0906	CHEK2;FAM83D
1416	GO_Biological_Process_2018	regulation of cyclin-dependent protein kinase activity (GO:1904029)	0.0080081	0.060558	0	0	1.21783	7.93966	38.3271	CDKN2D;BLM;CDKN3
1417	GO_Biological_Process_2018	regulation of mitotic spindle organization (GO:0060236)	0.0080081	0.060558	0	0	1.21783	7.93966	38.3271	TPX2;PLK1;TACC3
1418	GO_Biological_Process_2018	negative regulation of cell cycle G2/M phase transition (GO:1902750)	0.00851213	0.0639515	0	0	1.19415	5.30774	25.2981	PLK1;PSMB8;AURKA;PSMB9
1419	GO_Biological_Process_2018	nucleotide metabolic process (GO:0009117)	0.00936916	0.0695971	0	0	1.15741	15.827	73.9173	PDE8A;NUDT4
1420	GO_Biological_Process_2018	recombinational repair (GO:0000725)	0.00938388	0.0695971	0	0	1.15741	5.15111	24.0493	GEN1;RAD51AP1;BLM;RAD51
1421	GO_Biological_Process_2018	SCF-dependent proteasomal ubiquitin-dependent protein catabolic process (GO:0031146)	0.00984072	0.0725205	0	0	1.13954	5.0762	23.4583	CCNF;KIF14;PSMB8;PSMB9
1422	GO_Biological_Process_2018	positive regulation of DNA repair (GO:0045739)	0.0099965	0.0732022	0	0	1.13548	7.27692	33.514	PCNA;H2AFX;FOXM1
1423	GO_Biological_Process_2018	mitotic DNA damage checkpoint (GO:0044773)	0.0107172	0.0779865	0	0	1.10798	7.07989	32.1137	BLM;CHEK2;CLSPN
1424	GO_Biological_Process_2018	epithelium development (GO:0060429)	0.0108234	0.0782665	0	0	1.10642	3.95351	17.8938	PCNA;KRT16;CDK1;DNPH1;KRT6A
1425	GO_Biological_Process_2018	antigen processing and presentation of exogenous peptide antigen via MHC class I, TAP-dependent (GO:0002479)	0.0112971	0.0811847	0	0	1.09053	4.86395	21.8061	TAP1;B2M;PSMB8;PSMB9
1426	GO_Biological_Process_2018	septin ring assembly (GO:0000921)	0.0124242	0.0887333	0	0	1.05191	13.3907	58.7599	SEPT10;ANLN
1427	GO_Biological_Process_2018	antigen processing and presentation of exogenous peptide antigen via MHC class I (GO:0042590)	0.0128854	0.0914628	0	0	1.03876	4.66868	20.3165	TAP1;B2M;PSMB8;PSMB9
1428	GO_Biological_Process_2018	positive regulation of protein localization to nucleus (GO:1900182)	0.0130563	0.0921106	0	0	1.03569	6.5479	28.408	PLK1;CDK1;ECT2
1429	GO_Biological_Process_2018	regulation of protein serine/threonine kinase activity (GO:0071900)	0.0140196	0.0976378	0	0	1.01038	4.54696	19.4032	CDKN2D;BLM;THY1;CDKN3
1430	GO_Biological_Process_2018	positive regulation of G2/M transition of mitotic cell cycle (GO:0010971)	0.0140929	0.0976378	0	0	1.01038	12.4336	52.9931	CCNB1;CDK1
1431	GO_Biological_Process_2018	protein localization to chromatin (GO:0071168)	0.0140929	0.0976378	0	0	1.01038	12.4336	52.9931	PLK1;HIST1H1B
1432	GO_Biological_Process_2018	protein catabolic process (GO:0030163)	0.0146096	0.10002	0	0	0.999914	4.48843	18.9685	CHEK2;CLN6;PSMB8;PSMB9
1433	GO_Biological_Process_2018	epidermis development (GO:0008544)	0.0146096	0.10002	0	0	0.999914	4.48843	18.9685	FLG;KRT17;KRT16;KLK7
1434	GO_Biological_Process_2018	positive regulation of cell cycle G2/M phase transition (GO:1902751)	0.0158527	0.104809	0	0	0.979602	11.6041	48.0923	CCNB1;CDK1
1435	GO_Biological_Process_2018	septin ring organization (GO:0031106)	0.0158527	0.104809	0	0	0.979602	11.6041	48.0923	SEPT10;ANLN
1436	GO_Biological_Process_2018	positive regulation of telomere capping (GO:1904355)	0.0158527	0.104809	0	0	0.979602	11.6041	48.0923	NEK2;AURKB
1437	GO_Biological_Process_2018	cellular response to inorganic substance (GO:0071241)	0.0158527	0.104809	0	0	0.979602	11.6041	48.0923	BLM;MMP3
1438	GO_Biological_Process_2018	mitotic G2 DNA damage checkpoint (GO:0007095)	0.0158527	0.104809	0	0	0.979602	11.6041	48.0923	BLM;CLSPN
1439	GO_Biological_Process_2018	DNA replication checkpoint (GO:0000076)	0.0158527	0.104809	0	0	0.979602	11.6041	48.0923	CDC45;CLSPN
1440	GO_Biological_Process_2018	regulation of DNA metabolic process (GO:0051052)	0.0165936	0.109084	0	0	0.962238	5.95143	24.3933	UHRF1;ESCO2;KPNA2
1441	GO_Biological_Process_2018	ubiquitin-dependent protein catabolic process (GO:0006511)	0.0173955	0.11371	0	0	0.944202	2.38796	9.67492	CDC20;UBE2C;UHRF1;KIF14;CDK1;BUB1B;PSMB8;PSMB9;MAD2L1
1442	GO_Biological_Process_2018	regulation of spindle organization (GO:0090224)	0.0177012	0.113779	0	0	0.943936	10.8783	43.8844	TPX2;TACC3
1443	GO_Biological_Process_2018	establishment or maintenance of apical/basal cell polarity (GO:0035088)	0.0177012	0.113779	0	0	0.943936	10.8783	43.8844	CLIC4;PARD3B
1444	GO_Biological_Process_2018	DNA ligation (GO:0006266)	0.0177012	0.113779	0	0	0.943936	10.8783	43.8844	TOP2A;PCNA
1445	GO_Biological_Process_2018	cilium assembly (GO:0060271)	0.0185748	0.118735	0	0	0.925421	2.51075	10.0077	SEPT10;TUBA1A;PLK1;CDK1;HAUS4;NEK2;TUBG1;CDK5RAP2
1446	GO_Biological_Process_2018	morphogenesis of an epithelium (GO:0002009)	0.0196362	0.12483	0	0	0.90368	10.2379	40.2388	KRT16;KRT6A
1447	GO_Biological_Process_2018	protein phosphorylation (GO:0006468)	0.0202585	0.128082	0	0	0.892511	2.11828	8.25955	CCNA2;MELK;CHEK2;PLK1;CDK1;NEK2;CLSPN;HASPIN;AURKB;CDC25B;AURKA
1448	GO_Biological_Process_2018	regulation of DNA binding (GO:0051101)	0.0228096	0.143428	0	0	0.843366	5.23566	19.7938	JUN;CDCA5;HJURP
1449	GO_Biological_Process_2018	skin development (GO:0043588)	0.0237299	0.147778	0	0	0.830389	3.84469	14.3831	FLG;CLIC4;KRT16;STMN1
1450	GO_Biological_Process_2018	cellular response to alkaloid (GO:0071312)	0.023757	0.147778	0	0	0.830389	9.15929	34.2546	BLM;RAD51
1451	GO_Biological_Process_2018	epithelial cell differentiation (GO:0030855)	0.0253795	0.157027	0	0	0.804024	3.76162	13.8195	PCNA;CDK1;DNPH1;E2F8
1452	GO_Biological_Process_2018	NLS-bearing protein import into nucleus (GO:0006607)	0.0259384	0.159632	0	0	0.796881	8.70088	31.7759	NUP35;KPNA2
1453	GO_Biological_Process_2018	negative regulation of cell motility (GO:2000146)	0.0262297	0.16057	0	0	0.794336	3.72142	13.5492	TCAF1;CLIC4;KRT16;THY1
1454	GO_Biological_Process_2018	response to UV (GO:0009411)	0.0270967	0.165005	0	0	0.782503	3.68206	13.2861	CDKN2D;PCNA;PCLAF;AURKB
1455	GO_Biological_Process_2018	DNA-dependent DNA replication (GO:0006261)	0.0275636	0.166969	0	0	0.777364	4.84685	17.4063	PRIM2;CDC45;RAD51
1456	GO_Biological_Process_2018	mitotic G2/M transition checkpoint (GO:0044818)	0.0281977	0.168169	0	0	0.774254	8.28613	29.5692	BLM;CLSPN
1457	GO_Biological_Process_2018	positive regulation of cell cycle G1/S phase transition (GO:1902808)	0.0281977	0.168169	0	0	0.774254	8.28613	29.5692	CDC45;FAM83D
1458	GO_Biological_Process_2018	regulation of telomere capping (GO:1904353)	0.0281977	0.168169	0	0	0.774254	8.28613	29.5692	NEK2;AURKB
1459	GO_Biological_Process_2018	cellular response to metal ion (GO:0071248)	0.0288818	0.171366	0	0	0.766076	3.60577	12.7808	JUN;CLIC4;ECT2;B2M
1460	GO_Biological_Process_2018	organelle assembly (GO:0070925)	0.0301474	0.177962	0	0	0.749672	2.15695	7.55291	ANLN;CENPE;SEPT10;CENPF;CENPW;HAUS4;NEK2;TUBG1;CENPA
1461	GO_Biological_Process_2018	keratinocyte differentiation (GO:0030216)	0.0314482	0.184698	0	0	0.733538	4.59106	15.8824	FLG;CLIC4;KRT16
1462	GO_Biological_Process_2018	nucleosome assembly (GO:0006334)	0.0328035	0.188683	0	0	0.724268	4.51167	15.4174	H2AFX;CENPA;ASF1B
1463	GO_Biological_Process_2018	DNA replication initiation (GO:0006270)	0.032942	0.188683	0	0	0.724268	7.56483	25.8188	PRIM2;CDC45
1464	GO_Biological_Process_2018	proteasomal ubiquitin-independent protein catabolic process (GO:0010499)	0.032942	0.188683	0	0	0.724268	7.56483	25.8188	PSMB8;PSMB9
1465	GO_Biological_Process_2018	negative regulation of cyclin-dependent protein serine/threonine kinase activity (GO:0045736)	0.032942	0.188683	0	0	0.724268	7.56483	25.8188	CDKN2D;PLK1
1466	GO_Biological_Process_2018	regulation of cell cycle G1/S phase transition (GO:1902806)	0.032942	0.188683	0	0	0.724268	7.56483	25.8188	KIF14;FAM83D
1467	GO_Biological_Process_2018	regulation of DNA replication (GO:0006275)	0.0341888	0.194859	0	0	0.710279	4.43498	14.9719	BLM;PCNA;ESCO2
1468	GO_Biological_Process_2018	phosphorylation (GO:0016310)	0.0347531	0.197104	0	0	0.705304	2.09881	7.05092	MELK;CHEK2;PLK1;CDK1;NEK2;HASPIN;AURKB;CDC25B;AURKA
1469	GO_Biological_Process_2018	regulation of centrosome duplication (GO:0010824)	0.0354229	0.197992	0	0	0.703353	7.24927	24.2154	GEN1;CCNF
1470	GO_Biological_Process_2018	regulation of spindle assembly (GO:0090169)	0.0354229	0.197992	0	0	0.703353	7.24927	24.2154	SPAG5;PLK1
1471	GO_Biological_Process_2018	cyclic nucleotide metabolic process (GO:0009187)	0.0354229	0.197992	0	0	0.703353	7.24927	24.2154	PDE8A;NUDT4
1472	GO_Biological_Process_2018	Golgi vesicle transport (GO:0048193)	0.0375806	0.209042	0	0	0.679766	2.32096	7.61568	CENPE;KIF18A;RACGAP1;KIF2C;KIF11;KIF22;KIF15
1473	GO_Biological_Process_2018	nucleotide biosynthetic process (GO:0009165)	0.0379737	0.210218	0	0	0.677329	6.95894	22.7617	RRM1;RRM2
1474	GO_Biological_Process_2018	regulation of protein binding (GO:0043393)	0.0399287	0.219493	0	0	0.65858	3.23671	10.4243	PLK1;B2M;AURKB;AURKA
1475	GO_Biological_Process_2018	cellular response to reactive oxygen species (GO:0034614)	0.0400285	0.219493	0	0	0.65858	4.15255	13.3636	JUN;MMP3;ECT2
1476	GO_Biological_Process_2018	regulation of protein localization to nucleus (GO:1900180)	0.0405926	0.221536	0	0	0.654556	6.69095	21.4389	PLK1;CDK1
1477	GO_Biological_Process_2018	epidermal cell differentiation (GO:0009913)	0.0431254	0.229689	0	0	0.638861	4.02437	12.6512	FLG;CLIC4;KRT16
1478	GO_Biological_Process_2018	negative regulation of protein serine/threonine kinase activity (GO:0071901)	0.0431254	0.229689	0	0	0.638861	4.02437	12.6512	GSTP1;PLK1;SPRY1
1479	GO_Biological_Process_2018	negative regulation of protein binding (GO:0032091)	0.0431254	0.229689	0	0	0.638861	4.02437	12.6512	B2M;AURKB;AURKA
1480	GO_Biological_Process_2018	cellular response to alcohol (GO:0097306)	0.0432775	0.229689	0	0	0.638861	6.44281	20.2312	BLM;RAD51
1481	GO_Biological_Process_2018	antigen processing and presentation of peptide antigen via MHC class I (GO:0002474)	0.0432775	0.229689	0	0	0.638861	6.44281	20.2312	TAP1;B2M
1482	GO_Biological_Process_2018	protein K11-linked ubiquitination (GO:0070979)	0.0432775	0.229689	0	0	0.638861	6.44281	20.2312	UBE2C;UBE2T
1483	GO_Biological_Process_2018	regulation of endopeptidase activity (GO:0052548)	0.0447176	0.236248	0	0	0.626632	3.96319	12.3152	SERPINB7;PSMB8;PSMB9
1484	GO_Biological_Process_2018	regulation of embryonic development (GO:0045995)	0.0460268	0.240964	0	0	0.618048	6.2124	19.1251	RACGAP1;CDK1
1485	GO_Biological_Process_2018	carbohydrate derivative biosynthetic process (GO:1901137)	0.0460268	0.240964	0	0	0.618048	6.2124	19.1251	RRM1;RRM2
1486	GO_Biological_Process_2018	negative regulation of stress-activated MAPK cascade (GO:0032873)	0.0488385	0.254532	0	0	0.594257	5.99787	18.109	GSTP1;FOXM1
1487	GO_Biological_Process_2018	positive regulation of protein kinase activity (GO:0045860)	0.0491418	0.254964	0	0	0.59352	2.60457	7.84767	TPX2;CENPE;KIF14;CLSPN;ECT2
1488	GO_Biological_Process_2018	negative regulation of cell cycle (GO:0045786)	0.051374	0.265129	0	0	0.576543	3.73597	11.0907	BTG3;PLK1;MAD2L1
1489	GO_Biological_Process_2018	liver development (GO:0001889)	0.0517109	0.265129	0	0	0.576543	5.79765	17.1731	AURKA;E2F8
1490	GO_Biological_Process_2018	negative regulation of cell migration (GO:0030336)	0.0517884	0.265129	0	0	0.576543	2.9609	8.76602	TCAF1;CLIC4;KRT16;THY1
1491	GO_Biological_Process_2018	protein autophosphorylation (GO:0046777)	0.0521887	0.266001	0	0	0.575116	2.55848	7.55491	MELK;CHEK2;NEK2;AURKB;AURKA
1492	GO_Biological_Process_2018	activation of protein kinase activity (GO:0032147)	0.0529574	0.268328	0	0	0.571334	2.30623	6.77632	TPX2;EPGN;KIF14;CDK1;CLSPN;ECT2
1493	GO_Biological_Process_2018	positive regulation of inflammatory response (GO:0050729)	0.053109	0.268328	0	0	0.571334	3.68316	10.8116	TSLP;NLRP10;PLA2G7
1494	GO_Biological_Process_2018	positive regulation of telomere maintenance via telomerase (GO:0032212)	0.0546422	0.272476	0	0	0.564672	5.61035	16.309	NEK2;AURKB
1495	GO_Biological_Process_2018	positive regulation of telomere maintenance (GO:0032206)	0.0546422	0.272476	0	0	0.564672	5.61035	16.309	NEK2;AURKB
1496	GO_Biological_Process_2018	cyclic-nucleotide-mediated signaling (GO:0019935)	0.0546422	0.272476	0	0	0.564672	5.61035	16.309	ADGRG6;NUDT4
1497	GO_Biological_Process_2018	positive regulation of defense response (GO:0031349)	0.054872	0.272476	0	0	0.564672	3.63182	10.5423	TSLP;NLRP10;PLA2G7
1498	GO_Biological_Process_2018	regulation of cell-substrate adhesion (GO:0010810)	0.0576308	0.284952	0	0	0.545228	5.43475	15.5091	THY1;NPNT
1499	GO_Biological_Process_2018	cytoskeleton organization (GO:0007010)	0.0583642	0.287351	0	0	0.541588	2.83982	8.06808	ANLN;PALLD;KRT16;THY1
1500	GO_Biological_Process_2018	positive regulation of telomere maintenance via telomere lengthening (GO:1904358)	0.060675	0.290001	0	0	0.5376	5.26979	14.7671	NEK2;AURKB
1501	GO_Biological_Process_2018	cellular macromolecule biosynthetic process (GO:0034645)	0.0619902	0.290001	0	0	0.5376	1.95184	5.42762	FAM111A;DUT;BRIP1;BLM;CDC45;PCLAF;CDK1;CLSPN
1502	GO_Biological_Process_2018	regulation of microtubule polymerization (GO:0031113)	0.063773	0.290001	0	0	0.5376	5.11454	14.0774	STMN1;CDK5RAP2
1503	GO_Biological_Process_2018	positive regulation of telomerase activity (GO:0051973)	0.063773	0.290001	0	0	0.5376	5.11454	14.0774	NEK2;AURKB
1504	GO_Biological_Process_2018	negative regulation of mitotic cell cycle phase transition (GO:1901991)	0.0640989	0.290001	0	0	0.5376	3.39513	9.32753	PSMB8;AURKA;PSMB9
1505	GO_Biological_Process_2018	negative regulation of MAPK cascade (GO:0043409)	0.066025	0.290001	0	0	0.5376	3.35143	9.10825	GSTP1;SPRY1;FOXM1
1506	GO_Biological_Process_2018	regulation of glial cell differentiation (GO:0045685)	0.0667711	0.290001	0	0	0.5376	17.3386	46.9267	CDK1
1507	GO_Biological_Process_2018	purine ribonucleoside monophosphate catabolic process (GO:0009169)	0.0667711	0.290001	0	0	0.5376	17.3386	46.9267	NUDT4
1508	GO_Biological_Process_2018	positive regulation of cellular extravasation (GO:0002693)	0.0667711	0.290001	0	0	0.5376	17.3386	46.9267	THY1
1509	GO_Biological_Process_2018	transmembrane receptor protein tyrosine phosphatase signaling pathway (GO:0007185)	0.0667711	0.290001	0	0	0.5376	17.3386	46.9267	PTN
1510	GO_Biological_Process_2018	histone-serine phosphorylation (GO:0035404)	0.0667711	0.290001	0	0	0.5376	17.3386	46.9267	AURKB
1511	GO_Biological_Process_2018	negative regulation of chromosome organization (GO:2001251)	0.0667711	0.290001	0	0	0.5376	17.3386	46.9267	TOP2A
1512	GO_Biological_Process_2018	protein localization to nuclear envelope (GO:0090435)	0.0667711	0.290001	0	0	0.5376	17.3386	46.9267	PLK1
1513	GO_Biological_Process_2018	regulation of hydrogen peroxide metabolic process (GO:0010310)	0.0667711	0.290001	0	0	0.5376	17.3386	46.9267	MMP3
1514	GO_Biological_Process_2018	folic acid-containing compound biosynthetic process (GO:0009396)	0.0667711	0.290001	0	0	0.5376	17.3386	46.9267	FPGS
1515	GO_Biological_Process_2018	positive regulation of T-helper 17 type immune response (GO:2000318)	0.0667711	0.290001	0	0	0.5376	17.3386	46.9267	NLRP10
1516	GO_Biological_Process_2018	cellular response to iron ion (GO:0071281)	0.0667711	0.290001	0	0	0.5376	17.3386	46.9267	B2M
1517	GO_Biological_Process_2018	negative regulation of acute inflammatory response (GO:0002674)	0.0667711	0.290001	0	0	0.5376	17.3386	46.9267	GSTP1
1518	GO_Biological_Process_2018	negative regulation of meiotic cell cycle (GO:0051447)	0.0667711	0.290001	0	0	0.5376	17.3386	46.9267	FBXO5
1519	GO_Biological_Process_2018	positive regulation of receptor binding (GO:1900122)	0.0667711	0.290001	0	0	0.5376	17.3386	46.9267	B2M
1520	GO_Biological_Process_2018	vesicle fusion with endoplasmic reticulum-Golgi intermediate compartment (ERGIC) membrane (GO:1990668)	0.0667711	0.290001	0	0	0.5376	17.3386	46.9267	TAP1
1521	GO_Biological_Process_2018	regulation of anion channel activity (GO:0010359)	0.0667711	0.290001	0	0	0.5376	17.3386	46.9267	TCAF1
1522	GO_Biological_Process_2018	regulation of biosynthetic process (GO:0009889)	0.0667711	0.290001	0	0	0.5376	17.3386	46.9267	GSTP1
1523	GO_Biological_Process_2018	negative regulation of meiotic nuclear division (GO:0045835)	0.0667711	0.290001	0	0	0.5376	17.3386	46.9267	FBXO5
1524	GO_Biological_Process_2018	positive regulation of oxidative stress-induced cell death (GO:1903209)	0.0667711	0.290001	0	0	0.5376	17.3386	46.9267	MMP3
1525	GO_Biological_Process_2018	protein localization to nucleolus (GO:1902570)	0.0667711	0.290001	0	0	0.5376	17.3386	46.9267	RRS1
1526	GO_Biological_Process_2018	regulation of interleukin-5 secretion (GO:2000662)	0.0667711	0.290001	0	0	0.5376	17.3386	46.9267	TSLP
1527	GO_Biological_Process_2018	regulation of protein localization to cell cortex (GO:1904776)	0.0667711	0.290001	0	0	0.5376	17.3386	46.9267	SAPCD2
1528	GO_Biological_Process_2018	pyrimidine deoxyribonucleotide biosynthetic process (GO:0009221)	0.0667711	0.290001	0	0	0.5376	17.3386	46.9267	DUT
1529	GO_Biological_Process_2018	Golgi disassembly (GO:0090166)	0.0667711	0.290001	0	0	0.5376	17.3386	46.9267	CDK1
1530	GO_Biological_Process_2018	epithelial cell migration (GO:0010631)	0.0669234	0.290001	0	0	0.5376	4.96816	13.4349	ANLN;KRT16
1531	GO_Biological_Process_2018	regulation of cysteine-type endopeptidase activity (GO:2000116)	0.0669234	0.290001	0	0	0.5376	4.96816	13.4349	CST6;PSMB9
1532	GO_Biological_Process_2018	protein homooligomerization (GO:0051260)	0.0690435	0.293964	0	0	0.531706	2.35035	6.28253	BLM;RAD51;TK1;ECT2;THG1L
1533	GO_Biological_Process_2018	positive regulation of DNA metabolic process (GO:0051054)	0.0699561	0.293964	0	0	0.531706	3.26731	8.69068	PCNA;RAD51;H2AFX
1534	GO_Biological_Process_2018	positive regulation of cell cycle (GO:0045787)	0.0699561	0.293964	0	0	0.531706	3.26731	8.69068	CCNB1;CKS2;CDC25B
1535	GO_Biological_Process_2018	negative regulation of binding (GO:0051100)	0.0699561	0.293964	0	0	0.531706	3.26731	8.69068	JUN;AURKB;AURKA
1536	GO_Biological_Process_2018	epithelial to mesenchymal transition (GO:0001837)	0.0701244	0.293964	0	0	0.531706	4.82991	12.8354	S100A4;FAM83D
1537	GO_Biological_Process_2018	protein monoubiquitination (GO:0006513)	0.0701244	0.293964	0	0	0.531706	4.82991	12.8354	UHRF1;UBE2T
1538	GO_Biological_Process_2018	negative regulation of G0 to G1 transition (GO:0070317)	0.0701244	0.293964	0	0	0.531706	4.82991	12.8354	RRM2;RAD51
1539	GO_Biological_Process_2018	regulation of DNA repair (GO:0006282)	0.0701244	0.293964	0	0	0.531706	4.82991	12.8354	PCNA;H2AFX
1540	GO_Biological_Process_2018	negative regulation of Ras protein signal transduction (GO:0046580)	0.0701244	0.293964	0	0	0.531706	4.82991	12.8354	STMN1;SPRY1
1541	GO_Biological_Process_2018	regulation of G0 to G1 transition (GO:0070316)	0.0766723	0.297744	0	0	0.526157	4.57524	11.7502	RRM2;RAD51
1542	GO_Biological_Process_2018	protein deubiquitination (GO:0016579)	0.0769104	0.297744	0	0	0.526157	2.08403	5.34577	CDC20;CCNA2;CDK1;CLSPN;PSMB8;PSMB9
1543	GO_Biological_Process_2018	lysosomal lumen acidification (GO:0007042)	0.0774597	0.297744	0	0	0.526157	14.4481	36.9582	CLN6
1544	GO_Biological_Process_2018	regulation of entry of bacterium into host cell (GO:2000535)	0.0774597	0.297744	0	0	0.526157	14.4481	36.9582	KRT6A
1545	GO_Biological_Process_2018	modulation by symbiont of host cellular process (GO:0044068)	0.0774597	0.297744	0	0	0.526157	14.4481	36.9582	KPNA2
1546	GO_Biological_Process_2018	replication fork protection (GO:0048478)	0.0774597	0.297744	0	0	0.526157	14.4481	36.9582	BLM
1547	GO_Biological_Process_2018	positive regulation of mitotic sister chromatid separation (GO:1901970)	0.0774597	0.297744	0	0	0.526157	14.4481	36.9582	DLGAP5
1548	GO_Biological_Process_2018	regulation of interleukin-13 production (GO:0032656)	0.0774597	0.297744	0	0	0.526157	14.4481	36.9582	TSLP
1549	GO_Biological_Process_2018	regulation of monocyte chemotactic protein-1 production (GO:0071637)	0.0774597	0.297744	0	0	0.526157	14.4481	36.9582	GSTP1
1550	GO_Biological_Process_2018	regulation of meiotic nuclear division (GO:0040020)	0.0774597	0.297744	0	0	0.526157	14.4481	36.9582	FBXO5
1551	GO_Biological_Process_2018	positive regulation of metaphase/anaphase transition of cell cycle (GO:1902101)	0.0774597	0.297744	0	0	0.526157	14.4481	36.9582	DLGAP5
1552	GO_Biological_Process_2018	regulation of DNA endoreduplication (GO:0032875)	0.0774597	0.297744	0	0	0.526157	14.4481	36.9582	E2F8
1553	GO_Biological_Process_2018	positive regulation of histone H3-K9 methylation (GO:0051574)	0.0774597	0.297744	0	0	0.526157	14.4481	36.9582	HIST1H1B
1554	GO_Biological_Process_2018	elastic fiber assembly (GO:0048251)	0.0774597	0.297744	0	0	0.526157	14.4481	36.9582	TNXB
1555	GO_Biological_Process_2018	negative regulation of B cell apoptotic process (GO:0002903)	0.0774597	0.297744	0	0	0.526157	14.4481	36.9582	AURKB
1556	GO_Biological_Process_2018	endonucleolytic cleavage in ITS1 to separate SSU-rRNA from 5.8S rRNA and LSU-rRNA from tricistronic rRNA transcript (SSU-rRNA, 5.8S rRNA, LSU-rRNA) (GO:0000447)	0.0774597	0.297744	0	0	0.526157	14.4481	36.9582	RRS1
1557	GO_Biological_Process_2018	positive regulation of interleukin-5 production (GO:0032754)	0.0774597	0.297744	0	0	0.526157	14.4481	36.9582	TSLP
1558	GO_Biological_Process_2018	G-quadruplex DNA unwinding (GO:0044806)	0.0774597	0.297744	0	0	0.526157	14.4481	36.9582	BLM
1559	GO_Biological_Process_2018	positive regulation of isomerase activity (GO:0010912)	0.0774597	0.297744	0	0	0.526157	14.4481	36.9582	UHRF1
1560	GO_Biological_Process_2018	regulation of T-helper 17 type immune response (GO:2000316)	0.0774597	0.297744	0	0	0.526157	14.4481	36.9582	NLRP10
1561	GO_Biological_Process_2018	strand invasion (GO:0042148)	0.0774597	0.297744	0	0	0.526157	14.4481	36.9582	RAD51
1562	GO_Biological_Process_2018	negative regulation of glycoprotein biosynthetic process (GO:0010561)	0.0774597	0.297744	0	0	0.526157	14.4481	36.9582	ITM2C
1563	GO_Biological_Process_2018	cleavage furrow formation (GO:0036089)	0.0774597	0.297744	0	0	0.526157	14.4481	36.9582	AURKB
1564	GO_Biological_Process_2018	negative regulation of cyclin-dependent protein serine/threonine kinase activity involved in G1/S transition of mitotic cell cycle (GO:0031658)	0.0774597	0.297744	0	0	0.526157	14.4481	36.9582	CDKN2D
1565	GO_Biological_Process_2018	cellular response to hydroxyurea (GO:0072711)	0.0774597	0.297744	0	0	0.526157	14.4481	36.9582	BLM
1566	GO_Biological_Process_2018	regulation of small GTPase mediated signal transduction (GO:0051056)	0.079014	0.299549	0	0	0.523532	2.5478	6.46665	ARHGAP11A;RACGAP1;ECT2;FOXM1
1567	GO_Biological_Process_2018	negative regulation of ERK1 and ERK2 cascade (GO:0070373)	0.0800162	0.299549	0	0	0.523532	4.4577	11.258	GSTP1;SPRY1
1568	GO_Biological_Process_2018	regulation of MAP kinase activity (GO:0043405)	0.0802315	0.299549	0	0	0.523532	3.07434	7.75606	EPGN;GSTP1;SPRY1
1569	GO_Biological_Process_2018	protein modification by small protein removal (GO:0070646)	0.081414	0.299549	0	0	0.523532	2.05104	5.14445	CDC20;CCNA2;CDK1;CLSPN;PSMB8;PSMB9
1570	GO_Biological_Process_2018	mesenchymal cell differentiation (GO:0048762)	0.0834047	0.299549	0	0	0.523532	4.34604	10.7958	S100A4;FAM83D
1571	GO_Biological_Process_2018	peptide transport (GO:0015833)	0.0834047	0.299549	0	0	0.523532	4.34604	10.7958	CENPF;TAP1
1572	GO_Biological_Process_2018	DNA duplex unwinding (GO:0032508)	0.0834047	0.299549	0	0	0.523532	4.34604	10.7958	BLM;RAD51
1573	GO_Biological_Process_2018	regulation of stress-activated MAPK cascade (GO:0032872)	0.0834047	0.299549	0	0	0.523532	4.34604	10.7958	GSTP1;FOXM1
1574	GO_Biological_Process_2018	regulation of establishment of planar polarity (GO:0090175)	0.0845151	0.299549	0	0	0.523532	3.00336	7.42077	SAPCD2;PSMB8;PSMB9
1575	GO_Biological_Process_2018	positive regulation of response to external stimulus (GO:0032103)	0.086693	0.299549	0	0	0.523532	2.96908	7.26053	TSLP;NLRP10;PLA2G7
1576	GO_Biological_Process_2018	regulation of Ras protein signal transduction (GO:0046578)	0.086693	0.299549	0	0	0.523532	2.96908	7.26053	KIF14;SPRY1;FOXM1
1577	GO_Biological_Process_2018	cellular response to calcium ion (GO:0071277)	0.0868363	0.299549	0	0	0.523532	4.23982	10.361	CLIC4;ECT2
1578	GO_Biological_Process_2018	regulation of telomerase activity (GO:0051972)	0.0868363	0.299549	0	0	0.523532	4.23982	10.361	NEK2;AURKB
1579	GO_Biological_Process_2018	translesion synthesis (GO:0019985)	0.0868363	0.299549	0	0	0.523532	4.23982	10.361	PCNA;PCLAF
1580	GO_Biological_Process_2018	peptidyl-serine phosphorylation (GO:0018105)	0.0871631	0.299549	0	0	0.523532	2.45746	5.99615	CHEK2;PLK1;CDK1;CLSPN
1581	GO_Biological_Process_2018	regulation of stress-activated protein kinase signaling cascade (GO:0070302)	0.0880265	0.299549	0	0	0.523532	12.3835	30.0933	GSTP1
1582	GO_Biological_Process_2018	establishment of protein localization to chromatin (GO:0071169)	0.0880265	0.299549	0	0	0.523532	12.3835	30.0933	HIST1H1B
1583	GO_Biological_Process_2018	cellular response to nitric oxide (GO:0071732)	0.0880265	0.299549	0	0	0.523532	12.3835	30.0933	MMP3
1584	GO_Biological_Process_2018	ribosomal large subunit export from nucleus (GO:0000055)	0.0880265	0.299549	0	0	0.523532	12.3835	30.0933	RRS1
1585	GO_Biological_Process_2018	DNA recombinase assembly (GO:0000730)	0.0880265	0.299549	0	0	0.523532	12.3835	30.0933	RAD51
1586	GO_Biological_Process_2018	negative regulation of interleukin-1 production (GO:0032692)	0.0880265	0.299549	0	0	0.523532	12.3835	30.0933	GSTP1
1587	GO_Biological_Process_2018	peripheral nervous system axon ensheathment (GO:0032292)	0.0880265	0.299549	0	0	0.523532	12.3835	30.0933	ADGRG6
1588	GO_Biological_Process_2018	negative regulation of neuron projection regeneration (GO:0070571)	0.0880265	0.299549	0	0	0.523532	12.3835	30.0933	THY1
1589	GO_Biological_Process_2018	positive regulation of mitotic metaphase/anaphase transition (GO:0045842)	0.0880265	0.299549	0	0	0.523532	12.3835	30.0933	DLGAP5
1590	GO_Biological_Process_2018	cellular response to reactive nitrogen species (GO:1902170)	0.0880265	0.299549	0	0	0.523532	12.3835	30.0933	MMP3
1591	GO_Biological_Process_2018	DNA repair complex assembly (GO:0090735)	0.0880265	0.299549	0	0	0.523532	12.3835	30.0933	RAD51
1592	GO_Biological_Process_2018	regulation of muscle organ development (GO:0048634)	0.0880265	0.299549	0	0	0.523532	12.3835	30.0933	CENPF
1593	GO_Biological_Process_2018	protein K6-linked ubiquitination (GO:0085020)	0.0880265	0.299549	0	0	0.523532	12.3835	30.0933	UBE2T
1594	GO_Biological_Process_2018	asymmetric protein localization (GO:0008105)	0.0880265	0.299549	0	0	0.523532	12.3835	30.0933	PARD3B
1595	GO_Biological_Process_2018	DNA damage induced protein phosphorylation (GO:0006975)	0.0880265	0.299549	0	0	0.523532	12.3835	30.0933	CHEK2
1596	GO_Biological_Process_2018	protein localization to microtubule (GO:0035372)	0.0880265	0.299549	0	0	0.523532	12.3835	30.0933	KIF20B
1597	GO_Biological_Process_2018	Schwann cell development (GO:0014044)	0.0880265	0.299549	0	0	0.523532	12.3835	30.0933	ADGRG6
1598	GO_Biological_Process_2018	response to hydroxyurea (GO:0072710)	0.0880265	0.299549	0	0	0.523532	12.3835	30.0933	BLM
1599	GO_Biological_Process_2018	telomeric D-loop disassembly (GO:0061820)	0.0880265	0.299549	0	0	0.523532	12.3835	30.0933	BLM
1600	GO_Biological_Process_2018	negative regulation of centriole replication (GO:0046600)	0.0880265	0.299549	0	0	0.523532	12.3835	30.0933	CDK5RAP2
1601	GO_Biological_Process_2018	negative regulation of biosynthetic process (GO:0009890)	0.0880265	0.299549	0	0	0.523532	12.3835	30.0933	GSTP1
1602	GO_Biological_Process_2018	regulation of receptor binding (GO:1900120)	0.0880265	0.299549	0	0	0.523532	12.3835	30.0933	B2M
1603	GO_Biological_Process_2018	response to vitamin D (GO:0033280)	0.0880265	0.299549	0	0	0.523532	12.3835	30.0933	CDKN2D
1604	GO_Biological_Process_2018	double-strand break repair via synthesis-dependent strand annealing (GO:0045003)	0.0880265	0.299549	0	0	0.523532	12.3835	30.0933	RAD51
1605	GO_Biological_Process_2018	positive regulation of cellular protein metabolic process (GO:0032270)	0.0888945	0.299857	0	0	0.523086	2.93557	7.10497	UHRF1;PLK1;CLN6
1606	GO_Biological_Process_2018	regulation of protein catabolic process (GO:0042176)	0.0888945	0.299857	0	0	0.523086	2.93557	7.10497	CHEK2;FAM83D;MAD2L1
1607	GO_Biological_Process_2018	protein-DNA complex assembly (GO:0065004)	0.0888945	0.299857	0	0	0.523086	2.93557	7.10497	RAD51;H2AFX;CENPA
1608	GO_Biological_Process_2018	positive regulation of interleukin-6 production (GO:0032755)	0.0903097	0.302735	0	0	0.518937	4.13866	9.95146	TSLP;NLRP10
1609	GO_Biological_Process_2018	regulation of multicellular organismal development (GO:2000026)	0.0903097	0.302735	0	0	0.518937	4.13866	9.95146	RACGAP1;CDK1
1610	GO_Biological_Process_2018	regulation of protein kinase activity (GO:0045859)	0.0905327	0.302735	0	0	0.518937	2.42309	5.82036	CENPE;GSTP1;THY1;ECT2
1611	GO_Biological_Process_2018	inorganic anion transport (GO:0015698)	0.0938234	0.307927	0	0	0.511552	4.04221	9.56524	CLIC4;RACGAP1
1612	GO_Biological_Process_2018	positive regulation of intracellular transport (GO:0032388)	0.0938234	0.307927	0	0	0.511552	4.04221	9.56524	SPAG5;KIF20B
1613	GO_Biological_Process_2018	regulation of striated muscle tissue development (GO:0016202)	0.0984727	0.307927	0	0	0.511552	10.835	25.1152	CENPF
1614	GO_Biological_Process_2018	mitotic DNA replication checkpoint (GO:0033314)	0.0984727	0.307927	0	0	0.511552	10.835	25.1152	CLSPN
1615	GO_Biological_Process_2018	L-fucose metabolic process (GO:0042354)	0.0984727	0.307927	0	0	0.511552	10.835	25.1152	FUT8
1616	GO_Biological_Process_2018	negative regulation of response to reactive oxygen species (GO:1901032)	0.0984727	0.307927	0	0	0.511552	10.835	25.1152	PDE8A
1617	GO_Biological_Process_2018	regulation of amyloid precursor protein biosynthetic process (GO:0042984)	0.0984727	0.307927	0	0	0.511552	10.835	25.1152	ITM2C
1618	GO_Biological_Process_2018	regulation of organ morphogenesis (GO:2000027)	0.0984727	0.307927	0	0	0.511552	10.835	25.1152	SAPCD2
1619	GO_Biological_Process_2018	negative regulation of lymphocyte apoptotic process (GO:0070229)	0.0984727	0.307927	0	0	0.511552	10.835	25.1152	AURKB
1620	GO_Biological_Process_2018	regulation of T-helper 1 type immune response (GO:0002825)	0.0984727	0.307927	0	0	0.511552	10.835	25.1152	NLRP10
1621	GO_Biological_Process_2018	regulation of methylation-dependent chromatin silencing (GO:0090308)	0.0984727	0.307927	0	0	0.511552	10.835	25.1152	UHRF1
1622	GO_Biological_Process_2018	fucose catabolic process (GO:0019317)	0.0984727	0.307927	0	0	0.511552	10.835	25.1152	FUT8
1623	GO_Biological_Process_2018	positive regulation of synapse maturation (GO:0090129)	0.0984727	0.307927	0	0	0.511552	10.835	25.1152	CDC20
1624	GO_Biological_Process_2018	regulation of morphogenesis of an epithelium (GO:1905330)	0.0984727	0.307927	0	0	0.511552	10.835	25.1152	SAPCD2
1625	GO_Biological_Process_2018	L-fucose catabolic process (GO:0042355)	0.0984727	0.307927	0	0	0.511552	10.835	25.1152	FUT8
1626	GO_Biological_Process_2018	regulation of integrin activation (GO:0033623)	0.0984727	0.307927	0	0	0.511552	10.835	25.1152	KIF14
1627	GO_Biological_Process_2018	negative regulation of microtubule polymerization (GO:0031115)	0.0984727	0.307927	0	0	0.511552	10.835	25.1152	STMN1
1628	GO_Biological_Process_2018	antigen processing and presentation of exogenous peptide antigen via MHC class I, TAP-independent (GO:0002480)	0.0984727	0.307927	0	0	0.511552	10.835	25.1152	B2M
1629	GO_Biological_Process_2018	regulation of oxidative stress-induced cell death (GO:1903201)	0.0984727	0.307927	0	0	0.511552	10.835	25.1152	MMP3
1630	GO_Biological_Process_2018	mitochondrial calcium uptake (GO:0036444)	0.0984727	0.307927	0	0	0.511552	10.835	25.1152	MCUB
1631	GO_Biological_Process_2018	histone phosphorylation (GO:0016572)	0.0984727	0.307927	0	0	0.511552	10.835	25.1152	CCNA2
1632	GO_Biological_Process_2018	DNA topological change (GO:0006265)	0.0984727	0.307927	0	0	0.511552	10.835	25.1152	TOP2A
1633	GO_Biological_Process_2018	Golgi inheritance (GO:0048313)	0.0984727	0.307927	0	0	0.511552	10.835	25.1152	CDK1
1634	GO_Biological_Process_2018	response to vitamin (GO:0033273)	0.0984727	0.307927	0	0	0.511552	10.835	25.1152	CDKN2D
1635	GO_Biological_Process_2018	regulation of G1/S transition of mitotic cell cycle (GO:2000045)	0.100966	0.314874	0	0	0.501864	3.86216	8.85581	CDC45;KIF14
1636	GO_Biological_Process_2018	polyol metabolic process (GO:0019751)	0.104593	0.319496	0	0	0.495535	3.77801	8.52953	INPP4B;NUDT4
1637	GO_Biological_Process_2018	inositol phosphate metabolic process (GO:0043647)	0.104593	0.319496	0	0	0.495535	3.77801	8.52953	INPP4B;NUDT4
1638	GO_Biological_Process_2018	postreplication repair (GO:0006301)	0.104593	0.319496	0	0	0.495535	3.77801	8.52953	PCNA;PCLAF
1639	GO_Biological_Process_2018	histone modification (GO:0016570)	0.104943	0.319496	0	0	0.495535	2.72055	6.13302	CCNA2;UHRF1;AURKB
1640	GO_Biological_Process_2018	negative regulation of apoptotic process (GO:0043066)	0.10736	0.319496	0	0	0.495535	1.65472	3.69262	CDKN2D;TSLP;FIGNL1;GSTP1;PLK1;KIF14;CDK1;CRLF1;MAD2L1
1641	GO_Biological_Process_2018	negative regulation of mitotic cell cycle (GO:0045930)	0.108255	0.319496	0	0	0.495535	3.69744	8.2204	BTG3;MAD2L1
1642	GO_Biological_Process_2018	protein K48-linked ubiquitination (GO:0070936)	0.108255	0.319496	0	0	0.495535	3.69744	8.2204	UBE2C;UBE2T
1643	GO_Biological_Process_2018	positive regulation of epidermal growth factor-activated receptor activity (GO:0045741)	0.1088	0.319496	0	0	0.495535	9.6306	21.363	EPGN
1644	GO_Biological_Process_2018	regulation of B cell apoptotic process (GO:0002902)	0.1088	0.319496	0	0	0.495535	9.6306	21.363	AURKB
1645	GO_Biological_Process_2018	regulation of synapse maturation (GO:0090128)	0.1088	0.319496	0	0	0.495535	9.6306	21.363	CDC20
1646	GO_Biological_Process_2018	regulation of chromatin organization (GO:1902275)	0.1088	0.319496	0	0	0.495535	9.6306	21.363	MKI67
1647	GO_Biological_Process_2018	telomere maintenance via recombination (GO:0000722)	0.1088	0.319496	0	0	0.495535	9.6306	21.363	RAD51
1648	GO_Biological_Process_2018	negative regulation of transcription from RNA polymerase II promoter in response to stress (GO:0097201)	0.1088	0.319496	0	0	0.495535	9.6306	21.363	JUN
1649	GO_Biological_Process_2018	regulation of mast cell activation (GO:0033003)	0.1088	0.319496	0	0	0.495535	9.6306	21.363	TSLP
1650	GO_Biological_Process_2018	regulation of single stranded viral RNA replication via double stranded DNA intermediate (GO:0045091)	0.1088	0.319496	0	0	0.495535	9.6306	21.363	TOP2A
1651	GO_Biological_Process_2018	regulation of DNA-templated transcription, initiation (GO:2000142)	0.1088	0.319496	0	0	0.495535	9.6306	21.363	JUN
1652	GO_Biological_Process_2018	positive regulation of interleukin-13 production (GO:0032736)	0.1088	0.319496	0	0	0.495535	9.6306	21.363	TSLP
1653	GO_Biological_Process_2018	DNA replication-dependent nucleosome organization (GO:0034723)	0.1088	0.319496	0	0	0.495535	9.6306	21.363	ASF1B
1654	GO_Biological_Process_2018	positive regulation of adaptive immune response based on somatic recombination of immune receptors built from immunoglobulin superfamily domains (GO:0002824)	0.1088	0.319496	0	0	0.495535	9.6306	21.363	NLRP10
1655	GO_Biological_Process_2018	regulation of lysosomal lumen pH (GO:0035751)	0.1088	0.319496	0	0	0.495535	9.6306	21.363	CLN6
1656	GO_Biological_Process_2018	telomeric loop disassembly (GO:0090657)	0.1088	0.319496	0	0	0.495535	9.6306	21.363	BLM
1657	GO_Biological_Process_2018	positive regulation of nuclease activity (GO:0032075)	0.1088	0.319496	0	0	0.495535	9.6306	21.363	PCNA
1658	GO_Biological_Process_2018	DNA replication-dependent nucleosome assembly (GO:0006335)	0.1088	0.319496	0	0	0.495535	9.6306	21.363	ASF1B
1659	GO_Biological_Process_2018	protein autoubiquitination (GO:0051865)	0.11195	0.325917	0	0	0.486892	3.62023	7.92722	UHRF1;UBE2T
1660	GO_Biological_Process_2018	positive regulation of response to DNA damage stimulus (GO:2001022)	0.11195	0.325917	0	0	0.486892	3.62023	7.92722	PCNA;H2AFX
1661	GO_Biological_Process_2018	cellular protein modification process (GO:0006464)	0.113045	0.325917	0	0	0.486892	1.43112	3.11978	FLG;LRR1;ZBTB16;CCNF;PLK1;TNC;HASPIN;PSMB8;AURKB;PSMB9;CDC25B;AURKA;MELK;CHEK2;CDK1;NEK2
1662	GO_Biological_Process_2018	neurogenesis (GO:0022008)	0.115678	0.325917	0	0	0.486892	3.54617	7.64888	CDK5RAP2;CIT
1663	GO_Biological_Process_2018	post-translational protein modification (GO:0043687)	0.118164	0.325917	0	0	0.486892	1.74457	3.72584	LRR1;ZBTB16;CCNF;TNC;ESCO2;PSMB8;PSMB9
1664	GO_Biological_Process_2018	formation of extrachromosomal circular DNA (GO:0001325)	0.119009	0.325917	0	0	0.486892	8.66711	18.4484	BLM
1665	GO_Biological_Process_2018	regulation of histone H3-K9 methylation (GO:0051570)	0.119009	0.325917	0	0	0.486892	8.66711	18.4484	HIST1H1B
1666	GO_Biological_Process_2018	interleukin-27-mediated signaling pathway (GO:0070106)	0.119009	0.325917	0	0	0.486892	8.66711	18.4484	CRLF1
1667	GO_Biological_Process_2018	replicative senescence (GO:0090399)	0.119009	0.325917	0	0	0.486892	8.66711	18.4484	CHEK2
1668	GO_Biological_Process_2018	positive regulation of chondrocyte differentiation (GO:0032332)	0.119009	0.325917	0	0	0.486892	8.66711	18.4484	ZBTB16
1669	GO_Biological_Process_2018	positive regulation of heterotypic cell-cell adhesion (GO:0034116)	0.119009	0.325917	0	0	0.486892	8.66711	18.4484	THY1
1670	GO_Biological_Process_2018	positive regulation of cell cycle phase transition (GO:1901989)	0.119009	0.325917	0	0	0.486892	8.66711	18.4484	FAM83D
1671	GO_Biological_Process_2018	positive regulation of superoxide anion generation (GO:0032930)	0.119009	0.325917	0	0	0.486892	8.66711	18.4484	GSTP1
1672	GO_Biological_Process_2018	negative regulation of nuclear division (GO:0051784)	0.119009	0.325917	0	0	0.486892	8.66711	18.4484	FBXO5
1673	GO_Biological_Process_2018	regulation of hydrogen peroxide-induced cell death (GO:1903205)	0.119009	0.325917	0	0	0.486892	8.66711	18.4484	PDE8A
1674	GO_Biological_Process_2018	t-circle formation (GO:0090656)	0.119009	0.325917	0	0	0.486892	8.66711	18.4484	BLM
1675	GO_Biological_Process_2018	negative regulation of JUN kinase activity (GO:0043508)	0.119009	0.325917	0	0	0.486892	8.66711	18.4484	GSTP1
1676	GO_Biological_Process_2018	response to nitric oxide (GO:0071731)	0.119009	0.325917	0	0	0.486892	8.66711	18.4484	MMP3
1677	GO_Biological_Process_2018	mesonephros development (GO:0001823)	0.119009	0.325917	0	0	0.486892	8.66711	18.4484	ZBTB16
1678	GO_Biological_Process_2018	low-density lipoprotein particle remodeling (GO:0034374)	0.119009	0.325917	0	0	0.486892	8.66711	18.4484	PLA2G7
1679	GO_Biological_Process_2018	endonucleolytic cleavage of tricistronic rRNA transcript (SSU-rRNA, 5.8S rRNA, LSU-rRNA) (GO:0000479)	0.119009	0.325917	0	0	0.486892	8.66711	18.4484	RRS1
1680	GO_Biological_Process_2018	positive regulation of chromosome segregation (GO:0051984)	0.119009	0.325917	0	0	0.486892	8.66711	18.4484	CCNB1
1681	GO_Biological_Process_2018	telomere maintenance via telomere trimming (GO:0090737)	0.119009	0.325917	0	0	0.486892	8.66711	18.4484	BLM
1682	GO_Biological_Process_2018	hepatocyte growth factor receptor signaling pathway (GO:0048012)	0.119009	0.325917	0	0	0.486892	8.66711	18.4484	STMN1
1683	GO_Biological_Process_2018	negative regulation of receptor binding (GO:1900121)	0.119009	0.325917	0	0	0.486892	8.66711	18.4484	B2M
1684	GO_Biological_Process_2018	regulation of cellular amine metabolic process (GO:0033238)	0.119437	0.325917	0	0	0.486892	3.47507	7.38439	PSMB8;PSMB9
1685	GO_Biological_Process_2018	negative regulation of neuron projection development (GO:0010977)	0.119437	0.325917	0	0	0.486892	3.47507	7.38439	THY1;ITM2C
1686	GO_Biological_Process_2018	regulation of telomere maintenance via telomerase (GO:0032210)	0.119437	0.325917	0	0	0.486892	3.47507	7.38439	NEK2;AURKB
1687	GO_Biological_Process_2018	telomere maintenance (GO:0000723)	0.119437	0.325917	0	0	0.486892	3.47507	7.38439	PCNA;RAD51
1688	GO_Biological_Process_2018	regulation of cellular amino acid metabolic process (GO:0006521)	0.119437	0.325917	0	0	0.486892	3.47507	7.38439	PSMB8;PSMB9
1689	GO_Biological_Process_2018	positive regulation of proteolysis (GO:0045862)	0.123227	0.334679	0	0	0.475372	3.40675	7.13282	PLK1;CLN6
1690	GO_Biological_Process_2018	positive regulation of ossification (GO:0045778)	0.123227	0.334679	0	0	0.475372	3.40675	7.13282	ZBTB16;NPNT
1691	GO_Biological_Process_2018	positive regulation of tyrosine phosphorylation of STAT protein (GO:0042531)	0.127045	0.335665	0	0	0.474093	3.34107	6.89335	TSLP;CRLF1
1692	GO_Biological_Process_2018	regulation of nitric-oxide synthase biosynthetic process (GO:0051769)	0.129102	0.335665	0	0	0.474093	7.87879	16.1291	GSTP1
1693	GO_Biological_Process_2018	signal transduction involved in G2 DNA damage checkpoint (GO:0072425)	0.129102	0.335665	0	0	0.474093	7.87879	16.1291	PLK1
1694	GO_Biological_Process_2018	regulation of DNA-dependent DNA replication (GO:0090329)	0.129102	0.335665	0	0	0.474093	7.87879	16.1291	BLM
1695	GO_Biological_Process_2018	negative regulation of metabolic process (GO:0009892)	0.129102	0.335665	0	0	0.474093	7.87879	16.1291	GSTP1
1696	GO_Biological_Process_2018	collagen metabolic process (GO:0032963)	0.129102	0.335665	0	0	0.474093	7.87879	16.1291	TNXB
1697	GO_Biological_Process_2018	pyrimidine nucleoside salvage (GO:0043097)	0.129102	0.335665	0	0	0.474093	7.87879	16.1291	TK1
1698	GO_Biological_Process_2018	ribosomal subunit export from nucleus (GO:0000054)	0.129102	0.335665	0	0	0.474093	7.87879	16.1291	RRS1
1699	GO_Biological_Process_2018	positive regulation of DNA-dependent DNA replication (GO:2000105)	0.129102	0.335665	0	0	0.474093	7.87879	16.1291	E2F8
1700	GO_Biological_Process_2018	positive regulation of T-helper 1 type immune response (GO:0002827)	0.129102	0.335665	0	0	0.474093	7.87879	16.1291	NLRP10
1701	GO_Biological_Process_2018	pyrimidine-containing compound salvage (GO:0008655)	0.129102	0.335665	0	0	0.474093	7.87879	16.1291	TK1
1702	GO_Biological_Process_2018	pyrimidine deoxyribonucleotide catabolic process (GO:0009223)	0.129102	0.335665	0	0	0.474093	7.87879	16.1291	DUT
1703	GO_Biological_Process_2018	exit from mitosis (GO:0010458)	0.129102	0.335665	0	0	0.474093	7.87879	16.1291	UBE2C
1704	GO_Biological_Process_2018	negative regulation of fibroblast growth factor receptor signaling pathway (GO:0040037)	0.129102	0.335665	0	0	0.474093	7.87879	16.1291	SPRY1
1705	GO_Biological_Process_2018	eye photoreceptor cell development (GO:0042462)	0.129102	0.335665	0	0	0.474093	7.87879	16.1291	THY1
1706	GO_Biological_Process_2018	negative regulation of myoblast differentiation (GO:0045662)	0.129102	0.335665	0	0	0.474093	7.87879	16.1291	SOSTDC1
1707	GO_Biological_Process_2018	positive regulation of neuron migration (GO:2001224)	0.129102	0.335665	0	0	0.474093	7.87879	16.1291	KIF20B
1708	GO_Biological_Process_2018	positive regulation of T cell cytokine production (GO:0002726)	0.129102	0.335665	0	0	0.474093	7.87879	16.1291	B2M
1709	GO_Biological_Process_2018	negative regulation by host of viral transcription (GO:0043922)	0.129102	0.335665	0	0	0.474093	7.87879	16.1291	JUN
1710	GO_Biological_Process_2018	intracellular transport of virus (GO:0075733)	0.130891	0.338794	0	0	0.470065	3.27787	6.66518	NUP35;KPNA2
1711	GO_Biological_Process_2018	transport of virus (GO:0046794)	0.130891	0.338794	0	0	0.470065	3.27787	6.66518	NUP35;KPNA2
1712	GO_Biological_Process_2018	peptidyl-serine modification (GO:0018209)	0.133504	0.344786	0	0	0.462451	2.08692	4.20227	CHEK2;PLK1;CDK1;CLSPN
1713	GO_Biological_Process_2018	negative regulation of cellular response to growth factor stimulus (GO:0090288)	0.134764	0.345312	0	0	0.461788	3.217	6.44762	SOSTDC1;SPRY1
1714	GO_Biological_Process_2018	positive regulation of DNA biosynthetic process (GO:2000573)	0.134764	0.345312	0	0	0.461788	3.217	6.44762	NEK2;AURKB
1715	GO_Biological_Process_2018	modulation by virus of host process (GO:0019054)	0.13908	0.345312	0	0	0.461788	7.22186	14.2466	KPNA2
1716	GO_Biological_Process_2018	response to iron ion (GO:0010039)	0.13908	0.345312	0	0	0.461788	7.22186	14.2466	B2M
1717	GO_Biological_Process_2018	regulation of interleukin-1 beta production (GO:0032651)	0.13908	0.345312	0	0	0.461788	7.22186	14.2466	GSTP1
1718	GO_Biological_Process_2018	signal transduction involved in DNA damage checkpoint (GO:0072422)	0.13908	0.345312	0	0	0.461788	7.22186	14.2466	PLK1
1719	GO_Biological_Process_2018	regulation of granulocyte chemotaxis (GO:0071622)	0.13908	0.345312	0	0	0.461788	7.22186	14.2466	KIF20B
1720	GO_Biological_Process_2018	nucleotide-sugar metabolic process (GO:0009225)	0.13908	0.345312	0	0	0.461788	7.22186	14.2466	FUT8
1721	GO_Biological_Process_2018	regulation of superoxide anion generation (GO:0032928)	0.13908	0.345312	0	0	0.461788	7.22186	14.2466	GSTP1
1722	GO_Biological_Process_2018	regulation of cell aging (GO:0090342)	0.13908	0.345312	0	0	0.461788	7.22186	14.2466	FOXM1
1723	GO_Biological_Process_2018	DNA replication-independent nucleosome organization (GO:0034724)	0.13908	0.345312	0	0	0.461788	7.22186	14.2466	ASF1B
1724	GO_Biological_Process_2018	chromatin assembly or disassembly (GO:0006333)	0.13908	0.345312	0	0	0.461788	7.22186	14.2466	HIRIP3
1725	GO_Biological_Process_2018	regulation of T cell cytokine production (GO:0002724)	0.13908	0.345312	0	0	0.461788	7.22186	14.2466	B2M
1726	GO_Biological_Process_2018	myelination in peripheral nervous system (GO:0022011)	0.13908	0.345312	0	0	0.461788	7.22186	14.2466	ADGRG6
1727	GO_Biological_Process_2018	placenta development (GO:0001890)	0.13908	0.345312	0	0	0.461788	7.22186	14.2466	E2F8
1728	GO_Biological_Process_2018	DNA damage response, signal transduction by p53 class mediator resulting in transcription of p21 class mediator (GO:0006978)	0.13908	0.345312	0	0	0.461788	7.22186	14.2466	FOXM1
1729	GO_Biological_Process_2018	negative regulation of ubiquitin-protein transferase activity (GO:0051444)	0.13908	0.345312	0	0	0.461788	7.22186	14.2466	MAD2L1
1730	GO_Biological_Process_2018	negative regulation of chemokine production (GO:0032682)	0.13908	0.345312	0	0	0.461788	7.22186	14.2466	GSTP1
1731	GO_Biological_Process_2018	negative regulation of Wnt signaling pathway (GO:0030178)	0.141708	0.351083	0	0	0.45459	2.03769	3.98162	SOSTDC1;IGFBP6;PSMB8;PSMB9
1732	GO_Biological_Process_2018	protein homotetramerization (GO:0051289)	0.142584	0.3525	0	0	0.45284	3.10179	6.04174	TK1;THG1L
1733	GO_Biological_Process_2018	regulation of apoptotic process (GO:0042981)	0.144842	0.353131	0	0	0.452064	1.42166	2.7468	TOP2A;JUN;TSLP;GSTP1;PLK1;KIF14;MELK;CHEK2;FIGNL1;CDK1;ECT2;ITGB3BP;MAD2L1
1734	GO_Biological_Process_2018	response to light stimulus (GO:0009416)	0.14653	0.353131	0	0	0.452064	3.04722	5.85226	CDKN2D;PCLAF
1735	GO_Biological_Process_2018	cellular response to oxidative stress (GO:0034599)	0.148053	0.353131	0	0	0.452064	2.30926	4.41112	JUN;GSTP1;ETV5
1736	GO_Biological_Process_2018	negative regulation of hydrogen peroxide-induced cell death (GO:1903206)	0.148944	0.353131	0	0	0.452064	6.66599	12.6933	PDE8A
1737	GO_Biological_Process_2018	nucleoside salvage (GO:0043174)	0.148944	0.353131	0	0	0.452064	6.66599	12.6933	TK1
1738	GO_Biological_Process_2018	DNA damage response, signal transduction resulting in transcription (GO:0042772)	0.148944	0.353131	0	0	0.452064	6.66599	12.6933	FOXM1
1739	GO_Biological_Process_2018	positive regulation of vascular smooth muscle cell proliferation (GO:1904707)	0.148944	0.353131	0	0	0.452064	6.66599	12.6933	JUN
1740	GO_Biological_Process_2018	regulation of nucleocytoplasmic transport (GO:0046822)	0.148944	0.353131	0	0	0.452064	6.66599	12.6933	NUDT4
1741	GO_Biological_Process_2018	cellular response to nitrogen compound (GO:1901699)	0.148944	0.353131	0	0	0.452064	6.66599	12.6933	BLM
1742	GO_Biological_Process_2018	positive regulation of response to cytokine stimulus (GO:0060760)	0.148944	0.353131	0	0	0.452064	6.66599	12.6933	TSLP
1743	GO_Biological_Process_2018	negative regulation of interleukin-1 beta production (GO:0032691)	0.148944	0.353131	0	0	0.452064	6.66599	12.6933	GSTP1
1744	GO_Biological_Process_2018	negative regulation of Rho protein signal transduction (GO:0035024)	0.148944	0.353131	0	0	0.452064	6.66599	12.6933	STMN1
1745	GO_Biological_Process_2018	purine nucleotide catabolic process (GO:0006195)	0.148944	0.353131	0	0	0.452064	6.66599	12.6933	DNPH1
1746	GO_Biological_Process_2018	negative regulation of hemopoiesis (GO:1903707)	0.148944	0.353131	0	0	0.452064	6.66599	12.6933	ZBTB16
1747	GO_Biological_Process_2018	negative regulation of T cell receptor signaling pathway (GO:0050860)	0.148944	0.353131	0	0	0.452064	6.66599	12.6933	THY1
1748	GO_Biological_Process_2018	regulation of neural precursor cell proliferation (GO:2000177)	0.148944	0.353131	0	0	0.452064	6.66599	12.6933	SHCBP1
1749	GO_Biological_Process_2018	establishment of protein localization to chromosome (GO:0070199)	0.148944	0.353131	0	0	0.452064	6.66599	12.6933	HIST1H1B
1750	GO_Biological_Process_2018	positive regulation of interleukin-8 secretion (GO:2000484)	0.148944	0.353131	0	0	0.452064	6.66599	12.6933	NLRP10
1751	GO_Biological_Process_2018	regulation of cyclin-dependent protein serine/threonine kinase activity involved in G1/S transition of mitotic cell cycle (GO:0031657)	0.148944	0.353131	0	0	0.452064	6.66599	12.6933	CDKN2D
1752	GO_Biological_Process_2018	purine-containing compound catabolic process (GO:0072523)	0.148944	0.353131	0	0	0.452064	6.66599	12.6933	DNPH1
1753	GO_Biological_Process_2018	regulation of protein metabolic process (GO:0051246)	0.150499	0.355361	0	0	0.44933	2.99453	5.67104	CHEK2;FAM83D
1754	GO_Biological_Process_2018	renal system development (GO:0072001)	0.150499	0.355361	0	0	0.44933	2.99453	5.67104	CENPF;CEP55
1755	GO_Biological_Process_2018	response to reactive oxygen species (GO:0000302)	0.154488	0.358614	0	0	0.445373	2.94363	5.49762	JUN;GSTP1
1756	GO_Biological_Process_2018	regulation of ERK1 and ERK2 cascade (GO:0070372)	0.156316	0.358614	0	0	0.445373	1.7938	3.32906	GSTP1;SPRY1;NPNT;FAM83D;PDE8A
1757	GO_Biological_Process_2018	regulation of tyrosine phosphorylation of STAT protein (GO:0042509)	0.158498	0.358614	0	0	0.445373	2.89442	5.33155	TSLP;CRLF1
1758	GO_Biological_Process_2018	negative regulation of MAP kinase activity (GO:0043407)	0.158498	0.358614	0	0	0.445373	2.89442	5.33155	GSTP1;SPRY1
1759	GO_Biological_Process_2018	regulation of cellular ketone metabolic process (GO:0010565)	0.158498	0.358614	0	0	0.445373	2.89442	5.33155	PSMB8;PSMB9
1760	GO_Biological_Process_2018	ganglioside metabolic process (GO:0001573)	0.158695	0.358614	0	0	0.445373	6.18954	11.3935	CLN6
1761	GO_Biological_Process_2018	negative regulation of muscle cell differentiation (GO:0051148)	0.158695	0.358614	0	0	0.445373	6.18954	11.3935	SOSTDC1
1762	GO_Biological_Process_2018	nuclear pore organization (GO:0006999)	0.158695	0.358614	0	0	0.445373	6.18954	11.3935	NUP35
1763	GO_Biological_Process_2018	amide transport (GO:0042886)	0.158695	0.358614	0	0	0.445373	6.18954	11.3935	TAP1
1764	GO_Biological_Process_2018	response to X-ray (GO:0010165)	0.158695	0.358614	0	0	0.445373	6.18954	11.3935	BLM
1765	GO_Biological_Process_2018	pyrimidine nucleoside biosynthetic process (GO:0046134)	0.158695	0.358614	0	0	0.445373	6.18954	11.3935	TK1
1766	GO_Biological_Process_2018	negative regulation of DNA-dependent DNA replication (GO:2000104)	0.158695	0.358614	0	0	0.445373	6.18954	11.3935	BLM
1767	GO_Biological_Process_2018	positive regulation of protein import (GO:1904591)	0.158695	0.358614	0	0	0.445373	6.18954	11.3935	ECT2
1768	GO_Biological_Process_2018	positive regulation of cytokine production involved in immune response (GO:0002720)	0.158695	0.358614	0	0	0.445373	6.18954	11.3935	B2M
1769	GO_Biological_Process_2018	positive regulation of double-strand break repair (GO:2000781)	0.158695	0.358614	0	0	0.445373	6.18954	11.3935	FOXM1
1770	GO_Biological_Process_2018	regulation of establishment of cell polarity (GO:2000114)	0.158695	0.358614	0	0	0.445373	6.18954	11.3935	KIF20B
1771	GO_Biological_Process_2018	regulation of RNA export from nucleus (GO:0046831)	0.158695	0.358614	0	0	0.445373	6.18954	11.3935	NUDT4
1772	GO_Biological_Process_2018	regulation of centriole replication (GO:0046599)	0.158695	0.358614	0	0	0.445373	6.18954	11.3935	CDK5RAP2
1773	GO_Biological_Process_2018	negative regulation of cell aging (GO:0090344)	0.158695	0.358614	0	0	0.445373	6.18954	11.3935	FOXM1
1774	GO_Biological_Process_2018	sulfate transport (GO:0008272)	0.158695	0.358614	0	0	0.445373	6.18954	11.3935	RACGAP1
1775	GO_Biological_Process_2018	intra-S DNA damage checkpoint (GO:0031573)	0.158695	0.358614	0	0	0.445373	6.18954	11.3935	CHEK2
1776	GO_Biological_Process_2018	regulation of cartilage development (GO:0061035)	0.158695	0.358614	0	0	0.445373	6.18954	11.3935	ZBTB16
1777	GO_Biological_Process_2018	kidney development (GO:0001822)	0.166575	0.368871	0	0	0.433125	2.80077	5.01983	CENPF;ZBTB16
1778	GO_Biological_Process_2018	regulation of viral genome replication (GO:0045069)	0.166575	0.368871	0	0	0.433125	2.80077	5.01983	TOP2A;FAM111A
1779	GO_Biological_Process_2018	regulation of proteolysis (GO:0030162)	0.166575	0.368871	0	0	0.433125	2.80077	5.01983	PLK1;CLN6
1780	GO_Biological_Process_2018	negative regulation of neuron apoptotic process (GO:0043524)	0.166575	0.368871	0	0	0.433125	2.80077	5.01983	KIF14;CRLF1
1781	GO_Biological_Process_2018	protein localization to microtubule organizing center (GO:1905508)	0.168335	0.368871	0	0	0.433125	5.77661	10.2927	SPAG5
1782	GO_Biological_Process_2018	DNA strand elongation involved in DNA replication (GO:0006271)	0.168335	0.368871	0	0	0.433125	5.77661	10.2927	PCNA
1783	GO_Biological_Process_2018	hyaluronan catabolic process (GO:0030214)	0.168335	0.368871	0	0	0.433125	5.77661	10.2927	HMMR
1784	GO_Biological_Process_2018	cardiac epithelial to mesenchymal transition (GO:0060317)	0.168335	0.368871	0	0	0.433125	5.77661	10.2927	SPRY1
1785	GO_Biological_Process_2018	regulation of cell cycle phase transition (GO:1901987)	0.168335	0.368871	0	0	0.433125	5.77661	10.2927	PLK1
1786	GO_Biological_Process_2018	positive regulation of G1/S transition of mitotic cell cycle (GO:1900087)	0.168335	0.368871	0	0	0.433125	5.77661	10.2927	CDC45
1787	GO_Biological_Process_2018	extracellular matrix assembly (GO:0085029)	0.168335	0.368871	0	0	0.433125	5.77661	10.2927	TNXB
1788	GO_Biological_Process_2018	linoleic acid metabolic process (GO:0043651)	0.168335	0.368871	0	0	0.433125	5.77661	10.2927	GSTP1
1789	GO_Biological_Process_2018	neuron apoptotic process (GO:0051402)	0.168335	0.368871	0	0	0.433125	5.77661	10.2927	CIT
1790	GO_Biological_Process_2018	regulation of intrinsic apoptotic signaling pathway in response to DNA damage (GO:1902229)	0.168335	0.368871	0	0	0.433125	5.77661	10.2927	CDKN2D
1791	GO_Biological_Process_2018	positive regulation of DNA-templated transcription, initiation (GO:2000144)	0.168335	0.368871	0	0	0.433125	5.77661	10.2927	JUN
1792	GO_Biological_Process_2018	negative regulation of DNA recombination (GO:0045910)	0.168335	0.368871	0	0	0.433125	5.77661	10.2927	BLM
1793	GO_Biological_Process_2018	positive regulation of JAK-STAT cascade (GO:0046427)	0.170641	0.372134	0	0	0.4293	2.75617	4.87345	TSLP;CRLF1
1794	GO_Biological_Process_2018	chromatin assembly (GO:0031497)	0.174722	0.372134	0	0	0.4293	2.71297	4.73293	H2AFX;CENPA
1795	GO_Biological_Process_2018	positive regulation of programmed cell death (GO:0043068)	0.17494	0.372134	0	0	0.4293	1.72201	3.00201	TOP2A;JUN;MELK;ECT2;ITGB3BP
1796	GO_Biological_Process_2018	positive regulation of focal adhesion assembly (GO:0051894)	0.177865	0.372134	0	0	0.4293	5.4153	9.35074	THY1
1797	GO_Biological_Process_2018	negative regulation of antigen receptor-mediated signaling pathway (GO:0050858)	0.177865	0.372134	0	0	0.4293	5.4153	9.35074	THY1
1798	GO_Biological_Process_2018	response to purine-containing compound (GO:0014074)	0.177865	0.372134	0	0	0.4293	5.4153	9.35074	JUN
1799	GO_Biological_Process_2018	regulation of insulin-like growth factor receptor signaling pathway (GO:0043567)	0.177865	0.372134	0	0	0.4293	5.4153	9.35074	IGFBP6
1800	GO_Biological_Process_2018	microtubule nucleation (GO:0007020)	0.177865	0.372134	0	0	0.4293	5.4153	9.35074	TUBG1
1801	GO_Biological_Process_2018	ureteric bud development (GO:0001657)	0.177865	0.372134	0	0	0.4293	5.4153	9.35074	NPNT
1802	GO_Biological_Process_2018	positive regulation of interleukin-6 secretion (GO:2000778)	0.177865	0.372134	0	0	0.4293	5.4153	9.35074	NLRP10
1803	GO_Biological_Process_2018	positive regulation of monocyte chemotaxis (GO:0090026)	0.177865	0.372134	0	0	0.4293	5.4153	9.35074	PLA2G7
1804	GO_Biological_Process_2018	nucleotide catabolic process (GO:0009166)	0.177865	0.372134	0	0	0.4293	5.4153	9.35074	DNPH1
1805	GO_Biological_Process_2018	defense response to fungus (GO:0050832)	0.177865	0.372134	0	0	0.4293	5.4153	9.35074	NLRP10
1806	GO_Biological_Process_2018	positive regulation of response to biotic stimulus (GO:0002833)	0.177865	0.372134	0	0	0.4293	5.4153	9.35074	NLRP10
1807	GO_Biological_Process_2018	positive regulation by host of viral transcription (GO:0043923)	0.177865	0.372134	0	0	0.4293	5.4153	9.35074	JUN
1808	GO_Biological_Process_2018	regulation of establishment or maintenance of cell polarity (GO:0032878)	0.177865	0.372134	0	0	0.4293	5.4153	9.35074	KIF20B
1809	GO_Biological_Process_2018	mesonephric tubule development (GO:0072164)	0.177865	0.372134	0	0	0.4293	5.4153	9.35074	NPNT
1810	GO_Biological_Process_2018	positive regulation of cartilage development (GO:0061036)	0.177865	0.372134	0	0	0.4293	5.4153	9.35074	ZBTB16
1811	GO_Biological_Process_2018	positive regulation of leukocyte activation (GO:0002696)	0.177865	0.372134	0	0	0.4293	5.4153	9.35074	TSLP
1812	GO_Biological_Process_2018	regulation of myelination (GO:0031641)	0.177865	0.372134	0	0	0.4293	5.4153	9.35074	KIF14
1813	GO_Biological_Process_2018	positive regulation of transcription of Notch receptor target (GO:0007221)	0.177865	0.372134	0	0	0.4293	5.4153	9.35074	DLGAP5
1814	GO_Biological_Process_2018	N-glycan processing (GO:0006491)	0.177865	0.372134	0	0	0.4293	5.4153	9.35074	FUT8
1815	GO_Biological_Process_2018	negative regulation of tumor necrosis factor-mediated signaling pathway (GO:0010804)	0.177865	0.372134	0	0	0.4293	5.4153	9.35074	GSTP1
1816	GO_Biological_Process_2018	negative regulation of reactive oxygen species metabolic process (GO:2000378)	0.177865	0.372134	0	0	0.4293	5.4153	9.35074	MMP3
1817	GO_Biological_Process_2018	negative regulation of stress fiber assembly (GO:0051497)	0.177865	0.372134	0	0	0.4293	5.4153	9.35074	STMN1
1818	GO_Biological_Process_2018	cellular response to light stimulus (GO:0071482)	0.178819	0.373455	0	0	0.427762	2.67109	4.59797	PCNA;AURKB
1819	GO_Biological_Process_2018	cellular response to UV (GO:0034644)	0.182931	0.381354	0	0	0.418671	2.63049	4.46827	PCNA;AURKB
1820	GO_Biological_Process_2018	peptidyl-threonine phosphorylation (GO:0018107)	0.187057	0.382846	0	0	0.416976	2.5911	4.34356	CHEK2;CDK1
1821	GO_Biological_Process_2018	modulation by virus of host morphology or physiology (GO:0019048)	0.187287	0.382846	0	0	0.416976	5.09649	8.5372	KPNA2
1822	GO_Biological_Process_2018	tRNA metabolic process (GO:0006399)	0.187287	0.382846	0	0	0.416976	5.09649	8.5372	THG1L
1823	GO_Biological_Process_2018	protein localization to centrosome (GO:0071539)	0.187287	0.382846	0	0	0.416976	5.09649	8.5372	SPAG5
1824	GO_Biological_Process_2018	DNA conformation change (GO:0071103)	0.187287	0.382846	0	0	0.416976	5.09649	8.5372	TOP2A
1825	GO_Biological_Process_2018	negative regulation of fibroblast proliferation (GO:0048147)	0.187287	0.382846	0	0	0.416976	5.09649	8.5372	GSTP1
1826	GO_Biological_Process_2018	regulation of peptidase activity (GO:0052547)	0.187287	0.382846	0	0	0.416976	5.09649	8.5372	PSMB8
1827	GO_Biological_Process_2018	regulation of chemokine production (GO:0032642)	0.187287	0.382846	0	0	0.416976	5.09649	8.5372	TSLP
1828	GO_Biological_Process_2018	cell-substrate adherens junction assembly (GO:0007045)	0.187287	0.382846	0	0	0.416976	5.09649	8.5372	THY1
1829	GO_Biological_Process_2018	response to organophosphorus (GO:0046683)	0.187287	0.382846	0	0	0.416976	5.09649	8.5372	JUN
1830	GO_Biological_Process_2018	focal adhesion assembly (GO:0048041)	0.187287	0.382846	0	0	0.416976	5.09649	8.5372	THY1
1831	GO_Biological_Process_2018	negative regulation of programmed cell death (GO:0043069)	0.190183	0.387508	0	0	0.411719	1.51924	2.52158	TSLP;FIGNL1;GSTP1;PLK1;KIF14;CDK1;MAD2L1
1832	GO_Biological_Process_2018	positive regulation of neurogenesis (GO:0050769)	0.191196	0.387508	0	0	0.411719	2.55286	4.2236	KIF20B;ECT2
1833	GO_Biological_Process_2018	negative regulation of developmental process (GO:0051093)	0.195347	0.387508	0	0	0.411719	2.51574	4.10815	SOSTDC1;FOXM1
1834	GO_Biological_Process_2018	regulation of mitotic spindle assembly (GO:1901673)	0.196601	0.387508	0	0	0.411719	4.81311	7.82891	PLK1
1835	GO_Biological_Process_2018	cellular response to interleukin-7 (GO:0098761)	0.196601	0.387508	0	0	0.411719	4.81311	7.82891	TSLP
1836	GO_Biological_Process_2018	error-free translesion synthesis (GO:0070987)	0.196601	0.387508	0	0	0.411719	4.81311	7.82891	PCNA
1837	GO_Biological_Process_2018	negative regulation of phosphate metabolic process (GO:0045936)	0.196601	0.387508	0	0	0.411719	4.81311	7.82891	CDKN2D
1838	GO_Biological_Process_2018	regulation of neuron migration (GO:2001222)	0.196601	0.387508	0	0	0.411719	4.81311	7.82891	KIF20B
1839	GO_Biological_Process_2018	negative regulation of protein localization to cell periphery (GO:1904376)	0.196601	0.387508	0	0	0.411719	4.81311	7.82891	SAPCD2
1840	GO_Biological_Process_2018	positive regulation of STAT cascade (GO:1904894)	0.196601	0.387508	0	0	0.411719	4.81311	7.82891	TSLP
1841	GO_Biological_Process_2018	positive regulation of pri-miRNA transcription from RNA polymerase II promoter (GO:1902895)	0.196601	0.387508	0	0	0.411719	4.81311	7.82891	JUN
1842	GO_Biological_Process_2018	maturation of 5.8S rRNA from tricistronic rRNA transcript (SSU-rRNA, 5.8S rRNA, LSU-rRNA) (GO:0000466)	0.196601	0.387508	0	0	0.411719	4.81311	7.82891	RRS1
1843	GO_Biological_Process_2018	sulfur compound transport (GO:0072348)	0.196601	0.387508	0	0	0.411719	4.81311	7.82891	RACGAP1
1844	GO_Biological_Process_2018	DNA double-strand break processing (GO:0000729)	0.196601	0.387508	0	0	0.411719	4.81311	7.82891	BLM
1845	GO_Biological_Process_2018	regulation of heterotypic cell-cell adhesion (GO:0034114)	0.196601	0.387508	0	0	0.411719	4.81311	7.82891	THY1
1846	GO_Biological_Process_2018	interleukin-7-mediated signaling pathway (GO:0038111)	0.196601	0.387508	0	0	0.411719	4.81311	7.82891	TSLP
1847	GO_Biological_Process_2018	positive regulation of mononuclear cell migration (GO:0071677)	0.196601	0.387508	0	0	0.411719	4.81311	7.82891	PLA2G7
1848	GO_Biological_Process_2018	positive regulation of adherens junction organization (GO:1903393)	0.196601	0.387508	0	0	0.411719	4.81311	7.82891	THY1
1849	GO_Biological_Process_2018	mitochondrial calcium ion homeostasis (GO:0051560)	0.196601	0.387508	0	0	0.411719	4.81311	7.82891	MCUB
1850	GO_Biological_Process_2018	purine ribonucleotide catabolic process (GO:0009154)	0.196601	0.387508	0	0	0.411719	4.81311	7.82891	NUDT4
1851	GO_Biological_Process_2018	folic acid metabolic process (GO:0046655)	0.196601	0.387508	0	0	0.411719	4.81311	7.82891	FPGS
1852	GO_Biological_Process_2018	positive regulation of growth (GO:0045927)	0.199509	0.392572	0	0	0.406081	2.47967	3.99697	DNPH1;HIST1H1B
1853	GO_Biological_Process_2018	regulation of cell growth (GO:0001558)	0.201738	0.396207	0	0	0.402078	1.7574	2.81321	CDKN2D;KIF14;DNPH1;HIST1H1B
1854	GO_Biological_Process_2018	negative regulation of transcription from RNA polymerase II promoter (GO:0000122)	0.202471	0.396207	0	0	0.402078	1.41118	2.25388	JUN;UHRF1;ZBTB16;PLK1;FOSB;FOXM1;AURKB;HIST1H1B;E2F8
1855	GO_Biological_Process_2018	negative regulation of cysteine-type endopeptidase activity (GO:2000117)	0.203682	0.396207	0	0	0.402078	2.44462	3.88987	CDKN2D;CST6
1856	GO_Biological_Process_2018	vacuolar acidification (GO:0007035)	0.205809	0.396207	0	0	0.402078	4.55956	7.20779	CLN6
1857	GO_Biological_Process_2018	covalent chromatin modification (GO:0016569)	0.205809	0.396207	0	0	0.402078	4.55956	7.20779	AURKB
1858	GO_Biological_Process_2018	ureteric bud morphogenesis (GO:0060675)	0.205809	0.396207	0	0	0.402078	4.55956	7.20779	NPNT
1859	GO_Biological_Process_2018	negative regulation of macromolecule biosynthetic process (GO:0010558)	0.205809	0.396207	0	0	0.402078	4.55956	7.20779	GSTP1
1860	GO_Biological_Process_2018	negative regulation of actin filament bundle assembly (GO:0032232)	0.205809	0.396207	0	0	0.402078	4.55956	7.20779	STMN1
1861	GO_Biological_Process_2018	error-prone translesion synthesis (GO:0042276)	0.205809	0.396207	0	0	0.402078	4.55956	7.20779	PCNA
1862	GO_Biological_Process_2018	purine nucleotide metabolic process (GO:0006163)	0.205809	0.396207	0	0	0.402078	4.55956	7.20779	DNPH1
1863	GO_Biological_Process_2018	regulation of fibroblast growth factor receptor signaling pathway (GO:0040036)	0.205809	0.396207	0	0	0.402078	4.55956	7.20779	SPRY1
1864	GO_Biological_Process_2018	branching involved in ureteric bud morphogenesis (GO:0001658)	0.205809	0.396207	0	0	0.402078	4.55956	7.20779	NPNT
1865	GO_Biological_Process_2018	organelle disassembly (GO:1903008)	0.205809	0.396207	0	0	0.402078	4.55956	7.20779	CDK1
1866	GO_Biological_Process_2018	positive regulation of cytokine secretion (GO:0050715)	0.207865	0.399501	0	0	0.398483	2.41055	3.78665	TSLP;NLRP10
1867	GO_Biological_Process_2018	regulation of I-kappaB kinase/NF-kappaB signaling (GO:0043122)	0.208835	0.4007	0	0	0.397181	1.7309	2.71096	NLRP10;GSTP1;S100A4;ECT2
1868	GO_Biological_Process_2018	positive regulation of transferase activity (GO:0051347)	0.210497	0.40322	0	0	0.394458	1.93078	3.0087	PLK1;NEK2;AURKB
1869	GO_Biological_Process_2018	hyaluronan metabolic process (GO:0030212)	0.214911	0.404971	0	0	0.392576	4.33136	6.6596	HMMR
1870	GO_Biological_Process_2018	negative regulation of protein tyrosine kinase activity (GO:0061099)	0.214911	0.404971	0	0	0.392576	4.33136	6.6596	THY1
1871	GO_Biological_Process_2018	positive regulation of leukocyte cell-cell adhesion (GO:1903039)	0.214911	0.404971	0	0	0.392576	4.33136	6.6596	THY1
1872	GO_Biological_Process_2018	histone ubiquitination (GO:0016574)	0.214911	0.404971	0	0	0.392576	4.33136	6.6596	UHRF1
1873	GO_Biological_Process_2018	negative regulation of cyclin-dependent protein kinase activity (GO:1904030)	0.214911	0.404971	0	0	0.392576	4.33136	6.6596	PLK1
1874	GO_Biological_Process_2018	positive regulation of T cell mediated immunity (GO:0002711)	0.214911	0.404971	0	0	0.392576	4.33136	6.6596	B2M
1875	GO_Biological_Process_2018	mitochondrial calcium ion transmembrane transport (GO:0006851)	0.214911	0.404971	0	0	0.392576	4.33136	6.6596	MCUB
1876	GO_Biological_Process_2018	negative regulation of G-protein coupled receptor protein signaling pathway (GO:0045744)	0.214911	0.404971	0	0	0.392576	4.33136	6.6596	STMN1
1877	GO_Biological_Process_2018	glutamate metabolic process (GO:0006536)	0.214911	0.404971	0	0	0.392576	4.33136	6.6596	FPGS
1878	GO_Biological_Process_2018	branched-chain amino acid catabolic process (GO:0009083)	0.214911	0.404971	0	0	0.392576	4.33136	6.6596	BCKDHB
1879	GO_Biological_Process_2018	regulation of hematopoietic stem cell differentiation (GO:1902036)	0.220463	0.41318	0	0	0.383861	2.31377	3.49848	PSMB8;PSMB9
1880	GO_Biological_Process_2018	hemopoiesis (GO:0030097)	0.220463	0.41318	0	0	0.383861	2.31377	3.49848	MELK;ZBTB16
1881	GO_Biological_Process_2018	branched-chain amino acid metabolic process (GO:0009081)	0.22391	0.41318	0	0	0.383861	4.1249	6.17296	BCKDHB
1882	GO_Biological_Process_2018	negative regulation of protein polymerization (GO:0032272)	0.22391	0.41318	0	0	0.383861	4.1249	6.17296	STMN1
1883	GO_Biological_Process_2018	glutathione derivative biosynthetic process (GO:1901687)	0.22391	0.41318	0	0	0.383861	4.1249	6.17296	GSTP1
1884	GO_Biological_Process_2018	urogenital system development (GO:0001655)	0.22391	0.41318	0	0	0.383861	4.1249	6.17296	CEP55
1885	GO_Biological_Process_2018	positive regulation of protein targeting to membrane (GO:0090314)	0.22391	0.41318	0	0	0.383861	4.1249	6.17296	TCAF1
1886	GO_Biological_Process_2018	peripheral nervous system development (GO:0007422)	0.22391	0.41318	0	0	0.383861	4.1249	6.17296	ADGRG6
1887	GO_Biological_Process_2018	negative regulation of myeloid cell differentiation (GO:0045638)	0.22391	0.41318	0	0	0.383861	4.1249	6.17296	ZBTB16
1888	GO_Biological_Process_2018	regulation of monocyte chemotaxis (GO:0090025)	0.22391	0.41318	0	0	0.383861	4.1249	6.17296	PLA2G7
1889	GO_Biological_Process_2018	cytosolic calcium ion transport (GO:0060401)	0.22391	0.41318	0	0	0.383861	4.1249	6.17296	MCUB
1890	GO_Biological_Process_2018	positive regulation of interleukin-10 production (GO:0032733)	0.22391	0.41318	0	0	0.383861	4.1249	6.17296	TSLP
1891	GO_Biological_Process_2018	glutathione derivative metabolic process (GO:1901685)	0.22391	0.41318	0	0	0.383861	4.1249	6.17296	GSTP1
1892	GO_Biological_Process_2018	regulation of hematopoietic progenitor cell differentiation (GO:1901532)	0.224677	0.413936	0	0	0.383067	2.28321	3.40904	PSMB8;PSMB9
1893	GO_Biological_Process_2018	protein ubiquitination (GO:0016567)	0.226657	0.41624	0	0	0.380656	1.39805	2.07516	PCNA;UBE2C;UHRF1;UBE2T;CCNF;PLK1;PSMB8;PSMB9
1894	GO_Biological_Process_2018	protein polyubiquitination (GO:0000209)	0.226899	0.41624	0	0	0.380656	1.55946	2.31307	UBE2C;UBE2T;CCNF;PSMB8;PSMB9
1895	GO_Biological_Process_2018	regulation of transcription from RNA polymerase II promoter in response to hypoxia (GO:0061418)	0.228898	0.41624	0	0	0.380656	2.25345	3.32266	PSMB8;PSMB9
1896	GO_Biological_Process_2018	extracellular matrix disassembly (GO:0022617)	0.228898	0.41624	0	0	0.380656	2.25345	3.32266	MMP3;KLK7
1897	GO_Biological_Process_2018	negative regulation of inflammatory response (GO:0050728)	0.228898	0.41624	0	0	0.380656	2.25345	3.32266	NLRP10;GSTP1
1898	GO_Biological_Process_2018	regulation of protein oligomerization (GO:0032459)	0.232806	0.41624	0	0	0.380656	3.9372	5.73867	MMP3
1899	GO_Biological_Process_2018	negative regulation of viral transcription (GO:0032897)	0.232806	0.41624	0	0	0.380656	3.9372	5.73867	JUN
1900	GO_Biological_Process_2018	nucleotide-excision repair, DNA gap filling (GO:0006297)	0.232806	0.41624	0	0	0.380656	3.9372	5.73867	PCNA
1901	GO_Biological_Process_2018	apoptotic nuclear changes (GO:0030262)	0.232806	0.41624	0	0	0.380656	3.9372	5.73867	TOP2A
1902	GO_Biological_Process_2018	regulation of interleukin-8 secretion (GO:2000482)	0.232806	0.41624	0	0	0.380656	3.9372	5.73867	NLRP10
1903	GO_Biological_Process_2018	folic acid-containing compound metabolic process (GO:0006760)	0.232806	0.41624	0	0	0.380656	3.9372	5.73867	FPGS
1904	GO_Biological_Process_2018	positive regulation of protein oligomerization (GO:0032461)	0.232806	0.41624	0	0	0.380656	3.9372	5.73867	MMP3
1905	GO_Biological_Process_2018	cellular amino acid catabolic process (GO:0009063)	0.232806	0.41624	0	0	0.380656	3.9372	5.73867	BCKDHB
1906	GO_Biological_Process_2018	glutamine family amino acid metabolic process (GO:0009064)	0.232806	0.41624	0	0	0.380656	3.9372	5.73867	FPGS
1907	GO_Biological_Process_2018	negative regulation of axonogenesis (GO:0050771)	0.232806	0.41624	0	0	0.380656	3.9372	5.73867	THY1
1908	GO_Biological_Process_2018	positive regulation of ion transmembrane transporter activity (GO:0032414)	0.232806	0.41624	0	0	0.380656	3.9372	5.73867	TCAF1
1909	GO_Biological_Process_2018	positive regulation of cell junction assembly (GO:1901890)	0.232806	0.41624	0	0	0.380656	3.9372	5.73867	THY1
1910	GO_Biological_Process_2018	regulation of chondrocyte differentiation (GO:0032330)	0.232806	0.41624	0	0	0.380656	3.9372	5.73867	ZBTB16
1911	GO_Biological_Process_2018	nucleosome organization (GO:0034728)	0.233123	0.41624	0	0	0.380656	2.22444	3.23921	H2AFX;CENPA
1912	GO_Biological_Process_2018	response to calcium ion (GO:0051592)	0.233123	0.41624	0	0	0.380656	2.22444	3.23921	CLIC4;ECT2
1913	GO_Biological_Process_2018	nucleic acid metabolic process (GO:0090304)	0.237354	0.422489	0	0	0.374184	2.19617	3.15855	TK1;KPNA2
1914	GO_Biological_Process_2018	NIK/NF-kappaB signaling (GO:0038061)	0.237354	0.422489	0	0	0.374184	2.19617	3.15855	PSMB8;PSMB9
1915	GO_Biological_Process_2018	positive regulation of binding (GO:0051099)	0.241588	0.429366	0	0	0.367172	2.16861	3.08056	STMN1;B2M
1916	GO_Biological_Process_2018	negative regulation of canonical Wnt signaling pathway (GO:0090090)	0.243617	0.432308	0	0	0.364207	1.78431	2.51972	IGFBP6;PSMB8;PSMB9
1917	GO_Biological_Process_2018	negative regulation of neuron death (GO:1901215)	0.250066	0.434169	0	0	0.362341	2.1155	2.93215	KIF14;CRLF1
1918	GO_Biological_Process_2018	positive regulation of protein ubiquitination (GO:0031398)	0.250066	0.434169	0	0	0.362341	2.1155	2.93215	PLK1;CENPS
1919	GO_Biological_Process_2018	negative regulation of endopeptidase activity (GO:0010951)	0.250066	0.434169	0	0	0.362341	2.1155	2.93215	SERPINB7;CST6
1920	GO_Biological_Process_2018	positive regulation of histone methylation (GO:0031062)	0.250294	0.434169	0	0	0.362341	3.60874	4.99852	HIST1H1B
1921	GO_Biological_Process_2018	positive regulation of microtubule polymerization (GO:0031116)	0.250294	0.434169	0	0	0.362341	3.60874	4.99852	CDK5RAP2
1922	GO_Biological_Process_2018	positive regulation of dephosphorylation (GO:0035306)	0.250294	0.434169	0	0	0.362341	3.60874	4.99852	CDCA2
1923	GO_Biological_Process_2018	histone monoubiquitination (GO:0010390)	0.250294	0.434169	0	0	0.362341	3.60874	4.99852	UHRF1
1924	GO_Biological_Process_2018	regulation of chromosome organization (GO:0033044)	0.250294	0.434169	0	0	0.362341	3.60874	4.99852	MKI67
1925	GO_Biological_Process_2018	receptor clustering (GO:0043113)	0.250294	0.434169	0	0	0.362341	3.60874	4.99852	THY1
1926	GO_Biological_Process_2018	regulation of epidermal growth factor-activated receptor activity (GO:0007176)	0.250294	0.434169	0	0	0.362341	3.60874	4.99852	EPGN
1927	GO_Biological_Process_2018	positive regulation of microtubule polymerization or depolymerization (GO:0031112)	0.250294	0.434169	0	0	0.362341	3.60874	4.99852	CDK5RAP2
1928	GO_Biological_Process_2018	DNA geometric change (GO:0032392)	0.250294	0.434169	0	0	0.362341	3.60874	4.99852	BLM
1929	GO_Biological_Process_2018	transition metal ion homeostasis (GO:0055076)	0.250294	0.434169	0	0	0.362341	3.60874	4.99852	B2M
1930	GO_Biological_Process_2018	negative regulation of intrinsic apoptotic signaling pathway in response to DNA damage (GO:1902230)	0.250294	0.434169	0	0	0.362341	3.60874	4.99852	CDKN2D
1931	GO_Biological_Process_2018	negative regulation of oxidative stress-induced cell death (GO:1903202)	0.250294	0.434169	0	0	0.362341	3.60874	4.99852	PDE8A
1932	GO_Biological_Process_2018	regulation of neuron differentiation (GO:0045664)	0.254309	0.440473	0	0	0.356081	2.08991	2.86151	ECT2;CDK5RAP2
1933	GO_Biological_Process_2018	positive regulation of intracellular protein transport (GO:0090316)	0.255869	0.440492	0	0	0.356062	1.73637	2.36683	TCAF1;KIF20B;ECT2
1934	GO_Biological_Process_2018	cellular response to epidermal growth factor stimulus (GO:0071364)	0.258889	0.440492	0	0	0.356062	3.46421	4.68138	PDE8A
1935	GO_Biological_Process_2018	glial cell differentiation (GO:0010001)	0.258889	0.440492	0	0	0.356062	3.46421	4.68138	ADGRG6
1936	GO_Biological_Process_2018	negative regulation of epithelial to mesenchymal transition (GO:0010719)	0.258889	0.440492	0	0	0.356062	3.46421	4.68138	OVOL2
1937	GO_Biological_Process_2018	in utero embryonic development (GO:0001701)	0.258889	0.440492	0	0	0.356062	3.46421	4.68138	FUT8
1938	GO_Biological_Process_2018	regulation of interleukin-10 production (GO:0032653)	0.258889	0.440492	0	0	0.356062	3.46421	4.68138	TSLP
1939	GO_Biological_Process_2018	regulation of nervous system development (GO:0051960)	0.258889	0.440492	0	0	0.356062	3.46421	4.68138	KIF14
1940	GO_Biological_Process_2018	regulation of vascular smooth muscle cell proliferation (GO:1904705)	0.258889	0.440492	0	0	0.356062	3.46421	4.68138	JUN
1941	GO_Biological_Process_2018	positive regulation of calcium ion transmembrane transport (GO:1904427)	0.258889	0.440492	0	0	0.356062	3.46421	4.68138	THY1
1942	GO_Biological_Process_2018	positive regulation of peptidyl-threonine phosphorylation (GO:0010800)	0.258889	0.440492	0	0	0.356062	3.46421	4.68138	PLK1
1943	GO_Biological_Process_2018	signal transduction in response to DNA damage (GO:0042770)	0.258889	0.440492	0	0	0.356062	3.46421	4.68138	CHEK2
1944	GO_Biological_Process_2018	regulation of protein import into nucleus (GO:0042306)	0.258889	0.440492	0	0	0.356062	3.46421	4.68138	ECT2
1945	GO_Biological_Process_2018	positive regulation of cyclin-dependent protein kinase activity (GO:1904031)	0.267386	0.452951	0	0	0.343949	3.3308	4.39354	CKS2
1946	GO_Biological_Process_2018	regulation of pri-miRNA transcription from RNA polymerase II promoter (GO:1902893)	0.267386	0.452951	0	0	0.343949	3.3308	4.39354	JUN
1947	GO_Biological_Process_2018	regulation of T cell receptor signaling pathway (GO:0050856)	0.267386	0.452951	0	0	0.343949	3.3308	4.39354	THY1
1948	GO_Biological_Process_2018	extracellular matrix organization (GO:0030198)	0.270355	0.456889	0	0	0.340189	1.53746	2.01103	MMP3;TNC;NPNT;KLK7
1949	GO_Biological_Process_2018	regulation of stem cell differentiation (GO:2000736)	0.27129	0.456889	0	0	0.340189	1.99342	2.60054	PSMB8;PSMB9
1950	GO_Biological_Process_2018	positive regulation of protein complex assembly (GO:0031334)	0.27129	0.456889	0	0	0.340189	1.99342	2.60054	JUN;MMP3
1951	GO_Biological_Process_2018	Wnt signaling pathway, planar cell polarity pathway (GO:0060071)	0.27129	0.456889	0	0	0.340189	1.99342	2.60054	PSMB8;PSMB9
1952	GO_Biological_Process_2018	regulation of neuron apoptotic process (GO:0043523)	0.275535	0.457796	0	0	0.339328	1.97066	2.54027	KIF14;CRLF1
1953	GO_Biological_Process_2018	peptidyl-threonine modification (GO:0018210)	0.275535	0.457796	0	0	0.339328	1.97066	2.54027	CHEK2;CDK1
1954	GO_Biological_Process_2018	telomere maintenance via telomere lengthening (GO:0010833)	0.275786	0.457796	0	0	0.339328	3.20728	4.13139	RAD51
1955	GO_Biological_Process_2018	negative regulation of peptidyl-tyrosine phosphorylation (GO:0050732)	0.275786	0.457796	0	0	0.339328	3.20728	4.13139	THY1
1956	GO_Biological_Process_2018	microtubule polymerization (GO:0046785)	0.275786	0.457796	0	0	0.339328	3.20728	4.13139	TUBG1
1957	GO_Biological_Process_2018	negative regulation of microtubule polymerization or depolymerization (GO:0031111)	0.275786	0.457796	0	0	0.339328	3.20728	4.13139	STMN1
1958	GO_Biological_Process_2018	negative regulation of small GTPase mediated signal transduction (GO:0051058)	0.275786	0.457796	0	0	0.339328	3.20728	4.13139	SPRY1
1959	GO_Biological_Process_2018	modulation by host of viral transcription (GO:0043921)	0.275786	0.457796	0	0	0.339328	3.20728	4.13139	JUN
1960	GO_Biological_Process_2018	regulation of protein targeting to membrane (GO:0090313)	0.275786	0.457796	0	0	0.339328	3.20728	4.13139	TCAF1
1961	GO_Biological_Process_2018	negative regulation of organelle assembly (GO:1902116)	0.275786	0.457796	0	0	0.339328	3.20728	4.13139	CDK5RAP2
1962	GO_Biological_Process_2018	positive regulation of apoptotic process (GO:0043065)	0.278342	0.461378	0	0	0.335943	1.43417	1.83417	TOP2A;JUN;MELK;ECT2;ITGB3BP
1963	GO_Biological_Process_2018	cell-matrix adhesion (GO:0007160)	0.279779	0.462295	0	0	0.335081	1.94842	2.48182	THY1;NPNT
1964	GO_Biological_Process_2018	protein tetramerization (GO:0051262)	0.279779	0.462295	0	0	0.335081	1.94842	2.48182	TK1;THG1L
1965	GO_Biological_Process_2018	negative regulation of kinase activity (GO:0033673)	0.284021	0.462295	0	0	0.335081	1.92668	2.42512	GSTP1;THY1
1966	GO_Biological_Process_2018	cellular response to hydrogen peroxide (GO:0070301)	0.28409	0.462295	0	0	0.335081	3.09258	3.8919	ECT2
1967	GO_Biological_Process_2018	carboxylic acid catabolic process (GO:0046395)	0.28409	0.462295	0	0	0.335081	3.09258	3.8919	HMMR
1968	GO_Biological_Process_2018	negative regulation of JNK cascade (GO:0046329)	0.28409	0.462295	0	0	0.335081	3.09258	3.8919	GSTP1
1969	GO_Biological_Process_2018	negative regulation of response to DNA damage stimulus (GO:2001021)	0.28409	0.462295	0	0	0.335081	3.09258	3.8919	CDKN2D
1970	GO_Biological_Process_2018	regulation of defense response to virus by virus (GO:0050690)	0.28409	0.462295	0	0	0.335081	3.09258	3.8919	B2M
1971	GO_Biological_Process_2018	calcium ion import (GO:0070509)	0.28409	0.462295	0	0	0.335081	3.09258	3.8919	MCUB
1972	GO_Biological_Process_2018	positive regulation of protein tyrosine kinase activity (GO:0061098)	0.28409	0.462295	0	0	0.335081	3.09258	3.8919	EPGN
1973	GO_Biological_Process_2018	organelle fission (GO:0048285)	0.28409	0.462295	0	0	0.335081	3.09258	3.8919	TUBG1
1974	GO_Biological_Process_2018	lytic vacuole organization (GO:0080171)	0.28409	0.462295	0	0	0.335081	3.09258	3.8919	CLN6
1975	GO_Biological_Process_2018	bicellular tight junction assembly (GO:0070830)	0.28409	0.462295	0	0	0.335081	3.09258	3.8919	ECT2
1976	GO_Biological_Process_2018	T cell receptor signaling pathway (GO:0050852)	0.289945	0.470027	0	0	0.327878	1.61683	2.00174	THY1;PSMB8;PSMB9
1977	GO_Biological_Process_2018	cellular response to cadmium ion (GO:0071276)	0.292299	0.470027	0	0	0.327878	2.98578	3.67245	JUN
1978	GO_Biological_Process_2018	cortical cytoskeleton organization (GO:0030865)	0.292299	0.470027	0	0	0.327878	2.98578	3.67245	ANLN
1979	GO_Biological_Process_2018	positive regulation of epidermal growth factor receptor signaling pathway (GO:0045742)	0.292299	0.470027	0	0	0.327878	2.98578	3.67245	EPGN
1980	GO_Biological_Process_2018	regulation of neutrophil chemotaxis (GO:0090022)	0.292299	0.470027	0	0	0.327878	2.98578	3.67245	KIF20B
1981	GO_Biological_Process_2018	positive regulation of interleukin-1 secretion (GO:0050716)	0.292299	0.470027	0	0	0.327878	2.98578	3.67245	NLRP10
1982	GO_Biological_Process_2018	regulation of myoblast differentiation (GO:0045661)	0.292299	0.470027	0	0	0.327878	2.98578	3.67245	SOSTDC1
1983	GO_Biological_Process_2018	regulation of transcription from RNA polymerase II promoter in response to stress (GO:0043618)	0.292497	0.470027	0	0	0.327878	1.8846	2.31674	PSMB8;PSMB9
1984	GO_Biological_Process_2018	proteolysis involved in cellular protein catabolic process (GO:0051603)	0.292497	0.470027	0	0	0.327878	1.8846	2.31674	PSMB8;PSMB9
1985	GO_Biological_Process_2018	vesicle fusion (GO:0006906)	0.296731	0.476168	0	0	0.32224	1.86424	2.26492	SNAP47;TAP1
1986	GO_Biological_Process_2018	regulation of cell migration (GO:0030334)	0.298232	0.476349	0	0	0.322075	1.39216	1.68435	CLIC4;TCAF1;KRT16;KIF14;THY1
1987	GO_Biological_Process_2018	regulation of inflammatory response (GO:0050727)	0.299305	0.476349	0	0	0.322075	1.58701	1.9144	TSLP;NLRP10;PLA2G7
1988	GO_Biological_Process_2018	ribosomal large subunit assembly (GO:0000027)	0.300414	0.476349	0	0	0.322075	2.88611	3.47082	RRS1
1989	GO_Biological_Process_2018	connective tissue development (GO:0061448)	0.300414	0.476349	0	0	0.322075	2.88611	3.47082	ZBTB16
1990	GO_Biological_Process_2018	aminoglycan metabolic process (GO:0006022)	0.300414	0.476349	0	0	0.322075	2.88611	3.47082	CLN6
1991	GO_Biological_Process_2018	positive regulation of cyclin-dependent protein serine/threonine kinase activity (GO:0045737)	0.300414	0.476349	0	0	0.322075	2.88611	3.47082	CKS2
1992	GO_Biological_Process_2018	nuclear envelope organization (GO:0006998)	0.300414	0.476349	0	0	0.322075	2.88611	3.47082	PLK1
1993	GO_Biological_Process_2018	negative regulation of cell morphogenesis involved in differentiation (GO:0010771)	0.300414	0.476349	0	0	0.322075	2.88611	3.47082	THY1
1994	GO_Biological_Process_2018	interleukin-1-mediated signaling pathway (GO:0070498)	0.30096	0.476349	0	0	0.322075	1.84432	2.21461	PSMB8;PSMB9
1995	GO_Biological_Process_2018	regulation of cytoskeleton organization (GO:0051493)	0.30096	0.476349	0	0	0.322075	1.84432	2.21461	CLIC4;STMN1
1996	GO_Biological_Process_2018	regulation of cell death (GO:0010941)	0.305186	0.480298	0	0	0.318489	1.82481	2.16575	JUN;PDE8A
1997	GO_Biological_Process_2018	protein localization to nucleus (GO:0034504)	0.305186	0.480298	0	0	0.318489	1.82481	2.16575	PLK1;RRS1
1998	GO_Biological_Process_2018	response to cadmium ion (GO:0046686)	0.308437	0.480298	0	0	0.318489	2.79287	3.28508	JUN
[truncated: 423 more rows]

## Sheet: Extended Data Figure 4j
	Gene_set	Term	P-value	Adjusted P-value	Old P-value	Old Adjusted P-value		Odds Ratio	Combined Score	Genes
0	GO_Biological_Process_2021	peptide cross-linking (GO:0018149)	1.41e-06	0.000661945	0	0	3.17918	59.0193	794.918	FLG;KRT2;KRT1;KRT10
1	GO_Biological_Process_2021	peptidyl-cysteine S-nitrosylation (GO:0018119)	7.12e-05	0.0166559	0	0	1.77843	255.679	2441.82	S100A9;S100A8
2	GO_Biological_Process_2021	leukocyte aggregation (GO:0070486)	0.000198269	0.023819	0	0	1.62308	127.821	1089.78	S100A9;S100A8
3	GO_Biological_Process_2021	regulation of epidermis development (GO:0045682)	0.000254477	0.023819	0	0	1.62308	109.555	906.71	KRT2;KRT10
4	GO_Biological_Process_2021	peptidyl-cysteine modification (GO:0018198)	0.000254477	0.023819	0	0	1.62308	109.555	906.71	S100A9;S100A8
5	GO_Biological_Process_2021	positive regulation of epidermis development (GO:0045684)	0.000317546	0.0247686	0	0	1.6061	95.8558	772.108	KRT2;KRT10
6	GO_Biological_Process_2021	protein heterotetramerization (GO:0051290)	0.000547562	0.0366084	0	0	1.43642	69.7028	523.47	KRT1;KRT10
7	GO_Biological_Process_2021	cellular response to decreased oxygen levels (GO:0036294)	0.000859407	0.0493032	0	0	1.30713	17.7184	125.079	EGLN3;BNIP3;NDRG1
8	GO_Biological_Process_2021	protein heterooligomerization (GO:0051291)	0.000948138	0.0493032	0	0	1.30713	51.1051	355.743	KRT1;KRT10
9	GO_Biological_Process_2021	positive regulation of developmental process (GO:0051094)	0.00132813	0.0539831	0	0	1.26774	9.14358	60.567	KRT2;BNIP3;KRT10;VLDLR
10	GO_Biological_Process_2021	activation of cysteine-type endopeptidase activity involved in apoptotic process (GO:0006919)	0.0013679	0.0539831	0	0	1.26774	14.9834	98.8077	EGLN3;S100A9;S100A8
11	GO_Biological_Process_2021	epidermis development (GO:0008544)	0.00146751	0.0539831	0	0	1.26774	14.6074	95.3012	FABP5;KRT2;KLK7
12	GO_Biological_Process_2021	transport across blood-brain barrier (GO:0150104)	0.00162526	0.0539831	0	0	1.26774	14.0773	90.4053	SLC7A5;FABP5;ATP2B4
13	GO_Biological_Process_2021	neutrophil degranulation (GO:0043312)	0.00182332	0.0539831	0	0	1.26774	5.12395	32.3172	FABP5;GSTP1;KRT1;LCN2;S100A9;S100A8
14	GO_Biological_Process_2021	neutrophil activation involved in immune response (GO:0002283)	0.00190102	0.0539831	0	0	1.26774	5.08011	31.8288	FABP5;GSTP1;KRT1;LCN2;S100A9;S100A8
15	GO_Biological_Process_2021	defense response to fungus (GO:0050832)	0.00190102	0.0539831	0	0	1.26774	34.8322	218.236	S100A9;S100A8
16	GO_Biological_Process_2021	neutrophil mediated immunity (GO:0002446)	0.00196092	0.0539831	0	0	1.26774	5.04772	31.4692	FABP5;GSTP1;KRT1;LCN2;S100A9;S100A8
17	GO_Biological_Process_2021	positive regulation of cysteine-type endopeptidase activity involved in apoptotic process (GO:0043280)	0.00408464	0.106201	0	0	0.973873	10.0558	55.3121	EGLN3;S100A9;S100A8
18	GO_Biological_Process_2021	positive regulation of intrinsic apoptotic signaling pathway (GO:2001244)	0.00522616	0.116675	0	0	0.933023	20.1498	105.869	S100A9;S100A8
19	GO_Biological_Process_2021	cellular response to hypoxia (GO:0071456)	0.00533922	0.116675	0	0	0.933023	9.10754	47.6568	EGLN3;BNIP3;NDRG1
20	GO_Biological_Process_2021	carboxylic acid transmembrane transport (GO:1905039)	0.00548471	0.116675	0	0	0.933023	19.6321	102.201	SLC7A5;SLC38A4
21	GO_Biological_Process_2021	keratinocyte differentiation (GO:0030216)	0.00548471	0.116675	0	0	0.933023	19.6321	102.201	FLG;KRT10
22	GO_Biological_Process_2021	amino acid transmembrane transport (GO:0003333)	0.00657633	0.124061	0	0	0.906364	17.8023	89.4438	SLC7A5;SLC38A4
23	GO_Biological_Process_2021	amino acid transport (GO:0006865)	0.00806767	0.124061	0	0	0.906364	15.9439	76.8479	SLC7A5;SLC38A4
24	GO_Biological_Process_2021	negative regulation of ERK1 and ERK2 cascade (GO:0070373)	0.00806767	0.124061	0	0	0.906364	15.9439	76.8479	GSTP1;DUSP6
25	GO_Biological_Process_2021	regulation of intrinsic apoptotic signaling pathway (GO:2001242)	0.00870286	0.124061	0	0	0.906364	15.3046	72.6067	S100A9;S100A8
26	GO_Biological_Process_2021	epidermal cell differentiation (GO:0009913)	0.00902862	0.124061	0	0	0.906364	15.0038	70.6281	FLG;KRT10
27	GO_Biological_Process_2021	response to lipopolysaccharide (GO:0032496)	0.00909187	0.124061	0	0	0.906364	7.46229	35.0756	GSTP1;S100A9;S100A8
28	GO_Biological_Process_2021	carboxylic acid transport (GO:0046942)	0.0103853	0.124061	0	0	0.906364	13.9098	63.531	SLC7A5;SLC16A3
29	GO_Biological_Process_2021	positive regulation of apoptotic signaling pathway (GO:2001235)	0.0110955	0.124061	0	0	0.906364	13.4204	60.4081	S100A9;S100A8
30	GO_Biological_Process_2021	cellular protein catabolic process (GO:0044257)	0.0114584	0.124061	0	0	0.906364	13.1883	58.9391	BNIP3;VLDLR
31	GO_Biological_Process_2021	pattern recognition receptor signaling pathway (GO:0002221)	0.0118265	0.124061	0	0	0.906364	12.9641	57.5273	S100A9;S100A8
32	GO_Biological_Process_2021	defense response to bacterium (GO:0042742)	0.0119642	0.124061	0	0	0.906364	6.72322	29.7559	LCN2;S100A9;S100A8
33	GO_Biological_Process_2021	positive regulation of cAMP-dependent protein kinase activity (GO:2000481)	0.0134285	0.124061	0	0	0.906364	94.066	405.46	ATP2B4
34	GO_Biological_Process_2021	amino-acid betaine biosynthetic process (GO:0006578)	0.0134285	0.124061	0	0	0.906364	94.066	405.46	ACADM
35	GO_Biological_Process_2021	reelin-mediated signaling pathway (GO:0038026)	0.0134285	0.124061	0	0	0.906364	94.066	405.46	VLDLR
36	GO_Biological_Process_2021	response to acetylcholine (GO:1905144)	0.0134285	0.124061	0	0	0.906364	94.066	405.46	ATP2B4
37	GO_Biological_Process_2021	regulation of cellular response to vascular endothelial growth factor stimulus (GO:1902547)	0.0134285	0.124061	0	0	0.906364	94.066	405.46	ATP2B4
38	GO_Biological_Process_2021	carnitine biosynthetic process (GO:0045329)	0.0134285	0.124061	0	0	0.906364	94.066	405.46	ACADM
39	GO_Biological_Process_2021	regulation of heart growth (GO:0060420)	0.0134285	0.124061	0	0	0.906364	94.066	405.46	DUSP6
40	GO_Biological_Process_2021	lipid transport across blood-brain barrier (GO:1990379)	0.0134285	0.124061	0	0	0.906364	94.066	405.46	FABP5
41	GO_Biological_Process_2021	regulation of integrin biosynthetic process (GO:0045113)	0.0134285	0.124061	0	0	0.906364	94.066	405.46	S100A9
42	GO_Biological_Process_2021	chronic inflammatory response (GO:0002544)	0.0134285	0.124061	0	0	0.906364	94.066	405.46	S100A9
43	GO_Biological_Process_2021	medium-chain fatty acid catabolic process (GO:0051793)	0.0134285	0.124061	0	0	0.906364	94.066	405.46	ACADM
44	GO_Biological_Process_2021	neutrophil chemotaxis (GO:0030593)	0.015368	0.124061	0	0	0.906364	11.2432	46.9456	S100A9;S100A8
45	GO_Biological_Process_2021	protein tetramerization (GO:0051262)	0.0157864	0.124061	0	0	0.906364	11.0797	45.9653	KRT1;KRT10
46	GO_Biological_Process_2021	astrocyte development (GO:0014002)	0.0160929	0.124061	0	0	0.906364	75.2491	310.732	S100A9
47	GO_Biological_Process_2021	regulation of cardiac muscle hypertrophy in response to stress (GO:1903242)	0.0160929	0.124061	0	0	0.906364	75.2491	310.732	ATP2B4
48	GO_Biological_Process_2021	leucine transport (GO:0015820)	0.0160929	0.124061	0	0	0.906364	75.2491	310.732	SLC7A5
49	GO_Biological_Process_2021	regulation of macromolecule biosynthetic process (GO:0010556)	0.0160929	0.124061	0	0	0.906364	75.2491	310.732	S100A9
50	GO_Biological_Process_2021	mitochondrial protein catabolic process (GO:0035694)	0.0160929	0.124061	0	0	0.906364	75.2491	310.732	BNIP3
51	GO_Biological_Process_2021	regulation of nitric oxide mediated signal transduction (GO:0010749)	0.0160929	0.124061	0	0	0.906364	75.2491	310.732	ATP2B4
52	GO_Biological_Process_2021	regulation of peptidyl-cysteine S-nitrosylation (GO:2000169)	0.0160929	0.124061	0	0	0.906364	75.2491	310.732	ATP2B4
53	GO_Biological_Process_2021	granulocyte chemotaxis (GO:0071621)	0.0166378	0.124061	0	0	0.906364	10.7665	44.1005	S100A9;S100A8
54	GO_Biological_Process_2021	response to molecule of bacterial origin (GO:0002237)	0.0166378	0.124061	0	0	0.906364	10.7665	44.1005	S100A9;S100A8
55	GO_Biological_Process_2021	regulation of angiogenesis (GO:0045765)	0.0174893	0.124061	0	0	0.906364	5.80765	23.4987	SPARC;KRT1;ATP2B4
56	GO_Biological_Process_2021	positive regulation of growth (GO:0045927)	0.0179508	0.124061	0	0	0.906364	10.3285	41.5217	S100A9;S100A8
57	GO_Biological_Process_2021	neutrophil migration (GO:1990266)	0.018398	0.124061	0	0	0.906364	10.1903	40.7153	S100A9;S100A8
58	GO_Biological_Process_2021	astrocyte differentiation (GO:0048708)	0.0187502	0.124061	0	0	0.906364	62.7044	249.347	S100A9
59	GO_Biological_Process_2021	calcium ion export (GO:1901660)	0.0187502	0.124061	0	0	0.906364	62.7044	249.347	ATP2B4
60	GO_Biological_Process_2021	iron coordination entity transport (GO:1901678)	0.0187502	0.124061	0	0	0.906364	62.7044	249.347	LCN2
61	GO_Biological_Process_2021	keratinocyte proliferation (GO:0043616)	0.0187502	0.124061	0	0	0.906364	62.7044	249.347	KRT2
62	GO_Biological_Process_2021	negative regulation of stress-activated protein kinase signaling cascade (GO:0070303)	0.0187502	0.124061	0	0	0.906364	62.7044	249.347	GSTP1
63	GO_Biological_Process_2021	thyroid hormone transport (GO:0070327)	0.0187502	0.124061	0	0	0.906364	62.7044	249.347	SLC7A5
64	GO_Biological_Process_2021	negative regulation of acute inflammatory response (GO:0002674)	0.0187502	0.124061	0	0	0.906364	62.7044	249.347	GSTP1
65	GO_Biological_Process_2021	negative regulation of blood vessel morphogenesis (GO:2000181)	0.0188499	0.124061	0	0	0.906364	10.0557	39.9336	SPARC;ATP2B4
66	GO_Biological_Process_2021	cellular protein modification process (GO:0006464)	0.0197116	0.124061	0	0	0.906364	2.76922	10.8735	FLG;EGLN3;KRT2;KRT1;KRT10;DUSP6;PDK1
67	GO_Biological_Process_2021	skin development (GO:0043588)	0.0197676	0.124061	0	0	0.906364	9.79684	38.44	FLG;KRT10
68	GO_Biological_Process_2021	regulation of organelle organization (GO:0033043)	0.0197676	0.124061	0	0	0.906364	9.79684	38.44	S100A9;S100A8
69	GO_Biological_Process_2021	regulation of acetyl-CoA biosynthetic process from pyruvate (GO:0010510)	0.0214005	0.124061	0	0	0.906364	53.7439	206.61	PDK1
70	GO_Biological_Process_2021	regulation of acyl-CoA biosynthetic process (GO:0050812)	0.0214005	0.124061	0	0	0.906364	53.7439	206.61	PDK1
71	GO_Biological_Process_2021	positive regulation of defense response to bacterium (GO:1900426)	0.0214005	0.124061	0	0	0.906364	53.7439	206.61	KLK7
72	GO_Biological_Process_2021	response to epinephrine (GO:0071871)	0.0214005	0.124061	0	0	0.906364	53.7439	206.61	ATP2B4
73	GO_Biological_Process_2021	negative regulation of mitochondrial fusion (GO:0010637)	0.0214005	0.124061	0	0	0.906364	53.7439	206.61	BNIP3
74	GO_Biological_Process_2021	negative regulation of monooxygenase activity (GO:0032769)	0.0214005	0.124061	0	0	0.906364	53.7439	206.61	ATP2B4
75	GO_Biological_Process_2021	cellular response to epinephrine stimulus (GO:0071872)	0.0214005	0.124061	0	0	0.906364	53.7439	206.61	ATP2B4
76	GO_Biological_Process_2021	peptidyl-proline hydroxylation to 4-hydroxy-L-proline (GO:0018401)	0.0214005	0.124061	0	0	0.906364	53.7439	206.61	EGLN3
77	GO_Biological_Process_2021	vascular transport (GO:0010232)	0.0216583	0.124061	0	0	0.906364	9.31707	35.7064	SLC7A5;ATP2B4
78	GO_Biological_Process_2021	negative regulation of angiogenesis (GO:0016525)	0.0231238	0.124061	0	0	0.906364	8.98688	33.8526	SPARC;ATP2B4
79	GO_Biological_Process_2021	calcium ion transmembrane transport (GO:0070588)	0.0231238	0.124061	0	0	0.906364	8.98688	33.8526	MCUB;ATP2B4
80	GO_Biological_Process_2021	positive regulation of neuron projection development (GO:0010976)	0.0236212	0.124061	0	0	0.906364	8.88193	33.2683	VLDLR;S100A9
81	GO_Biological_Process_2021	negative regulation of leukocyte proliferation (GO:0070664)	0.0240438	0.124061	0	0	0.906364	47.0236	175.298	GSTP1
82	GO_Biological_Process_2021	hepoxilin biosynthetic process (GO:0051122)	0.0240438	0.124061	0	0	0.906364	47.0236	175.298	GSTP1
83	GO_Biological_Process_2021	hepoxilin metabolic process (GO:0051121)	0.0240438	0.124061	0	0	0.906364	47.0236	175.298	GSTP1
84	GO_Biological_Process_2021	negative regulation of membrane potential (GO:0045837)	0.0240438	0.124061	0	0	0.906364	47.0236	175.298	BNIP3
85	GO_Biological_Process_2021	negative regulation of nitric oxide biosynthetic process (GO:0045019)	0.0240438	0.124061	0	0	0.906364	47.0236	175.298	ATP2B4
86	GO_Biological_Process_2021	negative regulation of nitric oxide metabolic process (GO:1904406)	0.0240438	0.124061	0	0	0.906364	47.0236	175.298	ATP2B4
87	GO_Biological_Process_2021	hormone transport (GO:0009914)	0.0240438	0.124061	0	0	0.906364	47.0236	175.298	SLC7A5
88	GO_Biological_Process_2021	positive regulation of mitochondrial membrane permeability involved in apoptotic process (GO:1902110)	0.0240438	0.124061	0	0	0.906364	47.0236	175.298	BNIP3
89	GO_Biological_Process_2021	mitochondrial fragmentation involved in apoptotic process (GO:0043653)	0.0240438	0.124061	0	0	0.906364	47.0236	175.298	BNIP3
90	GO_Biological_Process_2021	positive regulation of inflammatory response (GO:0050729)	0.024123	0.124061	0	0	0.906364	8.7794	32.6997	S100A9;S100A8
91	GO_Biological_Process_2021	toll-like receptor signaling pathway (GO:0002224)	0.0251397	0.124942	0	0	0.90329	8.58124	31.6074	S100A9;S100A8
92	GO_Biological_Process_2021	fatty acid beta-oxidation using acyl-CoA dehydrogenase (GO:0033539)	0.0266801	0.124942	0	0	0.90329	41.7966	151.464	ACADM
93	GO_Biological_Process_2021	calcium import into the mitochondrion (GO:0036444)	0.0266801	0.124942	0	0	0.90329	41.7966	151.464	MCUB
94	GO_Biological_Process_2021	cellular response to acetylcholine (GO:1905145)	0.0266801	0.124942	0	0	0.90329	41.7966	151.464	ATP2B4
95	GO_Biological_Process_2021	low-density lipoprotein particle receptor catabolic process (GO:0032802)	0.0266801	0.124942	0	0	0.90329	41.7966	151.464	VLDLR
96	GO_Biological_Process_2021	low-density lipoprotein receptor particle metabolic process (GO:0032799)	0.0266801	0.124942	0	0	0.90329	41.7966	151.464	VLDLR
97	GO_Biological_Process_2021	complement activation, lectin pathway (GO:0001867)	0.0266801	0.124942	0	0	0.90329	41.7966	151.464	KRT1
98	GO_Biological_Process_2021	regulation of organ growth (GO:0046620)	0.0266801	0.124942	0	0	0.90329	41.7966	151.464	DUSP6
99	GO_Biological_Process_2021	negative regulation of MAPK cascade (GO:0043409)	0.0266971	0.124942	0	0	0.90329	8.30017	30.0732	GSTP1;DUSP6
100	GO_Biological_Process_2021	positive regulation of cold-induced thermogenesis (GO:0120162)	0.0282927	0.12558	0	0	0.90108	8.03684	28.6526	FABP5;LCN2
101	GO_Biological_Process_2021	positive regulation of defense response (GO:0031349)	0.0288329	0.12558	0	0	0.90108	7.95272	28.2022	S100A9;S100A8
102	GO_Biological_Process_2021	regulation of stress-activated protein kinase signaling cascade (GO:0070302)	0.0293093	0.12558	0	0	0.90108	37.6151	132.776	GSTP1
103	GO_Biological_Process_2021	positive regulation of dendrite development (GO:1900006)	0.0293093	0.12558	0	0	0.90108	37.6151	132.776	VLDLR
104	GO_Biological_Process_2021	regulation of biosynthetic process (GO:0009889)	0.0293093	0.12558	0	0	0.90108	37.6151	132.776	GSTP1
105	GO_Biological_Process_2021	regulation of mitochondrial fusion (GO:0010635)	0.0293093	0.12558	0	0	0.90108	37.6151	132.776	BNIP3
106	GO_Biological_Process_2021	regulation of monocyte chemotactic protein-1 production (GO:0071637)	0.0293093	0.12558	0	0	0.90108	37.6151	132.776	GSTP1
107	GO_Biological_Process_2021	peptidyl-proline hydroxylation (GO:0019511)	0.0293093	0.12558	0	0	0.90108	37.6151	132.776	EGLN3
108	GO_Biological_Process_2021	positive regulation of cell growth (GO:0030307)	0.0310351	0.12558	0	0	0.90108	7.63308	26.5069	S100A9;S100A8
109	GO_Biological_Process_2021	intrinsic apoptotic signaling pathway (GO:0097193)	0.0310351	0.12558	0	0	0.90108	7.63308	26.5069	BNIP3;PDK1
110	GO_Biological_Process_2021	regulation of pseudopodium assembly (GO:0031272)	0.0319316	0.12558	0	0	0.90108	34.1938	117.769	CDC42EP2
111	GO_Biological_Process_2021	negative regulation of calcineurin-mediated signaling (GO:0106057)	0.0319316	0.12558	0	0	0.90108	34.1938	117.769	ATP2B4
112	GO_Biological_Process_2021	negative regulation of calcineurin-NFAT signaling cascade (GO:0070885)	0.0319316	0.12558	0	0	0.90108	34.1938	117.769	ATP2B4
113	GO_Biological_Process_2021	negative regulation of cardiac muscle hypertrophy (GO:0010614)	0.0319316	0.12558	0	0	0.90108	34.1938	117.769	ATP2B4
114	GO_Biological_Process_2021	negative regulation of cellular response to vascular endothelial growth factor stimulus (GO:1902548)	0.0319316	0.12558	0	0	0.90108	34.1938	117.769	ATP2B4
115	GO_Biological_Process_2021	negative regulation of JUN kinase activity (GO:0043508)	0.0319316	0.12558	0	0	0.90108	34.1938	117.769	GSTP1
116	GO_Biological_Process_2021	carnitine metabolic process (GO:0009437)	0.0319316	0.12558	0	0	0.90108	34.1938	117.769	ACADM
117	GO_Biological_Process_2021	intrinsic apoptotic signaling pathway in response to oxidative stress (GO:0008631)	0.0319316	0.12558	0	0	0.90108	34.1938	117.769	PDK1
118	GO_Biological_Process_2021	positive regulation of pseudopodium assembly (GO:0031274)	0.0319316	0.12558	0	0	0.90108	34.1938	117.769	CDC42EP2
119	GO_Biological_Process_2021	negative regulation of macromolecule biosynthetic process (GO:0010558)	0.034547	0.13362	0	0	0.87413	31.3428	105.482	GSTP1
120	GO_Biological_Process_2021	mitochondrial outer membrane permeabilization (GO:0097345)	0.034547	0.13362	0	0	0.87413	31.3428	105.482	BNIP3
121	GO_Biological_Process_2021	lipid transport (GO:0006869)	0.0350436	0.134429	0	0	0.871506	7.1312	23.8978	PRELID2;FABP5
122	GO_Biological_Process_2021	regulation of cytoskeleton organization (GO:0051493)	0.03682	0.134711	0	0	0.870596	6.93566	22.8996	S100A9;S100A8
123	GO_Biological_Process_2021	regulation of cAMP-dependent protein kinase activity (GO:2000479)	0.0371554	0.134711	0	0	0.870596	28.9303	95.2574	ATP2B4
124	GO_Biological_Process_2021	calcium ion import across plasma membrane (GO:0098703)	0.0371554	0.134711	0	0	0.870596	28.9303	95.2574	ATP2B4
125	GO_Biological_Process_2021	positive regulation of protein-containing complex disassembly (GO:0043243)	0.0371554	0.134711	0	0	0.870596	28.9303	95.2574	BNIP3
126	GO_Biological_Process_2021	nuclear pore organization (GO:0006999)	0.0371554	0.134711	0	0	0.870596	28.9303	95.2574	NUP35
127	GO_Biological_Process_2021	positive regulation of superoxide anion generation (GO:0032930)	0.0371554	0.134711	0	0	0.870596	28.9303	95.2574	GSTP1
128	GO_Biological_Process_2021	regulation of nitric-oxide synthase biosynthetic process (GO:0051769)	0.0371554	0.134711	0	0	0.870596	28.9303	95.2574	GSTP1
129	GO_Biological_Process_2021	positive regulation of metabolic process (GO:0009893)	0.0374198	0.134711	0	0	0.870596	6.87283	22.5811	FABP5;LCN2
130	GO_Biological_Process_2021	positive regulation of cellular component organization (GO:0051130)	0.0380233	0.13481	0	0	0.870278	6.81113	22.2694	BNIP3;CDC42EP2
131	GO_Biological_Process_2021	response to lipid (GO:0033993)	0.0380233	0.13481	0	0	0.870278	6.81113	22.2694	S100A9;S100A8
132	GO_Biological_Process_2021	regulation of superoxide anion generation (GO:0032928)	0.0397569	0.135812	0	0	0.867062	26.8625	86.6309	GSTP1
133	GO_Biological_Process_2021	fibrinolysis (GO:0042730)	0.0397569	0.135812	0	0	0.867062	26.8625	86.6309	KRT1
134	GO_Biological_Process_2021	calcium ion import into cytosol (GO:1902656)	0.0397569	0.135812	0	0	0.867062	26.8625	86.6309	ATP2B4
135	GO_Biological_Process_2021	medium-chain fatty acid metabolic process (GO:0051791)	0.0397569	0.135812	0	0	0.867062	26.8625	86.6309	ACADM
136	GO_Biological_Process_2021	protein hydroxylation (GO:0018126)	0.0397569	0.135812	0	0	0.867062	26.8625	86.6309	EGLN3
137	GO_Biological_Process_2021	regulation of cellular carbohydrate metabolic process (GO:0010675)	0.0423515	0.143627	0	0	0.842765	25.0704	79.2665	PDK1
138	GO_Biological_Process_2021	regulation of anatomical structure morphogenesis (GO:0022603)	0.0436211	0.146868	0	0	0.833072	6.30165	19.7381	SPARC;KRT1
139	GO_Biological_Process_2021	negative regulation of chemokine production (GO:0032682)	0.0449392	0.150225	0	0	0.823257	23.5024	72.9148	GSTP1
140	GO_Biological_Process_2021	regulation of protein-containing complex disassembly (GO:0043244)	0.04752	0.151288	0	0	0.820195	22.1188	67.3871	BNIP3
141	GO_Biological_Process_2021	negative regulation of biosynthetic process (GO:0009890)	0.04752	0.151288	0	0	0.820195	22.1188	67.3871	GSTP1
142	GO_Biological_Process_2021	negative regulation of fibroblast proliferation (GO:0048147)	0.04752	0.151288	0	0	0.820195	22.1188	67.3871	GSTP1
143	GO_Biological_Process_2021	carbohydrate derivative transport (GO:1901264)	0.04752	0.151288	0	0	0.820195	22.1188	67.3871	VLDLR
144	GO_Biological_Process_2021	positive regulation of interleukin-4 production (GO:0032753)	0.04752	0.151288	0	0	0.820195	22.1188	67.3871	SLC7A5
145	GO_Biological_Process_2021	negative regulation of tumor necrosis factor-mediated signaling pathway (GO:0010804)	0.04752	0.151288	0	0	0.820195	22.1188	67.3871	GSTP1
146	GO_Biological_Process_2021	prostanoid metabolic process (GO:0006692)	0.04752	0.151288	0	0	0.820195	22.1188	67.3871	GSTP1
147	GO_Biological_Process_2021	regulation of apoptotic process (GO:0042981)	0.049305	0.153229	0	0	0.81466	2.65957	8.00459	EGLN3;GSTP1;BNIP3;NDRG1;DUSP6
148	GO_Biological_Process_2021	establishment of skin barrier (GO:0061436)	0.050094	0.153229	0	0	0.81466	20.8889	62.5383	FLG
149	GO_Biological_Process_2021	regulation of water loss via skin (GO:0033561)	0.050094	0.153229	0	0	0.81466	20.8889	62.5383	FLG
150	GO_Biological_Process_2021	positive regulation of mitochondrial fission (GO:0090141)	0.050094	0.153229	0	0	0.81466	20.8889	62.5383	BNIP3
151	GO_Biological_Process_2021	NLS-bearing protein import into nucleus (GO:0006607)	0.050094	0.153229	0	0	0.81466	20.8889	62.5383	NUP35
152	GO_Biological_Process_2021	regulation of mitochondrial membrane permeability (GO:0046902)	0.050094	0.153229	0	0	0.81466	20.8889	62.5383	BNIP3
153	GO_Biological_Process_2021	cellular calcium ion homeostasis (GO:0006874)	0.0522085	0.155984	0	0	0.80692	5.68657	16.7896	MCUB;ATP2B4
154	GO_Biological_Process_2021	fatty acid transport (GO:0015908)	0.0526612	0.155984	0	0	0.80692	19.7885	58.2548	FABP5
155	GO_Biological_Process_2021	regulation of acute inflammatory response (GO:0002673)	0.0526612	0.155984	0	0	0.80692	19.7885	58.2548	GSTP1
156	GO_Biological_Process_2021	cellular response to nitrogen compound (GO:1901699)	0.0526612	0.155984	0	0	0.80692	19.7885	58.2548	ATP2B4
157	GO_Biological_Process_2021	xenobiotic transport (GO:0042908)	0.0526612	0.155984	0	0	0.80692	19.7885	58.2548	SLC7A5
158	GO_Biological_Process_2021	positive regulation of response to external stimulus (GO:0032103)	0.0542699	0.15855	0	0	0.799833	5.5612	16.2041	S100A9;S100A8
159	GO_Biological_Process_2021	calcium ion transport into cytosol (GO:0060402)	0.0552216	0.15855	0	0	0.799833	18.7981	54.4469	ATP2B4
160	GO_Biological_Process_2021	linoleic acid metabolic process (GO:0043651)	0.0552216	0.15855	0	0	0.799833	18.7981	54.4469	GSTP1
161	GO_Biological_Process_2021	neuron apoptotic process (GO:0051402)	0.0552216	0.15855	0	0	0.799833	18.7981	54.4469	BNIP3
162	GO_Biological_Process_2021	mitochondrial calcium ion transmembrane transport (GO:0006851)	0.0552216	0.15855	0	0	0.799833	18.7981	54.4469	MCUB
163	GO_Biological_Process_2021	receptor-mediated endocytosis (GO:0006898)	0.0570629	0.159052	0	0	0.798462	5.40235	15.4702	SPARC;VLDLR
164	GO_Biological_Process_2021	nitrogen compound transport (GO:0071705)	0.0570629	0.159052	0	0	0.798462	5.40235	15.4702	SLC7A5;SLC38A4
165	GO_Biological_Process_2021	amino acid import (GO:0043090)	0.0577752	0.159052	0	0	0.798462	17.9021	51.0423	SLC7A5
166	GO_Biological_Process_2021	glutathione derivative biosynthetic process (GO:1901687)	0.0577752	0.159052	0	0	0.798462	17.9021	51.0423	GSTP1
167	GO_Biological_Process_2021	glutathione derivative metabolic process (GO:1901685)	0.0577752	0.159052	0	0	0.798462	17.9021	51.0423	GSTP1
168	GO_Biological_Process_2021	mitochondrial calcium ion homeostasis (GO:0051560)	0.0577752	0.159052	0	0	0.798462	17.9021	51.0423	MCUB
169	GO_Biological_Process_2021	peptidyl-threonine dephosphorylation (GO:0035970)	0.0577752	0.159052	0	0	0.798462	17.9021	51.0423	DUSP6
170	GO_Biological_Process_2021	positive regulation of interleukin-17 production (GO:0032740)	0.060322	0.163183	0	0	0.787325	17.0875	47.9826	SLC7A5
171	GO_Biological_Process_2021	regulation of interleukin-4 production (GO:0032673)	0.060322	0.163183	0	0	0.787325	17.0875	47.9826	SLC7A5
172	GO_Biological_Process_2021	triglyceride catabolic process (GO:0019433)	0.060322	0.163183	0	0	0.787325	17.0875	47.9826	FABP5
173	GO_Biological_Process_2021	amino acid import across plasma membrane (GO:0089718)	0.062862	0.167156	0	0	0.776879	16.3437	45.22	SLC7A5
174	GO_Biological_Process_2021	regulation of cytokine production involved in immune response (GO:0002718)	0.062862	0.167156	0	0	0.776879	16.3437	45.22	SLC7A5
175	GO_Biological_Process_2021	cellular response to catecholamine stimulus (GO:0071870)	0.062862	0.167156	0	0	0.776879	16.3437	45.22	ATP2B4
176	GO_Biological_Process_2021	receptor catabolic process (GO:0032801)	0.0653953	0.169964	0	0	0.769644	15.6619	42.7149	VLDLR
177	GO_Biological_Process_2021	positive regulation of release of cytochrome c from mitochondria (GO:0090200)	0.0653953	0.169964	0	0	0.769644	15.6619	42.7149	BNIP3
178	GO_Biological_Process_2021	regulation of mitochondrial fission (GO:0090140)	0.0653953	0.169964	0	0	0.769644	15.6619	42.7149	BNIP3
179	GO_Biological_Process_2021	organophosphate ester transport (GO:0015748)	0.0653953	0.169964	0	0	0.769644	15.6619	42.7149	PRELID2
180	GO_Biological_Process_2021	positive regulation of NF-kappaB transcription factor activity (GO:0051092)	0.0657338	0.169964	0	0	0.769644	4.97562	13.5443	S100A9;S100A8
181	GO_Biological_Process_2021	glial cell development (GO:0021782)	0.0679219	0.172873	0	0	0.762274	15.0347	40.4343	S100A9
182	GO_Biological_Process_2021	negative regulation of interleukin-1 beta production (GO:0032691)	0.0679219	0.172873	0	0	0.762274	15.0347	40.4343	GSTP1
183	GO_Biological_Process_2021	organonitrogen compound biosynthetic process (GO:1901566)	0.067967	0.172873	0	0	0.762274	4.87919	13.1188	CERS4;GSTP1
184	GO_Biological_Process_2021	regulation of vasculature development (GO:1901342)	0.0704418	0.175994	0	0	0.754501	14.4557	38.3506	KRT1
185	GO_Biological_Process_2021	L-alpha-amino acid transmembrane transport (GO:1902475)	0.0704418	0.175994	0	0	0.754501	14.4557	38.3506	SLC7A5
186	GO_Biological_Process_2021	regulation of small molecule metabolic process (GO:0062012)	0.072955	0.175994	0	0	0.754501	13.9196	36.4404	PDK1
187	GO_Biological_Process_2021	regulation of sodium ion transmembrane transport (GO:1902305)	0.072955	0.175994	0	0	0.754501	13.9196	36.4404	ATP2B4
188	GO_Biological_Process_2021	regulation of calcineurin-NFAT signaling cascade (GO:0070884)	0.072955	0.175994	0	0	0.754501	13.9196	36.4404	ATP2B4
189	GO_Biological_Process_2021	calcium ion import (GO:0070509)	0.072955	0.175994	0	0	0.754501	13.9196	36.4404	MCUB
190	GO_Biological_Process_2021	L-amino acid transport (GO:0015807)	0.072955	0.175994	0	0	0.754501	13.9196	36.4404	SLC7A5
191	GO_Biological_Process_2021	neutral amino acid transport (GO:0015804)	0.072955	0.175994	0	0	0.754501	13.9196	36.4404	SLC7A5
192	GO_Biological_Process_2021	cytosolic calcium ion transport (GO:0060401)	0.072955	0.175994	0	0	0.754501	13.9196	36.4404	MCUB
193	GO_Biological_Process_2021	regulation of multicellular organismal development (GO:2000026)	0.072955	0.175994	0	0	0.754501	13.9196	36.4404	DUSP6
194	GO_Biological_Process_2021	negative regulation of interleukin-1 production (GO:0032692)	0.0779614	0.185208	0	0	0.732341	12.9584	33.0638	GSTP1
195	GO_Biological_Process_2021	regulation of cation transmembrane transport (GO:1904062)	0.0779614	0.185208	0	0	0.732341	12.9584	33.0638	ATP2B4
196	GO_Biological_Process_2021	long-chain fatty acid biosynthetic process (GO:0042759)	0.0779614	0.185208	0	0	0.732341	12.9584	33.0638	GSTP1
197	GO_Biological_Process_2021	prostaglandin metabolic process (GO:0006693)	0.0804546	0.190165	0	0	0.720868	12.5258	31.5658	GSTP1
198	GO_Biological_Process_2021	regulation of cell morphogenesis (GO:0022604)	0.0829412	0.192161	0	0	0.716335	12.1211	30.177	SPARC
199	GO_Biological_Process_2021	long-chain fatty acid transport (GO:0015909)	0.0829412	0.192161	0	0	0.716335	12.1211	30.177	FABP5
200	GO_Biological_Process_2021	metal ion export (GO:0070839)	0.0829412	0.192161	0	0	0.716335	12.1211	30.177	ATP2B4
201	GO_Biological_Process_2021	mitochondrial membrane organization (GO:0007006)	0.0829412	0.192161	0	0	0.716335	12.1211	30.177	BNIP3
202	GO_Biological_Process_2021	apoptotic mitochondrial changes (GO:0008637)	0.0854213	0.193126	0	0	0.714158	11.7417	28.8866	BNIP3
203	GO_Biological_Process_2021	positive regulation of cytokine production involved in immune response (GO:0002720)	0.0854213	0.193126	0	0	0.714158	11.7417	28.8866	SLC7A5
204	GO_Biological_Process_2021	negative regulation of JNK cascade (GO:0046329)	0.0854213	0.193126	0	0	0.714158	11.7417	28.8866	GSTP1
205	GO_Biological_Process_2021	signal transduction by p53 class mediator (GO:0072331)	0.0854213	0.193126	0	0	0.714158	11.7417	28.8866	NDRG1
206	GO_Biological_Process_2021	regulation of interleukin-17 production (GO:0032660)	0.0854213	0.193126	0	0	0.714158	11.7417	28.8866	SLC7A5
207	GO_Biological_Process_2021	negative regulation of blood vessel endothelial cell migration (GO:0043537)	0.0878947	0.194032	0	0	0.712127	11.3854	27.6848	ATP2B4
208	GO_Biological_Process_2021	negative regulation of mitochondrion organization (GO:0010823)	0.0878947	0.194032	0	0	0.712127	11.3854	27.6848	BNIP3
209	GO_Biological_Process_2021	regulation of glucose metabolic process (GO:0010906)	0.0878947	0.194032	0	0	0.712127	11.3854	27.6848	PDK1
210	GO_Biological_Process_2021	tRNA export from nucleus (GO:0006409)	0.0878947	0.194032	0	0	0.712127	11.3854	27.6848	NUP35
211	GO_Biological_Process_2021	tRNA-containing ribonucleoprotein complex export from nucleus (GO:0071431)	0.0878947	0.194032	0	0	0.712127	11.3854	27.6848	NUP35
212	GO_Biological_Process_2021	acylglycerol catabolic process (GO:0046464)	0.0903616	0.195783	0	0	0.708224	11.0499	26.5634	FABP5
213	GO_Biological_Process_2021	regulation of trans-synaptic signaling (GO:0099177)	0.0903616	0.195783	0	0	0.708224	11.0499	26.5634	FABP5
214	GO_Biological_Process_2021	regulation of JUN kinase activity (GO:0043506)	0.0903616	0.195783	0	0	0.708224	11.0499	26.5634	GSTP1
215	GO_Biological_Process_2021	peptidyl-tyrosine dephosphorylation (GO:0035335)	0.0903616	0.195783	0	0	0.708224	11.0499	26.5634	DUSP6
216	GO_Biological_Process_2021	regulation of sodium ion transport (GO:0002028)	0.0928219	0.197458	0	0	0.704526	10.7337	25.5148	ATP2B4
217	GO_Biological_Process_2021	regulation of cell cycle G1/S phase transition (GO:1902806)	0.0928219	0.197458	0	0	0.704526	10.7337	25.5148	ATP2B4
218	GO_Biological_Process_2021	retina homeostasis (GO:0001895)	0.0928219	0.197458	0	0	0.704526	10.7337	25.5148	KRT1
219	GO_Biological_Process_2021	mitochondrion disassembly (GO:0061726)	0.0928219	0.197458	0	0	0.704526	10.7337	25.5148	BNIP3
220	GO_Biological_Process_2021	negative regulation of endothelial cell proliferation (GO:0001937)	0.0952757	0.199951	0	0	0.699077	10.435	24.5325	SPARC
221	GO_Biological_Process_2021	negative regulation of stress-activated MAPK cascade (GO:0032873)	0.0952757	0.199951	0	0	0.699077	10.435	24.5325	GSTP1
222	GO_Biological_Process_2021	tRNA transport (GO:0051031)	0.0952757	0.199951	0	0	0.699077	10.435	24.5325	NUP35
223	GO_Biological_Process_2021	negative regulation of macromolecule metabolic process (GO:0010605)	0.0965751	0.200589	0	0	0.697692	3.95713	9.24954	SLC7A5;ATP2B4
224	GO_Biological_Process_2021	regulation of programmed cell death (GO:0043067)	0.0965751	0.200589	0	0	0.697692	3.95713	9.24954	BNIP3;NDRG1
225	GO_Biological_Process_2021	negative regulation of endothelial cell migration (GO:0010596)	0.097723	0.200589	0	0	0.697692	10.1525	23.6108	ATP2B4
226	GO_Biological_Process_2021	positive regulation of production of molecular mediator of immune response (GO:0002702)	0.097723	0.200589	0	0	0.697692	10.1525	23.6108	SLC7A5
227	GO_Biological_Process_2021	ncRNA export from nucleus (GO:0097064)	0.097723	0.200589	0	0	0.697692	10.1525	23.6108	NUP35
228	GO_Biological_Process_2021	negative regulation of intracellular signal transduction (GO:1902532)	0.0999389	0.202929	0	0	0.692656	3.87559	8.92624	GSTP1;ATP2B4
229	GO_Biological_Process_2021	regulation of dendrite development (GO:0050773)	0.100164	0.202929	0	0	0.692656	9.88481	22.7444	VLDLR
230	GO_Biological_Process_2021	regulation of nitric-oxide synthase activity (GO:0050999)	0.100164	0.202929	0	0	0.692656	9.88481	22.7444	ATP2B4
231	GO_Biological_Process_2021	negative regulation of blood coagulation (GO:0030195)	0.102598	0.204323	0	0	0.689683	9.63087	21.9289	KRT1
232	GO_Biological_Process_2021	autophagy of mitochondrion (GO:0000422)	0.102598	0.204323	0	0	0.689683	9.63087	21.9289	BNIP3
233	GO_Biological_Process_2021	negative regulation of I-kappaB kinase/NF-kappaB signaling (GO:0043124)	0.102598	0.204323	0	0	0.689683	9.63087	21.9289	GSTP1
234	GO_Biological_Process_2021	regulation of nitric oxide biosynthetic process (GO:0045428)	0.102598	0.204323	0	0	0.689683	9.63087	21.9289	ATP2B4
235	GO_Biological_Process_2021	epithelial cell migration (GO:0010631)	0.105026	0.206522	0	0	0.685035	9.38962	21.16	KRT2
236	GO_Biological_Process_2021	regulation of release of cytochrome c from mitochondria (GO:0090199)	0.105026	0.206522	0	0	0.685035	9.38962	21.16	BNIP3
237	GO_Biological_Process_2021	import into cell (GO:0098657)	0.105026	0.206522	0	0	0.685035	9.38962	21.16	SLC7A5
238	GO_Biological_Process_2021	regulation of inflammatory response (GO:0050727)	0.106764	0.208653	0	0	0.680576	3.7221	8.32683	S100A9;S100A8
239	GO_Biological_Process_2021	calcium ion transmembrane import into cytosol (GO:0097553)	0.107447	0.208653	0	0	0.680576	9.16015	20.434	ATP2B4
240	GO_Biological_Process_2021	ceramide biosynthetic process (GO:0046513)	0.107447	0.208653	0	0	0.680576	9.16015	20.434	CERS4
241	GO_Biological_Process_2021	regulation of purine nucleotide metabolic process (GO:1900542)	0.109862	0.210719	0	0	0.676295	8.9416	19.7478	NUP35
242	GO_Biological_Process_2021	glutathione metabolic process (GO:0006749)	0.109862	0.210719	0	0	0.676295	8.9416	19.7478	GSTP1
243	GO_Biological_Process_2021	regulation of carbohydrate catabolic process (GO:0043470)	0.109862	0.210719	0	0	0.676295	8.9416	19.7478	NUP35
244	GO_Biological_Process_2021	cation transmembrane transport (GO:0098655)	0.112271	0.21446	0	0	0.668653	8.73322	19.0982	SLC7A5
245	GO_Biological_Process_2021	regulation of cell growth (GO:0001558)	0.116348	0.22092	0	0	0.655765	3.5297	7.59296	S100A9;S100A8
246	GO_Biological_Process_2021	regulation of fibroblast proliferation (GO:0048145)	0.117069	0.22092	0	0	0.655765	8.34423	17.8983	GSTP1
247	GO_Biological_Process_2021	negative regulation of tumor necrosis factor production (GO:0032720)	0.117069	0.22092	0	0	0.655765	8.34423	17.8983	GSTP1
248	GO_Biological_Process_2021	negative regulation of MAP kinase activity (GO:0043407)	0.121841	0.226276	0	0	0.645361	7.98836	16.8158	GSTP1
249	GO_Biological_Process_2021	negative regulation of mitotic cell cycle (GO:0045930)	0.121841	0.226276	0	0	0.645361	7.98836	16.8158	BTG3
250	GO_Biological_Process_2021	negative regulation of tumor necrosis factor superfamily cytokine production (GO:1903556)	0.121841	0.226276	0	0	0.645361	7.98836	16.8158	GSTP1
251	GO_Biological_Process_2021	nucleus organization (GO:0006997)	0.121841	0.226276	0	0	0.645361	7.98836	16.8158	NUP35
252	GO_Biological_Process_2021	regulation of stress-activated MAPK cascade (GO:0032872)	0.124218	0.227086	0	0	0.64381	7.82154	16.3135	GSTP1
253	GO_Biological_Process_2021	cellular response to mechanical stimulus (GO:0071260)	0.124218	0.227086	0	0	0.64381	7.82154	16.3135	BNIP3
254	GO_Biological_Process_2021	positive regulation of reactive oxygen species metabolic process (GO:2000379)	0.124218	0.227086	0	0	0.64381	7.82154	16.3135	GSTP1
255	GO_Biological_Process_2021	positive regulation of actin filament polymerization (GO:0030838)	0.124218	0.227086	0	0	0.64381	7.82154	16.3135	CDC42EP2
256	GO_Biological_Process_2021	regulation of generation of precursor metabolites and energy (GO:0043467)	0.126588	0.230162	0	0	0.637967	7.66153	15.835	NUP35
257	GO_Biological_Process_2021	inflammatory response (GO:0006954)	0.127947	0.230162	0	0	0.637967	3.32625	6.83923	S100A9;S100A8
258	GO_Biological_Process_2021	apoptotic process (GO:0006915)	0.12885	0.230162	0	0	0.637967	3.31156	6.78572	EGLN3;BNIP3
259	GO_Biological_Process_2021	mitotic nuclear membrane organization (GO:0101024)	0.128952	0.230162	0	0	0.637967	7.50792	15.3786	NUP35
260	GO_Biological_Process_2021	mitotic nuclear membrane reassembly (GO:0007084)	0.128952	0.230162	0	0	0.637967	7.50792	15.3786	NUP35
261	GO_Biological_Process_2021	negative regulation of cellular biosynthetic process (GO:0031327)	0.13131	0.230162	0	0	0.637967	7.36034	14.9429	ATP2B4
262	GO_Biological_Process_2021	amide biosynthetic process (GO:0043604)	0.13131	0.230162	0	0	0.637967	7.36034	14.9429	CERS4
263	GO_Biological_Process_2021	fatty acid beta-oxidation (GO:0006635)	0.13131	0.230162	0	0	0.637967	7.36034	14.9429	ACADM
264	GO_Biological_Process_2021	signal transduction in response to DNA damage (GO:0042770)	0.13131	0.230162	0	0	0.637967	7.36034	14.9429	NDRG1
265	GO_Biological_Process_2021	positive regulation of protein localization to cell periphery (GO:1904377)	0.13131	0.230162	0	0	0.637967	7.36034	14.9429	ATP2B4
266	GO_Biological_Process_2021	positive regulation of protein localization to plasma membrane (GO:1903078)	0.13131	0.230162	0	0	0.637967	7.36034	14.9429	ATP2B4
267	GO_Biological_Process_2021	positive regulation of macroautophagy (GO:0016239)	0.133662	0.231236	0	0	0.635945	7.21843	14.5267	BNIP3
268	GO_Biological_Process_2021	regulation of ERK1 and ERK2 cascade (GO:0070372)	0.135217	0.231236	0	0	0.635945	3.21219	6.42718	GSTP1;DUSP6
269	GO_Biological_Process_2021	nuclear membrane reassembly (GO:0031468)	0.136007	0.231236	0	0	0.635945	7.08188	14.1287	NUP35
270	GO_Biological_Process_2021	unsaturated fatty acid metabolic process (GO:0033559)	0.136007	0.231236	0	0	0.635945	7.08188	14.1287	GSTP1
271	GO_Biological_Process_2021	protein sumoylation (GO:0016925)	0.138346	0.231236	0	0	0.635945	6.95038	13.7478	NUP35
272	GO_Biological_Process_2021	pyruvate metabolic process (GO:0006090)	0.138346	0.231236	0	0	0.635945	6.95038	13.7478	SLC16A3
273	GO_Biological_Process_2021	negative regulation of cytokine-mediated signaling pathway (GO:0001960)	0.138346	0.231236	0	0	0.635945	6.95038	13.7478	GSTP1
274	GO_Biological_Process_2021	regulation of blood vessel endothelial cell migration (GO:0043535)	0.138346	0.231236	0	0	0.635945	6.95038	13.7478	ATP2B4
275	GO_Biological_Process_2021	regulation of cardiac conduction (GO:1903779)	0.138346	0.231236	0	0	0.635945	6.95038	13.7478	ATP2B4
276	GO_Biological_Process_2021	regulation of gene silencing by RNA (GO:0060966)	0.138346	0.231236	0	0	0.635945	6.95038	13.7478	NUP35
277	GO_Biological_Process_2021	ceramide metabolic process (GO:0006672)	0.138346	0.231236	0	0	0.635945	6.95038	13.7478	CERS4
278	GO_Biological_Process_2021	triglyceride metabolic process (GO:0006641)	0.138346	0.231236	0	0	0.635945	6.95038	13.7478	FABP5
279	GO_Biological_Process_2021	regulation of posttranscriptional gene silencing (GO:0060147)	0.138346	0.231236	0	0	0.635945	6.95038	13.7478	NUP35
280	GO_Biological_Process_2021	regulation of ATP metabolic process (GO:1903578)	0.140679	0.231823	0	0	0.634843	6.82367	13.3831	NUP35
281	GO_Biological_Process_2021	negative regulation of metabolic process (GO:0009892)	0.140679	0.231823	0	0	0.634843	6.82367	13.3831	GSTP1
282	GO_Biological_Process_2021	Rho protein signal transduction (GO:0007266)	0.140679	0.231823	0	0	0.634843	6.82367	13.3831	CDC42EP2
283	GO_Biological_Process_2021	mitochondrial transport (GO:0006839)	0.140679	0.231823	0	0	0.634843	6.82367	13.3831	BNIP3
284	GO_Biological_Process_2021	positive regulation of DNA-binding transcription factor activity (GO:0051091)	0.14258	0.233194	0	0	0.632282	3.10561	6.04928	S100A9;S100A8
285	GO_Biological_Process_2021	positive regulation of interferon-gamma production (GO:0032729)	0.143006	0.233194	0	0	0.632282	6.70148	13.0335	SLC7A5
286	GO_Biological_Process_2021	monocarboxylic acid transport (GO:0015718)	0.143006	0.233194	0	0	0.632282	6.70148	13.0335	SLC16A3
287	GO_Biological_Process_2021	regulation of tumor necrosis factor-mediated signaling pathway (GO:0010803)	0.145326	0.233721	0	0	0.631303	6.58358	12.6982	GSTP1
288	GO_Biological_Process_2021	cellular iron ion homeostasis (GO:0006879)	0.145326	0.233721	0	0	0.631303	6.58358	12.6982	LCN2
289	GO_Biological_Process_2021	positive regulation of mitochondrion organization (GO:0010822)	0.145326	0.233721	0	0	0.631303	6.58358	12.6982	BNIP3
290	GO_Biological_Process_2021	membrane lipid biosynthetic process (GO:0046467)	0.145326	0.233721	0	0	0.631303	6.58358	12.6982	CERS4
291	GO_Biological_Process_2021	fatty acid oxidation (GO:0019395)	0.147641	0.23502	0	0	0.628896	6.46975	12.3765	ACADM
292	GO_Biological_Process_2021	response to reactive oxygen species (GO:0000302)	0.147641	0.23502	0	0	0.628896	6.46975	12.3765	GSTP1
293	GO_Biological_Process_2021	phospholipid transport (GO:0015914)	0.147641	0.23502	0	0	0.628896	6.46975	12.3765	PRELID2
294	GO_Biological_Process_2021	B cell differentiation (GO:0030183)	0.152251	0.240721	0	0	0.618486	6.25346	11.7704	KLF6
295	GO_Biological_Process_2021	iron ion homeostasis (GO:0055072)	0.152251	0.240721	0	0	0.618486	6.25346	11.7704	LCN2
296	GO_Biological_Process_2021	negative regulation of kinase activity (GO:0033673)	0.154547	0.243528	0	0	0.613451	6.15063	11.4848	GSTP1
297	GO_Biological_Process_2021	antimicrobial humoral immune response mediated by antimicrobial peptide (GO:0061844)	0.15912	0.249058	0	0	0.6037	5.95478	10.9454	S100A9
298	GO_Biological_Process_2021	regulation of extrinsic apoptotic signaling pathway (GO:2001236)	0.15912	0.249058	0	0	0.6037	5.95478	10.9454	GSTP1
299	GO_Biological_Process_2021	extracellular matrix disassembly (GO:0022617)	0.16367	0.253634	0	0	0.595793	5.77097	10.4449	KLK7
300	GO_Biological_Process_2021	positive regulation of cell death (GO:0010942)	0.16367	0.253634	0	0	0.595793	5.77097	10.4449	BNIP3
301	GO_Biological_Process_2021	cellular component disassembly (GO:0022411)	0.16367	0.253634	0	0	0.595793	5.77097	10.4449	KLK7
302	GO_Biological_Process_2021	anion transmembrane transport (GO:0098656)	0.165935	0.255453	0	0	0.592689	5.68325	10.208	SLC7A5
303	GO_Biological_Process_2021	regulation of gene silencing by miRNA (GO:0060964)	0.165935	0.255453	0	0	0.592689	5.68325	10.208	NUP35
304	GO_Biological_Process_2021	positive regulation of protein polymerization (GO:0032273)	0.170448	0.26154	0	0	0.582461	5.51554	9.75877	CDC42EP2
305	GO_Biological_Process_2021	fatty acid catabolic process (GO:0009062)	0.172696	0.264123	0	0	0.578194	5.43533	9.54565	ACADM
306	GO_Biological_Process_2021	response to metal ion (GO:0010038)	0.174937	0.265814	0	0	0.575422	5.35741	9.33972	NDRG1
307	GO_Biological_Process_2021	regulation of glycolytic process (GO:0006110)	0.174937	0.265814	0	0	0.575422	5.35741	9.33972	NUP35
308	GO_Biological_Process_2021	negative regulation of epithelial cell proliferation (GO:0050680)	0.177173	0.26834	0	0	0.571315	5.28169	9.14065	SPARC
309	GO_Biological_Process_2021	regulation of actin filament polymerization (GO:0030833)	0.179403	0.27084	0	0	0.567287	5.20807	8.94811	CDC42EP2
310	GO_Biological_Process_2021	positive regulation of programmed cell death (GO:0043068)	0.180538	0.271569	0	0	0.56612	2.66278	4.55819	BNIP3;DUSP6
311	GO_Biological_Process_2021	sphingolipid biosynthetic process (GO:0030148)	0.181626	0.271569	0	0	0.56612	5.13647	8.76181	CERS4
312	GO_Biological_Process_2021	DNA damage response, signal transduction by p53 class mediator (GO:0030330)	0.181626	0.271569	0	0	0.56612	5.13647	8.76181	NDRG1
313	GO_Biological_Process_2021	regulation of transcription from RNA polymerase II promoter in response to hypoxia (GO:0061418)	0.183844	0.27401	0	0	0.562234	5.0668	8.58148	EGLN3
314	GO_Biological_Process_2021	protein import into nucleus (GO:0006606)	0.186056	0.276426	0	0	0.558421	4.99899	8.40684	NUP35
315	GO_Biological_Process_2021	negative regulation of developmental process (GO:0051093)	0.188262	0.277939	0	0	0.556051	4.93297	8.23767	BNIP3
316	GO_Biological_Process_2021	inorganic cation import across plasma membrane (GO:0098659)	0.188262	0.277939	0	0	0.556051	4.93297	8.23767	ATP2B4
317	GO_Biological_Process_2021	negative regulation of apoptotic signaling pathway (GO:2001234)	0.190462	0.279424	0	0	0.553736	4.86866	8.0737	GSTP1
318	GO_Biological_Process_2021	negative regulation of protein serine/threonine kinase activity (GO:0071901)	0.190462	0.279424	0	0	0.553736	4.86866	8.0737	GSTP1
319	GO_Biological_Process_2021	regulation of cellular response to heat (GO:1900034)	0.192657	0.280577	0	0	0.551948	4.806	7.91474	NUP35
320	GO_Biological_Process_2021	extracellular matrix organization (GO:0030198)	0.194178	0.280577	0	0	0.551948	2.53588	4.15626	SPARC;KLK7
321	GO_Biological_Process_2021	negative regulation of cell cycle (GO:0045786)	0.194845	0.280577	0	0	0.551948	4.74492	7.76057	BTG3
322	GO_Biological_Process_2021	negative regulation of cellular response to growth factor stimulus (GO:0090288)	0.194845	0.280577	0	0	0.551948	4.74492	7.76057	ATP2B4
323	GO_Biological_Process_2021	negative regulation of extrinsic apoptotic signaling pathway (GO:2001237)	0.194845	0.280577	0	0	0.551948	4.74492	7.76057	GSTP1
324	GO_Biological_Process_2021	regulation of protein localization to plasma membrane (GO:1903076)	0.194845	0.280577	0	0	0.551948	4.74492	7.76057	ATP2B4
325	GO_Biological_Process_2021	innate immune response (GO:0045087)	0.196138	0.281572	0	0	0.55041	2.51872	4.10283	KRT1;LCN2
326	GO_Biological_Process_2021	negative regulation of protein modification process (GO:0031400)	0.197028	0.281985	0	0	0.549775	4.68538	7.61098	ATP2B4
327	GO_Biological_Process_2021	positive regulation of cytoskeleton organization (GO:0051495)	0.199205	0.283867	0	0	0.546885	4.6273	7.46579	CDC42EP2
328	GO_Biological_Process_2021	positive regulation of plasma membrane bounded cell projection assembly (GO:0120034)	0.201376	0.283867	0	0	0.546885	4.57064	7.32483	CDC42EP2
329	GO_Biological_Process_2021	long-chain fatty acid metabolic process (GO:0001676)	0.201376	0.283867	0	0	0.546885	4.57064	7.32483	GSTP1
330	GO_Biological_Process_2021	regulation of interleukin-1 beta production (GO:0032651)	0.201376	0.283867	0	0	0.546885	4.57064	7.32483	GSTP1
331	GO_Biological_Process_2021	peptide metabolic process (GO:0006518)	0.201376	0.283867	0	0	0.546885	4.57064	7.32483	GSTP1
332	GO_Biological_Process_2021	lymphocyte differentiation (GO:0030098)	0.203541	0.28585	0	0	0.543862	4.51534	7.18793	KLF6
333	GO_Biological_Process_2021	positive regulation of apoptotic process (GO:0043065)	0.204004	0.28585	0	0	0.543862	2.4523	3.89821	BNIP3;DUSP6
334	GO_Biological_Process_2021	B cell activation (GO:0042113)	0.2057	0.287366	0	0	0.541564	4.46137	7.05491	KLF6
335	GO_Biological_Process_2021	positive regulation of endothelial cell migration (GO:0010595)	0.207854	0.287798	0	0	0.540912	4.40866	6.92564	SPARC
336	GO_Biological_Process_2021	regulation of interferon-gamma production (GO:0032649)	0.207854	0.287798	0	0	0.540912	4.40866	6.92564	SLC7A5
337	GO_Biological_Process_2021	regulation of neuron death (GO:1901214)	0.207854	0.287798	0	0	0.540912	4.40866	6.92564	EGLN3
338	GO_Biological_Process_2021	regulation of transcription from RNA polymerase II promoter in response to stress (GO:0043618)	0.210002	0.289914	0	0	0.53773	4.35717	6.79997	EGLN3
339	GO_Biological_Process_2021	regulation of endothelial cell migration (GO:0010594)	0.214281	0.291644	0	0	0.535147	4.25772	6.55887	SPARC
340	GO_Biological_Process_2021	SCF-dependent proteasomal ubiquitin-dependent protein catabolic process (GO:0031146)	0.214281	0.291644	0	0	0.535147	4.25772	6.55887	AMN1
341	GO_Biological_Process_2021	mitochondrial translational elongation (GO:0070125)	0.214281	0.291644	0	0	0.535147	4.25772	6.55887	MRPS10
342	GO_Biological_Process_2021	mitochondrial translational termination (GO:0070126)	0.214281	0.291644	0	0	0.535147	4.25772	6.55887	MRPS10
343	GO_Biological_Process_2021	negative regulation of gene expression (GO:0010629)	0.215871	0.291644	0	0	0.535147	2.35889	3.61636	SLC7A5;ATP2B4
344	GO_Biological_Process_2021	positive regulation of autophagy (GO:0010508)	0.216412	0.291644	0	0	0.535147	4.20967	6.4432	BNIP3
345	GO_Biological_Process_2021	negative regulation of protein kinase activity (GO:0006469)	0.216412	0.291644	0	0	0.535147	4.20967	6.4432	GSTP1
346	GO_Biological_Process_2021	SRP-dependent cotranslational protein targeting to membrane (GO:0006614)	0.216412	0.291644	0	0	0.535147	4.20967	6.4432	RPL21
347	GO_Biological_Process_2021	cellular response to oxygen-containing compound (GO:1901701)	0.216863	0.291644	0	0	0.535147	2.35143	3.59413	GSTP1;ATP2B4
348	GO_Biological_Process_2021	positive regulation of supramolecular fiber organization (GO:1902905)	0.218537	0.293053	0	0	0.533054	4.16268	6.3306	CDC42EP2
349	GO_Biological_Process_2021	positive regulation of cellular component biogenesis (GO:0044089)	0.220657	0.294209	0	0	0.531344	4.11673	6.22099	CDC42EP2
350	GO_Biological_Process_2021	regulation of endothelial cell proliferation (GO:0001936)	0.220657	0.294209	0	0	0.531344	4.11673	6.22099	SPARC
351	GO_Biological_Process_2021	positive regulation of peptidyl-serine phosphorylation (GO:0033138)	0.222771	0.29451	0	0	0.530899	4.07178	6.11423	ATP2B4
352	GO_Biological_Process_2021	regulation of heart contraction (GO:0008016)	0.222771	0.29451	0	0	0.530899	4.07178	6.11423	ATP2B4
353	GO_Biological_Process_2021	cytoplasmic translation (GO:0002181)	0.222771	0.29451	0	0	0.530899	4.07178	6.11423	RPL21
354	GO_Biological_Process_2021	negative regulation of cell death (GO:0060548)	0.224879	0.294799	0	0	0.530473	4.02779	6.01025	BNIP3
355	GO_Biological_Process_2021	positive regulation of epithelial cell migration (GO:0010634)	0.224879	0.294799	0	0	0.530473	4.02779	6.01025	SPARC
356	GO_Biological_Process_2021	cotranslational protein targeting to membrane (GO:0006613)	0.224879	0.294799	0	0	0.530473	4.02779	6.01025	RPL21
357	GO_Biological_Process_2021	regulation of cell cycle phase transition (GO:1901987)	0.226982	0.296725	0	0	0.527646	3.98475	5.90892	ATP2B4
358	GO_Biological_Process_2021	cellular transition metal ion homeostasis (GO:0046916)	0.229079	0.297803	0	0	0.526072	3.9426	5.81017	LCN2
359	GO_Biological_Process_2021	translational termination (GO:0006415)	0.229079	0.297803	0	0	0.526072	3.9426	5.81017	MRPS10
360	GO_Biological_Process_2021	calcium ion homeostasis (GO:0055074)	0.23117	0.298861	0	0	0.524531	3.90134	5.7139	ATP2B4
361	GO_Biological_Process_2021	regulation of MAP kinase activity (GO:0043405)	0.23117	0.298861	0	0	0.524531	3.90134	5.7139	GSTP1
362	GO_Biological_Process_2021	regulation of neuron apoptotic process (GO:0043523)	0.233256	0.299901	0	0	0.523022	3.86092	5.62002	EGLN3
363	GO_Biological_Process_2021	regulation of peptidyl-serine phosphorylation (GO:0033135)	0.233256	0.299901	0	0	0.523022	3.86092	5.62002	ATP2B4
364	GO_Biological_Process_2021	mRNA-containing ribonucleoprotein complex export from nucleus (GO:0071427)	0.235337	0.301747	0	0	0.520357	3.82133	5.52847	NUP35
365	GO_Biological_Process_2021	organic acid transport (GO:0015849)	0.237412	0.303575	0	0	0.517733	3.78254	5.43914	SLC38A4
366	GO_Biological_Process_2021	positive regulation of multicellular organismal process (GO:0051240)	0.238788	0.303732	0	0	0.51751	2.19814	3.14812	FABP5;LCN2
367	GO_Biological_Process_2021	cellular response to chemical stress (GO:0062197)	0.239481	0.303732	0	0	0.51751	3.74453	5.35198	GSTP1
368	GO_Biological_Process_2021	positive regulation of protein localization to membrane (GO:1905477)	0.239481	0.303732	0	0	0.51751	3.74453	5.35198	ATP2B4
369	GO_Biological_Process_2021	regulation of cell death (GO:0010941)	0.241545	0.305521	0	0	0.514958	3.70727	5.26692	BNIP3
370	GO_Biological_Process_2021	protein targeting to ER (GO:0045047)	0.243603	0.307294	0	0	0.512445	3.67074	5.18387	RPL21
371	GO_Biological_Process_2021	cellular metal ion homeostasis (GO:0006875)	0.245656	0.307398	0	0	0.512299	3.63491	5.10278	ATP2B4
372	GO_Biological_Process_2021	translational elongation (GO:0006414)	0.245656	0.307398	0	0	0.512299	3.63491	5.10278	MRPS10
373	GO_Biological_Process_2021	mRNA transport (GO:0051028)	0.245656	0.307398	0	0	0.512299	3.63491	5.10278	NUP35
374	GO_Biological_Process_2021	mitochondrial translation (GO:0032543)	0.247703	0.308464	0	0	0.510796	3.59978	5.02358	MRPS10
375	GO_Biological_Process_2021	RNA export from nucleus (GO:0006405)	0.249745	0.308464	0	0	0.510796	3.56532	4.94622	NUP35
376	GO_Biological_Process_2021	positive regulation of protein serine/threonine kinase activity (GO:0071902)	0.249745	0.308464	0	0	0.510796	3.56532	4.94622	ATP2B4
377	GO_Biological_Process_2021	peptidyl-lysine modification (GO:0018205)	0.249745	0.308464	0	0	0.510796	3.56532	4.94622	NUP35
378	GO_Biological_Process_2021	gene expression (GO:0010467)	0.249803	0.308464	0	0	0.510796	2.12864	2.9526	RPL21;NUP35
379	GO_Biological_Process_2021	mRNA export from nucleus (GO:0006406)	0.251782	0.310089	0	0	0.508514	3.53151	4.87063	NUP35
380	GO_Biological_Process_2021	regulation of protein kinase activity (GO:0045859)	0.257859	0.31674	0	0	0.499297	3.43379	4.65396	GSTP1
381	GO_Biological_Process_2021	cellular divalent inorganic cation homeostasis (GO:0072503)	0.259873	0.318379	0	0	0.497056	3.4024	4.58494	ATP2B4
382	GO_Biological_Process_2021	protein-containing complex subunit organization (GO:0043933)	0.261883	0.31917	0	0	0.495978	3.37158	4.51744	NUP35
383	GO_Biological_Process_2021	regulation of macroautophagy (GO:0016241)	0.261883	0.31917	0	0	0.495978	3.37158	4.51744	BNIP3
384	GO_Biological_Process_2021	sulfur compound biosynthetic process (GO:0044272)	0.263887	0.319946	0	0	0.494923	3.34131	4.4514	GSTP1
385	GO_Biological_Process_2021	nuclear-transcribed mRNA catabolic process, nonsense-mediated decay (GO:0000184)	0.263887	0.319946	0	0	0.494923	3.34131	4.4514	RPL21
386	GO_Biological_Process_2021	calcium ion transport (GO:0006816)	0.267879	0.323112	0	0	0.490647	3.28236	4.32358	ATP2B4
387	GO_Biological_Process_2021	cellular response to molecule of bacterial origin (GO:0071219)	0.267879	0.323112	0	0	0.490647	3.28236	4.32358	GSTP1
388	GO_Biological_Process_2021	regulation of protein-containing complex assembly (GO:0043254)	0.269868	0.323841	0	0	0.489668	3.25365	4.26171	CDC42EP2
389	GO_Biological_Process_2021	sphingolipid metabolic process (GO:0006665)	0.269868	0.323841	0	0	0.489668	3.25365	4.26171	CERS4
390	GO_Biological_Process_2021	positive regulation of cell projection organization (GO:0031346)	0.27185	0.325258	0	0	0.487773	3.22544	4.20115	S100A9
391	GO_Biological_Process_2021	negative regulation of cell population proliferation (GO:0008285)	0.272885	0.325258	0	0	0.487773	1.99643	2.59277	BTG3;GSTP1
392	GO_Biological_Process_2021	regulation of cellular response to stress (GO:0080135)	0.273828	0.325258	0	0	0.487773	3.19771	4.14185	NUP35
393	GO_Biological_Process_2021	positive regulation of protein-containing complex assembly (GO:0031334)	0.273828	0.325258	0	0	0.487773	3.19771	4.14185	CDC42EP2
394	GO_Biological_Process_2021	negative regulation of programmed cell death (GO:0043069)	0.274893	0.325696	0	0	0.487188	1.98569	2.56427	GSTP1;BNIP3
395	GO_Biological_Process_2021	cellular response to lipopolysaccharide (GO:0071222)	0.277767	0.32827	0	0	0.483768	3.14365	4.02693	GSTP1
396	GO_Biological_Process_2021	fatty acid metabolic process (GO:0006631)	0.285583	0.33473	0	0	0.475306	3.0408	3.8108	ACADM
397	GO_Biological_Process_2021	regulation of tumor necrosis factor production (GO:0032680)	0.285583	0.33473	0	0	0.475306	3.0408	3.8108	GSTP1
398	GO_Biological_Process_2021	defense response to symbiont (GO:0140546)	0.285583	0.33473	0	0	0.475306	3.0408	3.8108	BNIP3
399	GO_Biological_Process_2021	cellular response to oxidative stress (GO:0034599)	0.287524	0.33473	0	0	0.475306	3.01613	3.75945	GSTP1
400	GO_Biological_Process_2021	regulation of phosphorylation (GO:0042325)	0.287524	0.33473	0	0	0.475306	3.01613	3.75945	NUP35
401	GO_Biological_Process_2021	platelet degranulation (GO:0002576)	0.287524	0.33473	0	0	0.475306	3.01613	3.75945	SPARC
402	GO_Biological_Process_2021	cellular response to metal ion (GO:0071248)	0.299062	0.347297	0	0	0.459299	2.87605	3.4717	BNIP3
403	GO_Biological_Process_2021	defense response to virus (GO:0051607)	0.302867	0.350845	0	0	0.454884	2.83219	3.38295	BNIP3
404	GO_Biological_Process_2021	protein dephosphorylation (GO:0006470)	0.31416	0.36303	0	0	0.440058	2.70823	3.13573	DUSP6
405	GO_Biological_Process_2021	transcription initiation from RNA polymerase II promoter (GO:0006367)	0.316025	0.364285	0	0	0.438559	2.68861	3.0971	TAF4B
406	GO_Biological_Process_2021	positive regulation of cellular catabolic process (GO:0031331)	0.317885	0.365528	0	0	0.437079	2.66927	3.05916	BNIP3
407	GO_Biological_Process_2021	Ras protein signal transduction (GO:0007265)	0.319739	0.36676	0	0	0.435618	2.65021	3.0219	CDC42EP2
408	GO_Biological_Process_2021	monocarboxylic acid metabolic process (GO:0032787)	0.321589	0.36798	0	0	0.434176	2.63141	2.98528	SLC16A3
409	GO_Biological_Process_2021	regulation of cytosolic calcium ion concentration (GO:0051480)	0.330765	0.377556	0	0	0.423019	2.54127	2.81152	ATP2B4
410	GO_Biological_Process_2021	actin filament organization (GO:0007015)	0.338017	0.383961	0	0	0.415713	2.47345	2.68285	CDC42EP2
411	GO_Biological_Process_2021	negative regulation of protein phosphorylation (GO:0001933)	0.338017	0.383961	0	0	0.415713	2.47345	2.68285	GSTP1
412	GO_Biological_Process_2021	dephosphorylation (GO:0016311)	0.339818	0.385072	0	0	0.414458	2.45705	2.652	DUSP6
413	GO_Biological_Process_2021	nervous system development (GO:0007399)	0.340791	0.385242	0	0	0.414266	1.68548	1.81439	GSTP1;VLDLR
414	GO_Biological_Process_2021	regulation of signal transduction by p53 class mediator (GO:1901796)	0.345192	0.389277	0	0	0.409741	2.40913	2.56248	TAF4B
415	GO_Biological_Process_2021	rRNA metabolic process (GO:0016072)	0.355813	0.399329	0	0	0.398669	2.31865	2.39597	RPL21
416	GO_Biological_Process_2021	peptide biosynthetic process (GO:0043043)	0.355813	0.399329	0	0	0.398669	2.31865	2.39597	RPL21
417	GO_Biological_Process_2021	regulation of neuron projection development (GO:0010975)	0.361059	0.404248	0	0	0.393352	2.27589	2.31848	S100A9
418	GO_Biological_Process_2021	regulation of MAPK cascade (GO:0043408)	0.362799	0.405226	0	0	0.392303	2.26198	2.29344	GSTP1
419	GO_Biological_Process_2021	DNA-templated transcription, initiation (GO:0006352)	0.366264	0.408122	0	0	0.38921	2.23466	2.2445	TAF4B
420	GO_Biological_Process_2021	nuclear-transcribed mRNA catabolic process (GO:0000956)	0.371427	0.412892	0	0	0.384163	2.19489	2.17383	RPL21
421	GO_Biological_Process_2021	rRNA processing (GO:0006364)	0.374845	0.415705	0	0	0.381214	2.16915	2.12846	RPL21
422	GO_Biological_Process_2021	negative regulation of apoptotic process (GO:0043066)	0.378013	0.417498	0	0	0.379345	1.54985	1.50774	GSTP1;BNIP3
423	GO_Biological_Process_2021	mitochondrion organization (GO:0007005)	0.378246	0.417498	0	0	0.379345	2.144	2.08442	BNIP3
424	GO_Biological_Process_2021	regulation of mitotic cell cycle (GO:0007346)	0.383313	0.422096	0	0	0.374589	2.10734	2.02074	BTG3
425	GO_Biological_Process_2021	regulated exocytosis (GO:0045055)	0.386669	0.424791	0	0	0.371825	2.08359	1.9798	SPARC
426	GO_Biological_Process_2021	ribosome biogenesis (GO:0042254)	0.406429	0.445454	0	0	0.351198	1.9515	1.75702	RPL21
427	GO_Biological_Process_2021	ncRNA processing (GO:0034470)	0.420837	0.460168	0	0	0.337084	1.86283	1.6123	RPL21
428	GO_Biological_Process_2021	axon guidance (GO:0007411)	0.423992	0.462537	0	0	0.334853	1.8442	1.5824	VLDLR
429	GO_Biological_Process_2021	positive regulation of intracellular signal transduction (GO:1902533)	0.435921	0.474444	0	0	0.323815	1.37175	1.13895	S100A9;S100A8
430	GO_Biological_Process_2021	negative regulation of inflammatory response (GO:0050728)	0.437982	0.475582	0	0	0.322775	1.76473	1.45692	GSTP1
431	GO_Biological_Process_2021	negative regulation of multicellular organismal process (GO:0051241)	0.441046	0.476696	0	0	0.321758	1.74798	1.43091	ATP2B4
432	GO_Biological_Process_2021	translation (GO:0006412)	0.441046	0.476696	0	0	0.321758	1.74798	1.43091	RPL21
433	GO_Biological_Process_2021	extracellular structure organization (GO:0043062)	0.444093	0.478883	0	0	0.31977	1.73155	1.40554	SPARC
434	GO_Biological_Process_2021	external encapsulating structure organization (GO:0045229)	0.44561	0.479415	0	0	0.319289	1.72345	1.39308	SPARC
435	GO_Biological_Process_2021	cellular response to lipid (GO:0071396)	0.448632	0.48156	0	0	0.31735	1.70746	1.36862	GSTP1
436	GO_Biological_Process_2021	transcription, DNA-templated (GO:0006351)	0.451639	0.483677	0	0	0.315444	1.69177	1.34474	TAF4B
437	GO_Biological_Process_2021	negative regulation of cellular process (GO:0048523)	0.454306	0.485423	0	0	0.313879	1.32174	1.04283	BTG3;BNIP3
438	GO_Biological_Process_2021	regulation of I-kappaB kinase/NF-kappaB signaling (GO:0043122)	0.456118	0.486249	0	0	0.313141	1.66875	1.30998	GSTP1
439	GO_Biological_Process_2021	regulation of autophagy (GO:0010506)	0.466431	0.496113	0	0	0.30442	1.61739	1.2335	BNIP3
440	GO_Biological_Process_2021	axonogenesis (GO:0007409)	0.479408	0.50876	0	0	0.293487	1.55577	1.14381	VLDLR
441	GO_Biological_Process_2021	positive regulation of cellular process (GO:0048522)	0.506551	0.536348	0	0	0.270554	1.19293	0.811345	S100A9;S100A8
442	GO_Biological_Process_2021	central nervous system development (GO:0007417)	0.517833	0.547056	0	0	0.261968	1.39064	0.915187	GSTP1
443	GO_Biological_Process_2021	inorganic cation transmembrane transport (GO:0098662)	0.525697	0.554113	0	0	0.256402	1.35967	0.874307	ATP2B4
444	GO_Biological_Process_2021	MAPK cascade (GO:0000165)	0.561967	0.591009	0	0	0.228406	1.22729	0.707302	DUSP6
445	GO_Biological_Process_2021	regulation of gene expression (GO:0010468)	0.563226	0.591009	0	0	0.228406	1.0316	0.592213	SLC7A5;ATP2B4;NUP35
446	GO_Biological_Process_2021	cellular macromolecule biosynthetic process (GO:0034645)	0.575	0.602014	0	0	0.220393	1.1835	0.654928	RPL21
447	GO_Biological_Process_2021	transcription by RNA polymerase II (GO:0006366)	0.581948	0.60777	0	0	0.216261	1.16088	0.62847	TAF4B
448	GO_Biological_Process_2021	proteasome-mediated ubiquitin-dependent protein catabolic process (GO:0043161)	0.583095	0.60777	0	0	0.216261	1.15719	0.624195	AMN1
449	GO_Biological_Process_2021	positive regulation of cytokine production (GO:0001819)	0.598834	0.622787	0	0	0.20566	1.1079	0.568098	SLC7A5
450	GO_Biological_Process_2021	supramolecular fiber organization (GO:0097435)	0.616108	0.638343	0	0	0.194946	1.05639	0.511644	CDC42EP2
451	GO_Biological_Process_2021	regulation of cell population proliferation (GO:0042127)	0.616519	0.638343	0	0	0.194946	0.968302	0.468334	BTG3;EGLN3
452	GO_Biological_Process_2021	protein transport (GO:0015031)	0.634669	0.655684	0	0	0.183305	1.00379	0.456377	VLDLR
453	GO_Biological_Process_2021	positive regulation of protein phosphorylation (GO:0001934)	0.636676	0.656309	0	0	0.182892	0.998266	0.450712	ATP2B4
454	GO_Biological_Process_2021	phosphorylation (GO:0016310)	0.664592	0.68358	0	0	0.165211	0.924339	0.377669	PDK1
455	GO_Biological_Process_2021	protein modification by small protein conjugation (GO:0032446)	0.672819	0.690525	0	0	0.160821	0.903533	0.358051	NUP35
456	GO_Biological_Process_2021	cellular protein metabolic process (GO:0044267)	0.679966	0.696332	0	0	0.157183	0.885795	0.341663	RPL21
457	GO_Biological_Process_2021	regulation of nucleic acid-templated transcription (GO:1903506)	0.691253	0.706346	0	0	0.150982	0.858381	0.316956	NUP35
458	GO_Biological_Process_2021	regulation of intracellular signal transduction (GO:1902531)	0.697169	0.710839	0	0	0.148229	0.844296	0.304561	TAF4B
459	GO_Biological_Process_2021	regulation of cellular macromolecule biosynthetic process (GO:2000112)	0.722055	0.734613	0	0	0.133942	0.786999	0.256289	NUP35
460	GO_Biological_Process_2021	cellular response to cytokine stimulus (GO:0071345)	0.732625	0.74375	0	0	0.128573	0.763543	0.237554	LCN2
461	GO_Biological_Process_2021	protein phosphorylation (GO:0006468)	0.742801	0.752448	0	0	0.123524	0.741414	0.220443	PDK1
462	GO_Biological_Process_2021	positive regulation of nucleic acid-templated transcription (GO:1903508)	0.753281	0.761416	0	0	0.118378	0.719053	0.203719	KLF6
463	GO_Biological_Process_2021	cytokine-mediated signaling pathway (GO:0019221)	0.818332	0.825386	0	0	0.0833427	0.588131	0.117913	LCN2
464	GO_Biological_Process_2021	positive regulation of transcription by RNA polymerase II (GO:0045944)	0.918925	0.924854	0	0	0.0339268	0.39606	0.033487	KLF6
465	GO_Biological_Process_2021	regulation of transcription, DNA-templated (GO:0006355)	0.950566	0.954646	0	0	0.0201576	0.464735	0.0235608	KLF6;ATP2B4;NUP35
466	GO_Biological_Process_2021	positive regulation of transcription, DNA-templated (GO:0045893)	0.963003	0.965065	0	0	0.0154433	0.299524	0.0112917	KLF6
467	GO_Biological_Process_2021	regulation of transcription by RNA polymerase II (GO:0006357)	0.986111	0.986111	0	0	0.00607441	0.309612	0.00433049	KLF6;ATP2B4
468	GO_Biological_Process_2018	epidermis development (GO:0008544)	2.77e-06	0.00114237	0	0	2.94219	26.3305	336.98	FLG;KRT17;FABP5;KRT2;KLK7
469	GO_Biological_Process_2018	peptide cross-linking (GO:0018149)	8.45e-06	0.00174588	0	0	2.75799	36.1855	422.675	FLG;KRT2;KRT1;KRT10
470	GO_Biological_Process_2018	leukocyte aggregation (GO:0070486)	0.00014896	0.0205068	0	0	1.6881	153.392	1351.67	S100A9;S100A8
471	GO_Biological_Process_2018	defense response to fungus (GO:0050832)	0.000948138	0.0899846	0	0	1.04583	51.1051	355.743	S100A9;S100A8
472	GO_Biological_Process_2018	positive regulation of apoptotic signaling pathway (GO:2001235)	0.00118174	0.0899846	0	0	1.04583	15.7965	106.481	BNIP3;S100A9;S100A8
473	GO_Biological_Process_2018	activation of cysteine-type endopeptidase activity involved in apoptotic process (GO:0006919)	0.00131975	0.0899846	0	0	1.04583	15.1788	100.64	EGLN3;S100A9;S100A8
474	GO_Biological_Process_2018	neutrophil degranulation (GO:0043312)	0.00180428	0.0899846	0	0	1.04583	5.13502	32.441	FABP5;GSTP1;KRT1;LCN2;S100A9;S100A8
475	GO_Biological_Process_2018	neutrophil activation involved in immune response (GO:0002283)	0.00188136	0.0899846	0	0	1.04583	5.091	31.9499	FABP5;GSTP1;KRT1;LCN2;S100A9;S100A8
476	GO_Biological_Process_2018	neutrophil mediated immunity (GO:0002446)	0.00196092	0.0899846	0	0	1.04583	5.04772	31.4692	FABP5;GSTP1;KRT1;LCN2;S100A9;S100A8
477	GO_Biological_Process_2018	amino acid transmembrane transport (GO:0003333)	0.00296529	0.115966	0	0	0.935671	27.3599	159.256	SLC7A5;SLC38A4
478	GO_Biological_Process_2018	positive regulation of cysteine-type endopeptidase activity involved in apoptotic process (GO:0043280)	0.00327482	0.115966	0	0	0.935671	10.9065	62.4017	EGLN3;S100A9;S100A8
479	GO_Biological_Process_2018	cellular zinc ion homeostasis (GO:0006882)	0.00336946	0.115966	0	0	0.935671	25.5333	145.361	S100A9;S100A8
480	GO_Biological_Process_2018	positive regulation of intrinsic apoptotic signaling pathway (GO:2001244)	0.00379789	0.120656	0	0	0.91845	23.9351	133.398	S100A9;S100A8
481	GO_Biological_Process_2018	carboxylic acid transmembrane transport (GO:1905039)	0.00425033	0.125385	0	0	0.901755	22.5249	123.003	SLC7A5;SLC38A4
482	GO_Biological_Process_2018	negative regulation of ERK1 and ERK2 cascade (GO:0070373)	0.00548471	0.143733	0	0	0.842443	19.6321	102.201	GSTP1;DUSP6
483	GO_Biological_Process_2018	cellular response to hypoxia (GO:0071456)	0.00556835	0.143733	0	0	0.842443	8.96652	46.5421	EGLN3;BNIP3;NDRG1
484	GO_Biological_Process_2018	regulation of intrinsic apoptotic signaling pathway (GO:2001242)	0.00745444	0.153418	0	0	0.814123	16.6388	81.5125	S100A9;S100A8
485	GO_Biological_Process_2018	pattern recognition receptor signaling pathway (GO:0002221)	0.0077583	0.153418	0	0	0.814123	16.284	79.1236	S100A9;S100A8
486	GO_Biological_Process_2018	amino acid transport (GO:0006865)	0.0077583	0.153418	0	0	0.814123	16.284	79.1236	SLC7A5;SLC38A4
487	GO_Biological_Process_2018	carboxylic acid transport (GO:0046942)	0.00870286	0.153418	0	0	0.814123	15.3046	72.6067	SLC16A3;SLC38A4
488	GO_Biological_Process_2018	neutrophil chemotaxis (GO:0030593)	0.00935977	0.153418	0	0	0.814123	14.7145	68.7363	S100A9;S100A8
489	GO_Biological_Process_2018	granulocyte chemotaxis (GO:0071621)	0.0103853	0.153418	0	0	0.814123	13.9098	63.531	S100A9;S100A8
490	GO_Biological_Process_2018	neutrophil migration (GO:1990266)	0.0110955	0.153418	0	0	0.814123	13.4204	60.4081	S100A9;S100A8
491	GO_Biological_Process_2018	keratinocyte differentiation (GO:0030216)	0.0114584	0.153418	0	0	0.814123	13.1883	58.9391	FLG;KRT10
492	GO_Biological_Process_2018	negative regulation of MAP kinase activity (GO:0043407)	0.0121997	0.153418	0	0	0.814123	12.7474	56.1695	GSTP1;DUSP6
493	GO_Biological_Process_2018	cellular protein catabolic process (GO:0044257)	0.0125781	0.153418	0	0	0.814123	12.5378	54.863	BNIP3;VLDLR
494	GO_Biological_Process_2018	cellular response to decreased oxygen levels (GO:0036294)	0.0133502	0.153418	0	0	0.814123	12.1386	52.3929	BNIP3;NDRG1
495	GO_Biological_Process_2018	epidermal cell differentiation (GO:0009913)	0.014546	0.153418	0	0	0.814123	11.5851	49.01	FLG;KRT10
496	GO_Biological_Process_2018	negative regulation of membrane potential (GO:0045837)	0.0160929	0.153418	0	0	0.814123	75.2491	310.732	BNIP3
497	GO_Biological_Process_2018	regulation of biosynthetic process (GO:0009889)	0.0160929	0.153418	0	0	0.814123	75.2491	310.732	GSTP1
498	GO_Biological_Process_2018	granzyme-mediated apoptotic signaling pathway (GO:0008626)	0.0160929	0.153418	0	0	0.814123	75.2491	310.732	BNIP3
499	GO_Biological_Process_2018	negative regulation of stress-activated protein kinase signaling cascade (GO:0070303)	0.0160929	0.153418	0	0	0.814123	75.2491	310.732	GSTP1
500	GO_Biological_Process_2018	negative regulation of acute inflammatory response (GO:0002674)	0.0160929	0.153418	0	0	0.814123	75.2491	310.732	GSTP1
501	GO_Biological_Process_2018	peptidyl-proline hydroxylation (GO:0019511)	0.0160929	0.153418	0	0	0.814123	75.2491	310.732	EGLN3
502	GO_Biological_Process_2018	regulation of cardiac muscle hypertrophy in response to stress (GO:1903242)	0.0160929	0.153418	0	0	0.814123	75.2491	310.732	ATP2B4
503	GO_Biological_Process_2018	positive regulation of growth (GO:0045927)	0.0162097	0.153418	0	0	0.814123	10.9209	45.0175	S100A9;S100A8
504	GO_Biological_Process_2018	positive regulation of inflammatory response (GO:0050729)	0.0170707	0.153418	0	0	0.814123	10.6165	43.2131	S100A9;S100A8
505	GO_Biological_Process_2018	positive regulation of defense response (GO:0031349)	0.0175084	0.153418	0	0	0.814123	10.4705	42.354	S100A9;S100A8
506	GO_Biological_Process_2018	negative regulation of nitric oxide biosynthetic process (GO:0045019)	0.0187502	0.153418	0	0	0.814123	62.7044	249.347	ATP2B4
507	GO_Biological_Process_2018	negative regulation of nitric oxide metabolic process (GO:1904406)	0.0187502	0.153418	0	0	0.814123	62.7044	249.347	ATP2B4
508	GO_Biological_Process_2018	regulation of monocyte chemotactic protein-1 production (GO:0071637)	0.0187502	0.153418	0	0	0.814123	62.7044	249.347	GSTP1
509	GO_Biological_Process_2018	regulation of mitochondrial fusion (GO:0010635)	0.0187502	0.153418	0	0	0.814123	62.7044	249.347	BNIP3
510	GO_Biological_Process_2018	negative regulation of MAPK cascade (GO:0043409)	0.0202334	0.153418	0	0	0.814123	9.67235	37.7262	GSTP1;DUSP6
511	GO_Biological_Process_2018	regulation of anatomical structure morphogenesis (GO:0022603)	0.0211788	0.153418	0	0	0.814123	9.43257	36.3602	SPARC;KRT1
512	GO_Biological_Process_2018	peptidyl-cysteine modification (GO:0018198)	0.0214005	0.153418	0	0	0.814123	53.7439	206.61	S100A8
513	GO_Biological_Process_2018	regulation of stress-activated protein kinase signaling cascade (GO:0070302)	0.0214005	0.153418	0	0	0.814123	53.7439	206.61	GSTP1
514	GO_Biological_Process_2018	positive regulation of spindle checkpoint (GO:0090232)	0.0214005	0.153418	0	0	0.814123	53.7439	206.61	NDRG1
515	GO_Biological_Process_2018	4-hydroxyproline metabolic process (GO:0019471)	0.0214005	0.153418	0	0	0.814123	53.7439	206.61	EGLN3
516	GO_Biological_Process_2018	calcium ion import across plasma membrane (GO:0098703)	0.0214005	0.153418	0	0	0.814123	53.7439	206.61	ATP2B4
517	GO_Biological_Process_2018	response to epinephrine (GO:0071871)	0.0214005	0.153418	0	0	0.814123	53.7439	206.61	ATP2B4
518	GO_Biological_Process_2018	negative regulation of interleukin-1 production (GO:0032692)	0.0214005	0.153418	0	0	0.814123	53.7439	206.61	GSTP1
519	GO_Biological_Process_2018	positive regulation of mitochondrial membrane permeability involved in apoptotic process (GO:1902110)	0.0214005	0.153418	0	0	0.814123	53.7439	206.61	BNIP3
520	GO_Biological_Process_2018	negative regulation of monooxygenase activity (GO:0032769)	0.0214005	0.153418	0	0	0.814123	53.7439	206.61	ATP2B4
521	GO_Biological_Process_2018	cellular response to epinephrine stimulus (GO:0071872)	0.0214005	0.153418	0	0	0.814123	53.7439	206.61	ATP2B4
522	GO_Biological_Process_2018	negative regulation of biosynthetic process (GO:0009890)	0.0214005	0.153418	0	0	0.814123	53.7439	206.61	GSTP1
523	GO_Biological_Process_2018	calcium ion import into cytosol (GO:1902656)	0.0214005	0.153418	0	0	0.814123	53.7439	206.61	ATP2B4
524	GO_Biological_Process_2018	toll-like receptor signaling pathway (GO:0002224)	0.0231238	0.153418	0	0	0.814123	8.98688	33.8526	S100A9;S100A8
525	GO_Biological_Process_2018	calcium ion transmembrane transport (GO:0070588)	0.0231238	0.153418	0	0	0.814123	8.98688	33.8526	MCUB;ATP2B4
526	GO_Biological_Process_2018	regulation of organ growth (GO:0046620)	0.0240438	0.153418	0	0	0.814123	47.0236	175.298	DUSP6
527	GO_Biological_Process_2018	mitochondrial fragmentation involved in apoptotic process (GO:0043653)	0.0240438	0.153418	0	0	0.814123	47.0236	175.298	BNIP3
528	GO_Biological_Process_2018	mitochondrial calcium uptake (GO:0036444)	0.0240438	0.153418	0	0	0.814123	47.0236	175.298	MCUB
529	GO_Biological_Process_2018	positive regulation of response to external stimulus (GO:0032103)	0.0251397	0.153418	0	0	0.814123	8.58124	31.6074	S100A9;S100A8
530	GO_Biological_Process_2018	low-density lipoprotein particle receptor catabolic process (GO:0032802)	0.0266801	0.153418	0	0	0.814123	41.7966	151.464	VLDLR
531	GO_Biological_Process_2018	complement activation, lectin pathway (GO:0001867)	0.0266801	0.153418	0	0	0.814123	41.7966	151.464	KRT1
532	GO_Biological_Process_2018	medium-chain fatty acid metabolic process (GO:0051791)	0.0266801	0.153418	0	0	0.814123	41.7966	151.464	ACADM
533	GO_Biological_Process_2018	skin development (GO:0043588)	0.0272247	0.153418	0	0	0.814123	8.2105	29.5876	FLG;KRT10
534	GO_Biological_Process_2018	regulation of cytoskeleton organization (GO:0051493)	0.0277566	0.153418	0	0	0.814123	8.12275	29.1142	S100A9;S100A8
535	GO_Biological_Process_2018	positive regulation of neuron projection development (GO:0010976)	0.0288329	0.153418	0	0	0.814123	7.95272	28.2022	VLDLR;S100A9
536	GO_Biological_Process_2018	carnitine metabolic process (GO:0009437)	0.0293093	0.153418	0	0	0.814123	37.6151	132.776	ACADM
537	GO_Biological_Process_2018	positive regulation of superoxide anion generation (GO:0032930)	0.0293093	0.153418	0	0	0.814123	37.6151	132.776	GSTP1
538	GO_Biological_Process_2018	negative regulation of JUN kinase activity (GO:0043508)	0.0293093	0.153418	0	0	0.814123	37.6151	132.776	GSTP1
539	GO_Biological_Process_2018	negative regulation of cardiac muscle hypertrophy (GO:0010614)	0.0293093	0.153418	0	0	0.814123	37.6151	132.776	ATP2B4
540	GO_Biological_Process_2018	intrinsic apoptotic signaling pathway in response to oxidative stress (GO:0008631)	0.0293093	0.153418	0	0	0.814123	37.6151	132.776	PDK1
541	GO_Biological_Process_2018	low-density lipoprotein receptor particle metabolic process (GO:0032799)	0.0293093	0.153418	0	0	0.814123	37.6151	132.776	VLDLR
542	GO_Biological_Process_2018	positive regulation of cell growth (GO:0030307)	0.0293773	0.153418	0	0	0.814123	7.87034	27.7629	S100A9;S100A8
543	GO_Biological_Process_2018	intrinsic apoptotic signaling pathway (GO:0097193)	0.0310351	0.153418	0	0	0.814123	7.63308	26.5069	BNIP3;PDK1
544	GO_Biological_Process_2018	positive regulation of pseudopodium assembly (GO:0031274)	0.0319316	0.153418	0	0	0.814123	34.1938	117.769	CDC42EP2
545	GO_Biological_Process_2018	regulation of nitric-oxide synthase biosynthetic process (GO:0051769)	0.0319316	0.153418	0	0	0.814123	34.1938	117.769	GSTP1
546	GO_Biological_Process_2018	regulation of pseudopodium assembly (GO:0031272)	0.0319316	0.153418	0	0	0.814123	34.1938	117.769	CDC42EP2
547	GO_Biological_Process_2018	negative regulation of metabolic process (GO:0009892)	0.0319316	0.153418	0	0	0.814123	34.1938	117.769	GSTP1
548	GO_Biological_Process_2018	mitochondrial outer membrane permeabilization (GO:0097345)	0.0319316	0.153418	0	0	0.814123	34.1938	117.769	BNIP3
549	GO_Biological_Process_2018	carbohydrate derivative transport (GO:1901264)	0.0319316	0.153418	0	0	0.814123	34.1938	117.769	VLDLR
550	GO_Biological_Process_2018	protein hydroxylation (GO:0018126)	0.0319316	0.153418	0	0	0.814123	34.1938	117.769	EGLN3
551	GO_Biological_Process_2018	positive regulation of cellular component organization (GO:0051130)	0.0338786	0.153418	0	0	0.814123	7.26777	24.6012	BNIP3;CDC42EP2
552	GO_Biological_Process_2018	positive regulation of protein complex disassembly (GO:0043243)	0.034547	0.153418	0	0	0.814123	31.3428	105.482	BNIP3
553	GO_Biological_Process_2018	negative regulation of reactive oxygen species biosynthetic process (GO:1903427)	0.034547	0.153418	0	0	0.814123	31.3428	105.482	ATP2B4
554	GO_Biological_Process_2018	regulation of interleukin-1 beta production (GO:0032651)	0.034547	0.153418	0	0	0.814123	31.3428	105.482	GSTP1
555	GO_Biological_Process_2018	regulation of acyl-CoA biosynthetic process (GO:0050812)	0.034547	0.153418	0	0	0.814123	31.3428	105.482	PDK1
556	GO_Biological_Process_2018	regulation of superoxide anion generation (GO:0032928)	0.034547	0.153418	0	0	0.814123	31.3428	105.482	GSTP1
557	GO_Biological_Process_2018	negative regulation of chemokine production (GO:0032682)	0.034547	0.153418	0	0	0.814123	31.3428	105.482	GSTP1
558	GO_Biological_Process_2018	regulation of cAMP-dependent protein kinase activity (GO:2000479)	0.034547	0.153418	0	0	0.814123	31.3428	105.482	ATP2B4
559	GO_Biological_Process_2018	regulation of acetyl-CoA biosynthetic process from pyruvate (GO:0010510)	0.034547	0.153418	0	0	0.814123	31.3428	105.482	PDK1
560	GO_Biological_Process_2018	regulation of cellular carbohydrate metabolic process (GO:0010675)	0.034547	0.153418	0	0	0.814123	31.3428	105.482	PDK1
561	GO_Biological_Process_2018	viral gene expression (GO:0019080)	0.036224	0.158198	0	0	0.8008	6.99965	23.2251	RPL21;NUP35
562	GO_Biological_Process_2018	positive regulation of mitochondrial fission (GO:0090141)	0.0371554	0.158198	0	0	0.8008	28.9303	95.2574	BNIP3
563	GO_Biological_Process_2018	negative regulation of interleukin-1 beta production (GO:0032691)	0.0371554	0.158198	0	0	0.8008	28.9303	95.2574	GSTP1
564	GO_Biological_Process_2018	regulation of calcineurin-NFAT signaling cascade (GO:0070884)	0.0371554	0.158198	0	0	0.8008	28.9303	95.2574	ATP2B4
565	GO_Biological_Process_2018	viral transcription (GO:0019083)	0.0380233	0.158623	0	0	0.799635	6.81113	22.2694	RPL21;NUP35
566	GO_Biological_Process_2018	regulation of organelle organization (GO:0033043)	0.0380233	0.158623	0	0	0.799635	6.81113	22.2694	S100A9;S100A8
567	GO_Biological_Process_2018	regulation of protein complex disassembly (GO:0043244)	0.0397569	0.159413	0	0	0.797475	26.8625	86.6309	BNIP3
568	GO_Biological_Process_2018	nuclear pore organization (GO:0006999)	0.0397569	0.159413	0	0	0.797475	26.8625	86.6309	NUP35
569	GO_Biological_Process_2018	L-alpha-amino acid transmembrane transport (GO:1902475)	0.0397569	0.159413	0	0	0.797475	26.8625	86.6309	SLC7A5
570	GO_Biological_Process_2018	fatty acid beta-oxidation using acyl-CoA dehydrogenase (GO:0033539)	0.0397569	0.159413	0	0	0.797475	26.8625	86.6309	ACADM
571	GO_Biological_Process_2018	fibrinolysis (GO:0042730)	0.0423515	0.160469	0	0	0.794608	25.0704	79.2665	KRT1
572	GO_Biological_Process_2018	establishment of skin barrier (GO:0061436)	0.0423515	0.160469	0	0	0.794608	25.0704	79.2665	FLG
573	GO_Biological_Process_2018	linoleic acid metabolic process (GO:0043651)	0.0423515	0.160469	0	0	0.794608	25.0704	79.2665	GSTP1
574	GO_Biological_Process_2018	neuron apoptotic process (GO:0051402)	0.0423515	0.160469	0	0	0.794608	25.0704	79.2665	BNIP3
575	GO_Biological_Process_2018	regulation of cell cycle phase transition (GO:1901987)	0.0423515	0.160469	0	0	0.794608	25.0704	79.2665	ATP2B4
576	GO_Biological_Process_2018	regulation of water loss via skin (GO:0033561)	0.0423515	0.160469	0	0	0.794608	25.0704	79.2665	FLG
577	GO_Biological_Process_2018	cellular calcium ion homeostasis (GO:0006874)	0.0442611	0.16618	0	0	0.779421	6.24968	19.4843	MCUB;ATP2B4
578	GO_Biological_Process_2018	negative regulation of tumor necrosis factor-mediated signaling pathway (GO:0010804)	0.0449392	0.167206	0	0	0.776748	23.5024	72.9148	GSTP1
579	GO_Biological_Process_2018	positive regulation of NF-kappaB transcription factor activity (GO:0051092)	0.0475132	0.169188	0	0	0.771631	6.00212	18.2869	S100A9;S100A8
580	GO_Biological_Process_2018	negative regulation of fibroblast proliferation (GO:0048147)	0.04752	0.169188	0	0	0.771631	22.1188	67.3871	GSTP1
581	GO_Biological_Process_2018	regulation of mitochondrial membrane permeability (GO:0046902)	0.04752	0.169188	0	0	0.771631	22.1188	67.3871	BNIP3
582	GO_Biological_Process_2018	regulation of cellular response to growth factor stimulus (GO:0090287)	0.04752	0.169188	0	0	0.771631	22.1188	67.3871	DUSP6
583	GO_Biological_Process_2018	negative regulation of calcium-mediated signaling (GO:0050849)	0.04752	0.169188	0	0	0.771631	22.1188	67.3871	ATP2B4
584	GO_Biological_Process_2018	regulation of mitochondrial fission (GO:0090140)	0.050094	0.172407	0	0	0.763445	20.8889	62.5383	BNIP3
585	GO_Biological_Process_2018	calcium ion transport into cytosol (GO:0060402)	0.050094	0.172407	0	0	0.763445	20.8889	62.5383	ATP2B4
586	GO_Biological_Process_2018	mitochondrial calcium ion homeostasis (GO:0051560)	0.050094	0.172407	0	0	0.763445	20.8889	62.5383	MCUB
587	GO_Biological_Process_2018	mitochondrial membrane organization (GO:0007006)	0.050094	0.172407	0	0	0.763445	20.8889	62.5383	BNIP3
588	GO_Biological_Process_2018	cellular protein modification process (GO:0006464)	0.0521729	0.173993	0	0	0.759469	2.37826	7.02347	FLG;EGLN3;KRT2;KRT1;KRT10;DUSP6
589	GO_Biological_Process_2018	negative regulation of macromolecule biosynthetic process (GO:0010558)	0.0526612	0.173993	0	0	0.759469	19.7885	58.2548	GSTP1
590	GO_Biological_Process_2018	inactivation of MAPK activity (GO:0000188)	0.0526612	0.173993	0	0	0.759469	19.7885	58.2548	DUSP6
591	GO_Biological_Process_2018	dorsal/ventral pattern formation (GO:0009953)	0.0526612	0.173993	0	0	0.759469	19.7885	58.2548	DUSP6
592	GO_Biological_Process_2018	regulation of fibroblast growth factor receptor signaling pathway (GO:0040036)	0.0526612	0.173993	0	0	0.759469	19.7885	58.2548	DUSP6
593	GO_Biological_Process_2018	mitochondrial calcium ion transmembrane transport (GO:0006851)	0.0552216	0.181004	0	0	0.742312	18.7981	54.4469	MCUB
594	GO_Biological_Process_2018	glutathione derivative biosynthetic process (GO:1901687)	0.0577752	0.182146	0	0	0.73958	17.9021	51.0423	GSTP1
595	GO_Biological_Process_2018	cytosolic calcium ion transport (GO:0060401)	0.0577752	0.182146	0	0	0.73958	17.9021	51.0423	MCUB
596	GO_Biological_Process_2018	glutathione derivative metabolic process (GO:1901685)	0.0577752	0.182146	0	0	0.73958	17.9021	51.0423	GSTP1
597	GO_Biological_Process_2018	NLS-bearing protein import into nucleus (GO:0006607)	0.0577752	0.182146	0	0	0.73958	17.9021	51.0423	NUP35
598	GO_Biological_Process_2018	triglyceride catabolic process (GO:0019433)	0.0577752	0.182146	0	0	0.73958	17.9021	51.0423	FABP5
599	GO_Biological_Process_2018	cellular response to catecholamine stimulus (GO:0071870)	0.060322	0.188735	0	0	0.724148	17.0875	47.9826	ATP2B4
600	GO_Biological_Process_2018	receptor catabolic process (GO:0032801)	0.0653953	0.198949	0	0	0.701259	15.6619	42.7149	VLDLR
601	GO_Biological_Process_2018	regulation of cell cycle G1/S phase transition (GO:1902806)	0.0653953	0.198949	0	0	0.701259	15.6619	42.7149	ATP2B4
602	GO_Biological_Process_2018	organophosphate ester transport (GO:0015748)	0.0679219	0.198949	0	0	0.701259	15.0347	40.4343	PRELID2
603	GO_Biological_Process_2018	peptidyl-tyrosine dephosphorylation (GO:0035335)	0.0679219	0.198949	0	0	0.701259	15.0347	40.4343	DUSP6
604	GO_Biological_Process_2018	L-amino acid transport (GO:0015807)	0.0679219	0.198949	0	0	0.701259	15.0347	40.4343	SLC7A5
605	GO_Biological_Process_2018	regulation of glucose metabolic process (GO:0010906)	0.0679219	0.198949	0	0	0.701259	15.0347	40.4343	PDK1
606	GO_Biological_Process_2018	signal transduction in response to DNA damage (GO:0042770)	0.0679219	0.198949	0	0	0.701259	15.0347	40.4343	NDRG1
607	GO_Biological_Process_2018	inorganic cation import across plasma membrane (GO:0098659)	0.0679219	0.198949	0	0	0.701259	15.0347	40.4343	ATP2B4
608	GO_Biological_Process_2018	neutral amino acid transport (GO:0015804)	0.0679219	0.198949	0	0	0.701259	15.0347	40.4343	SLC7A5
609	GO_Biological_Process_2018	regulation of apoptotic process (GO:0042981)	0.0685035	0.199239	0	0	0.700625	2.40758	6.45442	EGLN3;GSTP1;BNIP3;NDRG1;DUSP6
610	GO_Biological_Process_2018	positive regulation of release of cytochrome c from mitochondria (GO:0090200)	0.0704418	0.203444	0	0	0.691556	14.4557	38.3506	BNIP3
611	GO_Biological_Process_2018	negative regulation of intracellular signal transduction (GO:1902532)	0.0709835	0.203585	0	0	0.691255	4.75625	12.5817	GSTP1;ATP2B4
612	GO_Biological_Process_2018	regulation of inflammatory response (GO:0050727)	0.074815	0.209165	0	0	0.679511	4.61096	11.955	S100A9;S100A8
613	GO_Biological_Process_2018	regulation of vasculature development (GO:1901342)	0.0754615	0.209165	0	0	0.679511	13.4218	34.6838	KRT1
614	GO_Biological_Process_2018	calcium ion import (GO:0070509)	0.0754615	0.209165	0	0	0.679511	13.4218	34.6838	MCUB
615	GO_Biological_Process_2018	negative regulation of JNK cascade (GO:0046329)	0.0754615	0.209165	0	0	0.679511	13.4218	34.6838	GSTP1
616	GO_Biological_Process_2018	regulation of cell morphogenesis (GO:0022604)	0.0754615	0.209165	0	0	0.679511	13.4218	34.6838	SPARC
617	GO_Biological_Process_2018	negative regulation of stress-activated MAPK cascade (GO:0032873)	0.0804546	0.215765	0	0	0.66602	12.5258	31.5658	GSTP1
618	GO_Biological_Process_2018	negative regulation of endothelial cell proliferation (GO:0001937)	0.0804546	0.215765	0	0	0.66602	12.5258	31.5658	SPARC
619	GO_Biological_Process_2018	regulation of sodium ion transmembrane transport (GO:1902305)	0.0804546	0.215765	0	0	0.66602	12.5258	31.5658	ATP2B4
620	GO_Biological_Process_2018	regulation of cation transmembrane transport (GO:1904062)	0.0804546	0.215765	0	0	0.66602	12.5258	31.5658	ATP2B4
621	GO_Biological_Process_2018	acylglycerol catabolic process (GO:0046464)	0.0804546	0.215765	0	0	0.66602	12.5258	31.5658	FABP5
622	GO_Biological_Process_2018	negative regulation of tumor necrosis factor superfamily cytokine production (GO:1903556)	0.0829412	0.220494	0	0	0.656604	12.1211	30.177	GSTP1
623	GO_Biological_Process_2018	regulation of angiogenesis (GO:0045765)	0.083471	0.220494	0	0	0.656604	4.32037	10.7286	SPARC;KRT1
624	GO_Biological_Process_2018	regulation of nitric oxide biosynthetic process (GO:0045428)	0.0854213	0.220494	0	0	0.656604	11.7417	28.8866	ATP2B4
625	GO_Biological_Process_2018	mitochondrial transmembrane transport (GO:1990542)	0.0854213	0.220494	0	0	0.656604	11.7417	28.8866	MCUB
626	GO_Biological_Process_2018	positive regulation of dendrite development (GO:1900006)	0.0854213	0.220494	0	0	0.656604	11.7417	28.8866	VLDLR
627	GO_Biological_Process_2018	ceramide biosynthetic process (GO:0046513)	0.0854213	0.220494	0	0	0.656604	11.7417	28.8866	CERS4
628	GO_Biological_Process_2018	organonitrogen compound biosynthetic process (GO:1901566)	0.0866921	0.221345	0	0	0.654931	4.2235	10.3281	CERS4;GSTP1
629	GO_Biological_Process_2018	negative regulation of mitochondrion organization (GO:0010823)	0.0878947	0.221345	0	0	0.654931	11.3854	27.6848	BNIP3
630	GO_Biological_Process_2018	tRNA-containing ribonucleoprotein complex export from nucleus (GO:0071431)	0.0878947	0.221345	0	0	0.654931	11.3854	27.6848	NUP35
631	GO_Biological_Process_2018	tRNA export from nucleus (GO:0006409)	0.0878947	0.221345	0	0	0.654931	11.3854	27.6848	NUP35
632	GO_Biological_Process_2018	apoptotic mitochondrial changes (GO:0008637)	0.0903616	0.223573	0	0	0.65058	11.0499	26.5634	BNIP3
633	GO_Biological_Process_2018	regulation of JUN kinase activity (GO:0043506)	0.0903616	0.223573	0	0	0.65058	11.0499	26.5634	GSTP1
634	GO_Biological_Process_2018	receptor-mediated endocytosis (GO:0006898)	0.0924183	0.223573	0	0	0.65058	4.06397	9.67805	SPARC;VLDLR
635	GO_Biological_Process_2018	negative regulation of tumor necrosis factor production (GO:0032720)	0.0928219	0.223573	0	0	0.65058	10.7337	25.5148	GSTP1
636	GO_Biological_Process_2018	flagellated sperm motility (GO:0030317)	0.0928219	0.223573	0	0	0.65058	10.7337	25.5148	ATP2B4
637	GO_Biological_Process_2018	tRNA transport (GO:0051031)	0.0928219	0.223573	0	0	0.65058	10.7337	25.5148	NUP35
638	GO_Biological_Process_2018	regulation of sodium ion transport (GO:0002028)	0.0928219	0.223573	0	0	0.65058	10.7337	25.5148	ATP2B4
639	GO_Biological_Process_2018	epithelial cell migration (GO:0010631)	0.0952757	0.223573	0	0	0.65058	10.435	24.5325	KRT2
640	GO_Biological_Process_2018	calcium ion transmembrane import into cytosol (GO:0097553)	0.0952757	0.223573	0	0	0.65058	10.435	24.5325	ATP2B4
641	GO_Biological_Process_2018	regulation of cysteine-type endopeptidase activity (GO:2000116)	0.0952757	0.223573	0	0	0.65058	10.435	24.5325	CST6
642	GO_Biological_Process_2018	regulation of nitric-oxide synthase activity (GO:0050999)	0.0952757	0.223573	0	0	0.65058	10.435	24.5325	ATP2B4
643	GO_Biological_Process_2018	negative regulation of blood coagulation (GO:0030195)	0.0952757	0.223573	0	0	0.65058	10.435	24.5325	KRT1
644	GO_Biological_Process_2018	regulation of dendrite development (GO:0050773)	0.097723	0.226739	0	0	0.644473	10.1525	23.6108	VLDLR
645	GO_Biological_Process_2018	regulation of carbohydrate catabolic process (GO:0043470)	0.097723	0.226739	0	0	0.644473	10.1525	23.6108	NUP35
646	GO_Biological_Process_2018	mitochondrion disassembly (GO:0061726)	0.100164	0.22982	0	0	0.638612	9.88481	22.7444	BNIP3
647	GO_Biological_Process_2018	retina homeostasis (GO:0001895)	0.100164	0.22982	0	0	0.638612	9.88481	22.7444	KRT1
648	GO_Biological_Process_2018	signal transduction by p53 class mediator (GO:0072331)	0.102598	0.231546	0	0	0.635362	9.63087	21.9289	NDRG1
649	GO_Biological_Process_2018	positive regulation of reactive oxygen species metabolic process (GO:2000379)	0.102598	0.231546	0	0	0.635362	9.63087	21.9289	GSTP1
650	GO_Biological_Process_2018	regulation of coenzyme metabolic process (GO:0051196)	0.102598	0.231546	0	0	0.635362	9.63087	21.9289	NUP35
651	GO_Biological_Process_2018	regulation of cell growth (GO:0001558)	0.103336	0.231943	0	0	0.634618	3.79731	8.61903	S100A9;S100A8
652	GO_Biological_Process_2018	regulation of release of cytochrome c from mitochondria (GO:0090199)	0.105026	0.231956	0	0	0.634595	9.38962	21.16	BNIP3
653	GO_Biological_Process_2018	negative regulation of cytokine-mediated signaling pathway (GO:0001960)	0.105026	0.231956	0	0	0.634595	9.38962	21.16	GSTP1
654	GO_Biological_Process_2018	autophagy of mitochondrion (GO:0000422)	0.105026	0.231956	0	0	0.634595	9.38962	21.16	BNIP3
655	GO_Biological_Process_2018	regulation of stress-activated MAPK cascade (GO:0032872)	0.107447	0.236041	0	0	0.627012	9.16015	20.434	GSTP1
656	GO_Biological_Process_2018	ceramide metabolic process (GO:0006672)	0.109862	0.240069	0	0	0.619663	8.9416	19.7478	CERS4
657	GO_Biological_Process_2018	regulation of ATP metabolic process (GO:1903578)	0.112271	0.242764	0	0	0.614817	8.73322	19.0982	NUP35
658	GO_Biological_Process_2018	regulation of multicellular organismal development (GO:2000026)	0.112271	0.242764	0	0	0.614817	8.73322	19.0982	DUSP6
659	GO_Biological_Process_2018	unsaturated fatty acid metabolic process (GO:0033559)	0.114673	0.242871	0	0	0.614624	8.53431	18.4825	GSTP1
660	GO_Biological_Process_2018	positive regulation of macroautophagy (GO:0016239)	0.114673	0.242871	0	0	0.614624	8.53431	18.4825	BNIP3
661	GO_Biological_Process_2018	amide biosynthetic process (GO:0043604)	0.114673	0.242871	0	0	0.614624	8.53431	18.4825	CERS4
662	GO_Biological_Process_2018	mitotic nuclear envelope disassembly (GO:0007077)	0.114673	0.242871	0	0	0.614624	8.53431	18.4825	NUP35
663	GO_Biological_Process_2018	positive regulation of sequence-specific DNA binding transcription factor activity (GO:0051091)	0.115468	0.243308	0	0	0.613844	3.54637	7.65577	S100A9;S100A8
664	GO_Biological_Process_2018	nucleus organization (GO:0006997)	0.117069	0.243908	0	0	0.612773	8.34423	17.8983	NUP35
665	GO_Biological_Process_2018	protein complex subunit organization (GO:0071822)	0.117069	0.243908	0	0	0.612773	8.34423	17.8983	NUP35
666	GO_Biological_Process_2018	regulation of fibroblast proliferation (GO:0048145)	0.119458	0.243908	0	0	0.612773	8.16243	17.3434	GSTP1
667	GO_Biological_Process_2018	nuclear envelope disassembly (GO:0051081)	0.119458	0.243908	0	0	0.612773	8.16243	17.3434	NUP35
668	GO_Biological_Process_2018	regulation of generation of precursor metabolites and energy (GO:0043467)	0.119458	0.243908	0	0	0.612773	8.16243	17.3434	NUP35
669	GO_Biological_Process_2018	pyruvate metabolic process (GO:0006090)	0.119458	0.243908	0	0	0.612773	8.16243	17.3434	SLC16A3
670	GO_Biological_Process_2018	viral process (GO:0016032)	0.119887	0.243908	0	0	0.612773	3.46452	7.34896	RPL21;NUP35
671	GO_Biological_Process_2018	negative regulation of cellular biosynthetic process (GO:0031327)	0.121841	0.245465	0	0	0.61001	7.98836	16.8158	ATP2B4
672	GO_Biological_Process_2018	negative regulation of I-kappaB kinase/NF-kappaB signaling (GO:0043124)	0.121841	0.245465	0	0	0.61001	7.98836	16.8158	GSTP1
673	GO_Biological_Process_2018	negative regulation of mitotic cell cycle (GO:0045930)	0.124218	0.247836	0	0	0.605836	7.82154	16.3135	BTG3
674	GO_Biological_Process_2018	cellular response to mechanical stimulus (GO:0071260)	0.124218	0.247836	0	0	0.605836	7.82154	16.3135	BNIP3
675	GO_Biological_Process_2018	glutathione metabolic process (GO:0006749)	0.126588	0.250148	0	0	0.601803	7.66153	15.835	GSTP1
676	GO_Biological_Process_2018	antimicrobial humoral immune response mediated by antimicrobial peptide (GO:0061844)	0.126588	0.250148	0	0	0.601803	7.66153	15.835	S100A9
677	GO_Biological_Process_2018	extracellular matrix organization (GO:0030198)	0.127947	0.251214	0	0	0.599956	3.32625	6.83923	SPARC;KLK7
678	GO_Biological_Process_2018	fatty acid oxidation (GO:0019395)	0.128952	0.251214	0	0	0.599956	7.50792	15.3786	ACADM
679	GO_Biological_Process_2018	fatty acid beta-oxidation (GO:0006635)	0.128952	0.251214	0	0	0.599956	7.50792	15.3786	ACADM
680	GO_Biological_Process_2018	apoptotic process (GO:0006915)	0.129755	0.251591	0	0	0.599304	3.29699	6.7328	EGLN3;BNIP3
681	GO_Biological_Process_2018	positive regulation of actin filament polymerization (GO:0030838)	0.13131	0.253417	0	0	0.596165	7.36034	14.9429	CDC42EP2
682	GO_Biological_Process_2018	triglyceride metabolic process (GO:0006641)	0.133662	0.255566	0	0	0.592496	7.21843	14.5267	FABP5
683	GO_Biological_Process_2018	B cell differentiation (GO:0030183)	0.133662	0.255566	0	0	0.592496	7.21843	14.5267	KLF6
684	GO_Biological_Process_2018	monocarboxylic acid transport (GO:0015718)	0.136007	0.258852	0	0	0.586948	7.08188	14.1287	SLC16A3
685	GO_Biological_Process_2018	intracellular transport of virus (GO:0075733)	0.138346	0.26054	0	0	0.584125	6.95038	13.7478	NUP35
686	GO_Biological_Process_2018	transport of virus (GO:0046794)	0.138346	0.26054	0	0	0.584125	6.95038	13.7478	NUP35
687	GO_Biological_Process_2018	defense response to bacterium (GO:0042742)	0.138887	0.26054	0	0	0.584125	3.15801	6.23421	S100A9;S100A8
688	GO_Biological_Process_2018	regulation of gene silencing by RNA (GO:0060966)	0.140679	0.26054	0	0	0.584125	6.82367	13.3831	NUP35
689	GO_Biological_Process_2018	regulation of posttranscriptional gene silencing (GO:0060147)	0.140679	0.26054	0	0	0.584125	6.82367	13.3831	NUP35
690	GO_Biological_Process_2018	long-chain fatty acid metabolic process (GO:0001676)	0.140679	0.26054	0	0	0.584125	6.82367	13.3831	GSTP1
691	GO_Biological_Process_2018	cellular iron ion homeostasis (GO:0006879)	0.143006	0.262495	0	0	0.580879	6.70148	13.0335	LCN2
692	GO_Biological_Process_2018	regulation of tumor necrosis factor-mediated signaling pathway (GO:0010803)	0.143006	0.262495	0	0	0.580879	6.70148	13.0335	GSTP1
693	GO_Biological_Process_2018	regulation of ERK1 and ERK2 cascade (GO:0070372)	0.144434	0.263245	0	0	0.579641	3.08005	5.95969	GSTP1;DUSP6
694	GO_Biological_Process_2018	regulation of glycolytic process (GO:0006110)	0.145326	0.263245	0	0	0.579641	6.58358	12.6982	NUP35
695	GO_Biological_Process_2018	positive regulation of cell death (GO:0010942)	0.145326	0.263245	0	0	0.579641	6.58358	12.6982	BNIP3
696	GO_Biological_Process_2018	phospholipid transport (GO:0015914)	0.147641	0.266269	0	0	0.574679	6.46975	12.3765	PRELID2
697	GO_Biological_Process_2018	inflammatory response (GO:0006954)	0.149092	0.267718	0	0	0.572323	3.01793	5.74369	S100A9;S100A8
698	GO_Biological_Process_2018	regulation of extrinsic apoptotic signaling pathway (GO:2001236)	0.149949	0.26809	0	0	0.571719	6.35977	12.0674	GSTP1
699	GO_Biological_Process_2018	membrane lipid biosynthetic process (GO:0046467)	0.152251	0.26987	0	0	0.568846	6.25346	11.7704	CERS4
700	GO_Biological_Process_2018	response to reactive oxygen species (GO:0000302)	0.152251	0.26987	0	0	0.568846	6.25346	11.7704	GSTP1
701	GO_Biological_Process_2018	positive regulation of programmed cell death (GO:0043068)	0.153781	0.271417	0	0	0.566362	2.95823	5.53847	BNIP3;DUSP6
702	GO_Biological_Process_2018	regulation of tumor necrosis factor production (GO:0032680)	0.154547	0.271608	0	0	0.566058	6.15063	11.4848	GSTP1
703	GO_Biological_Process_2018	negative regulation of protein modification process (GO:0031400)	0.15912	0.275529	0	0	0.559832	5.95478	10.9454	ATP2B4
704	GO_Biological_Process_2018	iron ion homeostasis (GO:0055072)	0.15912	0.275529	0	0	0.559832	5.95478	10.9454	LCN2
705	GO_Biological_Process_2018	positive regulation of cell projection organization (GO:0031346)	0.15912	0.275529	0	0	0.559832	5.95478	10.9454	S100A9
706	GO_Biological_Process_2018	endocytosis (GO:0006897)	0.159447	0.275529	0	0	0.559832	2.88961	5.30545	SPARC;VLDLR
707	GO_Biological_Process_2018	positive regulation of protein polymerization (GO:0032273)	0.161398	0.277739	0	0	0.556363	5.86144	10.6906	CDC42EP2
708	GO_Biological_Process_2018	negative regulation of apoptotic signaling pathway (GO:2001234)	0.16367	0.277858	0	0	0.556178	5.77097	10.4449	GSTP1
709	GO_Biological_Process_2018	fatty acid catabolic process (GO:0009062)	0.16367	0.277858	0	0	0.556178	5.77097	10.4449	ACADM
[truncated: 171 more rows]
