# Supplementary material for: Injury prevents Ras mutant cell expansion in mosaic skin
Source: Nature. 2023 Jun 21;619(7968):167–75. doi: 10.1038/s41586-023-06198-y (PMC10322723; doi:10.1038/s41586-023-06198-y)
Supplement: Supplementary file 17 — Source Data Extended Data Fig. 5 [file 41586_2023_6198_MOESM17_ESM.xlsx]

## Sheet: Extended Data Figure 5a
Data in Extended Data Figure 5a
Uninjured_Kras_mosaic	Injured_Kras_mosaic	Injured_Kras_max
71.794	50.9194	99.6948
53.3363	74.3569	99.3769
54.2338	81.2003	99.3859
70.5207	78.419
	48.2311
Data in the table in red
KrasMosaic_female2_uninjured			KrasMosaic_male5_wound									Kras_Max_Male4
Area1			Area1									180.795	47.3	207.206
Day6 (post-TAM)			Day3 (post-wound)									79.473		54.503
221.132			145.501									69.149
96.04			79.233									152.944
627.141			142.859
57.384			399.526									482.361	47.3	261.709		86436
473.237			249.704									85953.6	86388.7	86174.3
308.529			1063.4									99.4419	99.9453	99.6972		99.6948
90.998			159.907
230.016			269.632									Kras_Max_Male1
186.558			52.582									154.624	113.807	380.799
561.594			64.587									75.872	70.589	141.179
370.234			613.215											77.072
96.52			109.966											275.395
1091.02			139.018											326.296
208.647			262.429
229.296			82.354									230.496	184.396	1200.74
95.08			308.048									86205.5	86251.6	85235.3
117.169			1119.35									99.7333	99.7867	98.6108		99.3769
773.843			520.777
178.875			390.162
1811.32			1381.54									Kras_Max_male 5
1636.04			999.296
174.313			1270.85									608.413	84.515	59.785
879.246			885.729									68.909	93.399	80.433
497.247			361.11									137.097	170.231	113.567
345.264			796.652											76.592
124.132			168.79											99.401
685.246			249.944
173.592			1176.01									814.419	348.145	429.778
159.667			124.132									85621.6	86087.9	86006.2
376.237			343.103									99.0578	99.5972	99.5028		99.3859
189.199			227.135
3048.31			122.931
320.053			528.94
410.331			1241.8
55.463			62.426
145.02			192.32
414.653			98.441
111.647			192.32
555.111			205.526
1025.47			150.303
1657.65			115.728
521.978			123.411
320.053			158.946
186.078			44.178
164.709			349.105
351.266			78.273
249.704			211.768
271.073			212.488
46.82			99.641
1097.74			170.951
56.904			100.362
28.332			103.243
872.284			105.644
49.461			30.733
167.83			67.948
3469.45			32.173
			61.946
28662.2			19018.1
57773.8			67417.9
66.84			77.9975
Area2
Day6 (post-TAM)			Area2
1963.3			Day3 (post-wound)
2376.27			169.03
236.739			100.842
276.115			270.113
214.169			53.062
397.846			100.602
151.263			164.709
1484.3			1296.06
386.081			129.414
821.863			1905.43
599.77			110.446
91.958			109.726
123.411			73.471
375.517			531.822
2499.68			1102.54
351.507			167.59
431.94			159.426
194.241			151.023
273.954			606.493
408.17			133.256
176.233			109.726
945.034			267.471
212.248			135.897
110.446			92.679
1018.26			126.533
69.629			65.787
569.757			495.567
296.043			194.001
136.617			173.592
198.803			108.765
68.909			62.186
299.405			89.557
44.178			1970.98
978.168			1287.18
104.684			99.401
169.271			281.157
1115.98			209.847
118.369			76.112
175.753			70.109
357.269			2605.09
305.647			228.815
99.161			385.841
71.79			134.456
725.342			383.2
577.201			89.317
778.164			141.899
228.095			267.471
89.557
1014.66			17487.7
643.468			68948.3
50.181			79.768
56.183
25462.6
60973.4			Area3
70.5417			Day3 (post-wound)
			322.934
			1832.2
Area3			148.622
Day6 (post-TAM)			253.786
2255.26			1088.13
499.408			512.614
1322.95			195.681
324.135			204.805
199.283			84.755
754.394			100.122
209.847			1149.6
169.271			855.716
515.015			281.397
1343.6			1076.13
395.205			964.722
950.316			39.857
1071.09			104.444
224.974			128.213
121.971			592.327
147.421			1143.36
199.283			220.652
414.893			64.827
320.294			550.069
192.08			356.789
248.504			1649.73
689.808			1179.61
540.465			428.578
224.253			164.468
717.659			234.097
957.999			61.226
206.486			462.192
1284.78			1054.04
186.798			88.357
85.956			46.819
116.449			326.536
507.091			147.662
247.543			203.125
1482.38			189.919
159.426			175.993
72.51			189.919
29.292			161.827
721.981			48.02
58.344			185.837
168.79			69.389
1824.52			116.448
36.495
632.664			19455.5
			66980.5
22830.9			77.4914
63605.1
73.5864			Starting % tdTomato	78.419
Area4			KrasMosaic_male12_wound
Day6 (post-TAM)			Area1
634.584			Day3 (post-wound)
248.263			397.365
695.33			797.612
1398.58			655.713
1211.55			1830.52
623.059			438.183
126.533			424.017
109.726			344.543
191.84			733.746
248.263			163.748
127.013			813.699
71.31			560.393
454.749			189.679
124.372			689.327
277.075			558.713
1731.6			306.127
908.058			748.392
119.33			201.444
166.149			52.342
579.841			2370.03
391.363			1585.14
148.622			739.508
69.389			156.305
196.642			231.216
184.637			1113.34
487.643			874.684
48.26			503.49
148.622			617.057
120.77			1005.78
176.473			550.309
54.743			218.011
223.053			3638.24
220.892			133.255
187.038			145.26
202.644			1519.11
148.862			936.15
977.927			2675.91
708.055			795.451
395.205			1238.68
428.338			2647.34
103.723			420.415
409.611			184.157
304.447			1594.5
211.288			1121.03
91.958			1638.68
259.788			948.635
436.982			213.209
438.663			263.39
254.986			244.182
465.314			904.937
138.058			86.196
220.172			186.318
152.704			2401.72
89.797			251.385
308.769			113.327
90.758
37.696			44171.9
79.473			42264.1
96.04			48.8964
122.451
369.274			Area2
316.452			Day3 (post-wound)
			2650.22
20564.8			666.518
65871.2			766.399
76.2081			655.713
			759.196
			612.975
			261.949
Starting % tdTomato			592.087
71.794			160.627
			733.986
KrasMosaic_male12_uninjured			207.686
Area1			281.877
Day6 (post-TAM)			407.21
5145.59			1091.01
1360.89			380.558
812.739			298.444
658.835			207.206
2249.74			174.072
2054.06			293.882
643.468			68.428
2196.44			195.922
1689.34			129.414
798.093			423.536
161.587			126.773
429.779			1213.7
2482.88			309.969
343.823			517.896
660.275			336.62
916.942			233.857
276.115			1045.88
492.925			253.786
176.954			287.4
415.373			200.964
218.251			114.768
186.318			4578.71
224.494			1144.08
142.619			774.082
130.855			730.624
412.252			539.745
133.496			471.076
104.684			1150.8
7686.32			123.892
701.332			559.913
283.078			496.527
1144.08			527.98
44.659			1065.32
394.484			627.861
525.819			200.724
144.3			831.706
1936.89			1730.16
49.701			593.287
2474.47			88.837
586.084			60.745
873.004			256.427
2804.85			35.295
43.698			79.953
87.396			114.288
			144.06
			15.126
45299			95.32
41137			968.563
47.5925			86.916
Area2			471.076
Day6 (post-TAM)			171.671
605.532			206.246
171.431			116.208
1613.95			99.882
5196.01			261.469
2476.15			88.597
863.4			58.584
1829.32			96.04
144.06			356.789
456.19			185.117
592.807			46.819
801.934			169.27
320.774			26.891
157.506			133.736
129.414			118.129
337.101			454.989
162.788			713.097
104.684			64.347
193.281			49.701
270.353			34.814
30.973			409.13
331.338			54.263
279.476			132.055
106.364			105.884
622.099			739.748
6646.93			63.626
2092.23
1162.81			40180.7
1069.89			46255.3
766.88			53.5139
664.117
81.394			Area3
1075.41			Day3 (post-wound)
398.326			530.141
2047.57			339.261
1072.53			676.602
322.935			2091.03
210.328			165.669
920.784			2130.89
248.023			448.027
512.854			1235.8
1189.22			2048.05
243.221			955.358
3778.93			246.343
			375.276
			1545.52
			798.092
			484.522
42301.3			147.181
44134.7			265.07
51.0605			241.781
Area3			78.032
Day6 (post-TAM)			860.758
3850.97			41.537
357.029			2076.62
2273.75			1111.66
216.33			190.88
705.894			404.809
355.828			328.697
176.714			1989.47
455.47			124.852
1763.54			116.448
2051.89			275.875
461.953			93.639
619.938			213.209
4525.89			62.426
2829.82			1205.54
1085.97			469.636
1414.91			5488.21
234.578			605.292
145.261			683.805
267.231			58.825
191.12			46.579
925.586			1843.97
1167.61			3988.78
2329.45			526.539
378.158			1640.6
143.58			1510.23
133.256			54.983
361.831			2308.56
110.206			1610.83
97			80.674
72.03			1661.73
57.864			103.963
2773.4			148.142
98.201			3103.29
232.177			54.503
43.938
73.711			49888.2
49.221			36547.8
197.842			42.2831
82.114
91.238			Starting % tdTomato	48.2311
			KrasMosaic_female10_wound
			Area1
33402.5			Day3 (post-wound)
53033.5			4140.05
61.3558			945.754
			507.812
			288.84
			433.141
Starting % tdTomato			374.076
53.3363			685.726
			561.834
			782.486
			377.197
KrasMosaic_female10_uninjured			152.464
Area1			451.628
Day6 (post-TAM)			3883.14
4965.27			2376.51
1457.89			1977.22
2996.93			2097.75
716.219			806.976
832.427			1409.39
297.964			551.99
1364.49			1182.25
207.206			1756.33
202.164			372.155
545.747			157.746
443.945			1264.13
3052.39			515.495
1198.1			1203.86
254.746			1265.09
3272.32			296.283
4746.3			142.86
2836.78			422.816
894.853			150.543
4201.51
197.362
220.412
283.078
176.474
954.398
481.641
789.929
161.827
121.971
111.647
221.852
95.32
110.926
653.072
145.261
1297.5
40509.9
45926.1
53.133
Area2			31533.5
Day6 (post-TAM)			54902.5
1613.95			63.518
6169.13			Area2
1608.67			Day3 (post-wound)
2748.18			3808.71
3727.79			1503.99
3418.78			1289.82
1255.24			2983
3766.69			228.575
5390.25			164.469
330.858			2439.9
2983.24			425.938
1116.46			560.634
921.264			308.048
1292.22			136.137
836.509			860.759
335.66			511.653
529.181			1932.09
144.78			1039.39
28.572			272.754
685.966			93.159
181.516			187.038
109.246			165.429
668.199			395.685
344.304			535.423
91.238			326.536
194.001			357.989
77.312			496.527
127.253			976.727
1065.32			134.456
213.689			232.417
118.369			2208.68
74.671			962.561
27.371			133.496
			79.473
42195.9			1883.59
44240.1			411.291
51.1825			652.112
Area3			3302.1
Day6 (post-TAM)			212.969
1009.86			2356.82
1894.15			144.54
4565.5			1597.87
1376.73			77.792
5718.22			133.736
2224.77			281.877
1306.62			51.141
375.997			706.855
1071.57			122.211
169.991			149.822
213.689			769.281
6675.98			366.393
1715.52			873.484
218.731			1099.9
2048.77			1357.05
613.216			40.817
80.193			664.597
302.526
100.842
258.108
206.726			43007.7
544.547			43428.3
91.238			50.2433
164.469			Area3
130.855			Day3 (post-wound)
81.874			8524.03
87.396			599.77
726.303			136.137
522.218			3137.15
376.717			4237.05
220.412			328.457
79.953			127.733
795.932			929.187
			205.526
			1974.82
35969.6			61.946
50466.4			202.644
58.3858			2981.56
			3269.44
			391.843
Starting % tdTomato			646.589
54.2338			4874.99
			2232.45
KrasMosaic_female6_uninjured			168.79
Area1			1606.27
Day6 (post-TAM)			2995.25
553.191			507.811
1989.47			1421.87
3080.24			1198.82
4403.92			651.151
440.584			307.328
181.276			54.743
380.799			188.719
503.01			112.607
147.181			109.005
286.199			126.773
611.055			75.872
1032.91			123.411
148.142			142.379
171.672			278.756
129.174			2593.32
1834.61			1092.93
214.409			678.042
250.184			2648.3
237.219			248.503
619.938			536.624
340.222
195.922			52728.6
208.647			33707.4
3372.21			38.9969
176.954
374.556			50.9194	Starting % tdTomato
81.154
3630.07			KrasMosaic_male3_wound
112.847			Area1
2055.98			Day3 (post-wound)
29.772			4959.75
783.206			458.831
211.048			467.235
139.498			691.488
80.674			301.326
			395.205
			253.786
			117.409
29007.9			527.019
57428.1			246.823
66.44			343.823
			75.872
Area2			84.755
Day6 (post-TAM)			134.936
1695.11			206.726
187.278			457.631
1896.07			56.423
66.988			3638.24
69.869			1158.48
96.28			85.235
121.971			102.523
534.223			206.486
294.603			75.391
480.68			176.473
193.04			111.406
311.65			213.209
130.614			99.641
260.749			2159.46
395.685			192.56
819.702			202.164
2635.1			132.535
781.526			156.305
3734.76			1273.25
770.961			187.518
1975.54			115.968
275.635			252.585
991.613			406.489
1031.23			180.555
850.434			310.689
2372.67			1019.23
301.566			53.302
247.303			111.406
800.974			73.23
780.805			68.188
124.852			323.655
1235.8			113.567
727.263			343.823
177.434			63.146
196.402			845.152
67.708			42.498
497.727			93.159
111.647			309.489
163.028			51.141
130.855			72.51
161.107			149.102
			159.907
			72.75
28698.4			98.921
57737.6
66.798			25280.4
			61155.6
Area3			70.7525
Day6 (post-TAM)			Area2
3040.87			Day3 (post-wound)
367.353			833.387
676.842			685.486
380.559			861.239
47.3			263.39
233.857			252.345
859.318			87.156
456.43			225.694
365.192			287.64
217.531			886.449
173.112			150.063
318.853			586.805
137.097			945.034
427.858			328.937
226.174			158.706
311.41			108.285
954.638			178.875
155.105			355.588
480.68			305.887
214.89			158.706
264.59			104.444
299.885			291.481
251.625			1582.5
297.964			1694.87
170.471			236.739
960.881			314.771
250.664			124.372
385.841			157.986
156.065			919.583
86.436			229.776
144.06			276.355
174.313			106.845
231.216			111.406
176.233			176.714
1419.71			2055.98
88.597			367.833
955.598			117.169
218.011			227.375
183.196			578.401
147.181			112.607
372.635			415.373
497.487			80.434
319.573			274.674
84.755			216.09
38.176			121.731
34.815			83.555
261.229			312.61
139.498			178.634
79.953			174.313
			236.499
			125.092
18735.7			162.308
67700.3			52.822
78.3242			120.53
			66.988
Starting % tdTomato			303.006
70.5207			1554.89
			1270.37
			137.337
			23334.1
			63101.9
			73.0042
			Area2
			Day3 (post-wound)
			321.734
			89.797
			121.01
			147.181
			384.4
			67.468
			430.979
			166.149
			92.919
			117.649
			132.055
			180.555
			91.718
			90.278
			87.636
			136.857
			34.334
			110.446
			89.317
			380.078
			58.104
			108.765
			450.668
			114.528
			278.756
			168.55
			142.619
			252.825
			489.084
			60.745
			54.503
			62.906
			95.32
			140.458
			70.83
			76.112
			188.959
			178.634
			76.352
			109.245
			136.377
			188.719
			142.859
			432.42
			181.996
			162.788
			73.711
			127.493
			216.81
			157.266
			115.248
			342.623
			58.344
			99.641
			90.278
			218.011
			103.483
			77.312
			311.65
			332.298
			321.734
			43.698
			136.137
			155.345
			84.995
			536.143
			99.641
			3823.59
			83.075
			164.468
			159.186
			167.11
			81.874
			92.919
			160.387
			112.607
			1159.2
			16.327
			106.604
			145.501
			150.783
			59.065
			17880.2
			68555.8
			79.3139
			74.3569	Starting % tdTomato
			KrasMosaic_female3_wound
			Area1
			Day3 (post-wound)
			339.502
			105.164
			82.354
			365.432
			150.303
			171.912
			381.759
			136.377
			360.39
			191.12
			431.46
			147.181
			63.867
			81.154
			109.005
			654.993
			242.741
			260.509
			333.499
			681.884
			97.961
			195.682
			163.028
			175.273
			120.53
			121.731
			195.441
			161.587
			162.068
			104.684
			183.196
			309.489
			114.048
			261.469
			171.431
			614.656
			145.501
			144.78
			94.359
			271.313
			165.909
			259.548
			112.847
			132.295
			439.623
			133.736
			189.679
			245.862
			137.817
			208.407
			81.394
			318.613
			214.89
			97.481
			64.587
			613.456
			131.575
			495.567
			124.612
			158.226
			151.263
			120.77
			115.008
			1268.93
			234.338
			122.451
			215.37
			131.335
			114.768
			124.132
			204.085
			110.926
			127.973
			104.444
			87.396
			89.077
			87.877
			435.782
			152.464
			142.139
			113.567
			61.706
			92.198
			895.813
			150.543
			159.426
			196.882
			173.352
			19409
			67027
			77.5453
			Area2
			Day3 (post-wound)
			1316.95
			183.196
			193.761
			408.41
			193.521
			166.87
			186.798
			63.867
			94.359
			95.56
			140.459
			965.683
			461.953
			103.963
			156.305
			327.016
			145.741
			163.268
			77.072
			83.075
			281.877
			205.526
			227.615
			136.617
			423.296
			106.604
			78.273
			72.27
			92.439
			258.588
			115.728
			90.998
			210.328
			347.665
			286.679
			258.108
			133.976
			162.788
			621.379
			672.28
			991.613
			92.439
			90.278
			182.716
			135.657
			572.399
			191.12
			197.842
			394.004
			137.577
			102.523
			311.65
			277.556
			87.396
			209.607
			136.137
			679.483
			254.746
			221.132
			66.988
			30.973
			169.751
			166.629
			94.119
			1895.35
			201.924
			86.676
			404.329
			107.805
			294.843
			19096.1
			67339.9
			77.9072
			Area3
			Day3 (post-wound)
			256.667
			218.491
			195.682
			372.395
			230.976
			318.373
			310.689
			187.278
			667.478
			128.454
			201.204
			218.251
			255.226
			326.536
			209.367
			272.273
			399.046
			97.241
			262.669
			310.209
			195.201
			179.355
			285.959
			125.572
			138.538
			185.597
			504.69
			136.137
			149.102
			100.602
			220.412
			98.921
			513.574
			139.978
			157.266
			137.817
			108.525
			100.362
			93.399
			115.488
			64.587
			15.126
			46.339
			79.473
			232.417
			279.476
			401.687
			10244.1
			76191.9
			88.1483
			81.2003	Starting % tdTomato
