# Supplementary material for: Injury prevents Ras mutant cell expansion in mosaic skin
Source: Nature. 2023 Jun 21;619(7968):167–75. doi: 10.1038/s41586-023-06198-y (PMC10322723; doi:10.1038/s41586-023-06198-y)
Supplement: Supplementary file 18 — Source Data Extended Data Fig. 8 [file 41586_2023_6198_MOESM18_ESM.xlsx]

## Sheet: Extended Data Figure 8b
Densitometry of western blot (Extended Data Figure 8b)
Data in Red in the Graph
	p-EGFR density		tot EGFR density			Ratio p-EGFR/totEGFR
Mouse 1 Vehicle	552579		576122			0.959135
Mouse 1 Gefitinib	175213		290595			0.602946
Mouse 2 Vehicle	433370		192341			2.25313
Mouse 2 Gefitinib	114461		178464			0.641367
Mouse 3 Vehicle	135635		145529			0.932014
Mouse 3 Gefitinib	146152		497737			0.293633
Mouse 4 Vehicle	477386		417985			1.14211
Mouse 4 Gefitinib	248386		460521			0.539359
Mouse 5 Vehicle	344846		506185			0.681265
Mouse 5 Gefitinib	422550		435146			0.971053
Mouse 6 Vehicle	460463		553884			0.831335
Mouse 6 Gefitinib	133100		502125			0.265073
Western Blot quantification
	Tot ERK1/2 density	p-ERK1/2 density	Ratio p-ERK1/2/totERK1/2
Mouse 1 Vehicle	16672024	44435287	2.66526
Mouse 1 Gefitinib	17009379	31196606	1.83408
Mouse 2 Vehicle	14126359	46908980	3.32067
Mouse 2 Gefitinib	22667152	22971353	1.01342
Mouse 3 Vehicle	13524774	35281991	2.60869
Mouse 3 Gefitinib	39616882	13679333	0.345291
	Tot AKT density	p-AKT density	Ratio p-AKT/totAKT
Mouse 1 Vehicle	16137098	4839327	0.299888
Mouse 1 Gefitinib	16522086	2506141	0.151684
Mouse 2 Vehicle	24618749	18508489	0.751805
Mouse 2 Gefitinib	20183114	3883448	0.192411
Mouse 3 Vehicle	12815430	5591984	0.436348
Mouse 3 Gefitinib	22894369	4459655	0.194793

## Sheet: Extended Data Figure 8c, d
Data in Extended Data Figure 8d									Data in Extended Figure 8c
tdTomato %increse over time									Proliferative capacity
days post Tamoxifen	CTR			EGFR-DN					Hras_CTR_GFP	Hras_EGFR-DN_GFP	Hras_CTR_Tom	Hras_EGFR-DN_TOM
6	0	0	0	0	0	0			36.0036	5.9571	21.7792	18.5131
10	2.72029	0.144296	1.8805	10.3693	8.26669	15.3825			52.5474	12.6145	31.8834	22.102
17	3.95897	0.470378	3.68156	11.9683	14.6397	22.2163			34.6301	19.7771	21.524	40.179
Data in red in the table
Female1_EGFR_DN							Female1_EGFR_DN				Female1_EGFR_DN
Area1							Area2				Area3
Day 6 post-TAM	Day 10 post-TAM	Day 17 post-TAM					Day 6 post-TAM	Day 10 post-TAM	Day 17 post-TAM		Day 6 post-TAM	Day 10 post-TAM	Day 17 post-TAM
325.555	1384.01	1620.63					975.514	246.298	902.247		186.854	1276.65	1151.08
725.069	521.626	393.984					2383.49	270.259	282.47		399.283	200.678	166.81
1172.05	200.448	203.213					280.627	290.765	193.075		672.538	439.142	93.312
217.498	519.552	117.965					400.896	125.338	510.797		129.254	323.942	816.538
237.082	296.525	283.392					259.2	349.747	1584		753.408	181.325	419.098
303.437	120.73	209.894					807.552	106.445	343.757		271.642	486.374	204.365
457.574	411.264	88.704					188.698	186.624	237.312		224.87	398.822	83.635
167.731	145.843	120.73					982.886	135.245	446.055		649.498	119.808	485.453
362.419	228.096	167.27					196.762	1443.92	152.294		138.01	360.576	368.871						Female1_EGFR_DN
341.453	118.195						143.539	1175.04	423.706		158.515	516.326	68.89						Tomato	GFP			tdTomato area %	GFP %
108.749	408.269						85.709	313.805	145.613		193.536	123.955	135.936						15	1	18.8541	4.89192	79.5581	20.4419
52.762	149.299						172.8	472.09	346.752		220.493	164.736	256.896						12	2	14.1859	12.9794	84.591	15.409
259.661	95.616						197.683	213.35	91.93		272.102	342.374	135.706						19	0	22.4994	0	84.4467	15.5533
174.874	121.19						164.966	186.394	245.146		108.749	182.246	202.522								18.5131	5.9571
122.112	224.179						161.51	173.952	72.576		170.726	123.955	229.709
421.171	193.997						320.256	195.61	149.299		612.173	505.958
399.974							1153.15	302.515	132.25		173.03	79.258
281.779							1076.43	317.261			252.288
103.45							303.898	381.542			400.205
217.498							846.49	219.802			756.634
277.171							145.382	175.334			782.669
372.096							442.829	94.925			280.858
664.243							168.883	89.165			318.182
129.485							353.434				270.259
88.934							287.77				307.354
106.445							133.402				329.702
131.558							191.232				97.92
169.344							156.672				84.326
418.176							201.37				82.483
142.848							135.936				168.653
82.944							142.618				199.526
307.814							335.232				204.134
107.827							121.19				207.13
257.587											144.922
324.864											741.658
206.669											331.085
81.792											255.974
229.939											47.923
261.274											148.147
351.821											109.901
328.781											207.821
234.317											109.67
120.499											227.635
124.416											173.491
740.045											422.784
817.459											102.528
228.787											142.157
96.538											93.773
119.347											62.208
355.507											44.928
411.034
438.451
158.515
148.378
245.376
110.131
930.125
435.917
131.558
329.242
288
					Dimension Area
17957.1	5138.84	3205.79			86436		13918	7465.42	6259.28		13443.6	5826.12	4818.82
68478.9	81297.2	83230.2					72518	78970.6	80176.7		72992.4	80609.9	81617.2
79.2249	94.0547	96.2911					83.8979	91.3631	92.7585		84.4467	93.2596	94.425		Avarage
Day 10 post-TAM-Day 6 post-TAM	Day 10 post-TAM-Day 6 post-TAM+Day 17 Post-TAM-Day 10 post-TAM	Day 17 post-TAM					Day 10 post-TAM-Day 6 post-TAM	Day 10 post-TAM-Day 6 post-TAM+Day 17 Post-TAM-Day 10 post-TAM			Day 10 post-TAM-Day 6 post-TAM	Day 10 post-TAM-Day 6 post-TAM+Day 17 Post-TAM-Day 10 post-TAM			Day 10 post-TAM-Day 6 post-TAM	Day 10 post-TAM-Day 6 post-TAM+Day 17 Post-TAM-Day 10 post-TAM
14.8298	17.0662						7.46516	8.86057			8.81287	9.97824			10.3693	11.9683
Female7_EGFR_DN					Female7_EGFR_DN				Female7_EGFR_DN
Area1					Area3				Area4
Day 6 post-TAM	Day 10 post-TAM	Day 17 post-TAM			Day 6 post-TAM	Day 10 post-TAM	Day 17 post-TAM		Day 6 post-TAM	Day 10 post-TAM	Day 17 post-TAM
297.446	487.526	1177.57			212.429	1359.82	803.635		1729.15	1645.98	1030.12
593.51	303.667	547.2			1938.12	611.482	769.997		407.808	453.658	1328.72
681.523	176.717	304.358			195.149	208.282	381.312		515.866	240.307	298.138
335.462	91.238	121.421			517.248	323.712	393.062		965.837	53.222	232.243
393.523	279.936	130.867			944.64	948.557	264.499		43.776	129.715	1044.86
522.086	172.8	1002.01			875.29	404.352	514.944		4299.03	3639.4	2419.2
159.667	232.474	82.483			107.597	156.902	44.237		852.019	599.27	139.392								Female7_EGFR_DN
213.811	806.63	120.73			789.12	278.784	125.568		1269.5	214.272	160.819								Tomato	GFP			tdTomato area %	GFP %
126.49	318.182	149.299			426.701	616.55	259.43		116.352	2853.04	705.485								20	4	27.594	14.5346	72.4795	27.5205
126.259	228.787	173.722			187.085	185.472	114.048		367.719	366.797	381.312								15	2	18.9721	9.55277	79.0637	20.9363
274.406	2743.6	100.685			254.592	217.037	184.09		300.442	252.518	643.507								14	4	19.7399	13.7562	70.9222	29.0778
239.616	1993.19	114.278			155.059	226.714	315.878		328.551	86.63	447.898										22.102	12.6145
299.981	298.598	264.73			150.221	173.952	185.702		167.962	276.25	386.842
816.768	2067.38	235.93			907.085	249.984	100.685		193.766	434.074	349.056
181.094	142.387	335.232			478.771	593.51	159.667		229.248	684.749	793.498
858.47	753.869	126.72			169.114	133.402	119.808		404.813	75.571	177.408
299.52	251.827	978.509			210.355	354.816	65.664		341.683	570.01	456.883
440.986	369.792	387.302			187.315	216.346	1749.89		268.877	320.717	152.986
229.939	1062.14	280.166			687.514	1360.05	343.757		245.837	273.024	122.342
1106.38	184.55	49.536			163.123	470.477	411.034		416.333	159.437	163.354
314.266	64.512	62.899			648.576	182.938	173.491		127.181	212.429	226.022
1505.43	126.72	614.016			500.659	567.706	197.453		212.429	220.493	71.424
1202	59.674	586.829			788.89	742.81	534.758		666.317	799.258	607.795
161.28	128.794	109.901			681.754	679.91	552.269		89.856	266.803	62.899
424.858	155.75	108.518			735.207	281.088	58.522		229.709	96.077	76.954
748.109	393.984	158.515			76.032	212.429			2409.06	61.056	41.242
560.333	597.888	153.216			109.67	466.79			120.73
62.899	577.382	134.093			135.014	680.832			1489.77
317.491	487.526				616.09	243.763			264.038
343.066	467.021				808.704	379.008			564.019
683.136	115.661				210.125	467.712			1886.06
1981.21	498.816				451.354	232.934			254.131
1530.78					354.125	216.346			53.914
436.378					176.717	314.726			161.971
495.36					85.478	97.229			226.022
1570.87					184.55				135.475
241.92					228.787				225.101
89.856					641.203				53.683
226.483					453.197				88.934
113.587					110.131				82.022
147.686					98.15				104.832
131.789					112.896				85.939
63.59					332.698				102.989
138.24					347.674				80.41
223.258					182.938				267.494
306.662					80.179				186.163
121.421					77.414				253.901
107.366					210.355				32.256
191.923									137.549
255.283									107.597
131.558									674.151
110.131									295.373
172.339
178.099
236.621
65.434
23787.6	16639	8610.74			18995.1	14856.4	8823.4		25133.7	14984.8	12520.4
62648.4	69797	77825.3			67440.9	71579.6	77612.6		61302.3	71451.2	73915.6
72.4795	80.7499	90.038			78.0241	82.8122	89.792		70.9222	82.6638	85.5148										Avarage
Day 10 post-TAM-Day 6 post-TAM	Day 10 post-TAM-Day 6 post-TAM+Day 17 Post-TAM-Day 10 post-TAM				Day 10 post-TAM-Day 6 post-TAM	Day 10 post-TAM-Day 6 post-TAM+Day 17 Post-TAM-Day 10 post-TAM			Day 10 post-TAM-Day 6 post-TAM	Day 10 post-TAM-Day 6 post-TAM+Day 17 Post-TAM-Day 10 post-TAM											Day 10 post-TAM-Day 6 post-TAM	Day 10 post-TAM-Day 6 post-TAM+Day 17 Post-TAM-Day 10 post-TAM
8.27042	17.5585				4.78814	11.7679			11.7415	14.5926											8.26669	14.6397
Male8_EGFR_DN					Male8_EGFR_DN					Male8_EGFR_DN
Area1					Area2					Area3
Day 6 post-TAM	Day 10 post-TAM	Day 17 post-TAM			Day 6 post-TAM	Day 10 post-TAM	Day 17 post-TAM			Day 6 post-TAM	Day 10 post-TAM	Day 17 post-TAM
1034.5	512.64	267.494			833.587	604.339	405.274			625.306	224.87	173.03
270.49	286.387	227.635			607.334	381.542	154.138			562.176	2204.01	549.043
145.382	884.045	323.251			124.186	2027.52	83.174			514.483	893.03	886.579
574.387	439.373	88.243			1372.49	379.238	509.645			447.437	102.989	1348.3
474.394	166.118	879.437			393.984	326.016	313.805			3318.91	649.037	205.286
430.387	287.309	237.773			617.242	259.891	1187.02			917.914	4694.4	785.203
1863.71	370.483	232.243			414.029	995.789	378.778			429.235	692.122	241.459
1926.84	325.786	146.534			793.728	1477.79	951.091			263.347	311.962	413.798									Male8_EGFR_DN
221.184	1834.44	584.064			1002.93	316.109	75.571			109.21	114.509	58.291									Tomato	GFP			tdTomato area %	GFP %
229.018	3659.67	735.437			939.571	992.563	103.45			240.768	785.203	601.114									24	7	37.2769	19.6536	64.3831	35.6169
1131.03	141.696	795.802			338.918	312.653	132.25			470.016	245.837	451.354									29	8	43.1926	24.3466	67.1412	32.8588
4470.45	1729.15	84.557			1419.95	102.067	100.915			288.23	91.469	1685.84									27	5	40.0674	15.331	67.3864	32.6136
348.365	953.856	451.814			1400.83	147.456	210.125			282.47	723.917	65.203											40.179	19.7771
2966.63	814.464	1265.13			2425.65	310.579	218.65			245.376	88.704	254.362
492.134	255.053	772.992			2445.7	35.251	317.03			2982.53	2030.75	531.302
773.453	318.413	328.55			125.338	115.891	119.347			105.062	198.605	727.603
1080.81	60.826	811.93			148.147	127.411	139.392			413.798	228.096	73.728
247.91	148.147	2635.09			2375.89	165.427	179.712			742.349	320.947	55.296
768.845	152.064	299.75			201.6	135.706	61.517			478.31	199.987	339.149
181.325	47.923	570.47			857.088	302.285	129.254			395.597	275.789	532.224
1909.09	2588.31	353.664			204.365	84.787	67.968			772.762	99.763	117.043
432.922	200.218	74.419			407.117	148.838	77.875			1363.97	1370.65	306.662
1964.85	1807.95	59.213			255.283	111.283	549.274			483.61	486.605	171.418
523.93	126.95	140.544			893.952	122.573	117.043			268.877	523.699
4841.63	409.19	91.93			1061.91	108.749				81.792	128.102
148.838	214.963	155.29			878.515	93.312				1109.61	809.395
126.72	74.65				515.635					419.328
337.766					573.466					89.395
78.336					275.789					61.747
188.237					288					242.611
43.085					122.342					4875.03
36.403					743.501					101.606
183.859					49.766					502.042
79.488					1253.84					480.384
131.789					1753.81					82.944
127.642					67.046					78.797
					219.341					67.968
										232.934
30785.8	18810.1	12613.2			28401.9	10185.1	6582.3			809.856
55650.2	67625.9	73822.8			58034.1	76250.9	79853.7			56.909
64.3831	78.2381	85.4074			67.1412	88.2166	92.3848			28.57
Day 10 post-TAM-Day 6 post-TAM	Day 10 post-TAM-Day 6 post-TAM+Day 17 Post-TAM-Day 10 post-TAM				Day 10 post-TAM-Day 6 post-TAM	Day 10 post-TAM-Day 6 post-TAM+Day 17 Post-TAM-Day 10 post-TAM				946.022
13.855	21.0243				21.0755	25.2436				302.285
										512.87
										121.651
										102.989
										99.302
										61.517
										28189.9	18494.4	10573.3
										58246.1	67941.6	75862.7
										67.3864	78.6033	87.7675
										Day 10 post-TAM-Day 6 post-TAM	Day 10 post-TAM-Day 6 post-TAM+Day 17 Post-TAM-Day 10 post-TAM							Avarage
										11.2169	20.3811							Day 10 post-TAM-Day 6 post-TAM	Day 10 post-TAM-Day 6 post-TAM+Day 17 Post-TAM-Day 10 post-TAM
																		15.3825	22.2163
CTR
female3
	Area1							Area2					Area3
	564.019	500.659	227.405					717.927	294.221	5643.88			664.013	4106.19	749.491
	644.659	1099.47	400.205					1047.4	357.35	499.738			176.717	526.694	1244.39
	155.29	1068.37	2002.64					161.51	2345.24	768.614			114.739	346.061	515.866
	184.09	144.691	1902.64					186.854	740.275	102.989			479.232	183.629	414.95
	1226.42	1015.6	415.411					993.255	551.578	174.182			758.246	212.89	172.8
	851.328	1124.58	925.747					1623.86	899.251	270.029			398.362	173.261	355.738
	369.792	117.274	1789.98					1790.9	713.549	290.304			279.475	143.539	326.477
	372.557	2243.87	1176.88					1460.28	104.832	248.141			402.509	184.781	4604.77
	1880.3	267.955	676.685					686.592	438.912	222.797			213.35	243.302	211.738
	473.703	724.838	284.544					435.226	134.323	161.51			574.157	317.722	161.741
	792.115	125.798	466.56					306.893	400.435	152.525			204.595	138.24	199.987									Tomato	GFP			tdTomato area %	GFP %
	310.579	125.568	63.13					215.194	654.797	84.787			270.49	123.494	190.541									18	8	22.9772	36.9321	78.3386	21.6614
	2674.95	136.627	735.206					166.579	146.995	120.038			167.501	305.741	272.794									15	7	18.6121	36.0692	80.5929	19.4071
	2492.7	161.741	2108.85					892.57	379.238	197.222			188.467	333.389	216.806									19	7	23.7484	35.0094	80.0054	19.9946
	386.151	813.542	747.418					95.386	2212.07	1165.82			572.774	628.07	227.866											21.7792	36.0036
	176.486	182.707	213.12					466.33	397.21	799.488			262.656	1057.77	428.314
	298.598	123.725	180.634					423.245	624.384	106.906			394.906	346.982	110.592
	773.223	436.608	89.165					68.198	184.781	193.766			187.315	45.158	57.139
	315.879	198.835	86.4					247.219	438.451	1457.05			451.584	209.434	109.21
	91.469	103.219	185.011					178.79	127.872	477.619			1405.21	296.064	125.798
	276.019	263.117	311.04					306.893	161.05	536.371			465.869	1047.4	303.437
	127.181	100.454	1005					217.728	151.603	154.829			227.405	101.837	605.03
	109.21	203.443	108.979					189.158	66.355				187.315	267.034	61.517
	119.347	362.88	875.52					451.123	191.923				329.472	156.902	361.037
	64.973	752.717	65.434					131.558	143.078				108.979	223.488	72.346
	164.966	233.165	154.829					273.715	1037.95				889.574	104.371
	666.087	303.206						177.638	547.661				143.309	44.928
	67.738	1095.32						223.718	661.018				3634.79	144.23
	152.294	389.376						219.571	385.92				123.264	281.088
	268.646	312.883						603.187	225.562				64.051	78.797
	111.744	252.288						125.568	111.744				30.874	71.194
	90.547	52.531						60.595	457.344				48.154	87.091
	90.547	769.766						229.939					152.525	47.002
	277.171	136.858						259.43					103.91	52.531
	484.992	688.435						431.77					141.926	83.405
	52.762	387.302						405.504					130.637
	418.407	210.816						221.875					85.248
	146.304	108.518						81.562					379.008
	71.424												269.798
	94.694												65.894
	103.219												170.266
	137.318												108.288
	206.208												232.013
	19336.1	17338.7	17198.4			86436							534.989
	67099.9	69097.3	69237.6										80.64
	77.6296	79.9404	80.1027										172.8
	Day 10 post-TAM-Day 6 post-TAM	Day 10 post-TAM-Day 6 post-TAM+Day 17 Post-TAM-Day 10 post-TAM						16774.7	16287	13828.6			83.174
	2.31078	2.47311						69661.3	70149	72607.4			152.064
								80.5929	81.1572	84.0013
								Day 10 post-TAM-Day 6 post-TAM	Day 10 post-TAM-Day 6 post-TAM+Day 17 Post-TAM-Day 10 post-TAM				17282.5	12713.7	12100.4
	Avarage							0.564301	3.40845				69153.5	73722.3	74335.6
	Day 10 post-TAM-Day 6 post-TAM	Day 10 post-TAM-Day 6 post-TAM+Day 17 Post-TAM-Day 10 post-TAM											80.0054	85.2912	86.0008
	2.72029	3.95897											Day 10 post-TAM-Day 6 post-TAM	Day 10 post-TAM-Day 6 post-TAM+Day 17 Post-TAM-Day 10 post-TAM
													5.2858	5.99537
CTR
female1
	Area1	Area2	Area3				Area1	Area2	Area3				Area1	Area2	Area3
	1660.72	283.162	3634.56				307.123	3099.8	510.567				616.32	1806.11	976.896
	627.379	292.147	1589.53				64.512	1998.26	3784.09				1637.68	1310.75	737.28
	400.896	1650.36	153.216				2644.07	340.531	127.872				137.088	475.546	550.195
	408.499	411.495	2701.67				188.698	220.032	2234.65				1041.87	300.902	367.719
	249.984	2002.87	476.237				80.179	360.115	354.816				109.44	1605.2	1625.24
	206.669	661.018	2266.68				264.96	124.416	1341.39				137.549	96.077	556.877
	430.157	799.719	596.967				114.739	452.966	99.072				165.197	487.757	512.41
	1580.55	184.32	3049.11				2665.96	157.133	4218.16				414.72	461.261	280.166
	196.07	1343.69	478.541				2557.9	1160.53	419.559				2256.77	888.653	1055.69
	1837.67	667.469	247.219				475.776	187.085	1504.97				120.96	384.307	3101.65
	441.447	1066.52	197.222				673.69	114.278	854.784				803.635	386.611	106.214
	1970.61	666.317	3626.04				455.04	1085.41	575.539				174.874	772.531	504.115
	504.115	206.438	118.886				320.947	2452.84	654.336				1103.15	2656.05	2344.55
	122.342	158.285	664.243				99.994	332.698	774.375				154.368	1026.89	1703.81
	247.91	263.808	794.419				128.794	161.28	833.127				104.832	161.05	309.888
	49.997	433.843	99.994				231.322	720.461	268.646				140.774	314.266	1434.01									Tomato	GFP			tdTomato area %	GFP %
	197.914	97.69	399.283				881.05	240.307	153.216				2944.74	492.365	520.704									22	15	30.8062	52.4738	71.4143	28.5857
	90.086	3726.03	326.016				93.082	235.008	648.346				1237.71	96.768	95.616									22	11	30.1968	40.5236	72.8553	27.1447
	101.146	1578.24	262.195				224.179	886.118	224.41				1645.06	765.85	402.97									25	18	34.6473	64.645	72.1556	27.8444
	1012.84	481.536	330.394				130.637	277.171	444.442				105.523	1908.86	294.451											31.8834	52.5474
	146.534	503.424	268.646				248.371	1338.16	348.365				64.512	219.11	188.237
	108.288	1368.58	443.751				1697.36	328.55	178.099				45.389	3043.81	1673.86
	2608.59	128.794	302.054				289.382	238.464	211.507				688.896	88.934	217.498
	431.079	111.974	217.728				378.087	331.315	374.861				516.787	1221.35	832.896
	1923.84	59.443	101.146				298.138	787.277	137.318				434.074	1306.14	204.365
	54.374	48.154	203.674				177.408	702.259	2943.59				523.008	142.618	239.616
	92.39	523.469	150.682				196.992	97.229	103.219				1476.4	178.33	509.184
	710.323	249.754	147.226				179.942	295.373	121.421				1225.5	102.758	185.011
	487.987	1024.13	141.005				229.018	1194.39					155.75	278.784	79.488
	536.602	1422.03	668.621				100.915	97.459					278.093	85.248	77.875
	107.827	176.256	44.928				395.597	144.922					211.046	115.891	59.674
	2340.63	253.21	124.186				301.363	183.168					208.973	175.334
	867.917	1568.56					58.752	1922.69					90.778
	303.898						1201.31	198.605					75.11
	137.779						124.646	252.518					83.405
	588.903						96.307	108.979					325.325
	144.691						37.325	204.365					399.053
	31.334						67.507	326.938					182.938
	184.32						151.603	108.288					71.194
	168.422						19.123	161.971					41.242
	51.61						76.723	308.966					124.646
	85.018						79.027	157.363					258.739
	132.941						200.678						207.59
	56.678						73.958						546.048
	69.35						250.675						185.702
							89.395						78.797
							100.224						56.909
	24708.3	24412.7	24826.1				51.61						65.203
	61727.7	62023.3	61609.9				310.81						139.622
	71.4143	71.7563	71.2781				199.987						129.485
							91.238						81.101
	Day 10 post-TAM-Day 6 post-TAM	Day 10 post-TAM-Day 6 post-TAM+Day 17 Post-TAM-Day 10 post-TAM					49.536						44.006
	0.341987	-0.136212					64.051
							119.117
							127.642
							277.402						24067.6	23356.1	21748.2
							216.115						62368.4	63079.9	64687.8
							106.906						72.1556	72.9787	74.839
							265.882
							57.37						Day 10 post-TAM-Day 6 post-TAM	Day 10 post-TAM-Day 6 post-TAM+Day 17 Post-TAM-Day 10 post-TAM
							155.981						0.823122	2.68341
							60.365
							43.546
							73.267
							579.226
							94.003
							180.864
							93.542
							146.074
							313.344
							62.438
							23462.8	24095.7	24444.8
							62973.2	62340.3	61991.2
							72.8553	72.1231	71.7192
							Day 10 post-TAM-Day 6 post-TAM	Day 10 post-TAM-Day 6 post-TAM+Day 17 Post-TAM-Day 10 post-TAM
	Avarage						-0.73222	-1.13606
	Day 10 post-TAM-Day 6 post-TAM	Day 10 post-TAM-Day 6 post-TAM+Day 17 Post-TAM-Day 10 post-TAM
	0.144296	0.470378
CTR
Male2
	Area1							Area2										Area3
	2262.53	4763.75	8571.34					2180.05	2063.92	2542.93								215.194	4723.2	10891
	193.997	859.162	578.765					448.819	2816.64	198.835								66.355	1113.75	357.12
	749.03	603.648	467.021					3598.62	1573.17	5510.71								872.525	66.355	154.598
	825.523	2946.82	3022.62					195.84	370.483	1537.46								521.165	2464.13	5668.07
	3335.73	248.832	389.606					989.338	1349.45	1757.03								185.011	1506.82	232.704
	301.594	281.318	148.838					627.84	1294.16	916.07								481.766	303.437	40.781
	193.306	494.208	326.246					534.067	460.57	1850.11								445.824	265.19	115.43
	168.192	3567.97	7238.94					216.576	2441.32	177.408								456.883	3393.79	615.859
	72.115	890.496	292.147					2099.41	2636.24	168.883								401.357	139.622	406.195
	219.802	461.952	2374.73					1444.84	339.149	1335.4								263.808	11129.7	861.235
	1094.17	430.387	494.669					2562.97	1581.01	2200.55								1070.9	590.515	3504.84
	103.219	317.952	157.133					153.446	549.965	280.858								951.091	829.21	1873.61
	895.104	3958.96	3874.64					1056.61	1243.24	338.688								356.198	3692.62	799.718
	303.898	337.075	96.538					908.467	2498	1084.26								1509.81	4301.34	918.835
	263.808	236.851	911.002					689.587	930.125	416.102								2204.93	586.598	907.085
	36.634	298.368	131.789					1593.68	1687.91	1686.76								264.73	40.32	116.813
	591.667	881.51	77.414					821.837	918.374	64.742								3447.47		92.16
	1291.16	191.232	262.886					2735.31	2509.98	1780.99								1946.88		244.915
	1876.38	126.95	169.574					995.328	1788.13	373.709								667.008		339.379
	337.536	192.845	93.312					506.88	2719.87	227.635								2166.45		506.65				Tomato	GFP			tdTomato area %	GFP %
	1240.24	110.131	76.493					2854.89	693.504	571.853								384.768		648.576				18	12	27.3141	35.1907	65.9001	34.0999
	680.371	100.915						288.922	437.99	832.435								161.741		558.259				10	13	16.3289	33.5408	61.2412	38.7588
	2523.11	382.925						255.974	100.685	187.776								2514.59		999.245				12	15	20.9291	35.1588	57.3364	42.6636
	2197.79	79.027						129.254	79.258	836.813								220.954		129.485						21.524	34.6301
	307.123	967.68						2606.05		1108.91								170.496		91.238
	325.555	1219.51						1327.57		228.096								1980.29		160.128
	473.242	176.947						85.018		104.371								278.093		340.07
	170.957	88.934						986.803		266.342								109.44		389.837
	60.595	176.256						106.906										106.214
	754.33	155.52						53.683										411.264
	66.816	196.531						282.47										1907.02
	415.181	301.824						92.39										443.981
	3302.78	171.878																545.587
	113.126	161.741																136.397
	1728	84.326																109.21
		209.664																115.43
																		2247.09
																		138.01
																		899.482
																		3460.61
	29474.8	26674.1	29755.7					33500.4	33154.9	28585.7								943.258
	56961.2	59761.9	56680.3					52935.6	53281.1	57850.3								447.206
	65.8999	69.1401	65.5749					61.2425	61.6423	66.9285								547.891
	Day 10 post-TAM-Day 6 post-TAM	Day 10 post-TAM-Day 6 post-TAM+Day 17 Post-TAM-Day 10 post-TAM						Day 10 post-TAM-Day 6 post-TAM	Day 10 post-TAM-Day 6 post-TAM+Day 17 Post-TAM-Day 10 post-TAM									102.298
	3.24016	-0.32503						0.399785	5.68593
																		36876.7	35146.6	31963.9
																		49559.3	51289.4	54472.1
																		57.3364	59.338	63.0202
	Avarage
	Day 10 post-TAM-Day 6 post-TAM	Day 10 post-TAM-Day 6 post-TAM+Day 17 Post-TAM-Day 10 post-TAM																Day 10 post-TAM-Day 6 post-TAM	Day 10 post-TAM-Day 6 post-TAM+Day 17 Post-TAM-Day 10 post-TAM
	1.8805	3.68156																2.00157	5.68377

## Sheet: Extended Data Figure 8e
	Data in Extended Data Figure 8e
	Starting tdTomato %
	CTR	Treated
	84.8037	84.2354
	79.3265	83.4294
	86.3444	66.134
		78.6302
Data in red in the table
Hras_female2_200mg/Kg Gefitinib							Hras_female3_200mg/Kg Gefitinib							Hras_mosaic_male 4_200mg/kg Gefitinib						Hras_mosaic_male 2_200mg/kg Gefitinib
spot_1_D3		spot_2_D3	spot_4_D3	spot3_D3				spot_1_D3						spot1_male4		spot4_male4	spot3_male4	spot2_male4		spot1_male2	spot2_male2	spot3_male2	129.946
1209.14		1158.68	358.733	362.88			1	994.868	138.24	333.389	525.312				972.058	3022.39	1659.8	3511.53		228.096	471.398	709.402	138.01
241.92		145.152	149.53	2667.8			2	749.261	81.331	131.328	157.133				434.995	174.182	145.843	208.742		274.637	205.517	139.162	335.693
222.336		198.144	144.922	439.603			3	432.691	75.571	164.736	143.078				357.581	243.302	90.317	515.405		1568.56	250.214	413.798	93.542
172.8		485.223	283.853	722.765			4	324.173	103.68	470.477	320.256				308.045	393.293	857.318	1730.07		227.866	162.202	16.589	140.544
217.958		203.904	237.082	391.45			5	151.373	213.581	364.954	68.89				421.632	474.163	636.134	202.061		210.586	284.083	129.485	512.64
229.018		493.056	198.144	329.472			6	432.461	195.379	999.245	72.115				275.328	272.102	1149.01	124.416		84.326	340.07	279.014	188.467
242.15		108.749	190.771	21.197			7	1739.06	91.469	389.837	784.512				1140.94	107.136	304.819	429.466		132.941	197.222	321.178	573.005
129.485		325.786	142.618	173.261			8	843.725	335.693	481.997	79.488				1730.07	1226.19	210.816	126.49		213.12	130.176	83.174	349.286
182.938		187.315	39.629	355.968			9	331.776	100.685	349.747	142.618				386.381	1942.96	100.685	264.038		197.222	2845.67	365.184	135.014
105.523		292.378	46.31	222.797			10	601.344	1230.57	137.318	1785.6				94.464	1951.03	402.278	420.941		752.256	407.347	128.102	140.083
207.821		96.307	60.134	1163.98			11	275.098	1077.58	119.117	573.926				101.146	684.749	203.443	211.277		944.179	768.154	133.632	98.842
176.256		99.072	164.966	194.918			12	278.323	595.814	286.848	104.371				1057.54	146.304	93.773	166.118		273.946	92.39	95.155	273.485
764.698		1244.62	227.405	349.287			13	220.493	216.576	235.008	85.018				86.17	69.12	163.123	1294.62		133.862	178.79	26.957	109.21
286.618		262.195	124.877	247.45			14	343.757	142.848	367.027	335.002				1458.2	2369.43	227.635	610.56		492.826	164.736	276.019	161.971
196.07		154.829	394.906	646.272			15	150.912	128.794	156.211	172.8				466.099	718.157	437.299	55.066		918.835	86.17	61.978	126.259
216.806		205.978	194.458	263.578			16	164.045	111.283	193.766	241.92				273.485	310.579	384.077	276.941		403.891	108.058	51.149	78.336
299.29		353.895	296.064	123.034			17	251.366	246.528	127.181	725.53				913.075	157.824	127.872	426.701		557.338	169.344	180.864	282.01
283.622		88.243	263.347	1104.08			18	274.637	194.458	192.614	113.587				151.834	1707.72	134.554	1260.52		187.546	375.782	147.226	233.626
207.821		658.944	227.635	540.058			19	111.744	159.206	452.045	179.251				495.821	1425.95	65.664	106.445		135.936	160.589	116.582	234.547
245.837		491.443	244.685	153.216			20	211.968	328.781	205.517	104.602				730.598	137.088	95.386	258.739		113.357	420.71	96.307	82.253
566.323		402.739	656.179	135.936			21	206.208	120.499	114.048	138.47				2181.89	149.069	900.173	196.762		427.622	126.49	1351.3	88.243
85.248		687.744	419.558	440.525			22	177.408	248.371	254.131	177.178				1988.58	159.206	993.254	795.802		177.178	201.83	183.629	791.424
1260.06		390.528	210.586	129.946			23	221.645	228.096	135.475	325.094				196.07	490.291	1722.24	1459.12		385.229	1290.7	302.515	128.333
325.555		245.606	101.837	578.995			24	153.216	390.528	348.134	286.157				610.56	143.309	115.661	101.146		162.202	172.8	109.67	194.918
296.755		153.677	1320.19	85.478			25	223.258	305.971	195.149	129.715				121.421	766.771	102.528	77.645		684.288	64.742	141.696	141.005
110.822		115.661	341.453	959.616			26	95.846	236.621	253.67	548.352				175.565	1115.6	431.77	864.691		586.598	182.477	209.434	204.826
80.41		236.39	205.978	232.474			27	168.422	1717.86	91.93	75.571				82.944	538.214	567.706	164.275		203.213	147.456	652.262	84.326
163.354		360.807	156.672	243.994			28	208.973	269.338	151.603	225.562				349.978	304.589	260.122	650.189		128.333	146.074	354.125	183.859
61.056		339.61	211.738	316.57			29	136.858	393.523	85.939	296.525				129.946	70.502	176.947	1536.31		177.178	130.176	358.272	130.406
		174.413	369.792	281.088			30	46.541	128.563	322.79	238.003				2383.26	69.581	304.589	146.074		252.058	125.568	473.702	199.987
		395.597	107.597	191.462			31	122.803	182.707	121.19	134.093				270.029	454.579	94.925	236.39		651.802	294.682	52.07	243.994
		211.507	206.438	125.338			32	59.213	616.55	101.376	213.12				4169.32	273.254	135.245	1356.6		915.379	159.206	429.926	61.056
		370.714	183.168	248.832			33	162.432	996.941	438.682	263.347				95.155	113.818	682.214	58.061		1452.21	1024.82	625.997	94.925
		206.208	326.016	120.269			34	373.709	102.528	2420.58	233.395				2487.86	201.37	36.403	423.245		1692.52	464.256	648.115	26.957
		146.765	599.27	411.034			35	646.042	190.08	103.219	186.624				1852.19	146.074	838.886	122.573		232.934	303.898	159.667	308.966
		197.222	138.701	217.037			36	146.304	251.366	514.714	73.728				359.194	118.195	800.179	974.592		859.853	196.992	558.95	383.155
8787.69	86436	86.861	191.462	208.742			37	58.522	232.474	123.034	162.202				471.859	157.363	2325.2	403.891		150.912	135.475	65.894	240.998
77648.3		418.637	162.202	393.063			38	185.472	244.685	69.811	78.336				136.627	1563.49	158.285	197.914		746.266	229.478	517.248	125.338
89.8333		140.774	117.274	179.021			39	61.978	751.104	302.746	163.814				103.45	1738.6	166.579	976.436		1375.95	282.931	480.845	134.554
		140.083	250.214	351.821			40	103.45	157.594	139.392	131.328				1752.65	118.656	309.888	273.254		936.806	332.237	249.984	305.741
		455.271	184.32	188.698			41	251.597	339.149	78.566	214.502				279.936	225.331	83.866	743.962		390.298	914.458	66.586	123.494
		114.048	281.088	125.338			42	119.117	105.523	1073.89	108.058				213.35	61.978	240.307	97.69		253.21	254.131	184.55	141.696
		89.626	183.629	408.499			43	474.624	396.288	561.715	96.077				69.581	1916.01	560.794	261.965		108.288	2751.9	84.326	64.973
		98.381	299.981				44	210.586	85.709	116.122	164.275				101.837	365.645	1668.1	324.173		251.136	109.67	124.646	117.274
		186.854	186.624				45	274.176	757.325		102.298				92.851	56.909	469.786	112.205		137.088	136.858	91.93	140.083
		164.966	183.398						489.139		120.499					103.91	227.866	422.323		601.344	585.446	44.928	159.667
		164.506	156.211					13771.5	172.339		62.208				32531.6	151.834	276.019	140.314		581.99	198.605	56.218	111.744
			36.634					72664.5	262.426		145.152				53904.4	32.486	253.44	39.168		256.896	237.082	107.136	252.749
		13949.1	432.691					84.0674	158.285		81.331				62.3634	89.165	168.653	72.576		271.181	164.966	79.027	15.898
		72486.9	62.438						117.504		74.65					161.741	84.096	178.79		99.533	287.539	61.978	155.981
		83.8619	130.406						128.333		51.61					72.806	117.965	198.374		125.568	315.187	174.182	212.659
			65.894						172.8		81.562					237.542	113.587	130.176		80.87	220.723	110.592	117.734
			119.578						52.762							339.149	110.592	97.459		166.349	161.51	79.949	133.632
			79.718						102.528							96.307	100.685	19.354		58.522	148.838	105.523	127.642
			123.264						143.078							14.976	208.973	171.187		85.478	249.984	58.061	314.266
			87.091						72.576							217.037	72.346			234.317	255.514	58.291	249.984
			139.392						56.909								116.582			136.627	94.694	134.554	169.574
			433.843														81.101			97.229	93.542	395.366	156.211
			209.434						17146.1	14276.3	12097.8						144.23			142.387	241.229	115.2
			109.901						69289.9	72159.7	74338.2					30369	202.982	26224.8		142.848	1308.44	131.789
			323.251						80.1632	83.4834	86.0037					56067	254.822	60211.2		76.954	1308.44	153.446
			223.488													64.8653	69.811	69.6598			67.968	29.722
			402.97														41.472	41.472		24548			11255
																	52.762	52.762		61888	23937.6	14144.3	75181
			14721.6	17046.8													32.947	32.947		71.5998	62498.4	72291.7	86.9788
			71714.4	69389.2													103.45	103.45			72.3059	83.6362
			82.9682	80.2781													90.547	90.547
																	144.691	144.691
tdTomatoSTART	84.2354							tdTomato_START	83.4294
																	24705.1	24705.1
																	61730.9	61730.9
																	71.418	71.418
															tdTomato_START	66.134				tdTomato_START	78.6302
CTR_female5				CTR-Female9					CTR-female4
Area1	Area2	Area3		Area1	Area2	Area3			Area1	Area2	Area3
602.957	205.517	820.455		1097.63	239.846	522.317			227.635	1910.71	1157.07
71.654	373.939	1421.8		702.029	96.538	210.586			171.418	741.888	326.247
109.44	111.974	322.791		572.775	122.112	1947.34			190.31	361.498	230.17
108.979	307.123	83.405		437.069	202.982	397.901			3313.61	197.914	203.904
687.975	242.842	118.886		377.856	92.621	919.987			96.538	607.795	230.4
78.797	55.526	152.986		94.234	315.187	134.093			350.669	1379.4	179.482
618.624	97.229	204.134		52.07	253.21	219.11			678.528	630.144	179.021
139.162	76.032	146.304		65.894	897.178	414.259			333.619	175.104	1060.76
71.194	1424.56	164.275		114.739	241.69	878.746			234.086	159.206	696.96
84.096	702.259	337.075		325.555	390.528	1889.28			702.029	483.149	251.136
287.539	349.287	176.026		117.043	189.85	176.486			340.531	534.067	924.826
118.426	70.502	370.944		217.728	559.181	64.742			137.549	52.301	882.663
92.621	321.408	1693.44		382.464	244.685	219.341			704.333	551.117	94.694
144.691	135.014	361.728		133.402	182.016	308.045			212.89	204.365	226.944
65.894	348.135	223.258		765.159	260.813	388.915			129.024	234.547	797.645
152.986	402.509	111.053		129.024	157.594	82.714			60.826	93.542	105.523
506.419	391.45	196.762		177.178	214.502	942.797			146.765	278.323	156.902
1022.05	83.635	126.95		256.435	165.658	273.715			883.354	306.432	199.296
685.44	126.95	115.43		319.335	539.597	1998.26			559.872	231.322	1243.7
139.622	57.37	153.677		290.995	220.262	803.635			294.221	64.051	735.898
308.275	140.774	130.406		420.25	380.16	96.538			152.986	468.864	467.712
259.2	1057.77	94.925		528.307	917.914	293.53			187.085	358.272	404.122
437.991	538.906	361.728		236.16	103.68	272.563			171.418	158.746	365.184
104.602	120.499	320.717		94.234	254.592	130.867			656.87		193.306
88.474	222.797	55.296		264.038	113.126	254.592			130.406		83.174
100.915	252.288	86.17		149.069	146.534	506.189			206.669		136.627
290.765	100.224	1309.36		1097.63	266.112	324.403			285.235		198.374
99.763	900.864	87.782		144.691	549.735	181.094			121.882		60.134
143.539	194.227	154.598		262.426	643.047	302.746			117.274		245.146
499.507	82.253	151.142		756.634	761.242	207.13			93.082		141.235
40.55	47.002	106.214		442.138	47.693	195.84			513.101	10182.8	12178.3
122.573	146.074	148.838		1076.2	561.024	127.872			224.179	76253.2	74257.7
119.117	121.651	123.725		369.331	499.277	124.877			262.195	88.2193	85.9107
76.954	132.941	61.978		47.462	499.277	148.378			100.915
177.408	288	165.427		175.334	279.014	165.197			58.061
105.523	43.546	601.805		233.626	674.842	60.826
36.634	542.592	2198.25		240.768	313.805	118.886
75.11	200.218	501.811		70.042	64.973	157.594			13049.2
61.978	146.765	311.731		540.979	479.002	168.883			73386.8
109.901	152.986	54.144		388.685	50.227				84.9031
86.4	136.166	95.155		79.027	409.651
245.606	164.506	140.544		88.704	414.259
43.085	91.008	182.016		178.79	154.368			tdTomato_START	86.3444
	87.552	61.517		101.146	108.979
	101.606	136.627		51.149	563.789
	55.526	130.867		47.462	281.088
9422.44	94.694	183.859		218.88	418.407
77013.6	62.669	63.36		244.685	132.71
89.0989	63.13			132.019	116.122
	95.155			357.351	49.997
	138.47			145.613	202.752
	236.621			82.022	346.983
	154.138			380.391	107.366
	87.782			48.845	170.726
	110.131	15321.4		112.666	96.077
	199.757	71114.6		191.232	173.03	16630.3
	91.469	82.2743		119.808	390.989	69805.7
	230.4			59.674	654.106	80.76
	206.438			230.63	243.302
	75.571			171.187	142.618
	116.582			76.262	151.373
	418.176			86.861	164.045
	222.336			504.576	223.718
	105.754			194.458
	14661.3			18070	18907.8
	71774.7			68366	67528.2
	83.038			79.0943	78.1251
tdTomato_START	84.8038		tdTomato_START	79.3265

## Sheet: Externded Data Figure 8g
Data in Extended Data Figure 8g
wild type	p21null	p21null_mosaic_GFP	p21null_mosaic_Tomato
5.33333	22	21.8938	16.3561
8	22.6667	18.5789	22.5876
8.66667	18	23.145	12.958
Data in red in the table
p21null-mosaic					p21null-mosaic					p21null-mosaic
Area1	Area2	Area3			Area1	Area2	Area3			Area1	Area2	Area3
376.474	195.379	270.49			1465.57	1806.57	1243.24			201.83	205.286	1394.38						p21null_male3
606.874	235.699	473.242			983.347	109.44	126.49			139.392	107.597	1666.94						tom	gfp			tdTomato area %	GFP area %
241.92	677.837	537.984			1123.2	120.96	30.874			123.264	119.347	369.101					Area1	9	7	14.0409	19.4978	64.0984	35.9016
531.994	1327.57	693.504			629.683	188.698	275.789			296.986	155.52	370.022					Area2	12	7	16.2412	26.8059	73.8863	26.1137
1022.51	155.29	2496.38			156.211	455.501	73.037			215.885	319.565	155.75					Area3	12	7	18.7864	19.3778	63.8761	36.1239
3021.24	120.73	259.2			117.504	906.394	129.254			350.438	166.579	233.395								16.3561	21.8938
283.162	308.506	220.493			274.867	810.778	600.192			206.438	146.304	1010.53
150.221	1318.58	337.306			473.242	183.629	829.21			530.381	171.878	335.462						p21null_mouse8
625.536	394.906	536.141			620.467	789.811	271.642			505.728	193.536	113.818						tom	gfp			tdTomato area %	GFP area %
473.702	831.053	120.269			213.581	83.174	93.312			193.997	175.334	182.938					Area1	16	9	22.2434	32.0643	71.9314	28.0686
51.61	883.123	652.032			447.206	1277.8	94.234			92.16	355.738	236.851					Area2	16	4	22.5223	13.8124	71.0406	28.9594
1890.43	861.005	267.034			396.288	561.485	771.379			279.475	394.906	355.968					Area3	16	3	22.9972	9.8599	69.5737	30.4263
1345.31	85.248	339.84			55.757	136.166	127.181			103.219	165.658	656.179								22.5876	18.5789
434.765	71.654	86.4			274.637	338.688	132.25			233.165	176.947	86.63
396.979	230.4	588.211			156.902	347.213	449.741			219.571	183.398	94.234
2652.13	108.288	88.013			163.354	129.715	1732.84			356.198	148.378	606.874						p21null_mouse6
161.51	200.909	105.062			1012.38	42.854	810.547			535.219	81.562	740.506						tom	gfp			tdTomato area %	GFP area %
176.026	78.797	717.696			2126.59	687.053	574.157			81.562	164.275	24.422					Area1	12	3	13.3382	29.9025	89.9674	10.0326
758.016	597.427	249.293			652.032	742.81	236.621			104.832	75.802	178.56					Area2	14	1	14.663	22.1148	95.4782	4.52185
2472.42	172.339	91.469			301.594	3073.07	570.47			69.581	200.678	192.384					Area3	9	3	10.8727	17.4178	82.7762	17.2238
1519.03	261.274	3318.45			859.853	411.494	128.794			462.413	200.218	346.522								12.958	23.145
543.053	463.565	561.946			175.565	94.925	464.486			624.614		468.403
57.37	362.88	230.861			239.155	233.395	125.338			293.76		89.165
1189.09	183.859	762.624			388.685	781.747	117.734			99.072		185.933
682.675	345.83	335.923			1790.44	843.494	35.251			146.765		381.312						p21null_uninjured_male8			wt_uninjured_2male
249.984	225.101	62.438			534.298	105.984	187.085			143.078		110.822							Number of mitotic cells in the epidermis			Number of mitotic cells in the epidermis
3554.61	198.374	1233.79			146.304	1414.43	237.542			185.242		326.938						spot 1 (300x300 micron)	22		spot 1 (300x300 micron)	5
173.03	623.693	3170.07			417.485	211.738	667.238			224.87		184.781						spot 2	17		spot 2	5
319.565	72.346	908.467			394.906	152.525	884.736			336.154		149.069						spot 3	27		spot 3	6
439.603	550.656	690.739			855.475	162.202	299.52			132.25		496.973						Avarage	22		Avarage	5.33333
99.302	426.47	276.941			238.003	126.72	258.739			77.645		509.414
2127.28	99.763	78.566			192.614	106.675	2029.59			181.094		210.125
126.95	40.781	763.315			1534.46	177.869	105.984			76.493		275.098						p21null_7_uninjured			WT_2female_uninjured
314.035	413.568	695.347			321.178	657.562	1069.52			684.058		87.322							Number of mitotic cells in the epidermis			Number of mitotic cells in the epidermis
152.064	526.003	659.174			195.84	640.051	127.181			75.341		289.152						spot 1 (300x300 micron)	29		spot 1 (300x300 micron)	7
126.72	72.115	1802.65			891.878	429.926	510.106			89.626		225.331						spot 2	19		spot 2	9
226.253	186.854	202.982			1130.34	289.843	219.802					256.666						spot 3	20		spot 3	8
87.782	255.974	332.006			251.597	83.866	308.045					210.355						Avarage	22.6667		Avarage	8
103.219	100.224	501.12			637.056	1232.18	265.651					125.338
646.042	141.235	273.024			349.978	547.661	159.437					123.955						p21null_3_uninjured			WT_5_uninjured
96.768	306.893	115.2			110.131	520.704	112.666					150.221							Number of mitotic cells in the epidermis			Number of mitotic cells in the epidermis
81.562	746.496	108.058			601.805	253.21	482.688					211.507						spot 1 (300x300 micron)	19		spot 1 (300x300 micron)	7
443.059	391.219	1340.24			149.069	1650.36	221.414					468.173						spot 2	19		spot 2	9
	109.67	119.578			210.816	114.048	88.013											spot 3	16		spot 3	10
	459.187	325.786				102.298	343.757											Avarage	18		Avarage	8.66667
	128.794	222.336				125.798	1639.99
	323.021	214.733				145.152	445.363
	359.654	843.034				84.787	176.026
	325.555	270.49				208.512	111.514
	154.829	151.142				210.816	127.181
	49.766	157.363				119.578	205.056
	159.898	964.454					441.677
	50.688	158.285					1412.35
	535.45	161.28					105.984
	30.182	81.562					223.488
	1490.92						106.675
	277.171						208.051
	313.114						1062.61
	148.378						97.459
	102.989						157.594
	114.739						122.342
	75.11						151.834
	97.69						388.454
	375.091						130.406
31031.9	86.63						85.709
55404.1	58.522						107.366
64.0984	81.331						169.344
	261.965
	257.587
	293.76
	22571.6	31224			24261.4	25031.3	26299.2			8671.8	3908.51	14887.5
	63864.4	55212			62174.6	61404.7	60136.8			77764.2	82527.5	71548.5
	73.8863	63.8761			71.9314	71.0406	69.5737			89.9674	95.4782	82.7762

## Sheet: Extended Data Figure 8h
Data in Extended Data Figure 8h
	wild type	p21_homo
	0	1.33333
	1	2
	1	1.66667
	2.66667	1.33333
Data in red in the table
Mouse 4-3 WT					Mouse 8 p21HOMO
	Number of mitotic cells in the dermis					Number of mitotic cells in the dermis
spot 1 (300x300 micron)	0				spot 1 (300x300 micron)	2
spot 2	0				spot 2	1
spot 3	0				spot 3	1
Average	0				Average	1.33333
Mouse 2-1 WT					Mouse 6 p21HOMO
	Number of mitotic cells in the dermis					Number of mitotic cells in the dermis
spot 1 (300x300 micron)	2				spot 1 (300x300 micron)	1
spot 2	1				spot 2	1
spot 3	0				spot 3	4
Average	1				Average	2
Mouse 7 WT					Mouse 4-1 p21HOMO
	Number of mitotic cells in the dermis					Number of mitotic cells in the dermis
spot 1 (300x300 micron)	0				spot 1 (300x300 micron)	1
spot 2	1				spot 2	1
spot 3	2				spot 3	3
Average	1				Average	1.66667
Mouse 2-2 WT					Mouse 4-2 p21HOMO
	Number of mitotic cells in the dermis					Number of mitotic cells in the dermis
spot 1 (300x300 micron)	2				spot 1 (300x300 micron)	2
spot 2	3				spot 2	1
spot 3	3				spot 3	1
Average	2.66667				Average	1.33333

## Sheet: Extended Data Figure 8i
Data in Extended Data Figure 8i
wild type	HrasG12V	p21nullHrasG12V
81.1592	77.3956	73.0645
77.7717	61.771	70.9806
78.2273	69.0926	51.2194
		79.5734
Data in red in the table
p21nullHrasG12V				wild type-mosaic						HrasG12V - mosaic
Hras-mosaic-p21null_male1				wild-typeMosaic_female 4_ uninjured						HrasMosaic_male 4_ uninjured
Area1				Area1						Area1
Day6 post-TAM				Day6 (post-TAM)						Day6 (post-TAM)
1954.17				133.976						2794.28
677.802				156.545						325.335
3992.14				927.026						911.9
200.003				147.181						627.141
406.249				334.219						494.366
235.538				306.128						84.035
1229.55				310.209						985.851
947.194				964.482						424.977
215.37				933.269						532.782
711.176				1173.61						685.245
1617.07				336.86						1557.05
1614.67				203.125						303.006
1515.99				774.803						451.628
443.945				1062.92						311.41
448.267				96.28						757.035
316.212				440.103						1784.9
533.742				639.387						231.456
224.253				387.522						293.882
150.543				2120.32						256.667
215.37				804.095						866.041
398.086				1422.83						273.474
133.976				455.71						685.245
102.043				118.129						527.26
303.006				452.108						129.654
102.043				1270.61						532.062
66.508				161.587						480.92
68.188				255.707						106.604
426.658				351.507						246.583
380.078				234.098						907.818
384.64				152.464						1115.26
159.426				346.224						892.212
74.191				540.705						259.788
89.797				1426.43						125.092
730.864				221.372						600.49
101.082				115.728						177.194
108.525				191.84						1356.33
776.723				166.389						356.308
49.461				122.931						101.322
347.665				59.785						117.889
118.369				85.716						96.04
71.31				166.389						77.072
140.699				316.692						1079.25
289.08				37.456						88.117
86.196				82.835						907.578
64.587				105.884						677.802
417.294				209.367						115.008
1343.12										141.179
342.863				21322.6						187.038
268.912				65113.4						93.639
105.164				75.3314						87.636
215.85										92.198
				Area2						71.07
25915.7				Day6 (post-TAM)						410.331
60520.3				1576.74
70.0175				645.629						27794.5
				438.183						58641.5
Area2				117.169						67.8439
Day6 post-TAM				280.437						Area2
2004.12				139.018						Day6 (post-TAM)
806.496				408.65						2614.45
789.449				207.686						644.188
1053.08				873.724						439.863
2077.82				339.742						111.166
764.238				125.812						107.805
452.588				495.086						103.483
470.116				325.335						478.039
369.754				688.607						1791.15
220.892				1227.15						279.716
325.576				255.466						2265.1
433.861				688.607						3484.09
603.131				664.597						1529.44
446.106				191.84						1407.47
586.324				1857.17						163.028
1067				276.355						323.895
200.724				167.59						244.422
103.243				620.418						472.277
139.978				119.81						98.201
213.689				300.605						825.464
151.503				66.748						501.569
724.862				107.085						316.452
299.405				107.805						363.992
144.3				771.681						929.907
510.212				481.881						1083.33
485.482				213.929						1166.41
1675.18				344.543						286.919
1921.76				166.629						152.944
401.927				236.739						104.444
906.618				538.784						111.646
308.529				157.506						195.201
357.509				177.674						305.407
107.085				58.344						165.669
345.744				154.624						438.423
225.934				126.052						40.097
151.023				240.82						309.009
284.278				818.981						340.702
279.957				275.635						35.055
121.25				315.731						118.609
125.092				215.13						318.853
148.142				48.26						125.812
83.315										592.087
82.834										100.362
79.233
47.3				18656
				67780						25486.1
23096.7				78.4164						60949.9
63339.3										70.5144
73.2789				Area3
				Day6 (post-TAM)						Area3
Area3				281.877						Day6 (post-TAM)
Day6 post-TAM				2698.24						1758.73
3109.3				61.226						1608.67
1016.58				173.352						3032.46
1152				306.128						108.285
155.585				227.615						327.496
1163.77				283.558						91.718
4146.53				463.633						511.653
550.309				252.585						852.595
917.662				95.08						212.488
1376.73				307.088						568.797
328.217				110.206						591.606
228.815				74.671						463.393
306.608				101.322						349.586
396.645				110.206						593.527
965.202				206.966						1035.31
1385.62				178.394						1913.12
1196.66				255.466						1745.05
727.263				92.919						1522.47
154.384				237.219						986.331
372.395				171.912						266.511
329.897				143.58						56.183
304.447				106.364						98.921
861.239				245.862						153.904
239.38				516.935						1190.66
772.642				161.347						628.582
390.403				928.467						286.199
259.788				327.737						196.642
523.658				104.924						2073.98
737.107				114.288						637.706
311.17				179.835						547.668
416.093				85.716						214.889
94.839				139.978						216.57
186.798				58.825						135.176
252.345				406.73						239.62
445.145				139.018						276.835
109.726				121.01						174.072
70.83				124.612						119.09
107.805				280.917						93.159
173.592				135.657						128.453
				180.315						168.07
				1261.97						101.562
26237.2				133.736						146.701
60198.8				257.867						287.4
69.6456				143.1						152.944
				121.491
total tdTom				373.116						26864.8
70.9806				378.158						59571.2
				209.607						68.9194
Hras-mosaic-p21null_male5				1597.15
Area1				78.993						Satring % tdTomato
Day6 post-TAM				187.278						69.0926
274.194				91.478
681.644				311.65						Hras_mosaic_male6_uninjured_tdTom
300.125				230.496						Area1
381.519				408.17						Day6 (post-TAM)
2805.57				272.754						372.635
1285.98				132.295						220.172
524.138				279.957						880.927
515.495										329.657
601.931				17661						305.887
161.587				68775						187.518
103.243				79.5675						106.124
515.255				Starting %tomato						803.615
229.055				77.7718						77.312
510.453										248.984
361.11										61.706
820.422										337.821
266.271										172.872
181.035										304.927
441.064										246.583
369.754										433.38
284.038				wild-typeMosaic_male 3_ uninjured						271.793
176.473				Area1						187.998
399.767				Day6 (post-TAM)						99.161
756.075				67.708						102.763
545.747				569.757						699.891
786.808				81.874						719.34
145.02				289.08						105.404
297.964				308.529						126.533
327.256				257.147						152.463
197.842				1073.97						573.359
402.408				984.891						387.281
178.875				244.422						120.77
293.402				96.28						341.902
103.963				127.733						2980.6
251.385				68.669						382.479
130.855				116.929						1202.18
456.91				71.07						1157.52
390.403				262.429						721.741
139.978				336.14						1355.12
133.736				694.369						392.323
141.659				412.252						1245.88
166.87				603.852						520.297
1013.94				129.894						788.728
114.288				1045.64						125.092
103.723				777.684						616.817
517.656				167.35						591.606
61.466				48.5						232.177
140.458				473.237						223.773
141.899				183.196						475.158
301.566				289.321						897.734
215.13				557.272						540.225
110.446				1050.68						213.929
120.05				58.584						69.149
70.109				106.604						203.125
44.899				231.937						364.232
163.268				143.1						599.29
39.857				100.122						126.052
407.45				121.251						62.906
70.83				259.548						123.651
81.154				333.499						112.367
44.178				1552.73
78.753				165.429
161.107				106.364						25302.9
190.639				616.577						61133.1
100.842				137.337						70.7264
				36.735
22331				576.96						Area2
64105				237.939						Day6 (post-TAM)
74.1647				182.476						415.613
				136.377						375.036
Area2				146.221						478.759
Day6 post-TAM				285.479						491.004
3806.55				105.404						484.282
2722.01				72.99						1124.87
4992.64				57.384						257.147
1153.92				106.845						703.733
600.25				102.763						134.456
576.24				119.33						189.439
609.854				76.832						373.115
224.734				84.275						146.461
876.845				50.901						339.742
291.001				487.403						213.689
388.002				689.567						124.612
198.083				272.994						121.01
330.618										283.558
950.796										295.563
62.186				19151.8						95.08
336.14				67284.2						308.529
144.3				77.8428						686.446
641.307										191.12
489.804				Area2						459.791
95.8				Day6 (post-TAM)						406.489
100.602				3724.91						152.463
312.85				176.714						224.013
261.709				345.744						401.927
274.914				185.357						254.266
101.562				973.125						1067.96
223.053				866.521						481.641
218.251				423.536						206.486
205.285				822.342						165.189
453.309				73.471						142.379
91.718				1060.52						200.483
101.562				94.599						451.388
111.646				1912.4						64.587
427.858				225.934						912.62
1098.22				152.944						433.14
289.321				258.588						342.863
99.882				234.338						122.451
111.166				244.902						112.607
665.077				193.04						370.234
140.458				149.582						413.932
217.531				953.917						152.704
92.919				423.296						464.834
67.948				219.691						247.303
270.593				252.585						277.075
132.775				344.303						64.107
81.874				274.194						120.05
87.156				1630.04						96.04
60.025				110.926						53.542
55.223				286.679						137.817
73.23				229.536						145.02
318.613				93.399						168.31
92.679				138.778						80.193
409.37				237.219						67.708
75.151				94.119						261.469
62.426				270.113						59.785
39.857				307.328						48.5
110.926				67.708						189.679
778.884				73.711						291.721
216.09				103.003						71.55
308.288				39.857						658.114
125.092				409.611						92.198
242.021				155.345						325.335
163.508				107.565
194.721				123.171
56.423				47.3						19293.2
49.461				124.372						67142.8
55.943				45.379						77.6792
				32.894
29218.2				151.503						Area3
57217.8				163.268						Day6 (post-TAM)
66.1967										1890.31
				19629.4						165.429
Area3				66806.6						505.891
Day6 post-TAM				77.2903						352.467
1322.95				Area3						424.257
305.407				Day6 (post-TAM)						393.044
97.961				2497.28						333.739
120.05				785.847						366.873
115.488				337.581						178.394
330.618				203.125						210.808
282.598				946.954						273.714
103.243				1780.58						236.979
116.448				103.723						468.915
326.296				253.065						294.363
374.076				981.049						836.989
415.613				346.464						251.145
2228.37				264.11						112.367
294.603				250.664						70.109
408.17				457.871						63.386
247.783				1195.22						224.734
220.412				1362.09						43.458
292.202				730.864						68.909
97				102.763						228.335
258.828				915.501						658.835
1691.5				185.357						97.961
208.407				728.223						242.741
431.7				273.234						93.639
369.994				346.224						90.038
110.206				166.629						134.696
89.077				151.263						177.914
95.32				144.3						375.757
75.632				97.961						169.751
63.386				675.641						329.417
222.093				181.996						48.98
389.922				231.216						231.937
832.187				133.736						74.671
180.555				47.54						108.045
222.813				41.537						126.533
339.261				124.132						128.694
419.695				305.167						175.993
634.824				173.112						62.906
103.723				122.211						135.657
577.681				194.481						30.013
462.192				196.162						42.258
178.634				52.822						131.095
103.483				70.109						131.335
347.425				110.926						122.451
85.476				333.979						94.359
363.271				752.713						133.015
73.711				101.082						1135.19
86.916				572.879						180.075
53.302				386.801						167.83
301.326				505.891						203.125
123.892				219.451						53.542
60.985				150.783						135.897
282.598				98.441
153.184				56.664						14019
89.557				84.995						72417
89.317										83.7811
61.226
149.102										Starting % tdTomat
214.889										77.3956
										Hras_mosaic_female12_uninjured_tdTom
18296.6										Area1
68139.4										Day6 (post-TAM)
78.8322				21532.4						3736.68
				64903.6						814.179
				75.0886						1410.11
total tdTom										1416.11
73.0645				Area4						774.082
				Day6 (post-TAM)						4077.62
				2391.64						816.34
Hras-mosaic-p21null_female7				188.719						1899.43
Area1				457.39						242.741
Day6 post-TAM				174.553						108.045
317.652				185.357						337.821
2144.33				2046.37						2967.88
136.377				302.526						70.109
854.996				320.053						4261.77
360.39				136.617						272.273
1262.45				979.608						3034.14
90.998				832.907						661.476
505.651				659.074						605.292
1897.75				663.156						2001.23
700.372				839.63						1646.61
1558.25				166.629						1430.04
2381.79				434.101						1080.93
2837.98				134.456						1186.57
785.847				163.268						385.841
2042.05				140.699						332.779
98.681				139.738						278.036
3020.22				243.942						313.811
3650.72				879.726						1708.55
1134.47				171.191						255.947
73.23				129.894						119.81
2857.19				107.325						87.156
1554.89				118.369						181.996
391.363				143.1						104.924
680.683				133.736
1234.59				121.491						38620.3
759.196				278.276						47815.7
201.444				236.258						55.3192
257.627				147.662
254.506				360.15						Area2
525.339				56.664						Day6 (post-TAM)
189.199				26.651						753.194
73.951				68.669						1909.04
187.278				384.64						127.973
143.58										1223.79
95.08				14964.2						971.204
69.149				71471.8						219.691
77.792				82.6875						130.134
147.902				Starting %tomato						1449
1828.12				78.2273						2589.24
395.685										2035.09
50.661				wild-type-male4						166.149
494.846				2105.68						101.322
				317.652						149.582
38324.3				733.265						237.699
48111.7				1047.32						1635.8
55.6617				217.771						206.726
				351.987						5152.55
Area2				213.209						1441.8
Day6 post-TAM				402.168						381.039
891.971				727.983						218.011
208.647				100.842						374.316
192.56				132.775						605.052
496.287				91.958						88.117
244.422				710.216						1809.63
3658.88				346.464						327.977
2070.14				126.533						363.271
1204.58				361.11						1127.51
1162.8				223.053						442.264
5428.9				321.014						133.496
2367.87				122.451						331.098
1206.74				674.201						493.405
2418.77				515.975						154.144
1016.82				89.317						1284.78
1094.14				467.235						1184.65
820.182				521.737						1096.54
716.698				302.526						292.682
226.894				189.199						415.133
1205.3				606.493						145.26
2482.15				199.043						208.167
1747.69				248.744						265.07
404.809				205.526						69.149
622.579				101.322
469.155				298.924						32310.7
469.636				192.08						54125.3
674.201				108.765						62.6189
490.044				467.475
640.827				279.236						Area3
127.493				447.066						Day6 (post-TAM)
712.857				130.614						1901.83
99.161				125.092						262.669
190.639				196.642						900.615
4809.92				235.538						319.093
375.036				183.676						946.234
				273.714						3367.88
40948.8				292.922						695.33
45487.2				355.108						1546
52.6253				212.248						2446.62
				88.117						356.068
Area3				119.33						376.237
Day6 post-TAM				281.157						1157.28
2228.85				138.058						95.08
936.39				388.482						1769.06
2924.42				251.385						398.326
2993.81				51.862						259.788
1381.06				287.16						1664.13
3597.42				145.501						139.978
1448.76				102.523						436.982
2847.59				472.757						585.604
569.997				111.166						263.39
459.311				203.845						925.586
288.36				103.963						468.435
173.112				68.669						388.722
95.08				60.025						520.297
302.046				207.446						253.546
3552.28				213.209						105.644
263.39				338.781						125.572
1562.33				209.127						76.352
4101.15				58.344						239.86
2052.61				65.067						273.234
1392.58				106.364						162.068
107.565				65.067						105.644
657.874				86.916						102.763
4049.29				106.604						93.879
1483.1										198.323
1120.55				20904.8						342.383
202.164				65531.2						74.191
281.157				75.8147						466.514
112.127										37.936
67.708										79.953
56.904				126.293						111.166
58.584				117.169						228.815
511.653				293.642						256.427
129.654				171.912						642.508
96.28				125.572						331.098
238.419				72.75						338.781
90.998				1097.98						190.88
634.584				128.453						144.3
34.334				139.258						122.931
85.476				73.711						176.474
38.656				144.3						509.492
66.988				103.243						217.771
168.31				1068.44
90.758				200.243						28199.8
				140.218						58236.2
43553.7				1300.62						67.375
42882.3				735.426
49.6117				659.795						Starting % tdTomato
				92.919						61.771
Area4				479.72
Day6 post-TAM				145.501
2436.78				282.838
1998.59				73.711
1025.23				151.503
2817.09				72.99
43.938				73.23
4749.9				137.097
1629.56				180.075
470.596				87.396
549.349				100.602
664.117				554.391
403.848				550.549
2271.59				219.932
2407.24				205.285
1511.19				84.995
1655.25				338.301
1382.02				242.741
3236.31				119.33
1245.16				413.452
4086.26				80.914
1625.48				92.679
613.696				828.105
4190.95				423.296
2882.4				115.728
369.514				184.637
66.508				118.849
216.57				78.032
116.689				106.844
171.431				254.746
				629.782
44837.2				116.208
41598.8				89.557
48.1267				134.216
				84.035
Area5				100.362
Day6 post-TAM				55.463
2271.35				330.137
516.455				100.362
119.81				108.285
630.262				183.196
699.171				80.674
1332.56				165.909
363.271				127.733
892.452				101.322
101.802				79.713
84.515				167.11
1362.81				82.594
563.995				131.575
853.075				54.983
201.684				70.349
241.541				73.951
144.78				179.835
2077.11				54.023
254.746				115.248
83.075				97.481
2246.38				59.065
921.024				199.283
1722.48				93.639
227.375				68.428
372.875				149.342
2518.89				90.518
3722.75
852.595
2139.77				17763.8
1961.86				68672.2
989.932				79.4486
197.122
91.718
2504.48				133.255
1071.57				292.442
777.444				404.568
130.614				138.778
3016.62				388.242
199.523				176.473
2804.85				92.919
712.857				54.503
489.084				179.835
67.228				97.481
332.779				100.362
289.801				141.899
				431.7
43156.1				110.206
43279.9				133.255
50.0717				107.325
				83.075
total				122.451
51.2194				125.812
				163.748
				224.493
Hras-mosaic-p21null_female1				116.448
Area1				510.212
Day6 post-TAM				619.458
2325.61				192.8
1826.2				115.248
194.961				175.273
117.409				353.187
153.424				277.075
146.941				142.379
907.338				79.953
50.421				214.889
237.459				613.215
174.793				112.607
381.759				670.839
904.697				148.862
704.454				140.939
1419.95				66.508
208.407				242.981
1206.74				96.28
298.684				55.703
219.211				57.144
332.299				125.812
136.137				37.456
543.587				108.765
127.733				64.347
149.342				80.674
371.675				139.738
210.328				131.575
139.978				62.426
384.16				92.919
426.658				95.56
84.275				72.27
64.107				145.741
56.904				101.562
360.39				109.486
138.058				114.047
783.687
208.647				10187.2
207.687				76248.8
124.372				88.2142
196.402
337.101				Starting %tomato
52.822				81.1592
897.974
42.738
467.955
187.518
145.981
196.162
415.613
79.473
47.3
212.489
250.424
39.857
29.772
519.817
215.61
128.454
61.946
168.79
120.53
574.559
236.739
181.276
22135.8
64300.2
74.3905
Area2
Day6 post-TAM
313.09
1294.62
557.032
632.183
963.281
559.193
1046.84
380.078
440.103
62.186
172.392
161.587
270.113
175.273
109.726
258.108
206.966
221.132
71.07
193.04
411.531
295.083
202.885
192.8
148.142
151.263
479.72
287.88
153.664
216.57
657.394
122.691
171.191
832.667
677.082
392.804
807.216
415.613
315.491
85.235
154.384
85.716
277.316
15622.3
70813.7
81.9261
Area3
Day6 post-TAM
139.498
249.224
90.758
177.194
342.863
820.182
832.187
125.092
352.227
132.295
117.169
70.589
176.473
203.845
263.63
323.655
341.182
233.377
192.56
220.652
106.604
138.298
268.432
102.283
279.716
412.492
245.622
172.872
102.763
77.312
50.181
1023.31
476.358
61.226
108.765
142.379
334.219
133.496
78.513
188.719
74.191
657.874
220.652
229.536
130.855
63.386
126.293
97.721
55.223
87.636
261.709
274.194
217.05
700.372
278.516
192.32
104.684
180.555
158.226
385.12
194.721
218.011
64.827
72.51
255.226
15209.6
71226.4
82.4036
total
79.5734

## Sheet: Extended Data Figure 8j
Data in graph_Extended Data Figure 8j
Hras_gfp_U	Hras-p21_gfp_U	Hras_tom_U	Hras-p21_tom_U
195.19	315.91	299.41	296.89
196.6	336.23	256.99	306.65
177.18	308.65	233.35	290.18
Data in red in the table
Hras-mosaic																				p21null-Hras-mosaic
Mouse2																				female10
Area1	Area2	Area3																		Area1	Area2	Area3
808.013	472.781	107.136																		430.618	682.675	430.618
557.107	124.416	204.134																		100.224	90.317	312.422
83.405	94.694	185.242				K10 rate														261.734	262.195	400.205
136.627	130.637	83.866																		703.181	155.981	1472.26
196.531	370.714	446.285				Hras-mosaic														94.464	919.526	257.587
180.173	244.454	211.738				Mouse2														225.101	401.126	648.806
82.714	136.166	373.248				tom	gfp													109.44	346.982	429.466
137.779	421.862	196.301								tdTomato area %	GFP area %									223.488	314.726	675.994
66.816	457.114	257.818				281	19	307.431	220.995	91.4025	8.59749									87.091	229.248	223.949
180.173	251.366	279.706				273	16	304.2	155.998	89.7435	10.2565									164.736	301.363	123.264
199.066	94.694	200.909				266	15	286.611	208.582	92.8086	7.19141									141.696	629.914	84.326								K10 rate
195.84	371.866	173.491						299.414	195.192											168.883	523.469	50.688
326.247	164.966	253.67																		90.547	474.394	115.2
202.291	129.485	238.464																		758.247	916.762	296.755								p21null-Hras-mosaic
116.582	206.669	211.507																		204.365	63.13	61.747								female10
301.363	440.064	301.594																		1160.76	427.622	51.61								tom	gfp			tdTomato area %	GFP area %
123.264	216.346	325.094																		128.333	418.406	70.272							Area1	243	47	287.273	304.968	84.5886	15.4114	Spot4
337.536	140.774	188.928																		376.243	129.485	122.573							Area2	254	47	297.553	321.102	85.3629	14.6371	Spot5
157.363	221.875	109.44																		80.64	105.293	235.008							Area3	245	64	305.856	321.656	80.103	19.897	Spot6
44.928	390.528	195.61																		496.743	248.141	315.418										296.894	315.909
173.261	384.538	209.664																		62.899	116.352	299.059
216.115	155.75	271.181																		120.499	141.696	847.642
328.781	136.166	161.741																		104.141	132.019	97.229
623.693	308.966	128.794																		32.486	101.837	527.386
102.528	121.421	546.048																		144.461	72.346	239.386
128.333	615.398	105.754																		98.842	129.024	120.73
74.65	159.437	65.434																		185.011	72.346	671.386
122.112	121.421	183.168																		211.507	124.646	550.886
556.647	153.216																			196.762	68.659	159.667
134.093	70.272																			60.134	207.36	408.96
212.89	60.365																			67.507	363.341	327.629
57.139	319.795																			98.381	86.63	106.906
146.304	476.467																			455.501	126.72	133.632
120.96	197.914																			112.666	87.091	54.835
	322.33																			95.846	176.256	112.205
	180.403																			110.822	78.336	243.302
																				164.966	104.832	98.842
																				82.944	101.837	147.226
7431.32	8865.33	6215.96																		790.733	302.054	234.547
79004.7	77570.7	80220																		110.822	83.174	49.536
91.4025	89.7435	92.8086																		59.674	92.39	567.706
																				365.415	153.216	162.202
			Area dimension																	223.718	111.053	134.554
Hras-mosaic			86436																	77.875	317.722	232.934
Mouse6																				199.296	293.76	198.144
Area1	Area2	Area3					K10 rate													108.288	341.683	135.706
4597.86	2480.03	2639																		371.635	91.93	528.538
188.237	2908.8	259.661					Hras-mosaic													226.944	482.227	61.978
1558.19	1523.17	593.05					Mouse6													767.232	79.718	234.317
541.901	233.626	278.323					tom	gfp												68.659	52.301	79.027
2484.86	889.575	1873.15									tdTomato area %	GFP area %								323.482	68.89	790.042
1505.2	699.495	1933.29					154	77	226.569	240.403	67.9704	32.0296								136.397	137.779	188.237
798.106	149.99	628.762					158	76	264.711	188.528	59.6877	40.3123								67.046	68.659	125.338
4744.86	290.765	2095.95					158	70	279.7	160.879	56.489	43.511								142.157	43.085	57.37
670.694	2492.7	2733.01							256.993	196.603										65.894		78.336
1070.9	1657.73	372.557																		106.445		103.45
318.874	983.117	361.728																		103.91		381.542
2756.28	4369.54	61.517																		118.426		246.989
186.624	200.218	6685.98																		49.306		126.49
304.819	1625.01	2824.01																		58.061		128.102
193.075	3725.11	1134.49																		66.816		90.086
514.944	745.575	5413.71																		300.902		186.854
63.36	1844.81	2033.74																				91.469
522.547	3473.97	1466.96																				102.298
285.005	2324.51	464.487																				76.723
162.432	82.944	591.207																				49.766
2057.01	164.275	1076.89																				79.949
602.957	130.637	127.181																				88.243
811.469	439.834	219.571																				62.669
161.971	144.461	1422.95
180.634	530.381	221.414																		13321	12651.7	17198.2
196.762	537.063	96.538																		73115	73784.3	69237.8
205.517	196.992																			84.5886	85.3629	80.103
	499.507																			p21null-Hras-mosaic
	160.819																			male9													K10 rate
	308.966																			Area1	Area2	Area3											p21null-Hras-mosaic
	194.688																			199.296	254.592	84.557											male9
	122.573																			548.813	124.186	105.754											tom	gfp
27685.1	34844.3	37609.1																		231.091	281.779	69.12															tdTomato area %	GFP area %
58750.9	51591.7	48826.9																		149.53	242.381	227.405										Area1	240	45	279.657	317.337	85.8195	14.1805
67.9704	59.6877	56.489																		107.136	420.941	167.731										Area2	266	24	286.673	332.807	92.7886	7.21139
																				223.718	133.402	70.502										Area3	327	27	353.629	358.556	92.4698	7.5302
Hras-mosaic																				213.12	121.421	81.331													306.653	336.233
mouse5																				238.464	170.035	51.61
Area1	Area2	Area3						K10 Rate												282.01	107.136	246.298
207.13	1676.85	7852.96																		299.29	178.099	68.429
1773.39	3324.67	126.49						Hras-mosaic												211.507	109.901	339.379
380.39	419.098	199.526						mouse5												64.512	82.253	68.659
168.653	87.782	181.094						tom	gfp											112.666	819.533	103.45
405.504	3487.34	174.643										tdTomato area %	GFP area %							196.07	90.086	108.518
4785.64	4649.7	3429.51						178	50	248.143	176.884	71.7328	28.2672							101.606	135.014	246.298
2880.46	1467.42	451.815						173	52	247.363	172.973	69.9376	30.0624							367.258	81.792	231.552
273.946	4256.87	667.699						155	44	204.533	181.686	75.7824	24.2176							237.542	282.01	35.251
2021.07	1559.12	537.523								233.346	177.181									298.829	104.371	170.496
165.427	5195.75	89.626																		786.816	82.253	100.224
273.254	2065.54	2382.57																		145.382	228.787	82.483
225.331	67.968	116.813																		305.51	101.606	137.549
863.77	117.504	851.559																		70.042	94.464	43.776
295.603	1053.62	761.011																		173.952	39.629	86.861
2285.34	1708.42	3026.77																		601.114	79.027	104.602
537.754	267.725	1542.53																		90.547	207.821	101.146
1934.67		2239.72																		95.155	55.526	139.622
155.52		240.538																		125.798	81.101	54.144
193.766		528.077																		146.304	96.538	171.648
228.787		2871.48																		297.446	106.214	358.963
1450.37		273.715																		123.725	124.416	116.352
458.496		566.093																		146.304	145.382	303.898
715.853																				209.434	108.979	182.246
262.195																				188.237	60.134	77.875
472.781																				119.347	149.76	111.744
842.803																				89.395	111.283	503.424
531.763																				110.131	145.152	196.301
135.014																				509.875	150.221	190.08
219.11																				1045.33	124.416	144.23
265.421																				127.181	201.6	91.008
264.499																				601.114		44.698
591.206																				138.47		193.766
313.344																				158.054		99.302
215.654																				255.514		118.886
																				128.333		53.914
24433	25984.8	20932.8																		115.661		223.718
62003	60451.2	65503.2																		180.173
71.7328	69.9376	75.7824																		75.11
																				69.581
																				95.846
																				80.64
																				41.702
																				67.277
																				98.842
																				104.602
																				82.714
																				102.298
																				50.458
																				77.414
																				143.77
																				12257.1	6233.24	6508.8
																				74178.9	80202.8	79927.2
																				85.8195	92.7886	92.4698
																				p21null-Hras-mosaic														K10 rate
																				male10
																				Area1	Area2	Area3												p21null-Hras-mosaic
																				1375.03	228.787	602.496												male10
																				104.371	306.432	110.592												tom	gfp
																				416.102	713.779	1136.56																tdTomato area %	GFP area %
																				443.059	137.318	62.669											Area1	194	100	283.549	316.641	68.4185	31.5815
																				1113.98	422.554	196.992											Area2	221	85	303.161	313.636	72.8985	27.1015
																				395.827	111.283	25.344											Area3	208	79	283.838	295.673	73.2813	26.7187
																				322.79	113.126	422.554														290.183	308.65
																				285.696	211.277	921.139
																				525.312	54.144	98.381
																				120.038	46.31	325.325
																				555.955	761.011	136.397
																				1031.73	148.378	166.118
																				115.43	208.742	2875.16
																				205.517	282.01	129.254
																				108.058	209.894	93.312
																				189.85	71.885	101.837
																				241.69	378.778	144
																				147.917	120.96	295.142
																				302.976	184.781	189.85
																				1746.43	45.85	113.357
																				385.69	80.179	799.488
																				299.981	199.987	105.754
																				117.504	57.37	882.893
																				263.578	896.947	130.406
																				1025.51	1190.71	1658.19
																				1106.61	129.485	48.845
																				1822.23	908.237	107.597
																				64.282	82.944	511.488
																				440.986	222.566	646.272
																				1572.48	1151.31	360.576
																				214.272	796.954	1865.32
																				1093.25	91.008	400.666
																				183.398	1268.35	1019.29
																				407.117	1379.17	529.459
																				743.731	231.552	81.331
																				168.883	119.808	223.949
																				518.4	225.792	1440
																				314.496	90.086	115.661
																				509.645	93.773	1003.39
																				112.205	130.406	123.034
																				453.427	115.2	431.77
																				151.142	72.346	332.928
																				224.87	162.893	87.782
																				119.347	514.714	30.413
																				195.84	98.15	101.146
																				1642.98	1277.34	360.346
																				70.042	283.622	37.325
																				112.435	2738.53	48.845
																				46.08	118.426	94.925
																				173.491	100.915	118.426
																				58.982	167.501	155.52
																				214.963	182.938	257.818
																				117.504	43.546	53.453
																				132.71	1195.09	783.821
																				199.066	91.008
																				988.416	173.491
																				283.853	87.782
																				44.698	55.066
																				108.979	108.518
																				89.395	309.427
																				111.514	136.858
																				120.96	102.989
																				270.72	55.987
																				109.67	86.63
																				144.691	84.096
																					118.426
																					105.293
																					165.197
																					133.862
																					182.016
																					57.83
																					82.714
																					113.126
																				27297.8	23425.5	23094.6
																				59138.2	63010.5	63341.4
																				68.4185	72.8985	73.2813
