# Supplementary material for: Injury prevents Ras mutant cell expansion in mosaic skin
Source: Nature. 2023 Jun 21;619(7968):167–75. doi: 10.1038/s41586-023-06198-y (PMC10322723; doi:10.1038/s41586-023-06198-y)
Supplement: Supplementary file 19 — Source Data Extended Data Fig. 9 [file 41586_2023_6198_MOESM19_ESM.xlsx]

## Sheet: Extended Data Figure 9b
Data in Extended Data Figure 9b
All the mice pooled
WT	Hras		Hras_mouse7	WT_Mouse3-1	Hras_Mouse8	WT_Mouse3-2	Hras_Mouse10	WT_Mouse8
0.014014	0.082007		0.0820068	0.0140137	1.02899	0.00500488	0.418998	0.970001
0.364996	0.233008		0.233008	0.364996	1.08499	0.533997	0.513999	1.23001
0.436011	0.254004		0.254004	0.436011	1.53601	0.648987	0.537009	1.23199
0.562994	0.359015		0.359015	0.562994	1.58301	0.665985	0.701987	1.33401
0.677008	0.462988		0.462988	0.677008	1.70801	0.783997	0.724998	1.685
0.785986	0.471014		0.471014	0.785986	2.509	1.30399	1.019	1.90701
0.840002	0.911993		0.911993	0.840002	2.677	1.311	1.488	2.11899
0.959998	0.94599		0.94599	0.959998	2.77399	1.31299	1.53701	2.32599
1.016	0.971014		0.971014	1.016	3.50299	1.435	1.557	2.418
1.23099	1.01801		1.01801	1.23099	3.93201	1.58401	1.57699	2.43201
1.25901	1.03101		1.03101	1.25901	4.08301	1.91299	1.89199	2.58899
1.26899	1.14701		1.14701	1.26899	4.14499	2.08899	2.10201	2.763
1.57401	1.15		1.15	1.57401	4.37601	2.14899	2.18401	2.81299
1.576	1.37		1.37	1.57599	4.78	2.21799	2.234	2.85101
1.75998	1.61899		1.61899	1.75999	5.33301	2.48499	2.256	3.875
1.82499	1.63901		1.63901	1.82499	5.66699	2.65399	2.557	3.896
1.93601	1.65299		1.65299	1.93601	5.67899	2.98199	3.049	4.577
1.95301	1.667		1.667	1.95301	5.715	3.11301	3.05999	4.57999
2.047	1.73701		1.73701	2.047	6.08099	3.38699	3.06899	4.827
2.08201	1.9		1.9	2.08201	6.26199	3.41101	3.092	4.84201
2.19999	1.92399		1.92399	2.19999	6.30899	3.737	3.118	4.884
2.214	1.95701		1.95701	2.214	6.61801	4.13699	3.40899	5.43701
2.32999	1.96799		1.96799	2.32999	7.33099	4.737	3.492	6.53
2.34101	1.98402		1.98401	2.34101	7.34399	4.741	3.56701	6.54199
2.60001	2.00699		2.00699	2.60001	7.48499	4.80301	3.67599	6.63699
2.60499	2.03101		2.03101	2.60499	7.61899	4.99399	3.81899	6.685
2.72901	2.043		2.04301	2.72901	8.66699	5.13599	3.86101	6.69699
2.75599	2.06699		2.06699	2.75599	8.74399	5.14801	4.22201	6.73001
2.91099	2.29999		2.29999	2.91099	8.89001	5.35999	4.902	7.54401
3.00699	2.34299		2.34299	3.00699	8.901	5.93701	5.255	7.91101
3.094	2.41199		2.41199	3.094	9.10699	6.35101	5.27801	7.94699
3.24699	2.51401		2.51401	3.24698	9.64301	6.45801	5.385	8.19601
3.30601	2.52799		2.52799	3.30601	9.80099	6.55701	5.40899	8.276
3.4	2.534		2.534	3.4	9.93201	6.866	5.445	8.354
3.42301	2.59		2.59	3.42301	10.155	6.98199	5.69701	8.672
3.45899	2.698		2.698	3.45899	10.579	7.078	5.81301	8.68399
3.482	2.87699		2.87699	3.482	10.732	7.323	6.14699	8.90701
3.529	2.88801		2.88801	3.529	10.744	7.74899	6.21899	9.543
3.57899	2.9		2.9	3.57899	10.826	8.03201	6.47799	9.55399
3.60901	2.99399		2.99399	3.60901	10.921	8.09	6.661	9.56601
3.76499	3.31699		3.31699	3.76499	10.94	8.39899	6.89501	10.148
3.788	3.39399		3.39399	3.788	11.064	8.45401	6.98	10.225
3.91199	3.41199		3.41199	3.91199	11.351	8.46201	7.14199	10.292
3.96601	3.448		3.448	3.96601	11.882	8.664	7.21899	10.346
3.98301	3.45399		3.45399	3.98301	12.05	8.78799	7.27801	10.434
4.22599	3.52399		3.52399	4.22599	12.097	8.858	7.324	11.025
4.245	3.66999		3.66999	4.245	12.261	9.673	7.45501	11.499
4.45899	3.68201		3.68201	4.45899	12.274	9.67801	7.945	11.801
4.50599	3.71601		3.71601	4.50599	12.571	9.875	8.16201	12.672
4.793	3.72999		3.72999	4.79301	12.672	10.29	8.17501	12.741
5.043	3.91199		3.91199	5.04301	13.298	10.304	8.35	12.756
5.10599	3.935		3.935	5.10599	13.991	10.349	8.41799	12.902
5.57599	3.95899		3.95899	5.57599	14.193	10.426	8.47799	13.221
5.598	3.97101		3.97101	5.598	14.262	10.55	8.53701	13.336
5.64701	4.01899		4.01899	5.64701	14.399	10.565	8.915	13.351
5.78101	4.107		4.107	5.78101	14.702	10.97	8.92501	13.506
5.85801	4.13801		4.13801	5.85801	15.191	10.997	9.00301	13.578
5.97599	4.14701		4.14701	5.97599	15.214	11.47	9.01601	13.946
6.01899	4.159		4.159	6.01899	15.503	11.47	9.03399	14.037
6.029	4.34		4.34	6.029	15.964	11.659	9.195	14.149
6.08601	4.37		4.37	6.086	16.142	11.937	9.19701	14.982
6.09	4.66199		4.66199	6.09	16.18	12.243	9.26601	15.343
6.21601	4.75999		4.75999	6.21601	16.309	12.649	9.30199	15.78
6.32899	4.84199		4.84199	6.32899	16.356	12.949	9.62301	16.446
6.4	4.99399		4.99399	6.4	16.979	13.297	9.988	16.649
6.435	5.10001		5.10001	6.435	17.607	13.304	10.245	17.292
6.624	5.241		5.241	6.624	17.679	14.207	10.255	17.509
6.62601	5.26899		5.26899	6.62601	17.72	14.228	10.549	18.284
6.65	5.34		5.34	6.65	17.762	14.443	10.635	18.378
6.87601	5.39399		5.39399	6.87601	17.952	14.462	10.678	18.399
6.92301	5.52399		5.52399	6.92301	17.966	14.53	10.704	18.719
7.176	5.559		5.559	7.176	18.381	14.619	10.885	18.754
7.28199	5.56299		5.56299	7.28199	18.56	14.792	10.938	19.179
7.448	5.61399		5.61399	7.448	19.214	15.065	10.972	19.292
7.51899	5.64399		5.64399	7.51899	19.474	15.16	11.046	19.484
7.543	5.67399		5.67399	7.54301	19.5	15.196	11.196	19.58
7.56699	5.698		5.698	7.56699	19.643	15.414	11.349	19.672
7.58799	5.78199		5.78199	7.58799	19.909	15.442	11.671	20.006
7.63499	5.78501		5.78501	7.63499	20.471	15.542	11.904	21.694
7.72599	5.80601		5.80601	7.72599	20.474	15.578	12.242	22.304
7.77201	5.87699		5.87699	7.77201	20.576	15.83	12.29	22.372
7.77601	5.88801		5.88801	7.77601	20.733	15.904	12.302	22.472
7.88801	6.02799		6.02799	7.88801	21.149	16.276	12.385	22.532
8.03501	6.029		6.029	8.03501	21.25	16.301	12.572	22.554
8.11301	6.04801		6.04801	8.11301	21.491	16.458	12.588	22.566
8.16502	6.04899		6.04899	8.16501	21.831	16.549	12.843	22.768
8.555	6.06501		6.06501	8.555	21.836	16.567	13.028	22.837
8.58799	6.098		6.098	8.58799	21.964	16.685	13.037	23.307
8.671	6.102		6.102	8.671	21.969	16.831	13.09	23.625
8.81699	6.26899		6.26899	8.81699	22.308	16.994	13.176	23.649
8.947	6.34		6.34	8.947	22.405	17.077	13.182	23.943
9.00199	6.35902		6.35901	9.00199	22.679	17.555	13.243	24.19
9.08201	6.602		6.602	9.08201	22.994	17.565	13.469	24.437
9.15299	6.61799		6.61799	9.15299	23.026	17.649	13.528	24.673
9.198	6.63801		6.63801	9.198	23.517	17.932	13.572	24.792
9.25901	6.676		6.676	9.25901	23.591	18.249	13.576	24.863
9.36399	6.70701		6.70701	9.36399	24.568	18.565	13.627	24.881
9.37601	6.831		6.831	9.37601	24.85	18.99	13.631	24.935
9.37601	6.84101		6.84101	9.37601	25.057	19.066	13.646	25.39
9.41199	6.878		6.878	9.41199	25.202	19.066	13.855	25.858
9.495	6.9		6.9	9.495	25.429	19.079	14.198	26.497
9.51801	6.96		6.96	9.51801	25.476	19.307	14.314	26.51
9.598	7.00599		7.00599	9.598	26.462	19.407	14.445	26.731
9.68201	7.08201		7.08201	9.68201	26.524	19.696	14.678	26.79
9.788	7.171		7.171	9.788	27.009	19.708	14.719	26.839
9.84901	7.26899		7.26899	9.84901	27.383	19.945	14.743	26.986
10.051	7.383		7.383	10.051	27.434	19.972	14.79	27.125
10.067	7.418		7.41801	10.067	27.485	19.999	14.921	27.22
10.09	7.465		7.465	10.09	27.643	20.018	14.992	27.304
10.388	7.529		7.529	10.388	27.81	20.149	15.043	27.472
10.457	7.53501		7.53501	10.457	28.125	20.443	15.48	27.503
10.492	7.585		7.585	10.492	28.13	20.56	15.525	28.095
10.506	7.642		7.642	10.506	28.25	20.788	15.549	28.541
10.507	7.66999		7.66999	10.507	28.79	21.16	15.671	28.566
10.569	7.72599		7.72599	10.569	28.797	21.414	15.707	28.625
10.582	7.92399		7.92399	10.582	29.215	21.443	16.011	28.685
10.59	8.01801		8.01801	10.59	29.308	21.572	16.019	28.707
10.644	8.06299		8.06299	10.644	29.486	21.601	16.061	28.716
10.653	8.12601		8.12601	10.653	30.05	21.619	16.182	28.797
10.674	8.15		8.15	10.674	30.556	21.631	16.337	28.935
10.812	8.23701		8.23701	10.812	30.897	21.792	16.372	29
10.812	8.26499		8.26499	10.812	31.274	22.09	16.608	29.025
11.014	8.32899		8.32899	11.014	31.309	22.101	16.737	29.096
11.051	8.41801		8.41801	11.051	31.5	22.254	16.819	29.401
11.055	8.50001		8.50001	11.055	31.69	22.982	17.208	29.577
11.118	8.594		8.594	11.118	31.893	23.042	17.23	30.355
11.388	8.67399		8.67399	11.388	32.226	23.101	17.504	30.487
11.567	8.84		8.84	11.567	32.391	24.251	17.681	30.73
11.805	8.865		8.865	11.805	32.438	24.301	17.772	30.855
11.81	8.87601		8.87601	11.81	32.476	24.304	17.825	31.218
11.83	9.029		9.029	11.83	32.692	24.601	17.835	31.223
11.894	9.14701		9.14701	11.894	32.702	24.732	17.941	31.341
11.948	9.15		9.15	11.948	32.924	24.949	18.219	31.354
11.963	9.19401		9.19401	11.963	33.168	25.065	18.314	31.354
11.98	9.206		9.206	11.98	33.226	25.53	18.56	31.413
12.024	9.22199		9.22199	12.024	33.262	25.72	18.683	31.545
12.025	9.284		9.284	12.025	33.721	25.727	18.79	31.546
12.044	9.30701		9.30701	12.044	33.768	25.925	18.914	31.825
12.153	9.38801		9.38801	12.153	34.003	26.332	19.172	32.154
12.165	9.40601		9.40601	12.165	34.415	26.355	19.478	32.387
12.174	9.417		9.417	12.174	34.779	26.972	19.478	32.625
12.212	9.42899		9.42899	12.212	35.274	27.196	19.62	32.625
12.284	9.46		9.46	12.284	35.61	27.299	19.725	32.696
12.34	9.46		9.46	12.34	36.107	27.36	19.953	32.707
12.467	9.551		9.551	12.467	36.332	27.482	20.073	32.792
12.515	9.57099		9.57099	12.515	36.345	27.958	20.211	32.935
12.638	9.57899		9.57899	12.638	36.381	27.962	20.324	33.025
12.665	9.629		9.629	12.665	36.726	28.091	20.596	33.299
12.682	9.659		9.659	12.682	37.497	28.631	20.627	33.484
12.805	9.72101		9.72101	12.805	37.52	28.69	20.825	33.637
12.84	9.82899		9.82899	12.84	37.797	28.716	21.15	33.696
12.888	9.96699		9.96699	12.888	37.833	28.784	21.208	34.023
12.9	10.031		10.031	12.9	37.956	28.866	21.361	34.225
13.136	10.053		10.053	13.136	38.05	28.89	21.631	34.696
13.202	10.09		10.09	13.202	38.565	28.92	21.671	34.751
13.366	10.098		10.098	13.366	38.576	29.443	21.79	34.79
13.377	10.121		10.121	13.377	38.821	29.784	21.826	34.966
13.424	10.162		10.162	13.424	38.845	29.92	21.842	35.025
13.447	10.221		10.221	13.447	38.874	29.932	22.174	35.032
13.644	10.305		10.305	13.644	39.19	30.39	22.497	35.068
13.65	10.343		10.343	13.65	39.685	31.125	22.549	35.208
13.888	10.519		10.519	13.888	39.756	31.36	22.635	35.401
14.09	10.579		10.579	14.09	40.032	31.518	22.83	35.401
14.114	10.751		10.751	14.114	40.131	31.549	22.934	36.037
14.159	10.788		10.788	14.159	40.25	31.875	23.016	36.148
14.471	10.852		10.852	14.471	41.126	31.899	23.066	36.153
14.531	10.969		10.969	14.531	41.167	32.208	23.147	36.234
14.581	10.982		10.982	14.581	41.284	32.301	23.164	36.234
14.602	11.053		11.053	14.602	41.69	32.339	23.233	36.3
14.656	11.15		11.15	14.656	42.179	32.577	23.314	36.437
14.691	11.194		11.194	14.691	42.274	32.69	23.567	36.46
14.706	11.253		11.253	14.706	42.32	32.7	23.635	36.776
14.749	11.347		11.347	14.749	43.132	32.725	23.732	37.131
14.84	11.411		11.411	14.84	43.556	32.972	23.813	37.173
14.917	11.641		11.641	14.917	43.667	33.077	23.866	37.178
15.029	11.664		11.664	15.029	43.795	33.231	24.266	37.369
15.035	11.752		11.752	15.035	43.924	33.256	24.499	37.884
15.139	11.971		11.971	15.139	43.929	33.455	24.655	38.225
15.306	12.028		12.028	15.306	43.976	34.185	24.694	38.324
15.388	12.112		12.112	15.388	43.991	34.392	24.761	38.625
15.412	12.177		12.177	15.412	44.11	34.399	24.921	38.685
15.584	12.253		12.253	15.584	44.179	34.631	25.037	38.754
15.59	12.298		12.298	15.59	44.331	34.727	25.145	39.227
15.624	12.3		12.3	15.624	44.445	34.982	25.219	39.392
15.784	12.46		12.46	15.784	44.464	35.239	25.525	39.476
16.106	12.516		12.516	16.106	44.692	35.254	25.552	39.555
16.15	12.535		12.535	16.15	44.959	35.746	26.003	40.765
16.162	12.641		12.641	16.162	45.274	36.125	26.017	40.792
16.252	12.772		12.772	16.252	45.81	36.301	26.129	41.073
16.294	12.807		12.807	16.294	46.203	36.313	26.325	41.143
16.31	12.808		12.808	16.31	46.341	36.372	26.502	41.201
16.493	12.981		12.981	16.493	46.356	36.423	26.709	41.208
16.681	13.147		13.147	16.681	46.37	36.497	26.865	41.246
16.713	13.15		13.15	16.713	46.393	36.596	27.055	41.474
16.761	13.221		13.221	16.761	46.536	36.685	27.149	41.506
16.97	13.221		13.221	16.97	46.705	36.765	27.207	41.553
17.012	13.305		13.305	17.012	46.738	36.784	27.584	41.799
17.031	13.305		13.305	17.031	46.836	36.962	27.761	41.864
17.269	13.359		13.359	17.269	46.852	37.03	27.766	42.006
17.318	13.359		13.359	17.318	46.862	37.16	27.784	43.288
17.503	13.418		13.418	17.503	47.145	37.215	27.808	43.59
17.526	13.465		13.465	17.526	47.285	37.278	28.043	43.79
17.572	13.563		13.563	17.572	47.526	37.361	28.057	43.986
17.574	13.575		13.575	17.574	47.532	37.414	28.29	44.223
17.574	13.594		13.594	17.574	47.568	37.607	28.408	44.315
17.65	13.642		13.642	17.65	47.579	37.695	28.431	44.322
17.691	13.647		13.647	17.691	47.864	38.114	28.528	44.435
17.745	13.662		13.662	17.745	47.955	38.148	28.56	44.896
17.846	13.759		13.759	17.846	48.214	38.447	28.761	44.896
17.852	13.865		13.865	17.852	48.39	38.466	28.855	44.962
18.118	13.888		13.888	18.118	48.603	38.732	29.031	45.565
18.458	13.923		13.923	18.458	48.85	38.81	29.09	45.682
18.686	13.972		13.972	18.686	50.431	38.972	29.102	45.72
18.761	14.02		14.02	18.761	50.544	38.997	29.114	45.807
18.824	14.043		14.043	18.824	50.65	39.284	29.116	46.227
18.847	14.055		14.055	18.847	50.744	39.372	29.129	46.912
18.936	14.136		14.136	18.936	50.75	39.372	29.359	47.006
19.002	14.159		14.159	19.002	50.768	39.416	29.49	47.449
19.224	14.186		14.186	19.224	50.774	39.725	29.492	47.792
19.355	14.191		14.191	19.355	50.994	39.725	29.564	47.869
19.388	14.309		14.309	19.388	51.379	39.764	29.796	48.009
19.565	14.317		14.317	19.565	51.626	40.066	29.855	48.035
19.569	14.394		14.394	19.569	51.803	40.159	30.469	48.695
19.624	14.418		14.418	19.624	52.517	40.205	30.582	48.745
19.641	14.507		14.507	19.641	52.645	40.232	30.584	48.854
19.788	14.639		14.639	19.788	52.792	40.607	30.623	48.911
19.835	14.659		14.659	19.835	52.815	40.648	30.635	49.358
19.912	14.676		14.676	19.912	53.179	40.665	30.683	49.59
19.912	14.745		14.745	19.912	53.488	40.691	30.749	49.993
20.071	14.745		14.745	20.071	54.026	40.976	30.895	50.237
20.071	14.762		14.762	20.071	54.641	40.984	31.034	50.958
20.102	14.805		14.805	20.102	55.262	41.056	31.208	51.196
20.102	14.852		14.852	20.102	55.284	41.089	31.255	51.589
20.129	14.853		14.853	20.129	55.357	41.101	31.302	51.705
20.308	14.948		14.948	20.308	55.369	41.183	31.655	51.842
20.377	14.994		14.994	20.377	55.797	41.22	31.719	51.904
20.479	15.079		15.079	20.479	56.015	41.245	31.897	51.914
20.482	15.171		15.171	20.482	56.052	41.687	31.922	52.401
20.484	15.187		15.187	20.484	56.121	41.823	32.088	52.799
20.529	15.324		15.324	20.529	56.16	41.854	32.159	53.154
20.71	15.47		15.47	20.71	56.274	42.149	32.189	53.42
20.718	15.507		15.507	20.718	56.32	42.219	32.189	53.485
20.757	15.519		15.519	20.757	56.474	42.294	32.525	53.509
20.894	15.688		15.688	20.894	56.831	42.363	32.778	53.554
20.929	15.733		15.733	20.929	56.833	42.698	32.972	53.801
21.063	15.808		15.808	21.063	57.029	42.753	33.043	54.649
21.067	15.982		15.982	21.067	57.193	42.804	33.065	54.673
21.082	16.051		16.051	21.082	57.31	42.841	33.232	54.75
21.109	16.082		16.082	21.109	57.321	43.077	33.278	54.778
21.113	16.102		16.102	21.113	57.527	43.101	33.278	54.778
21.121	16.105		16.105	21.121	57.634	43.292	33.314	55.072
21.129	16.174		16.174	21.129	57.66	43.389	33.419	55.209
21.136	16.241		16.241	21.136	58.399	43.466	33.54	55.577
21.186	16.265		16.265	21.186	58.424	43.572	33.564	55.614
21.243	16.272		16.272	21.243	58.471	43.716	33.588	55.637
21.328	16.424		16.424	21.328	58.744	43.718	33.784	55.839
21.365	16.555		16.555	21.365	58.828	43.854	33.996	56.269
21.46	16.606		16.606	21.46	58.881	44.149	34.09	56.398
21.518	16.737		16.737	21.518	59.167	44.607	34.266	56.51
21.598	16.771		16.771	21.598	59.25	44.625	34.325	56.649
21.659	16.889		16.889	21.659	59.438	44.683	34.511	56.765
21.691	16.912		16.912	21.691	59.638	44.788	34.832	56.837
21.757	16.97		16.97	21.757	59.715	44.907	34.876	56.899
21.779	17.124		17.124	21.779	59.885	44.974	34.949	57.2
21.829	17.125		17.125	21.829	60.31	45.207	35.219	57.756
21.889	17.139		17.139	21.889	60.44	45.477	35.426	57.813
21.912	17.17		17.17	21.912	60.591	45.596	35.445	57.923
21.942	17.249		17.249	21.942	60.697	45.631	35.525	57.982
22.035	17.448		17.448	22.035	61	45.721	35.534	58.03
22.067	17.544		17.544	22.067	61.015	45.732	35.802	58.125
22.097	17.702		17.702	22.097	61.921	45.776	35.968	58.143
22.165	17.705		17.705	22.165	61.983	45.788	36.125	58.837
22.171	17.831		17.831	22.171	62.085	45.878	36.278	59.672
22.221	17.995		17.995	22.221	62.203	45.913	36.29	59.902
22.446	18.012		18.012	22.446	63.083	45.925	36.445	60.178
22.543	18.035		18.035	22.543	63.143	46.101	36.516	60.401
22.59	18.053		18.053	22.59	63.226	46.253	36.635	60.53
22.694	18.147		18.147	22.694	63.284	46.666	36.909	60.673
22.729	18.162		18.162	22.729	63.33	46.78	36.972	61.211
22.837	18.214		18.214	22.837	63.344	46.834	37.064	61.311
22.948	18.261		18.261	22.948	63.417	47.114	37.149	61.387
23.116	18.355		18.355	23.116	63.632	47.149	37.21	61.52
23.186	18.495		18.495	23.186	63.94	47.217	37.278	61.554
23.2	18.575		18.575	23.2	64.107	47.22	37.504	61.625
23.226	18.594		18.594	23.226	64.191	47.332	37.631	61.673
23.247	18.63		18.63	23.247	64.802	47.479	37.635	61.761
23.424	18.65		18.65	23.424	64.81	47.481	37.779	61.778
23.46	18.653		18.653	23.46	64.874	47.807	37.796	61.935
23.471	18.71		18.71	23.471	64.94	47.819	37.945	62.119
23.496	19.21		19.21	23.496	65.119	47.913	37.992	62.125
23.602	19.305		19.305	23.602	65.124	47.994	38.008	62.173
23.686	19.36		19.36	23.686	65.135	48.041	38.182	62.672
23.694	19.388		19.388	23.694	65.215	48.136	38.198	62.773
23.888	19.471		19.471	23.888	65.488	48.192	38.278	62.899
24.079	19.488		19.488	24.079	66.272	48.196	38.314	62.911
24.129	19.528		19.528	24.129	66.322	48.52	38.396	63.142
24.21	19.579		19.579	24.21	66.343	48.673	38.611	63.185
24.259	19.579		19.579	24.259	67.455	48.732	38.961	63.507
24.365	19.688		19.688	24.365	67.641	48.796	38.983	63.795
24.424	19.818		19.818	24.424	67.692	49.149	39.137	63.809
24.576	19.96		19.96	24.576	68.147	49.266	39.183	63.872
24.58	20.043		20.043	24.58	68.181	49.532	39.391	64.131
24.671	20.31		20.31	24.671	68.262	49.565	39.655	64.295
24.912	20.34		20.34	24.912	68.452	49.844	39.73	64.837
25.09	20.435		20.435	25.09	68.672	49.937	39.772	64.887
25.153	20.695		20.695	25.153	68.89	50.077	39.866	64.947
25.354	20.805		20.805	25.354	68.902	50.125	39.895	64.981
25.364	20.829		20.829	25.364	69.126	50.525	40.019	65.131
25.376	20.9		20.9	25.376	69.988	50.744	40.028	65.244
25.4	20.924		20.924	25.4	70.368	51.019	40.055	65.246
25.46	21.055		21.055	25.46	70.732	51.031	40.11	65.351
25.471	21.126		21.126	25.471	71.003	51.266	40.147	65.363
25.65	21.171		21.171	25.65	71.095	52.125	40.207	65.485
25.686	21.214		21.214	25.686	71.227	52.196	40.502	65.889
25.71	21.226		21.226	25.71	71.379	52.361	40.702	65.899
25.798	21.305		21.305	25.798	71.545	52.506	40.715	65.997
26.035	21.324		21.324	26.035	71.551	52.585	40.814	66.095
26.162	21.346		21.346	26.162	71.625	52.648	40.876	66.173
26.275	21.48		21.48	26.275	71.831	52.696	40.897	66.411
26.376	21.555		21.555	26.376	72.391	52.756	41.052	66.625
26.4	21.712		21.712	26.4	72.436	53.125	41.589	66.685
26.503	21.784		21.784	26.503	72.529	53.195	41.623	67.425
26.553	21.806		21.806	26.553	73.085	53.591	41.722	67.472
26.614	21.818		21.818	26.614	73.379	53.664	41.831	67.697
26.65	21.924		21.924	26.65	73.579	53.964	41.873	67.73
26.659	22.026		22.026	26.659	73.893	53.982	41.925	68.494
26.779	22.09		22.09	26.779	73.929	54.102	42.046	68.696
26.791	22.095		22.095	26.791	74.107	54.103	42.06	68.843
26.816	22.113		22.113	26.816	74.109	54.125	42.159	68.954
26.829	22.147		22.147	26.829	74.156	54.28	42.17	69.355
26.852	22.245		22.245	26.852	74.357	54.406	42.312	69.484
26.988	22.335		22.335	26.988	74.556	55.01	42.546	69.554
27.051	22.4		22.4	27.051	74.921	55.284	42.596	69.554
27.519	22.429		22.429	27.519	75.104	55.431	42.984	69.683
27.624	22.447		22.447	27.624	75.591	55.485	42.984	69.911
27.638	22.448		22.448	27.638	75.603	55.739	43.003	69.943
27.653	22.452		22.452	27.653	75.721	55.984	43.149	70.249
27.812	22.665		22.665	27.812	75.894	56.113	43.185	70.369
28.424	22.721		22.721	28.424	76.099	56.525	43.495	70.47
28.576	22.735		22.735	28.576	76.31	56.69	43.623	71.16
28.621	22.992		22.992	28.621	76.346	56.739	43.737	71.26
28.814	23.124		23.124	28.814	76.583	56.819	43.996	71.507
28.871	23.147		23.147	28.871	76.591	57.125	44.172	72.018
28.877	23.272		23.272	28.877	77.143	57.399	44.209	72.166
28.945	23.34		23.34	28.945	77.191	57.494	44.428	72.177
29.007	23.36		23.36	29.007	77.273	58.137	44.472	72.446
29.086	23.594		23.594	29.086	77.31	58.161	44.537	72.531
29.129	23.616		23.616	29.129	77.448	58.196	44.623	72.554
29.176	23.629		23.629	29.176	77.462	58.325	44.819	72.818
29.34	23.638		23.638	29.34	77.485	58.725	44.878	72.823
29.353	23.656		23.656	29.353	77.721	58.772	45.278	73.432
29.388	23.735		23.735	29.388	77.848	58.843	45.384	73.451
29.6	23.766		23.766	29.6	77.897	58.866	45.455	73.494
29.832	23.793		23.793	29.832	78.296	58.886	45.549	73.511
29.947	23.793		23.793	29.947	78.476	58.901	45.745	73.649
29.966	23.876		23.876	29.966	78.568	58.962	45.761	73.931
29.966	23.877		23.877	29.966	78.638	59.042	45.914	74.065
29.97	23.936		23.936	29.97	79.657	59.184	46.445	74.149
29.995	24.003		24.003	29.995	79.862	59.47	46.651	74.411
30.005	24.012		24.012	30.005	79.968	59.513	46.902	74.507
30.114	24.067		24.067	30.114	80.238	59.539	46.987	74.67
30.153	24.171		24.171	30.153	80.652	59.854	47.04	74.744
30.249	24.186		24.186	30.249	80.826	59.932	47.06	75.113
30.26	24.199		24.199	30.26	81.093	59.937	47.123	75.487
30.271	24.229		24.229	30.271	81.485	59.944	47.161	75.567
30.305	24.394		24.394	30.305	81.607	59.98	47.164	75.661
30.459	24.747		24.747	30.459	82.101	60.03	47.278	75.946
30.506	24.841		24.841	30.506	82.297	60.067	47.436	76.208
30.531	24.853		24.853	30.531	82.436	60.113	47.874	76.213
30.555	24.912		24.912	30.555	82.532	60.16	48.125	76.485
30.714	25.007		25.007	30.714	82.94	60.161	48.372	76.613
30.805	25.124		25.124	30.805	83.202	60.183	48.423	76.704
30.872	25.138		25.138	30.872	83.48	60.208	48.459	76.866
30.906	25.186		25.186	30.906	83.667	60.427	48.462	77.339
30.906	25.269		25.269	30.906	83.685	60.501	48.743	77.378
31.047	25.298		25.298	31.047	83.94	60.666	49.066	77.625
31.099	25.388		25.388	31.099	83.963	60.666	49.166	77.878
31.106	25.46		25.46	31.106	84.107	60.698	49.29	77.931
31.202	25.781		25.781	31.202	84.321	60.792	49.431	77.974
31.506	25.806		25.806	31.506	84.332	60.844	49.525	78.149
31.545	25.831		25.831	31.545	84.407	61.006	49.543	78.188
31.584	25.982		25.982	31.584	85.095	61.614	49.755	78.766
31.626	25.994		25.994	31.626	85.368	61.66	49.961	79.023
31.647	26.055		26.055	31.647	85.541	61.799	50.004	79.435
31.667	26.084		26.084	31.667	86.744	61.858	50.083	79.507
31.749	26.136		26.136	31.749	86.869	61.982	50.172	79.613
31.981	26.161		26.161	31.981	86.897	62.054	50.564	79.79
32.009	26.206		26.206	32.009	87.497	62.125	50.579	79.935
32.179	26.214		26.214	32.179	87.756	62.125	50.588	80.05
32.299	26.237		26.237	32.299	87.768	62.149	50.911	80.372
32.353	26.295		26.295	32.353	88.012	62.23	50.968	80.577
32.422	26.442		26.442	32.422	88.015	62.305	51.092	80.719
32.614	26.476		26.476	32.614	88.095	62.69	51.116	80.753
32.674	26.518		26.518	32.674	88.109	62.851	51.659	80.851
32.749	26.626		26.626	32.749	88.144	63.137	51.767	81.054
32.81	26.629		26.629	32.81	88.526	63.601	51.796	81.085
32.82	26.674		26.674	32.82	88.631	63.601	51.855	81.292
32.84	26.737		26.737	32.84	88.986	63.851	51.933	81.299
32.847	26.876		26.876	32.847	89.274	64.399	52.04	81.446
32.918	26.947		26.947	32.918	89.381	64.589	52.06	81.568
33.012	26.96		26.96	33.012	89.464	64.69	52.314	81.761
33.094	27.053		27.053	33.094	89.571	65.089	52.314	82.03
33.159	27.117		27.117	33.159	89.624	65.172	52.464	82.331
33.186	27.153		27.153	33.186	89.768	65.399	52.643	82.578
33.235	27.59		27.59	33.235	89.862	65.596	52.666	82.673
33.269	27.599		27.599	33.269	90.368	65.596	52.745	82.962
33.294	27.621		27.621	33.294	90.576	65.685	52.79	83.249
33.376	27.698		27.698	33.376	90.834	65.863	52.837	83.268
33.4	27.831		27.831	33.4	91.227	66.254	53.302	83.268
33.424	27.852		27.852	33.424	91.262	66.428	53.36	83.288
33.543	27.855		27.855	33.543	91.274	66.482	53.383	83.661
33.576	27.876		27.876	33.576	91.286	66.776	53.549	84.074
33.6	27.969		27.969	33.6	91.583	66.784	53.582	84.085
33.6	27.972		27.972	33.6	91.675	66.815	53.69	84.137
33.694	28.121		28.121	33.694	91.971	67.068	53.796	84.46
33.941	28.253		28.253	33.941	92.11	67.069	53.796	84.541
33.976	28.286		28.286	33.976	92.503	67.261	53.842	84.744
34.127	28.302		28.302	34.127	92.579	67.396	53.871	84.962
34.133	28.512		28.512	34.133	92.721	67.584	53.977	85.213
34.224	28.516		28.516	34.224	92.807	67.958	54.195	85.962
34.306	28.683		28.683	34.306	93.05	67.987	54.659	86.007
34.306	28.843		28.843	34.306	93.227	68.196	54.709	86.085
34.317	29.012		29.012	34.317	93.331	68.338	55.347	86.215
34.483	29.018		29.018	34.483	93.342	68.372	55.361	86.437
34.694	29.245		29.245	34.694	93.379	68.389	55.37	86.577
34.707	29.268		29.268	34.707	93.568	68.402	55.402	86.766
34.714	29.34		29.34	34.714	94.532	68.756	55.807	87.096
34.752	29.388		29.388	34.752	94.802	68.946	56.219	87.494
34.76	29.4		29.4	34.76	95.56	68.951	56.233	88.065
34.774	29.434		29.434	34.774	95.674	69.078	56.408	88.505
34.8	29.46		29.46	34.8	96.226	69.601	56.592	88.52
34.809	29.606		29.606	34.809	96.322	69.659	56.608	88.543
34.941	29.673		29.673	34.941	96.579	69.678	56.695	88.78
35.135	29.698		29.698	35.135	96.603	69.734	56.999	88.887
35.15	29.698		29.698	35.15	96.611	69.849	57.04	89.084
35.446	29.71		29.71	35.446	96.643	69.927	57.123	89.089
35.459	29.771		29.771	35.459	96.913	70.22	57.23	89.758
35.507	29.771		29.771	35.507	96.976	70.313	57.346	90.142
35.507	29.788		29.788	35.507	96.983	70.315	57.421	90.196
35.531	29.804		29.804	35.531	97.107	70.354	57.428	90.423
35.593	29.912		29.912	35.593	97.976	70.447	57.43	90.851
35.662	29.971		29.971	35.662	98.071	70.451	57.499	90.989
35.807	30.08		30.08	35.807	98.132	70.47	57.737	91.072
35.951	30.383		30.383	35.951	98.595	71.33	57.802	91.211
36.019	30.394		30.394	36.019	98.66	71.423	58.1	91.322
36.044	30.555		30.555	36.044	99.262	71.67	58.183	91.384
36.153	30.602		30.602	36.153	99.273	71.683	58.23	91.404
36.318	30.623		30.623	36.318	99.452	71.803	58.433	91.52
36.353	30.728		30.728	36.353	99.462	72.078	58.576	91.578
36.781	30.84		30.84	36.781	99.523	72.292	58.73	91.792
36.847	30.888		30.888	36.847	99.791	72.399	58.925	91.839
36.912	31.007		31.007	36.912	100.132	72.934	58.964	92.206
36.976	31.041		31.041	36.976	100.134	73.219	58.976	92.295
37.019	31.1		31.1	37.019	100.767	73.231	59.123	92.331
37.174	31.121		31.121	37.174	100.82	73.727	59.183	92.378
37.434	31.121		31.121	37.434	100.968	73.815	59.688	92.378
37.515	31.156		31.156	37.515	101.238	74.161	59.742	92.509
37.538	31.194		31.194	37.538	101.239	74.241	59.761	92.739
37.644	31.194		31.194	37.644	101.488	74.327	59.873	92.741
37.726	31.194		31.194	37.726	101.556	74.396	59.969	92.993
37.8	31.33		31.33	37.8	101.643	74.47	60.123	92.994
38.093	31.34		31.34	38.093	101.881	74.955	60.38	93.03
38.21	31.394		31.394	38.21	102.107	75.005	60.386	93.107
38.245	31.551		31.551	38.245	102.343	75.009	60.608	93.183
38.306	31.757		31.757	38.306	102.345	75.054	60.643	93.46
38.34	31.767		31.767	38.34	102.532	75.458	60.69	93.577
38.365	31.807		31.807	38.365	102.619	75.493	60.742	93.66
38.423	31.81		31.81	38.423	102.619	75.643	60.819	94.018
38.482	31.888		31.888	38.482	102.703	75.654	60.957	94.732
38.612	31.888		31.888	38.612	102.878	75.7	61.052	95.149
38.635	31.935		31.935	38.635	103.89	75.709	61.066	95.256
38.756	32.076		32.076	38.756	103.986	75.732	61.172	95.613
38.782	32.335		32.335	38.782	104.085	75.982	61.372	95.681
38.817	32.351		32.351	38.817	104.145	76.396	61.685	95.875
39.074	32.371		32.371	39.074	104.509	76.513	61.796	96.148
39.259	32.46		32.46	39.259	104.948	76.542	62.052	96.252
39.292	32.543		32.543	39.292	104.979	76.619	62.314	96.425
39.316	32.579		32.579	39.316	105.732	76.631	62.478	96.51
39.33	32.59		32.59	39.33	105.791	77.323	62.737	96.543
39.541	32.599		32.599	39.541	105.81	77.33	62.885	96.672
39.626	32.605		32.605	39.626	106.238	77.337	62.885	97.506
39.71	32.613		32.613	39.71	106.44	77.411	63.04	97.509
39.713	32.639		32.639	39.713	106.529	77.542	63.09	97.531
39.829	32.712		32.712	39.829	107.155	77.619	63.195	97.839
40.012	32.745		32.745	40.012	107.168	78.065	63.29	97.872
40.164	32.924		32.924	40.164	107.333	78.35	63.754	97.99
40.174	33.019		33.019	40.174	107.369	78.427	63.933	98.336
40.228	33.084		33.084	40.228	107.801	78.501	63.957	98.47
40.288	33.09		33.09	40.288	107.968	78.619	64.325	98.557
40.376	33.147		33.147	40.376	107.973	78.72	64.519	98.649
40.388	33.198		33.198	40.388	108.262	78.807	64.591	98.79
40.471	33.213		33.213	40.471	108.321	78.833	64.745	98.823
40.882	33.218		33.218	40.882	108.5	79.137	64.76	98.872
40.894	33.276		33.276	40.894	108.885	79.419	65.078	98.95
41.159	33.312		33.312	41.159	109.391	79.431	65.278	99.137
41.176	33.324		33.324	41.176	110.417	79.643	65.386	99.137
41.237	33.352		33.352	41.237	110.697	79.784	65.419	99.137
41.435	33.362		33.362	41.435	110.874	79.89	65.455	99.137
41.71	33.418		33.418	41.71	110.909	80.125	65.961	99.268
41.776	33.488		33.488	41.776	110.924	80.207	66.29	99.444
41.906	33.602		33.602	41.906	111.064	80.497	66.572	99.731
42.17	33.641		33.641	42.17	111.085	80.637	66.819	99.766
42.284	33.792		33.792	42.284	111.132	81.077	66.89	99.931
42.553	33.816		33.816	42.553	111.226	81.195	66.937	100.089
42.641	33.923		33.923	42.641	111.429	81.589	67.064	100.232
42.647	34.031		34.031	42.647	111.452	81.613	67.074	100.378
42.733	34.043		34.043	42.733	111.779	81.912	67.114	100.387
42.753	34.063		34.063	42.753	111.956	82.601	67.266	100.416
42.889	34.065		34.065	42.889	112.415	82.925	67.396	100.636
43.106	34.198		34.198	43.106	112.432	83.056	67.761	100.637
43.285	34.21		34.21	43.285	112.506	83.261	67.984	100.637
43.614	34.218		34.218	43.614	112.591	83.401	68.076	100.849
43.713	34.298		34.298	43.713	112.826	83.458	68.256	101.244
44	34.312		34.312	44	113.037	83.625	68.361	101.439
44.028	34.388		34.388	44.028	113.514	83.827	68.398	101.778
44.078	34.471		34.471	44.078	113.709	83.854	68.455	101.806
44.141	34.476		34.476	44.141	114.273	83.875	68.459	102.049
44.318	34.57		34.57	44.318	114.405	84.513	68.549	102.102
44.412	34.621		34.621	44.412	114.744	84.89	68.561	102.161
44.553	34.747		34.747	44.553	115.048	84.96	68.591	102.178
44.671	34.762		34.762	44.671	115.284	85.196	68.772	102.399
45.079	34.809		34.809	45.079	115.383	85.756	69.129	102.531
45.113	34.9		34.9	45.113	115.603	85.784	69.207	102.637
45.174	34.984		34.984	45.174	115.744	85.807	69.218	102.986
45.212	35.133		35.133	45.212	115.932	86.205	69.336	103.188
45.212	35.162		35.162	45.212	116.761	86.72	69.361	103.378
45.34	35.182		35.182	45.34	117.238	86.887	69.371	103.602
45.4	35.241		35.241	45.4	117.536	87.102	69.873	104.125
45.9	35.314		35.314	45.9	117.687	87.256	70.078	104.149
45.918	35.365		35.365	45.918	117.768	87.446	70.165	104.237
46.085	35.653		35.653	46.085	117.875	87.625	70.218	104.375
46.308	35.721		35.721	46.308	117.929	87.695	70.338	104.387
46.341	35.745		35.745	46.341	118	88.066	70.35	104.387
46.567	35.806		35.806	46.567	118.191	88.375	70.455	104.881
46.586	35.888		35.888	46.586	118.333	89.256	70.683	105.037
46.59	35.912		35.912	46.59	118.744	89.301	70.842	105.065
46.593	35.945		35.945	46.593	118.818	89.409	70.852	105.119
46.906	35.982		35.982	46.906	118.866	89.435	70.996	105.19
46.929	36.065		36.065	46.929	119.081	89.584	71.666	105.244
47.026	36.093		36.093	47.026	119.095	90.044	71.861	105.827
47.043	36.159		36.159	47.043	119.571	90.068	71.866	105.919
47.318	36.257		36.257	47.318	119.634	90.159	71.909	106.625
47.586	36.261		36.261	47.586	120.138	90.478	71.942	106.778
47.6	36.293		36.293	47.6	120.167	91.125	71.995	106.782
47.602	36.34		36.34	47.602	120.298	91.196	72.314	107.295
47.614	36.445		36.445	47.614	120.44	91.67	72.639	107.484
47.923	36.532		36.532	47.923	120.624	91.776	72.681	107.625
47.965	36.539		36.539	47.965	120.702	91.819	73.083	107.661
47.981	36.54		36.54	47.981	120.85	92.243	73.219	107.696
47.981	36.65		36.65	47.981	121.181	92.478	73.254	107.82
48.251	36.691		36.691	48.251	121.452	92.506	73.314	107.946
48.389	36.84		36.84	48.389	121.798	92.596	73.808	108.06
49.047	36.853		36.853	49.047	121.893	92.643	73.885	108.494
49.243	36.876		36.876	49.243	122.385	92.711	74.206	109.179
49.245	36.877		36.877	49.245	122.43	92.76	74.243	109.315
49.352	36.888		36.888	49.352	122.667	92.96	74.863	109.354
49.353	36.96		36.96	49.353	122.845	93.054	75.04	109.613
49.366	36.995		36.995	49.366	123.356	93.136	75.088	109.684
49.48	37.079		37.079	49.48	123.431	93.363	75.219	109.884
49.586	37.147		37.147	49.586	123.715	93.375	75.372	109.962
49.593	37.159		37.159	49.593	123.874	93.399	75.415	110.037
49.641	37.324		37.324	49.641	124.556	93.525	75.897	110.042
49.87	37.329		37.329	49.87	125.085	93.854	76.335	110.054
49.9	37.335		37.335	49.9	125.093	93.878	76.338	110.173
50.019	37.4		37.4	50.019	125.156	94.03	76.435	110.423
50.212	37.436		37.436	50.212	125.309	94.454	76.443	110.542
50.281	37.555		37.555	50.281	125.45	94.819	76.443	110.625
50.344	37.653		37.653	50.344	125.549	94.881	76.608	110.719
50.352	37.67		37.67	50.352	126.107	95.219	76.712	110.721
50.388	37.698		37.698	50.388	126.368	95.296	76.761	110.811
50.741	37.718		37.718	50.741	126.521	95.313	77.739	110.851
50.745	37.84		37.84	50.745	126.714	95.494	77.754	110.869
50.753	37.842		37.842	50.753	126.985	95.549	78.028	110.887
51.007	37.9		37.9	51.007	127.321	95.744	78.29	111.188
51.043	37.911		37.911	51.043	127.462	96.232	78.627	111.546
51.09	37.924		37.924	51.09	127.815	96.387	78.714	111.766
51.259	38.061		38.061	51.259	127.932	96.427	78.761	112.101
51.531	38.065		38.065	51.531	128.369	96.518	78.808	112.183
51.541	38.126		38.126	51.541	128.485	97.137	78.964	112.411
51.647	38.184		38.184	51.647	129.011	97.149	79.008	112.543
51.656	38.269		38.269	51.656	129.309	97.171	79.088	112.613
52.329	38.46		38.46	52.329	129.607	97.192	79.254	112.931
52.388	38.521		38.521	52.388	129.889	97.458	79.266	112.978
52.515	38.544		38.544	52.515	130.179	97.696	79.408	113.011
52.698	38.743		38.743	52.698	130.564	97.708	79.502	113.018
52.812	38.888		38.888	52.812	131.059	97.81	79.631	113.389
53.082	38.889		38.889	53.082	131.726	97.851	79.643	113.395
53.284	38.9		38.9	53.284	131.791	97.863	79.89	113.399
53.65	39.018		39.018	53.65	131.921	98.419	79.921	113.437
53.976	39.09		39.09	53.976	132.145	98.718	79.937	113.792
54.641	39.162		39.162	54.641	132.309	98.999	80.111	113.94
54.786	39.179		39.179	54.786	132.645	99.078	80.114	114.241
54.814	39.198		39.198	54.814	132.667	99.648	80.162	114.249
55.098	39.213		39.213	55.098	133.069	99.803	80.242	114.346
55.228	39.215		39.215	55.228	133.159	99.923	80.592	114.366
55.304	39.229		39.229	55.304	133.674	100.001	80.627	114.75
55.388	39.382		39.382	55.388	134.239	100.054	80.659	114.813
55.612	39.394		39.394	55.612	134.31	100.149	80.909	114.818
55.694	39.406		39.406	55.694	134.774	100.241	80.945	114.99
55.8	39.59		39.59	55.8	135.014	100.338	81.037	115.107
55.871	39.599		39.599	55.871	135.506	100.631	81.525	115.673
55.888	39.629		39.629	55.888	136.012	100.696	81.584	116.072
56.055	39.641		39.641	56.055	136.029	100.867	81.796	116.19
56.247	39.653		39.653	56.247	136.071	101.007	81.819	116.227
56.494	39.695		39.695	56.494	136.192	101.09	81.826	116.254
56.506	39.71		39.71	56.506	136.391	101.462	81.937	116.451
56.607	39.784		39.784	56.607	136.448	101.549	82.028	116.673
56.769	39.792		39.792	56.769	136.56	101.619	82.09	116.732
56.912	39.841		39.841	56.912	136.679	101.792	82.219	116.832
57.026	39.923		39.923	57.026	136.739	101.827	82.232	117.177
57.026	40.028		40.028	57.026	137.524	101.97	82.278	117.566
57.113	40.453		40.453	57.113	137.632	101.996	82.537	117.625
57.224	40.495		40.495	57.224	137.905	102.243	82.659	117.778
57.434	40.594		40.594	57.434	138.003	102.542	83.111	118.016
57.505	40.618		40.618	57.505	138.298	102.792	83.406	118.519
57.638	40.653		40.653	57.638	138.994	102.958	83.548	118.649
58.025	40.71		40.71	58.025	139.25	103.208	83.552	118.684
58.067	40.771		40.771	58.067	139.399	103.516	83.616	119.143
58.182	40.78		40.78	58.182	139.413	103.619	83.727	119.244
58.239	40.888		40.888	58.239	139.556	103.732	84.043	119.272
58.376	40.971		40.971	58.376	139.615	103.737	84.078	119.343
58.495	40.994		40.994	58.495	139.825	104.196	84.278	119.434
58.6	41.098		41.098	58.6	140.011	104.718	84.502	119.535
58.718	41.189		41.189	58.718	140.064	104.937	84.761	119.756
58.87	41.218		41.218	58.87	140.124	105.019	84.819	119.795
58.948	41.269		41.269	58.948	140.393	105.516	84.945	119.907
58.976	41.281		41.281	58.976	140.667	105.831	85.09	119.927
59.026	41.602		41.602	59.026	141.261	106.077	85.231	120.113
59.129	41.606		41.606	59.129	141.286	106.137	85.346	120.432
59.237	41.698		41.698	59.237	141.378	106.258	85.537	120.567
59.65	41.698		41.698	59.65	141.756	106.673	85.569	120.733
59.87	41.7		41.7	59.87	142.006	107.019	85.742	120.872
60.176	41.724		41.724	60.176	142.023	107.031	85.761	120.919
60.284	41.795		41.795	60.284	142.05	107.184	85.766	120.935
60.482	41.841		41.841	60.482	142.595	107.232	86.04	121.007
60.518	41.9		41.9	60.518	142.786	107.389	86.406	121.673
60.555	41.971		41.971	60.555	143.18	107.602	86.861	121.696
60.686	42.065		42.065	60.686	144.527	107.749	87.083	121.707
60.906	42.088		42.088	60.906	144.974	107.776	87.431	121.799
61.118	42.171		42.171	61.118	144.997	107.946	87.702	122.059
61.353	42.191		42.191	61.353	145.041	108.197	87.961	122.107
61.706	42.429		42.429	61.706	145.786	108.414	87.999	122.565
62.538	42.571		42.571	62.538	146.262	108.525	88.008	122.72
63.04	42.888		42.888	63.04	146.436	108.696	88.125	122.837
63.184	42.957		42.957	63.184	146.619	108.867	88.231	122.863
63.257	43.376		43.376	63.257	146.648	109.161	88.266	122.89
63.412	43.377		43.377	63.412	146.808	109.218	88.358	123.001
63.656	43.749		43.749	63.656	147.041	109.286	88.406	123.001
63.864	43.793		43.793	63.864	147.645	109.447	88.421	123.049
64.116	43.794		43.794	64.116	147.662	109.537	88.608	123.125
64.376	43.876		43.876	64.376	147.738	110.113	89.485	123.327
64.447	43.876		43.876	64.447	147.988	110.113	89.543	123.451
64.721	43.9		43.9	64.721	147.989	110.404	89.784	123.46
65.153	43.948		43.948	65.153	148.064	110.485	89.796	123.472
65.245	43.959		43.959	65.245	148.297	110.501	89.972	123.613
65.282	44.067		44.067	65.282	148.399	110.78	90.076	123.649
65.32	44.09		44.09	65.32	148.471	110.884	90.576	124.485
65.824	44.189		44.189	65.824	148.607	110.935	90.619	124.589
65.864	44.225		44.225	65.864	148.744	111.318	90.878	124.815
66.002	44.293		44.293	66.002	149.203	111.544	90.878	124.837
66.412	44.312		44.312	66.412	149.25	111.972	90.949	125.101
66.412	44.389		44.389	66.412	149.655	112.244	90.961	125.137
66.954	44.412		44.412	66.954	150.262	112.399	91.154	125.237
66.976	44.488		44.488	66.976	150.329	112.412	91.208	125.449
67.106	44.659		44.659	67.106	150.497	112.648	91.546	125.542
67.918	44.665		44.665	67.918	150.773	113.288	91.6	125.578
67.924	44.805		44.805	67.924	150.893	113.693	91.749	125.659
68.031	44.83		44.83	68.031	151.381	113.796	91.925	125.673
68.179	44.843		44.843	68.179	151.497	113.869	91.961	125.788
68.4	45.079		45.079	68.4	151.773	113.923	91.996	125.878
68.412	45.265		45.265	68.412	151.973	114.327	92.019	126.09
68.86	45.34		45.34	68.86	152.066	114.352	92.061	126.119
69.071	45.382		45.382	69.071	152.307	114.395	92.174	126.19
69.235	45.46		45.46	69.235	152.369	114.489	92.174	126.227
69.376	45.674		45.674	69.376	152.517	114.577	92.372	126.472
69.543	45.71		45.71	69.543	152.643	114.861	92.639	126.673
69.978	45.719		45.719	69.978	152.921	115.019	92.683	126.872
69.995	45.745		45.745	69.995	152.94	115.232	92.83	127.125
70.593	45.912		45.912	70.593	153.093	115.337	93.016	127.256
70.706	46.17		46.17	70.706	153.109	115.852	93.23	127.363
70.84	46.174		46.174	70.84	153.901	115.881	93.372	127.909
71.098	46.194		46.194	71.098	154.709	115.927	93.372	128.131
71.281	46.371		46.371	71.281	155.026	115.985	93.561	128.327
72.063	46.4		46.4	72.063	155.536	116.009	94.014	128.427
72.235	46.435		46.435	72.235	156.216	116.196	94.076	128.505
72.424	46.46		46.46	72.424	156.321	116.399	94.125	128.637
72.46	46.535		46.535	72.46	156.869	116.56	94.161	128.794
72.906	46.555		46.555	72.906	157.556	117.013	94.338	128.923
73.153	46.618		46.618	73.153	158.134	117.136	94.98	128.981
73.233	46.749		46.749	73.233	158.17	117.858	94.991	129.072
73.877	46.767		46.767	73.877	158.238	117.908	95.147	129.339
73.929	46.864		46.864	73.929	158.576	118.043	95.572	129.358
74.282	46.957		46.957	74.282	158.857	118.065	95.666	129.418
74.294	47.079		47.079	74.294	159.203	118.078	95.742	129.445
74.584	47.21		47.21	74.584	159.738	118.584	96.348	129.494
75.353	47.21		47.21	75.353	159.964	118.727	96.408	129.685
75.423	47.21		47.21	75.423	160.356	118.927	96.56	130.292
75.481	47.347		47.347	75.481	160.583	118.941	96.608	130.682
75.602	47.465		47.465	75.602	160.603	119.17	97.066	131.119
75.757	47.524		47.524	75.757	160.994	119.206	97.149	131.149
75.822	47.544		47.544	75.822	161.726	119.493	97.242	131.183
75.882	47.571		47.571	75.882	162.026	119.537	97.255	131.272
76.079	47.759		47.759	76.079	162.238	119.614	97.508	131.372
76.308	47.852		47.852	76.308	162.261	119.667	97.537	131.53
76.352	47.888		47.888	76.352	162.702	119.935	97.934	131.684
76.469	47.912		47.912	76.469	163.297	120.172	98.111	131.939
76.563	47.923		47.923	76.563	164.286	120.305	98.336	131.966
76.671	47.935		47.935	76.671	164.429	120.625	98.383	132.025
76.805	48.049		48.049	76.805	164.576	120.927	98.443	132.06
77.216	48.199		48.199	77.216	164.579	121.031	98.534	132.543
77.388	48.32		48.32	77.388	165.135	121.148	98.69	132.614
77.531	48.337		48.337	77.531	165.285	122.294	98.802	132.673
78.085	48.5		48.5	78.085	166.357	122.294	100.008	132.863
78.388	48.525		48.525	78.388	166.65	122.318	100.06	132.986
78.507	48.626		48.626	78.507	166.803	122.549	100.097	133.084
78.699	48.638		48.638	78.699	166.804	122.596	100.1	133.288
79.156	49.002		49.002	79.156	167.33	122.826	100.133	133.349
79.647	49.038		49.038	79.647	167.488	122.982	100.616	133.425
79.812	49.053		49.053	79.812	167.618	123.196	100.949	133.672
79.912	49.135		49.135	79.912	168.25	123.217	100.972	133.756
79.976	49.159		49.159	79.976	168.548	123.313	101.04	134.324
80.055	49.229		49.229	80.055	169.75	123.334	101.088	134.407
80.067	49.241		49.241	80.067	169.841	123.411	101.111	134.673
80.264	49.305		49.305	80.264	170.75	124.899	101.23	134.774
80.483	49.406		49.406	80.483	171.692	125.01	101.646	134.827
80.627	49.5		49.5	80.627	172.296	125.741	102.088	135.009
80.941	49.555		49.555	80.941	172.357	126.113	102.208	135.476
81.164	49.559		49.559	81.164	172.882	126.637	102.301	135.696
81.435	49.806		49.806	81.435	173.032	126.97	102.431	135.707
81.448	49.841		49.841	81.448	173.202	126.985	102.671	135.743
82.494	50.041		50.041	82.494	173.438	127.28	102.704	135.786
82.82	50.072		50.072	82.82	173.5	127.349	102.754	135.94
82.924	50.102		50.102	82.924	174.085	127.443	103.125	136.096
83.029	50.141		50.141	83.029	174.093	127.56	103.796	136.435
83.085	50.195		50.195	83.085	174.25	127.776	103.856	136.625
83.457	50.288		50.288	83.457	174.615	128.078	104.066	136.696
83.679	50.377		50.377	83.679	175.434	128.137	104.147	136.839
83.725	50.457		50.457	83.725	176.085	128.349	104.255	136.994
84.141	50.594		50.594	84.141	176.107	129.113	104.531	137.216
84.224	50.71		50.71	84.224	176.491	129.52	104.85	137.288
84.519	50.712		50.712	84.519	176.881	129.706	104.976	137.485
84.586	50.841		50.841	84.586	177.227	129.899	105.873	137.792
85.055	50.876		50.876	85.055	177.403	130.009	106.061	137.907
85.832	51.029		51.029	85.832	177.714	130.065	106.135	138.006
85.852	51.065		51.065	85.852	178.074	130.125	106.337	138.148
85.966	51.167		51.167	85.966	179.202	130.372	107.537	138.411
86.114	51.21		51.21	86.114	179.521	130.578	108.001	138.72
86.15	51.307		51.307	86.15	179.813	130.682	108.219	138.985
86.15	51.34		51.34	86.15	179.838	131.042	108.29	139.077
86.161	51.412		51.412	86.161	180.913	131.16	108.402	139.265
86.388	51.509		51.509	86.388	181.679	131.182	108.419	139.311
86.424	51.516		51.516	86.424	183.791	131.765	108.433	139.649
86.483	51.563		51.563	86.483	183.843	132.625	108.619	139.851
86.543	51.582		51.582	86.543	183.958	132.66	108.876	139.943
86.565	51.805		51.805	86.565	184.074	132.851	109.04	140.049
86.618	51.877		51.877	86.618	184.321	132.935	109.231	140.084
86.846	51.923		51.923	86.846	186.517	132.946	109.254	140.119
87.102	52.065		52.065	87.102	186.568	133.077	109.502	140.154
87.976	52.088		52.088	87.976	186.72	133.47	109.683	140.173
88.247	52.174		52.174	88.247	186.727	133.676	110.964	140.178
88.54	52.31		52.31	88.54	187.015	133.698	111.164	140.22
88.59	52.383		52.383	88.59	187.667	133.913	111.7	140.363
88.753	52.394		52.394	88.753	187.688	133.958	112.254	140.744
89.824	52.471		52.471	89.824	188.085	134.078	112.372	140.872
90.018	52.519		52.519	90.018	188.464	134.927	112.528	141.351
90.15	52.547		52.547	90.15	188.662	135.366	112.813	141.378
90.376	52.618		52.618	90.376	189.488	135.409	113.29	141.401
91.316	52.676		52.676	91.316	189.552	135.435	113.525	141.994
91.551	52.718		52.718	91.551	189.702	135.625	113.596	142.154
91.888	52.793		52.793	91.888	189.762	135.949	113.616	142.195
92.602	52.829		52.829	92.602	190.25	136.416	113.761	142.225
92.952	52.96		52.96	92.952	190.262	136.47	113.819	142.613
93.159	53.016		53.016	93.159	190.532	136.648	113.855	142.778
93.553	53.124		53.124	93.553	191.003	136.76	114.063	143.225
93.729	53.293		53.293	93.729	191.564	136.788	114.525	143.315
94.894	53.371		53.371	94.894	191.802	136.875	114.548	143.648
95.769	53.376		53.376	95.769	192.429	137.39	114.561	143.815
96.055	53.481		53.481	96.055	192.677	137.834	114.631	143.837
96.388	53.598		53.598	96.388	192.905	137.854	114.635	144.143
96.602	53.599		53.599	96.602	193.214	138.043	114.736	144.36
96.995	54.014		54.014	96.995	193.864	138.625	114.737	144.505
97.321	54.048		54.048	97.321	193.991	138.625	115.157	144.602
97.353	54.139		54.139	97.353	195.571	138.918	115.254	145.625
97.647	54.147		54.147	97.647	195.631	139.066	115.421	145.637
97.995	54.156		54.156	97.995	195.677	139.149	115.466	146.089
98	54.229		54.229	98	195.909	139.619	115.977	146.166
98.424	54.245		54.245	98.424	196.356	139.86	116.409	146.378
98.565	54.352		54.352	98.565	196.368	140.249	116.549	146.381
98.776	54.423		54.423	98.776	196.791	140.372	116.709	146.439
99.662	54.428		54.428	99.662	197.015	140.482	117.164	146.896
100.249	54.507		54.507	100.249	197.564	140.482	117.314	146.982
101.024	54.735		54.735	101.024	197.744	140.518	117.43	147.096
101.269	54.829		54.829	101.269	198.226	141.147	117.697	147.131
101.84	54.876		54.876	101.84	198.238	141.22	117.767	147.154
103.471	54.923		54.923	103.471	198.424	141.949	117.909	147.166
103.507	54.935		54.935	103.507	199.085	141.982	118.034	147.216
103.9	54.957		54.957	103.9	200.145	142.161	118.421	147.59
105.722	55.088		55.088	105.722	201.368	142.254	118.528	147.872
105.772	55.257		55.257	105.772	201.466	142.315	118.619	148.137
107.329	55.288		55.288	107.329	202.036	142.372	119.159	148.338
107.665	55.412		55.412	107.665	202.284	142.672	119.2	148.625
108.247	55.448		55.448	108.247	203.048	142.996	119.972	148.841
108.471	55.535		55.535	108.471	203.344	144.913	120.576	149.249
108.837	55.551		55.551	108.837	204.391	145.114	121.478	149.613
111.318	55.552		55.552	111.318	204.638	145.149	121.671	150.304
111.365	55.586		55.586	111.365	205.885	145.256	122.049	150.319
112.101	55.614		55.614	112.101	206.062	145.447	122.184	150.339
112.6	55.629		55.629	112.6	206.297	145.447	122.459	150.411
114.252	55.653		55.653	114.252	206.462	145.584	122.488	150.531
114.317	55.749		55.749	114.317	206.83	145.768	122.761	150.601
115.067	55.806		55.806	115.067	206.952	146.532	123.663	150.778
115.793	55.876		55.876	115.793	207.401	146.899	123.855	150.782
117.737	55.971		55.971	117.737	207.65	147.884	123.871	150.807
119.099	56.102		56.102	119.099	207.738	148.53	124.102	150.827
119.388	56.129		56.129	119.388	208.203	148.596	124.123	150.919
119.894	56.15		56.15	119.894	208.81	148.642	124.29	150.926
120.075	56.171		56.171	120.075	209.101	148.804	124.361	151.499
121.46	56.253		56.253	121.46	209.25	148.918	124.796	151.673
123.005	56.33		56.33	123.005	212.227	149.068	125.149	151.756
123.016	56.335		56.335	123.016	212.476	149.197	125.266	152.16
126.624	56.347		56.347	126.624	213.285	149.339	125.707	152.437
129.297	56.394		56.394	129.297	213.391	149.851	126.049	152.446
130.067	56.442		56.442	130.067	213.509	150.159	126.161	152.519
130.106	56.567		56.567	130.106	213.532	150.839	126.254	152.523
134.365	56.662		56.662	134.365	214.43	150.858	126.445	152.524
134.526	56.676		56.676	134.526	215.619	151.068	126.584	152.797
136.079	56.78		56.78	136.079	216.262	151.078	126.683	152.813
137.005	57.02		57.02	137.005	216.284	151.439	126.79	152.896
138.366	57.063		57.063	138.366	216.497	151.596	127.006	153.331
145.162	57.112		57.112	145.162	216.821	151.695	127.396	153.625
146.471	57.135		57.135	146.471	217.512	151.769	127.433	153.744
148.212	57.214		57.214	148.212	217.576	151.925	127.476	154.159
155.039	57.305		57.305	155.039	218.036	152.249	127.772	154.339
157.035	57.382		57.382	157.035	218.19	152.443	127.837	154.496
166.793	57.476		57.476	166.793	218.274	152.607	127.883	154.545
175.911	57.535		57.535	175.911	220.429	152.695	128.219	154.558
177.567	57.805		57.805	177.567	220.84	152.819	128.949	154.601
182.798	57.829		57.829	182.798	221.091	152.89	129.49	154.958
186.186	57.83		57.83	186.186	221.095	153.392	129.666	155.107
190.482	58.065		58.065	190.482	221.297	153.596	130.314	155.256
195.133	58.126		58.126	195.133	221.32	153.839	130.93	155.978
199.512	58.144		58.144	199.512	221.388	154.89	131.166	156.154
200.563	58.159		58.159	200.563	222.714	155.137	131.72	156.232
201.306	58.194		58.194	201.306	223.085	155.949	132.825	156.296
207.007	58.253		58.253	207.007	223.381	156.518	133.106	156.737
214.924	58.312		58.312	214.924	228.226	157.244	133.267	156.79
232.598	58.314		58.314	232.598	228.298	157.251	133.549	157.013
234.469	58.372		58.372	234.469	232.366	157.537	133.819	157.243
239.48	58.429		58.429	239.48	233	157.923	134.111	157.269
350.602	58.674		58.674	350.602	234.48	158.041	134.197	157.507
514.9	58.747		58.747	514.9	235.56	158.349	134.835	157.809
0.06601	58.912		58.912	0.0660095	236.16	158.706	134.838	158.801
0.118988	58.912		58.912	0.118988	236.356	158.841	135.129	158.896
0.13501	58.934		58.934	0.13501	238.087	159.044	135.206	158.978
0.226013	59.018		59.018	0.226013	239.131	159.065	135.464	159.176
0.259003	59.114		59.114	0.259003	239.386	159.125	135.627	159.178
0.371002	59.276		59.276	0.371002	241.226	159.278	136.102	159.178
0.476013	59.293		59.293	0.476013	241.705	159.964	136.194	159.589
0.665009	59.452		59.452	0.665009	241.825	160.446	136.278	159.59
0.730011	59.571		59.571	0.730011	242.532	160.843	136.506	159.778
0.971008	59.606		59.606	0.971008	244.155	161.185	136.584	159.919
1.21399	59.623		59.623	1.21399	244.959	161.218	136.737	160.006
1.33301	59.709		59.709	1.33301	244.994	161.268	137.025	160.3
1.41	59.782		59.782	1.41	249.238	161.49	137.302	160.344
1.76502	59.784		59.784	1.76501	250.144	161.509	137.313	160.351
1.784	59.817		59.817	1.784	250.638	161.994	137.608	160.408
1.97699	59.912		59.912	1.97699	250.785	162.384	137.873	160.437
2.01199	59.935		59.935	2.01199	251.5	162.389	138.421	160.506
2.10501	59.984		59.984	2.10501	251.655	162.619	139.221	160.557
2.211	60.07		60.07	2.211	252.381	162.661	139.604	160.754
2.276	60.074		60.074	2.276	252.866	163.501	139.751	161.001
2.32001	60.126		60.126	2.32001	253.167	163.589	140.395	161.097
2.85199	60.253		60.253	2.85199	253.179	163.749	140.419	161.131
2.95901	60.253		60.253	2.95901	253.322	164.173	140.435	161.225
3.035	60.276		60.276	3.035	255.968	164.407	140.583	161.358
3.07599	60.324		60.324	3.07599	256.012	164.446	141.79	161.731
3.18201	60.329		60.329	3.18201	256.179	164.661	141.921	162.037
3.276	60.355		60.355	3.276	256.298	164.723	143.025	162.108
3.31799	60.481		60.481	3.31799	257.298	164.866	143.043	162.26
3.39301	60.702		60.702	3.39301	257.618	165.09	143.406	162.39
3.418	60.721		60.721	3.418	260.619	165.103	143.447	162.648
3.547	60.805		60.805	3.547	260.897	165.619	143.502	162.801
3.57101	60.807		60.807	3.57101	261.06	165.648	143.678	162.851
3.82999	60.888		60.888	3.82999	261.126	165.753	143.69	163.206
3.841	60.9		60.9	3.841	262.006	165.823	143.772	163.39
4.06	60.947		60.947	4.06	264.721	165.999	144.172	163.637
4.21399	61.036		61.036	4.21399	265.603	166.031	144.492	163.744
4.27899	61.079		61.079	4.27899	265.792	166.346	144.814	164.22
4.371	61.098		61.098	4.371	266.003	166.567	144.915	164.524
4.393	61.201		61.201	4.39301	266.936	166.854	145.469	164.602
4.66501	61.21		61.21	4.66501	268.238	166.935	145.483	164.637
4.67401	61.291		61.291	4.67401	271.226	167.325	145.655	165.072
4.724	61.34		61.34	4.724	274.332	167.706	145.995	165.684
4.733	61.46		61.46	4.733	275.226	168.288	146.031	165.83
4.83301	61.618		61.618	4.83301	275.857	168.53	146.419	165.849
4.888	61.698		61.698	4.888	276.25	168.823	146.69	165.875
4.953	61.747		61.747	4.953	277.31	169.596	147.069	165.884
4.98901	61.767		61.767	4.98901	278.274	169.788	147.338	166.172
5.202	61.865		61.865	5.202	278.994	169.951	147.596	166.396
5.76999	62.02		62.02	5.76999	279.131	170.017	148.302	167.077
5.92899	62.526		62.526	5.92899	281.979	170.137	148.506	167.173
6.13501	62.567		62.567	6.13501	282.85	170.501	148.605	167.272
6.26502	62.614		62.614	6.26501	283.855	170.72	149.04	167.546
6.44	62.65		62.65	6.44	284.509	170.804	149.831	167.672
6.65701	62.793		62.793	6.65701	285.332	170.823	150.313	167.708
6.95901	62.876		62.876	6.95901	285.744	170.997	150.492	168.025
7.17401	62.935		62.935	7.17401	285.871	171.899	150.814	168.477
7.5	62.971		62.971	7.5	286.321	172.539	151.1	168.487
7.655	62.995		62.995	7.655	287.768	172.642	151.127	168.527
7.686	63.031		63.031	7.686	289.19	173.713	151.409	168.577
7.698	63.112		63.112	7.698	289.744	174.363	152.111	168.74
7.85998	63.159		63.159	7.85999	290.45	174.363	153.006	168.837
8.048	63.261		63.261	8.048	293.167	174.846	153.255	168.89
8.17499	63.317		63.317	8.17499	296.45	175.172	153.537	168.962
8.54599	63.359		63.359	8.54599	296.756	175.466	154.049	169.023
8.91901	63.4		63.4	8.91901	298.45	175.49	154.243	169.284
9.10699	63.512		63.512	9.10699	298.571	175.884	154.395	169.315
9.151	63.519		63.519	9.151	298.857	176.266	155.152	169.672
9.759	63.571		63.571	9.759	300.121	176.29	155.178	170.205
9.81799	63.67		63.67	9.81799	302.048	176.607	155.223	170.5
9.91	63.923		63.923	9.91	303.744	176.974	155.885	171.672
10.011	63.971		63.971	10.011	305.779	177.101	156.702	171.684
10.091	64.107		64.107	10.091	306.917	177.125	156.732	171.743
10.331	64.198		64.198	10.331	306.956	178.527	156.897	172.749
10.335	64.359		64.359	10.335	307.238	178.863	156.909	172.994
10.453	64.458		64.458	10.453	308.667	179.125	157.097	173.46
10.571	64.466		64.466	10.571	308.779	180.01	157.15	173.601
10.594	64.633		64.633	10.594	312.826	180.823	157.383	173.731
10.684	64.65		64.65	10.684	314.413	182.227	157.419	173.778
10.753	65.093		65.093	10.753	314.94	182.654	158.361	173.79
10.829	65.124		65.124	10.829	316.744	182.703	159.314	174.018
11.052	65.141		65.141	11.052	317.214	183.323	159.784	174.137
11.06	65.15		65.15	11.06	317.395	183.935	160.114	174.303
11.102	65.21		65.21	11.102	317.485	184.009	160.196	174.372
11.159	65.268		65.268	11.159	318.319	184.184	160.29	174.496
11.182	65.567		65.567	11.182	321.657	184.251	160.772	174.602
11.382	65.691		65.691	11.382	323.733	184.678	161.742	174.832
11.476	65.762		65.762	11.476	323.833	185.278	163.043	175.482
11.547	65.805		65.805	11.547	326.356	185.878	163.349	175.827
11.845	65.82		65.82	11.845	329.297	186.007	163.639	176.26
12.1	65.865		65.865	12.1	331.107	186.185	164.106	176.647
12.359	65.912		65.912	12.359	339.368	186.414	164.35	177.107
12.364	66.102		66.102	12.364	339.583	187.265	164.557	177.458
12.369	66.129		66.129	12.369	340.709	188.113	165.37	177.507
12.44	66.618		66.618	12.44	342.638	189.101	165.528	177.511
12.584	66.638		66.638	12.584	343.67	189.288	165.873	177.578
12.593	66.724		66.724	12.593	344.238	189.357	166.037	177.66
12.643	66.971		66.971	12.643	348.739	189.489	166.419	177.661
12.702	67.241		67.241	12.702	353.357	189.544	166.572	178.554
12.718	67.406		67.406	12.718	361.536	189.577	166.878	178.982
12.75	67.483		67.483	12.75	381.021	189.713	167.076	179.025
12.753	67.495		67.495	12.753	382.343	189.946	167.761	179.06
12.829	67.7		67.7	12.829	388.379	190.49	167.999	179.148
12.865	67.876		67.876	12.865	392.897	190.577	168.004	179.59
13.286	67.9		67.9	13.286	398.471	191.309	168.09	179.601
13.643	67.982		67.982	13.643	414.714	191.941	168.313	180.149
13.667	67.995		67.995	13.667	428.862	191.958	168.483	180.565
13.688	68.147		68.147	13.688	462.024	192.125	168.79	180.872
13.774	68.176		68.176	13.774	468.84	192.807	169.23	181.077
13.907	68.712		68.712	13.907	480.391	192.913	169.514	181.084
13.959	68.841		68.841	13.959	508.366	193.676	169.722	181.101
13.977	69.006		69.006	13.977	659.39	193.839	169.941	181.363
14.298	69.048		69.048	14.298	789.61	194.352	170.029	181.46
14.382	69.063		69.063	14.382	0.0217658	194.404	171.561	181.625
14.465	69.156		69.156	14.465	0.550788	194.443	171.93	182.218
14.5	69.488		69.488	14.5	0.901771	195.619	171.933	182.358
14.679	69.642		69.642	14.679	1.15378	196.419	172.242	182.375
14.841	70.257		70.257	14.841	1.59577	196.504	172.904	182.555
14.888	70.347		70.347	14.888	1.60178	196.549	173.426	182.613
14.902	70.453		70.453	14.902	1.65977	197.231	173.801	182.661
14.965	70.606		70.606	14.965	2.17078	197.907	173.925	184.011
15.041	70.686		70.686	15.041	2.44477	198.244	174.571	184.125
15.14	70.747		70.747	15.14	2.51276	198.268	174.655	184.223
15.218	70.747		70.747	15.218	2.60178	198.332	174.737	184.264
15.394	70.865		70.865	15.394	2.61277	199.244	175.514	184.482
15.44	71.167		71.167	15.44	2.62476	199.749	175.742	184.784
15.464	71.269		71.269	15.464	2.81177	199.76	175.977	184.839
15.572	71.293		71.293	15.572	3.20676	201.637	176.111	184.849
15.64	71.307		71.307	15.64	3.76578	203.019	176.125	185.166
15.709	71.418		71.418	15.709	3.85776	203.685	176.419	185.339
15.792	71.453		71.453	15.792	4.13077	203.996	176.719	185.566
15.965	71.638		71.638	15.965	4.27177	204.466	177.88	185.837
16.04	71.969		71.969	16.04	4.35776	205.019	178.302	187.464
16.058	72.006		72.006	16.058	4.74378	205.734	180.278	187.693
16.132	72.093		72.093	16.132	4.76578	206.985	180.754	188.025
16.155	72.192		72.192	16.155	4.81379	207.125	181.135	188.178
16.155	72.21		72.21	16.155	5.37577	207.309	181.516	188.344
16.214	72.264		72.264	16.214	5.52778	208.866	181.861	188.707
16.536	72.665		72.665	16.536	5.63679	210.113	183.848	189.148
16.56	73.156		73.156	16.56	5.77778	211.254	183.945	189.53
16.593	73.182		73.182	16.593	5.82578	211.282	185.878	189.648
16.738	73.623		73.623	16.738	6.03678	212.334	186.826	189.978
16.798	73.771		73.771	16.798	6.09177	213.172	186.984	190.232
16.917	73.946		73.946	16.917	6.42878	213.769	188.814	190.78
16.955	73.982		73.982	16.955	6.62678	214.513	190.242	190.92
16.983	74.007		74.007	16.983	6.96577	214.685	190.831	191.243
17.1	74.371		74.371	17.1	7.05979	215.685	192.964	191.343
17.241	74.377		74.377	17.241	7.09577	216.563	194.433	191.768
17.279	74.418		74.418	17.279	7.25477	216.706	194.933	191.872
17.312	74.448		74.448	17.312	7.45978	217	195.808	192.425
17.442	74.507		74.507	17.442	7.53077	219.185	196.492	192.613
17.452	74.559		74.559	17.452	7.66978	220.173	197.149	193.218
17.674	74.582		74.582	17.674	7.70676	220.387	197.184	193.244
17.837	74.96		74.96	17.837	7.78977	220.796	197.572	193.872
17.94	75.067		75.067	17.94	7.78977	221.746	197.7	193.978
17.947	75.226		75.226	17.947	7.83778	222.667	197.784	193.985
18.229	75.272		75.272	18.229	7.91376	222.72	198.372	194.273
18.326	75.307		75.307	18.326	7.93879	223.136	199.569	194.577
18.393	75.34		75.34	18.393	8.09879	223.776	200.866	194.613
18.571	75.406		75.406	18.571	8.09879	224.043	201.65	195.125
18.643	75.531		75.531	18.643	8.13776	224.769	201.678	195.354
18.761	75.606		75.606	18.761	8.23679	224.968	201.761	195.485
18.942	75.665		75.665	18.942	8.36079	225.718	202.749	195.99
18.949	75.806		75.806	18.949	8.50379	225.725	203.662	196.529
18.952	75.828		75.828	18.952	8.51377	226.067	204.302	196.569
19.018	75.936		75.936	19.018	8.59779	226.078	205.055	196.841
19.06	76.229		76.229	19.06	9.02479	226.649	205.996	197.018
19.098	76.377		76.377	19.098	9.07877	226.78	206.06	197.284
19.216	76.876		76.876	19.216	9.30176	228.137	207.838	197.331
19.324	76.877		76.877	19.324	9.40177	228.996	208.443	197.613
19.419	76.888		76.888	19.419	9.43278	229.424	208.635	197.613
19.441	77.156		77.156	19.441	9.61277	229.53	208.683	198.131
19.633	77.272		77.272	19.633	9.67078	230.504	210.149	198.167
19.7	77.488		77.488	19.7	9.93278	231.243	212.135	198.3
19.747	77.571		77.571	19.747	10.2078	234.125	212.161	198.399
19.893	77.793		77.793	19.893	10.2128	234.341	212.709	198.705
20.076	77.842		77.842	20.076	10.4328	234.815	212.945	199.375
20.167	77.854		77.854	20.167	10.5798	235.26	212.984	199.505
20.206	78.093		78.093	20.206	10.8378	235.458	214.808	199.778
20.238	78.3		78.3	20.238	10.9408	236.56	214.969	200.101
20.337	78.3		78.3	20.337	11.5898	236.784	215.302	200.507
20.5	78.364		78.364	20.5	11.7208	238.525	215.868	200.721
20.629	78.493		78.493	20.629	12.3538	238.527	216.861	200.827
20.665	78.594		78.594	20.665	12.7778	240.955	219.71	201.331
20.758	78.855		78.855	20.758	13.2718	242.466	220.564	201.863
21.053	78.865		78.865	21.053	13.3558	243.788	220.926	202.083
21.053	79.063		79.063	21.053	13.3798	245.36	221.046	202.304
21.298	79.135		79.135	21.298	13.4058	245.489	221.671	202.565
21.488	79.229		79.229	21.488	13.6168	245.753	222.025	202.846
21.582	79.471		79.471	21.582	13.7198	246.725	222.627	203.042
21.705	79.488		79.488	21.705	13.8358	247.703	224.242	203.346
21.709	79.507		79.507	21.709	13.8488	248.278	224.871	203.649
21.919	80.26		80.26	21.919	13.9898	252.507	227.441	203.912
22.065	80.611		80.611	22.065	14.1108	252.537	227.549	205.107
22.359	80.676		80.676	22.359	14.2248	258.625	228.278	205.131
22.547	80.676		80.676	22.547	14.3138	260.768	228.326	205.554
22.679	81.04		81.04	22.679	14.7658	262.549	228.866	206.684
22.686	81.253		81.253	22.686	15.1188	263.501	229.385	206.813
22.767	81.272		81.272	22.767	15.2098	264.796	229.796	206.849
22.786	81.353		81.353	22.786	15.4708	265.231	232.98	207.237
22.829	81.445		81.445	22.829	15.5448	265.923	233.278	207.731
22.946	81.618		81.618	22.946	15.8018	267.375	234.207	207.947
22.947	81.945		81.945	22.947	16.0598	268.678	234.219	208.213
22.994	81.981		81.981	22.994	16.1228	272.466	235.984	208.307
23.159	82.15		82.15	23.159	16.3068	272.69	237.152	208.332
23.319	82.194		82.194	23.319	16.3128	273.266	237.466	208.344
23.476	82.198		82.198	23.476	16.3538	274.831	237.549	208.705
23.524	82.265		82.265	23.524	16.6418	274.913	237.917	208.978
23.56	82.673		82.673	23.56	16.7658	276.661	238.478	209.225
23.714	82.721		82.721	23.714	17.0018	276.69	238.502	209.268
23.774	82.733		82.733	23.774	17.1458	277.196	240.796	209.458
23.865	82.817		82.817	23.865	17.3378	286.982	240.796	209.602
23.924	83.127		83.127	23.924	17.5658	287.613	243.028	209.672
24.012	83.257		83.257	24.012	17.7778	289.706	244.111	210.001
24.124	83.406		83.406	24.124	17.8958	291.159	244.278	210.458
24.261	83.674		83.674	24.261	17.9798	293.337	245.254	211.136
24.393	83.747		83.747	24.393	18.4018	296.384	248.208	211.227
24.418	84.295		84.295	24.418	18.5078	296.454	249.481	211.554
24.661	84.394		84.394	24.661	18.8258	300.996	250.466	211.733
24.724	84.747		84.747	24.724	18.8478	301.055	251.695	213.096
24.741	84.81		84.81	24.741	18.9068	303.363	252.457	213.185
24.767	84.817		84.817	24.767	18.9848	312.941	253.385	213.292
24.771	84.829		84.829	24.771	19.0038	313.602	259.643	213.872
25.012	84.969		84.969	25.012	19.0038	319.125	259.984	214.107
25.012	85.082		85.082	25.012	19.1228	321.737	260.037	214.203
25.034	85.229		85.229	25.034	19.1268	325.949	263.831	214.625
25.211	85.281		85.281	25.211	19.3848	326.554	266.154	215.001
25.229	85.483		85.483	25.229	19.6848	334.494	266.22	215.889
25.286	85.559		85.559	25.286	19.7318	334.823	266.457	216.148
25.321	85.721		85.721	25.321	19.7778	337.756	267.381	216.637
25.347	86.448		86.448	25.347	20.1228	339.387	267.49	216.872
25.352	86.519		86.519	25.352	20.1918	346.619	269.092	217.962
25.376	87.218		87.218	25.376	20.2948	349.601	274.79	218.269
25.571	87.233		87.233	25.571	20.2958	369.401	275.266	218.407
25.571	87.382		87.382	25.571	20.3358	401.172	275.419	219.449
25.606	87.417		87.417	25.606	20.5568	435.784	277.631	220.589
25.876	87.935		87.935	25.876	20.6348	440.078	278.861	220.774
26.029	88.041		88.041	26.029	20.6968	445.47	278.996	221.554
26.065	88.268		88.268	26.065	20.7418	465.849	280.659	221.931
26.147	88.314		88.314	26.147	20.9778	470.443	282.396	221.99
26.302	88.659		88.659	26.302	21.1068	630.825	282.878	222.375
26.371	88.994		88.994	26.371	21.3588	634.285	283.139	222.565
26.606	89.782		89.782	26.606	21.7068	0.148999	284.683	223.185
26.691	89.819		89.819	26.691	22.0518	0.271008	284.945	224.613
26.807	89.912		89.912	26.807	22.2598	0.543988	285.314	224.806
26.849	90.031		90.031	26.849	22.2658	0.645001	285.631	225.331
27.006	90.394		90.394	27.006	22.4018	1.11799	286.054	225.418
27.163	90.888		90.888	27.163	22.4718	1.82399	286.584	225.499
27.314	91.194		91.194	27.314	22.6588	2.31099	286.813	225.522
27.382	91.265		91.265	27.382	22.8968	2.58799	287.73	225.613
27.382	91.275		91.275	27.382	23.1308	2.959	288.078	225.739
27.44	91.981		91.981	27.44	23.1458	3.04399	288.766	226.101
27.453	92.04		92.04	27.453	23.7658	3.459	291.076	226.625
27.559	92.041		92.041	27.559	24.0988	3.614	293.431	227.049
27.569	92.133		92.133	27.569	24.4368	3.81199	295.147	227.66
27.676	92.17		92.17	27.676	24.4908	4.71699	299.266	230.246
27.756	92.302		92.302	27.756	24.6468	4.81199	299.737	230.354
27.791	92.688		92.688	27.791	24.9308	5.13301	300.865	230.401
28.068	92.765		92.765	28.068	24.9328	5.31199	305.564	230.435
28.131	92.866		92.866	28.131	25.0758	5.67201	310.255	231.3
28.213	92.948		92.948	28.213	25.1488	6.03499	313.152	231.446
28.259	93.307		93.307	28.259	25.3018	6.08601	313.302	231.974
28.453	93.636		93.636	28.453	25.3188	6.39	316.483	231.985
28.5	93.7		93.7	28.5	25.6018	6.61201	318.925	232.48
28.571	93.759		93.759	28.571	25.6468	7.32802	319.313	232.927
28.601	94.21		94.21	28.601	25.8968	8.24699	321.945	232.954
28.698	94.412		94.412	28.698	25.9678	8.30601	323.081	233.369
28.702	94.417		94.417	28.702	26.1488	8.451	324.409	235.358
28.837	95.241		95.241	28.837	26.3128	8.55	326.779	235.472
28.865	95.598		95.598	28.865	26.3968	9.421	328.516	235.813
28.912	95.807		95.807	28.912	26.4758	10.788	330.142	235.858
29.159	95.9		95.9	29.159	26.5848	10.918	331.184	237.951
29.174	97.26		97.26	29.174	26.7308	10.998	337.549	238.237
29.247	97.327		97.327	29.247	26.9948	11.035	340.207	238.86
29.3	97.406		97.406	29.3	27.2258	11.114	340.65	239.011
29.359	98.014		98.014	29.359	27.3488	11.363	343.29	239.018
29.665	98.079		98.079	29.665	27.3898	11.907	345.584	239.232
29.75	98.257		98.257	29.75	27.5188	12.156	345.855	239.327
29.833	98.4		98.4	29.833	27.5448	12.455	345.965	239.366
29.857	98.488		98.488	29.857	27.6368	12.6	355.842	239.462
29.888	99.233		99.233	29.888	27.7308	12.74	363.48	239.649
29.895	99.507		99.507	29.895	27.7898	12.812	365.425	240.268
30.006	99.679		99.679	30.006	27.7898	13.598	372.945	241.252
30.124	99.71		99.71	30.124	28.0728	13.669	383.576	241.437
30.159	99.84		99.84	30.159	28.0908	13.676	384.976	241.613
30.182	100.624		100.624	30.182	28.5778	13.681	406.219	242.161
30.229	100.679		100.679	30.229	29.0578	13.777	406.29	242.732
30.302	100.688		100.688	30.302	29.2368	14.121	407.267	243.479
30.375	100.841		100.841	30.375	29.2538	14.125	417.826	243.719
30.418	100.947		100.947	30.418	29.4248	14.174	425.897	246.125
30.452	101.014		101.014	30.452	29.6628	14.238	431.195	246.435
30.453	101.641		101.641	30.453	29.7538	14.494	438.915	246.518
30.571	101.686		101.686	30.571	29.7658	14.616	442.972	248.113
30.619	101.912		101.912	30.619	29.7658	14.859	443.878	248.492
30.674	102.483		102.483	30.674	29.9328	15.014	450.596	248.613
30.714	102.586		102.586	30.714	30.0878	15.388	470.504	249.861
30.865	103.162		103.162	30.865	30.1148	15.588	484.231	250.319
30.922	103.312		103.312	30.922	30.1188	15.699	488.796	250.484
30.94	103.412		103.412	30.94	30.2248	15.848	537.123	251.096
31.088	104.721		104.721	31.088	30.3188	15.976	629.3	251.693
31.205	105.502		105.502	31.205	30.3728	16.424	679.1	252.155
31.238	105.659		105.659	31.238	30.5898	16.682	0.0282811	253.034
31.372	106.006		106.006	31.372	30.6248	16.753	0.0472935	253.895
31.44	106.21		106.21	31.44	30.6368	16.941	0.102286	254.125
31.512	106.71		106.71	31.512	31.1468	17.133	0.131278	254.565
31.534	107.124		107.124	31.534	31.3538	17.498	0.138297	256.227
31.802	107.329		107.329	31.802	31.5368	17.529	0.526297	257.97
31.857	107.843		107.843	31.857	31.5688	17.694	0.533286	258.268
32.063	107.947		107.947	32.063	31.6978	18.193	0.538291	259.265
32.182	108.053		108.053	32.182	32.0518	18.428	0.643271	260.554
32.199	108.114		108.114	32.199	32.3248	18.776	0.691275	260.926
32.259	108.198		108.198	32.259	32.3618	18.8	0.773276	261.119
32.259	108.48		108.48	32.259	33.2778	18.848	0.881278	262.685
32.274	109.126		109.126	32.274	33.3258	18.894	0.928275	262.889
32.349	109.394		109.394	32.349	33.3378	18.941	0.961295	263.149
32.453	109.633		109.633	32.453	33.4868	19.212	1.08629	264.39
32.512	110.383		110.383	32.512	33.4958	19.929	1.10229	265.613
32.523	110.471		110.471	32.523	33.5518	19.976	1.24929	265.823
32.616	110.757		110.757	32.616	33.8018	20.05	1.36629	265.837
32.747	110.784		110.784	32.747	33.9448	20.084	1.57329	268.432
32.747	110.829		110.829	32.747	34.3128	20.176	1.58529	270.107
32.798	111.133		111.133	32.798	34.4088	20.219	1.58629	271.272
32.814	111.878		111.878	32.814	34.4088	20.253	1.71429	271.446
32.829	112.447		112.447	32.829	34.5608	20.502	1.76128	272.2
32.841	112.935		112.935	32.841	34.5778	20.511	1.77328	276.296
32.994	114.759		114.759	32.994	34.6108	20.576	2.02428	278.494
33.271	115.182		115.182	33.271	34.6208	20.66	2.02428	279.649
33.305	116.041		116.041	33.305	34.6868	20.706	2.04729	280.778
33.357	116.041		116.041	33.357	34.6938	20.86	2.05929	282.89
33.371	116.256		116.256	33.371	34.9568	20.974	2.10729	283.39
33.569	116.412		116.412	33.569	35.0878	21	2.12627	283.994
33.764	116.616		116.616	33.764	35.1658	21.118	2.13128	285.143
33.888	116.629		116.629	33.888	35.4988	21.205	2.1383	285.378
33.893	117.376		117.376	33.893	36.0068	21.612	2.16128	286.172
34.107	117.805		117.805	34.107	36.3638	21.682	2.21429	287.472
34.394	118.288		118.288	34.394	36.4748	21.953	2.32329	289.954
34.432	119.171		119.171	34.432	36.5158	22.426	2.50228	291.232
34.44	119.674		119.674	34.44	36.6718	22.635	2.59627	291.339
34.476	120.782		120.782	34.476	36.9658	22.847	2.71429	291.696
34.651	121.079		121.079	34.651	37.2128	23.812	2.76128	292.234
34.782	121.757		121.757	34.782	38.3178	23.965	2.8323	292.366
34.849	121.888		121.888	34.849	38.9538	24.354	2.93828	293.078
34.881	123.04		123.04	34.881	39.3528	24.388	2.96129	293.59
34.925	123.441		123.441	34.925	39.4208	24.424	3.06328	293.613
34.988	125.935		125.935	34.988	39.4408	24.506	3.08629	295.46
35.071	126.388		126.388	35.071	40.0038	24.681	3.08929	297.256
35.241	126.458		126.458	35.241	40.0398	24.788	3.14928	297.799
35.271	126.535		126.535	35.271	40.4248	24.903	3.20229	297.899
35.286	126.571		126.571	35.286	40.6488	25.459	3.2723	298.055
35.349	126.781		126.781	35.349	40.6698	25.598	3.37328	298.346
35.767	126.935		126.935	35.767	40.8128	25.626	3.5003	302.947
35.914	127.233		127.233	35.914	41.8138	25.788	3.54027	304.413
36.086	128.618		128.618	36.086	42.3828	26.612	3.65429	304.89
36.098	128.947		128.947	36.098	42.5618	26.626	3.65829	305.423
36.274	128.959		128.959	36.274	42.9468	26.645	3.72628	306.246
36.276	129.121		129.121	36.276	43.2018	26.812	3.80929	307.386
36.359	129.629		129.629	36.359	43.4958	26.883	3.8453	310.799
36.393	130.206		130.206	36.393	43.6698	26.948	4.00829	311.083
36.524	132.245		132.245	36.524	43.7548	27.002	4.0953	311.311
36.582	132.272		132.272	36.582	43.8228	27.056	4.10528	311.95
36.641	134.23		134.23	36.641	44.1068	27.114	4.13927	314.19
37.029	135.09		135.09	37.029	44.1518	27.271	4.24328	315.39
37.14	135.15		135.15	37.14	44.1778	27.73	4.25628	317.006
37.206	137.114		137.114	37.206	44.2838	27.871	4.3023	319.143
37.256	138.006		138.006	37.256	44.4328	28.098	4.30529	320.474
37.324	140.019		140.019	37.324	44.4488	28.133	4.38528	320.866
37.359	140.063		140.063	37.359	44.5448	28.294	4.48827	322.97
37.372	140.215		140.215	37.372	44.6958	28.626	4.57427	324.326
37.645	141.206		141.206	37.645	44.7308	28.943	4.6903	326.507
37.655	141.314		141.314	37.655	44.7778	29.038	4.90429	326.887
37.75	141.382		141.382	37.75	45.0798	30.002	4.92629	328.013
37.845	143.406		143.406	37.845	45.3358	30.095	5.00829	329.26
38.012	144.261		144.261	38.012	45.5248	30.184	5.09029	333.546
38.112	145.98		145.98	38.112	45.5518	30.553	5.12627	334.774
38.167	146.912		146.912	38.167	45.7188	30.882	5.1383	335.837
38.171	153.659		153.659	38.171	45.9208	31.002	5.14327	337.018
38.273	157.9		157.9	38.273	45.9568	31.074	5.14327	338.966
38.318	158.182		158.182	38.318	46.0078	31.412	5.3883	339.172
38.321	158.471		158.471	38.321	46.1268	31.626	5.42028	341.102
38.347	158.543		158.543	38.347	46.1468	31.906	5.47527	341.543
38.5	162.067		162.067	38.5	46.1798	31.972	5.67827	341.66
38.558	164.695		164.695	38.558	46.2158	32.133	5.74828	344.047
38.618	164.829		164.829	38.618	46.4408	32.595	6.14327	346.253
38.665	166.471		166.471	38.665	46.6248	33.101	6.30529	346.815
38.713	174.4		174.4	38.713	46.7068	33.265	6.46728	353.982
38.762	175.683		175.683	38.762	47.1108	33.518	6.55929	357.89
38.837	181.805		181.805	38.837	47.5658	33.576	6.69128	365.401
38.869	189.9		189.9	38.869	47.6368	34.306	6.82027	368.982
39.186	191.272		191.272	39.186	47.7068	34.341	7.04729	371.387
39.329	199.636		199.636	39.329	47.7428	34.533	7.23827	372.974
39.355	202.481		202.481	39.355	48.3678	34.553	7.38528	375.446
39.44	221.286		221.286	39.44	48.4128	34.776	7.4533	381.487
39.5	231.484		231.484	39.5	48.4958	35.156	7.65429	382.472
39.753	258.563		258.563	39.753	48.5758	35.198	7.82027	386.28
39.761	0.294		0.294	39.761	48.6828	35.224	7.89028	394.348
39.884	0.429987		0.429987	39.884	48.8018	35.259	8.09328	396.084
40.131	0.446985		0.446985	40.131	49.1038	35.539	8.12627	396.567
40.167	0.468988		0.468988	40.167	49.2298	35.729	8.16128	402.568
40.247	0.726007		0.726007	40.247	49.3428	35.753	8.18529	404.102
40.286	0.790002		0.790002	40.286	49.9328	36.16	8.29729	406.827
40.385	0.801996		0.801996	40.385	50.4088	36.294	8.4233	416.494
40.397	0.823999		0.823999	40.397	50.5038	36.419	8.52828	419.173
40.442	1.02499		1.02499	40.442	50.6018	37.186	8.57128	419.234
40.512	1.21899		1.21899	40.512	50.6248	37.419	8.68029	419.938
40.512	1.28201		1.28201	40.512	50.8018	37.741	8.8713	424.727
40.655	1.30801		1.30801	40.655	50.8738	37.753	9.1213	426.107
40.771	1.30902		1.30901	40.771	51.6978	37.824	9.18529	427.613
41	1.31899		1.31899	41	51.7308	37.976	9.25527	434.018
41.047	1.402		1.402	41.047	51.9188	38.059	9.30727	434.336
41.093	1.42101		1.42101	41.093	52.3078	38.329	9.40429	435.566
41.124	1.457		1.45699	41.124	52.6628	38.329	9.41628	435.613
41.151	1.50701		1.50701	41.151	53.4678	38.867	9.6473	437.351
41.216	1.565		1.565	41.216	53.7098	38.976	9.65728	457.813
41.276	1.58901		1.58901	41.276	53.8598	39.074	9.79629	458.085
41.305	1.61199		1.61199	41.305	53.9208	39.107	9.79629	461.161
41.512	1.68301		1.68301	41.512	54.2658	39.354	9.8673	464.449
41.595	1.70501		1.70501	41.595	54.3458	39.407	9.9313	465.728
41.761	1.76699		1.76699	41.761	54.3968	39.487	10.0003	487.556
41.866	1.781		1.781	41.866	54.8488	39.588	10.2203	491.519
41.912	1.859		1.859	41.912	55.1428	39.694	10.3303	505.234
41.942	1.88201		1.88201	41.942	55.2838	39.706	10.3773	512.437
41.982	1.88601		1.88601	41.982	55.4408	40.175	10.6073	516.351
42.018	1.988		1.988	42.018	55.8838	40.294	10.6783	553.288
42.065	2.01699		2.01699	42.065	56.0808	40.4	10.7963	554.307
42.068	2.03701		2.03701	42.068	56.1188	40.766	10.8303	578.025
42.312	2.1		2.1	42.312	56.9798	40.858	10.8673	591.815
42.583	2.13		2.13	42.583	57.2018	41.035	10.8793	597.045
42.674	2.221		2.221	42.674	57.4018	41.038	10.9733	614.565
42.695	2.28201		2.28201	42.695	57.6598	41.188	11.0013	660.225
42.818	2.36099		2.36099	42.818	57.8488	41.193	11.0353	663.675
43.035	2.36502		2.36501	43.035	57.9068	41.247	11.1493	704.545
43.065	2.38601		2.38601	43.065	58.4088	41.743	11.1613	720.415
43.211	2.445		2.445	43.211	58.9208	41.931	11.2023	827.935
43.367	2.45101		2.45101	43.367	58.9258	41.99	11.2723	1121.52
43.535	2.6		2.6	43.535	59.0248	42.002	11.3023	1142.62
43.744	2.67101		2.67101	43.744	59.2248	42.021	11.5633	0.0679932
43.829	2.695		2.695	43.829	59.2598	42.047	11.6443	0.309998
43.857	2.77899		2.77899	43.857	59.3968	42.086	11.8883	0.5
43.881	2.81799		2.81799	43.881	59.4678	42.247	12.0243	0.940002
44.159	2.871		2.871	44.159	59.5518	42.276	12.0593	1.26801
44.167	3.022		3.022	44.167	59.6018	42.443	12.0933	1.526
44.3	3.06399		3.06399	44.3	59.9208	42.529	12.5813	2.103
44.382	3.08801		3.08801	44.382	59.9428	42.593	12.6793	2.60699
44.394	3.09399		3.09399	44.394	60.0618	42.647	12.6803	2.905
44.405	3.28201		3.28201	44.405	60.0718	43.318	12.7023	3.19299
44.548	3.302		3.302	44.548	60.1778	43.4	12.8793	3.668
44.571	3.43301		3.43301	44.571	60.2778	43.929	12.9213	3.89801
44.591	3.49301		3.49301	44.591	60.5688	44.059	12.9553	4.35699
44.631	3.50601		3.50601	44.631	60.6368	44.121	12.9613	5.11899
44.667	3.54		3.54	44.667	60.6708	44.186	12.9883	5.27899
44.759	3.566		3.566	44.759	61.0638	44.229	13.0933	5.41699
44.782	3.58801		3.58801	44.782	62.0848	44.294	13.1193	5.63101
44.865	3.6		3.6	44.865	62.1428	44.882	13.1913	6.00299
44.888	3.61199		3.61199	44.888	62.3578	44.963	13.2943	6.19199
45.08	3.71899		3.71899	45.08	62.3778	45.077	13.3653	6.20901
45.226	3.77001		3.77001	45.226	62.5518	45.255	13.6083	6.45599
45.333	3.867		3.867	45.333	63.0158	45.329	13.6793	6.521
45.333	3.88601		3.88601	45.333	63.0638	45.351	13.6903	6.83401
45.359	3.957		3.95699	45.359	63.1588	45.368	13.9523	7.20901
45.405	3.96401		3.96401	45.405	63.2488	45.376	14.0123	7.401
45.453	4.01199		4.01199	45.453	63.5158	45.693	14.1433	7.86801
45.547	4.08801		4.08801	45.547	63.5518	45.744	14.1493	7.86899
45.636	4.186		4.186	45.636	63.5778	45.788	14.1663	8.85501
45.679	4.251		4.251	45.679	63.6588	46.062	14.2673	9.888
45.69	4.30801		4.30801	45.69	63.6718	46.157	14.3653	9.93799
45.756	4.32601		4.32601	45.756	64.0808	46.73	14.3923	9.96399
45.845	4.38799		4.38799	45.845	64.3358	46.918	14.4083	10.197
45.865	4.42101		4.42101	45.865	65.4018	47.21	14.4583	11.321
45.917	4.49301		4.49301	45.917	66.0918	47.383	14.4733	11.393
45.965	4.553		4.553	45.965	66.1938	47.812	14.6193	11.559
45.982	4.729		4.729	45.982	66.3848	48.012	14.6673	11.785
46.006	4.78799		4.78799	46.006	66.5938	48.074	14.6673	11.909
46.018	4.79501		4.79501	46.018	66.7318	48.306	14.6783	11.94
46.167	4.92101		4.92101	46.167	66.9988	48.553	14.7973	12.06
46.218	4.94799		4.94799	46.218	67.3228	48.706	14.8213	12.196
46.224	4.984		4.984	46.224	67.7178	48.895	14.8283	12.574
46.274	5.009		5.009	46.274	67.7438	48.919	14.8383	13.152
46.32	5.02999		5.02999	46.32	67.8138	49.071	14.8933	13.268
46.488	5.13601		5.13601	46.488	67.8488	49.094	14.9853	13.536
46.534	5.341		5.341	46.534	68.0368	49.386	15.3023	13.786
46.61	5.376		5.376	46.61	68.2538	49.463	15.3333	14.238
46.657	5.384		5.384	46.657	68.3138	49.609	15.3493	14.632
46.661	5.42001		5.42001	46.661	68.4098	49.812	15.4403	14.856
46.667	5.43499		5.43499	46.667	68.8718	50.621	15.5023	14.924
46.947	5.43899		5.43899	46.947	69.0308	50.812	15.5053	15.06
47.018	5.56399		5.56399	47.018	69.0698	51.016	15.5123	15.444
47.19	5.565		5.565	47.19	69.3728	51.041	15.7143	15.879
47.276	5.57601		5.57601	47.276	69.8968	51.311	15.8043	15.929
47.276	5.58801		5.58801	47.276	70.0518	51.479	15.8193	15.952
47.429	5.729		5.729	47.429	70.2128	51.647	15.8433	16.009
47.464	5.74099		5.74099	47.464	70.3848	51.695	15.8673	16.111
47.5	5.78799		5.78799	47.5	70.5968	51.925	15.8773	16.126
47.511	5.81201		5.81201	47.511	70.6018	52.165	15.8943	16.197
47.56	5.89401		5.89401	47.56	70.6488	52.3	15.9523	16.214
47.641	5.91799		5.91799	47.641	70.6828	52.312	16.0903	16.56
47.765	5.91799		5.91799	47.765	71.0518	52.49	16.0903	16.578
47.774	5.93301		5.93301	47.774	71.3918	52.612	16.2203	16.726
47.833	5.95998		5.95999	47.833	71.6078	52.858	16.3853	16.773
47.919	5.97601		5.97601	47.919	72.1638	52.869	16.4003	16.898
48.337	6.07101		6.07101	48.337	72.4208	52.929	16.4793	17.574
48.393	6.08901		6.08901	48.393	72.9408	53.106	16.5333	18.095
48.404	6.12399		6.12399	48.404	72.9708	53.176	16.8573	18.244
48.429	6.13601		6.13601	48.429	73.1338	53.398	17.0203	18.256
48.488	6.147		6.147	48.488	73.4448	53.486	17.0713	18.405
48.512	6.15399		6.15399	48.512	73.6038	53.671	17.1313	19.041
48.759	6.225		6.225	48.759	74.1188	53.693	17.4123	19.136
48.782	6.30901		6.30901	48.782	74.2778	53.731	17.7023	19.374
49.006	6.33498		6.33499	49.006	74.3938	53.969	17.7483	19.807
49.018	6.35		6.35	49.018	74.4368	54.157	17.7493	19.891
49.331	6.37899		6.37899	49.331	75.2898	54.188	17.7823	19.964
49.417	6.428		6.428	49.417	75.3728	54.376	17.8433	20
50	6.44698		6.44698	50	75.9758	54.486	17.8833	20.774
50.071	6.48199		6.48199	50.071	76.1108	54.882	17.9703	21.06
50.135	6.50601		6.50601	50.135	76.5778	54.931	17.9883	21.227
50.218	6.56399		6.56399	50.218	76.6718	54.955	17.9963	21.5
50.221	6.56399		6.56399	50.221	76.7658	55.002	18.0433	21.809
50.3	6.58801		6.58801	50.3	76.9568	55.05	18.0883	21.87
50.489	6.647		6.647	50.489	77.1188	55.149	18.1093	21.891
50.582	6.65899		6.65899	50.582	77.1708	55.659	18.2313	22.583
50.628	6.67199		6.67199	50.628	77.3608	55.729	18.4013	22.976
50.629	6.70599		6.70599	50.629	77.4088	56.306	18.4323	23.19
50.818	6.751		6.751	50.818	77.5568	56.647	18.5073	23.321
50.881	6.78201		6.78201	50.881	78.2608	56.753	18.6433	23.333
50.917	6.807		6.807	50.917	78.5658	56.86	18.6673	24.036
50.953	6.82601		6.82601	50.953	78.7778	57.101	18.7143	24.143
50.982	6.953		6.953	50.982	78.7898	57.249	18.7483	24.393
50.994	6.984		6.984	50.994	78.8138	57.36	18.9823	24.417
51.073	7.06399		7.06399	51.073	78.9088	57.412	19.0083	24.459
51.324	7.21899		7.21899	51.324	79.1818	57.541	19.1493	24.509
51.372	7.23501		7.23501	51.372	79.6838	57.86	19.1523	24.879
51.464	7.24301		7.24301	51.464	79.7658	57.955	19.3263	25.529
51.5	7.27899		7.27899	51.5	79.8018	58.074	19.4903	25.705
51.702	7.31399		7.31399	51.702	79.9208	58.16	19.5003	25.807
51.829	7.35601		7.35601	51.829	79.9988	58.588	19.5983	26.048
51.932	7.43499		7.43499	51.932	80.1638	58.674	19.7263	26.143
51.947	7.43499		7.43499	51.947	80.3958	58.788	20.0203	26.39
52.018	7.55499		7.55499	52.018	80.4448	58.8	20.1073	26.413
52.167	7.6		7.6	52.167	80.4958	59.047	20.2663	26.891
52.357	7.67101		7.67101	52.357	80.6948	59.306	20.5763	26.917
52.393	7.682		7.682	52.393	80.8488	59.451	20.7263	26.974
52.441	7.69399		7.69399	52.441	80.8958	59.565	20.7383	27.232
52.845	7.74301		7.74301	52.845	81.2178	59.626	20.9703	27.374
52.869	7.755		7.755	52.869	81.6018	59.659	20.9793	27.56
52.919	7.77401		7.77401	52.919	81.7898	59.788	21.0833	28.974
52.959	7.77599		7.77599	52.959	81.8008	60.598	21.1393	29.471
53.086	7.77599		7.77599	53.086	82.0418	61.024	21.1613	29.564
53.171	7.81201		7.81201	53.171	82.6598	61.056	21.2323	29.913
53.187	7.816		7.816	53.187	82.6828	61.435	21.3693	30.298
53.316	7.87899		7.87899	53.316	83.0038	61.467	21.3883	30.69
53.371	7.92101		7.92101	53.371	83.0758	61.619	21.4553	30.716
53.384	7.957		7.95699	53.384	83.1948	61.847	21.5493	30.798
53.429	7.96801		7.96801	53.429	83.6838	62.186	21.6083	30.945
53.629	8.08199		8.08199	53.629	83.7538	62.576	21.6803	30.964
53.653	8.13		8.13	53.653	83.8138	62.788	21.7143	31.694
53.688	8.165		8.165	53.688	84.2178	62.929	21.7613	32.18
53.726	8.165		8.165	53.726	84.3138	62.941	22.1193	32.692
53.771	8.35		8.35	53.771	84.3538	63.312	22.2553	33.099
53.779	8.50701		8.50701	53.779	84.4298	63.645	22.2893	33.514
53.822	8.54101		8.54101	53.822	84.5778	63.645	22.3143	33.576
53.841	8.63601		8.63601	53.841	84.7548	64.062	22.3163	33.667
53.96	8.65899		8.65899	53.96	85.3868	64.533	22.3233	34.691
54.06	8.68301		8.68301	54.06	85.6498	64.812	22.4203	34.879
54.071	8.70599		8.70599	54.071	85.7428	64.907	22.5653	35.048
54.206	8.734		8.734	54.206	86.0878	65.071	22.5963	35.274
54.331	8.786		8.786	54.331	86.0988	65.087	22.6573	36.256
54.429	8.89401		8.89401	54.429	86.5368	65.184	22.8523	36.345
54.488	8.91		8.91	54.488	86.5778	65.398	22.8903	36.919
54.512	8.91399		8.914	54.512	86.5898	65.44	23.0083	37.071
54.56	8.97601		8.97601	54.56	86.7778	65.514	23.0473	37.141
54.571	8.98101		8.98101	54.571	86.8608	65.624	23.1613	37.25
55.477	9.02899		9.02899	55.477	86.9088	65.915	23.1903	37.432
55.571	9.17501		9.17501	55.571	87.1308	66.071	23.5383	37.808
55.733	9.20501		9.20501	55.733	87.1348	66.157	23.5593	37.929
55.733	9.324		9.324	55.733	87.3258	66.547	23.6323	38.185
55.948	9.38601		9.38601	55.948	87.3658	66.645	23.8933	38.691
56.066	9.398		9.398	56.066	87.6348	66.8	23.9023	38.785
56.095	9.441		9.441	56.095	87.6828	66.894	23.9393	39.456
56.408	9.50701		9.50701	56.408	87.7188	67.021	24.0203	39.67
56.571	9.54		9.54	56.571	87.8488	67.053	24.4403	39.869
56.655	9.553		9.553	56.655	88.0768	67.153	24.7853	40.041
56.964	9.58801		9.58801	56.964	88.1348	67.157	24.8383	40.064
57.051	9.634		9.634	57.051	88.2018	67.282	25.2033	40.308
57.443	9.647		9.647	57.443	88.2778	67.383	25.2263	40.52
57.465	9.70699		9.70699	57.465	88.3258	67.424	25.3503	40.61
57.606	9.733		9.733	57.606	88.3378	67.6	25.4643	40.784
57.676	9.78799		9.78799	57.676	88.8898	67.685	25.5383	40.845
58.3	9.902		9.902	58.3	89.2778	67.895	25.7143	40.879
58.384	9.92199		9.92199	58.384	89.3358	68.129	25.7493	41.037
58.408	9.92901		9.92901	58.408	89.6058	68.165	25.9263	41.145
58.628	10.1		10.1	58.628	90.0108	68.176	26.1613	41.18
58.643	10.148		10.148	58.643	90.2598	68.212	26.4043	41.197
58.872	10.212		10.212	58.872	90.4138	68.311	26.4793	41.214
58.9	10.393		10.393	58.9	90.8968	68.388	26.7263	41.715
59	10.445		10.445	59	90.9658	68.407	26.7853	41.95
59.012	10.623		10.623	59.012	91.0418	68.424	26.9913	41.955
59.126	10.646		10.646	59.126	91.3478	68.635	27.0123	42.326
59.187	10.729		10.729	59.187	91.4088	68.836	27.0793	42.583
59.199	10.833		10.833	59.199	91.4098	68.99	27.0933	42.739
59.735	11.059		11.059	59.735	91.6978	69.091	27.4643	43.238
59.845	11.094		11.094	59.845	92.0158	69.141	27.5143	43.405
60.041	11.106		11.106	60.041	92.2078	69.217	27.5473	43.521
60.44	11.134		11.134	60.44	92.2778	69.312	27.9053	43.857
60.464	11.163		11.163	60.464	93.6978	69.407	28.0243	43.903
60.818	11.219		11.219	60.818	93.7088	69.49	28.0473	44.083
60.848	11.285		11.285	60.848	93.8718	69.523	28.1853	44.087
60.982	11.329		11.329	60.982	93.9448	69.526	28.2743	44.091
61.035	11.367		11.367	61.035	93.9918	69.562	28.3143	44.177
61.126	11.374		11.374	61.126	94.2368	69.92	28.3693	44.401
61.298	11.386		11.386	61.298	94.5128	70.141	28.3773	44.583
61.393	11.472		11.472	61.393	94.6628	70.39	28.4583	44.597
61.557	11.565		11.565	61.557	95.1108	70.645	28.6193	44.632
61.607	11.6		11.6	61.607	95.1378	70.718	28.6433	44.679
61.655	11.6		11.6	61.655	95.2718	71.05	28.7623	44.727
61.679	11.776		11.776	61.679	95.5008	71.106	28.7853	44.795
61.853	11.812		11.812	61.853	95.5388	71.165	28.8423	45.174
61.874	11.901		11.901	61.874	96.6758	71.276	28.8573	45.44
61.937	11.918		11.918	61.937	96.9898	71.621	28.8633	45.456
62.075	12.019		12.019	62.075	97.2128	71.71	28.8813	46.202
62.1	12.029		12.029	62.1	97.4018	71.882	28.9613	46.456
62.429	12.135		12.135	62.429	97.9068	72.094	28.9613	46.491
62.594	12.247		12.247	62.594	97.9138	72.24	29.0323	47.464
62.905	12.271		12.271	62.905	98.1268	72.407	29.0833	47.988
62.972	12.376		12.376	62.972	98.2178	72.541	29.3303	48.012
63.23	12.376		12.376	63.23	98.2548	72.576	29.4203	48.162
63.262	12.6		12.6	63.262	98.6588	72.719	29.4643	48.238
63.371	12.802		12.802	63.371	99.0568	72.847	29.5303	48.538
63.375	12.957		12.957	63.375	99.2488	72.967	29.6573	48.571
63.5	12.982		12.982	63.5	99.2598	73.172	30.2623	48.821
63.64	13.061		13.061	63.64	99.3778	73.336	30.3423	49.11
63.653	13.106		13.106	63.653	99.4328	73.383	30.5403	49.609
63.721	13.153		13.153	63.721	99.6208	73.881	30.5613	50.595
63.924	13.16		13.16	63.924	100.254	73.928	30.7593	50.762
63.994	13.255		13.255	63.994	100.308	74.153	30.7593	51.065
64.226	13.298		13.298	64.226	100.366	74.378	30.9003	51.215
64.409	13.46		13.46	64.409	100.672	74.421	30.9283	51.913
64.421	13.516		13.516	64.421	101.29	74.421	30.9933	52.244
64.547	13.554		13.554	64.547	101.441	74.435	31.0673	52.374
64.765	13.683		13.683	64.765	101.465	74.49	31.1383	52.938
64.919	13.826		13.826	64.919	101.578	74.824	31.3093	53.006
65.006	13.86		13.86	65.006	102.457	74.931	31.3963	53.056
65.159	13.998		13.998	65.159	102.566	75.074	31.4083	53.581
65.171	14.014		14.014	65.171	102.673	75.118	31.4613	53.68
65.364	14.024		14.024	65.364	102.919	75.259	31.6063	54.015
65.406	14.027		14.027	65.406	102.971	75.282	31.7733	54.621
65.417	14.047		14.047	65.417	103.664	75.282	31.8083	54.644
65.44	14.082		14.082	65.44	103.813	75.388	31.8103	55.432
65.888	14.259		14.259	65.888	103.837	75.398	31.8693	55.524
66.159	14.329		14.329	66.159	103.907	75.664	31.9353	55.704
66.355	14.341		14.341	66.355	104.325	75.681	32.1343	55.879
66.441	14.35		14.35	66.441	104.369	75.836	32.2083	56.021
66.583	14.362		14.362	66.583	104.426	76.141	32.2083	56.068
66.929	14.362		14.362	66.929	105.178	76.145	32.3463	56.068
67.171	14.412		14.412	67.171	105.26	76.424	32.4083	56.436
67.288	14.455		14.455	67.288	105.319	77.264	32.5213	56.471
67.782	14.484		14.484	67.782	105.825	77.276	32.9323	56.5
67.833	14.564		14.564	67.833	105.931	77.294	33.2793	56.56
67.845	14.703		14.703	67.845	106.284	77.3	33.4533	56.809
67.959	14.743		14.743	67.959	106.371	77.407	33.6793	56.943
68.331	14.812		14.812	68.331	106.766	77.74	33.7383	57.056
68.335	14.926		14.926	68.335	106.927	77.976	33.8083	57.668
68.359	14.957		14.957	68.359	107.028	78.318	33.8213	57.797
68.359	15.059		15.059	68.359	107.06	78.347	33.8903	57.95
68.653	15.082		15.082	68.653	107.143	78.478	33.9283	57.976
68.771	15.299		15.299	68.771	107.354	78.624	34.0473	58.209
68.779	15.388		15.388	68.779	107.516	78.788	34.1263	58.515
68.93	15.4		15.4	68.93	108.104	78.869	34.1333	58.632
69.058	15.588		15.588	69.058	108.225	78.957	34.1433	58.679
69.253	15.719		15.719	69.253	108.583	79.021	34.1913	58.75
69.466	15.725		15.725	69.466	108.663	79.047	34.2663	58.821
69.717	15.929		15.929	69.717	108.73	79.064	34.3023	58.93
70.047	15.965		15.965	70.047	109.111	79.145	34.4283	58.932
70.167	16.027		16.027	70.167	109.578	79.2	34.7263	59.187
70.19	16.059		16.059	70.19	109.858	79.247	34.9143	59.436
70.571	16.064		16.064	70.571	109.884	79.265	34.9383	59.95
70.686	16.1		16.1	70.686	110.164	79.419	34.9703	60.397
70.982	16.251		16.251	70.982	110.284	79.419	35.3333	60.464
71.107	16.553		16.553	71.107	110.578	79.479	35.3583	60.832
71.25	16.576		16.576	71.25	110.599	79.479	35.3933	60.865
71.319	16.612		16.612	71.319	110.742	79.694	35.4403	61.233
71.705	16.623		16.623	71.705	111.236	79.764	35.5023	61.25
72.167	16.741		16.741	72.167	111.425	79.777	35.5143	61.474
72.244	16.755		16.755	72.244	112.028	79.988	35.6463	61.479
72.253	16.841		16.841	72.253	112.402	79.99	35.9213	61.738
72.641	16.891		16.891	72.641	112.849	80.348	36.0473	61.915
72.767	16.91		16.91	72.767	113.266	80.579	36.2973	62.036
72.818	16.965		16.965	72.818	113.329	81.133	36.3963	62.345
72.874	17.064		17.064	72.874	113.496	81.412	36.4203	62.409
72.879	17.154		17.154	72.879	113.663	81.671	36.4233	62.67
72.971	17.251		17.251	72.971	113.802	81.766	36.4493	63.056
73.135	17.255		17.255	73.135	114.002	81.848	36.5833	63.162
73.371	17.321		17.321	73.371	114.731	82.126	36.7613	63.297
73.371	17.398		17.398	73.371	114.834	82.463	36.7743	63.362
73.524	17.424		17.424	73.524	115.33	82.776	37.0663	63.39
73.947	17.46		17.46	73.947	116.463	82.788	37.2673	63.448
74.171	17.469		17.469	74.171	116.588	83.383	37.3493	63.483
74.214	17.476		17.476	74.214	116.971	83.561	37.4253	63.976
74.406	17.506		17.506	74.406	118.237	83.776	37.4873	64.386
74.592	17.518		17.518	74.592	118.314	83.776	37.5533	64.432
74.947	17.552		17.552	74.947	118.468	83.961	37.5763	64.691
75.095	17.66		17.66	75.095	118.707	83.99	37.7143	65.131
75.1	17.729		17.729	75.1	119.154	84.106	37.7143	65.321
75.729	17.788		17.788	75.729	119.583	84.212	37.8833	65.503
75.759	17.841		17.841	75.759	119.613	84.459	37.9023	65.543
75.971	17.847		17.847	75.971	119.802	84.605	38.0553	65.619
76.07	17.926		17.926	76.07	120.452	84.788	38.1073	65.693
76.218	17.961		17.961	76.218	120.766	84.847	38.2083	65.693
76.274	18.01		18.01	76.274	120.79	85	38.3453	65.94
76.369	18.071		18.071	76.369	121.06	85.05	38.3693	66.179
76.476	18.1		18.1	76.476	121.207	85.294	38.6673	66.538
76.615	18.282		18.282	76.615	121.254	85.353	38.8093	66.555
77.051	18.386		18.386	77.051	121.343	85.376	38.8203	66.56
77.357	18.46		18.46	77.357	121.392	85.553	39.0123	66.599
77.806	18.494		18.494	77.806	121.41	86.074	39.0783	66.857
77.822	18.497		18.497	77.822	121.754	86.098	39.0793	67.393
78.14	18.54		18.54	78.14	121.79	86.202	39.2593	67.417
78.194	18.682		18.682	78.194	121.943	86.277	39.3853	67.464
79.048	18.694		18.694	79.048	122.402	86.479	39.4253	67.714
79.619	18.724		18.724	79.619	122.476	86.706	39.4793	67.795
79.629	18.853		18.853	79.629	122.966	86.895	39.4963	67.852
80.274	18.898		18.898	80.274	122.996	87.115	39.5193	68.021
80.69	18.952		18.952	80.69	123.107	87.506	39.6673	68.417
80.73	18.96		18.96	80.73	123.19	87.682	39.8843	68.417
80.865	18.979		18.979	80.865	123.487	87.822	39.9613	68.491
81.024	18.982		18.982	81.024	123.525	87.963	40.0403	68.762
81.071	19.165		19.165	81.071	124.065	88.207	40.0953	68.868
81.343	19.195		19.195	81.343	124.699	88.707	40.1493	68.869
81.44	19.198		19.198	81.44	124.873	88.776	40.3403	68.929
81.629	19.209		19.209	81.629	125.028	88.8	40.4903	68.938
82.107	19.243		19.243	82.107	125.314	88.938	40.4983	69.155
82.135	19.271		19.271	82.135	125.525	89.021	40.6543	69.538
82.155	19.4		19.4	82.155	125.611	89.149	40.7143	69.602
82.488	19.414		19.414	82.488	125.707	89.358	40.7723	70.19
82.655	19.565		19.565	82.655	125.884	89.591	40.8843	71.497
83.151	19.622		19.622	83.151	126.477	89.705	41.0713	71.536
83.335	19.648		19.648	83.335	126.67	89.8	41.1303	71.738
83.43	19.67		19.67	83.43	126.937	89.847	41.1853	71.81
83.7	19.694		19.694	83.7	127.284	90.347	41.2143	71.903
83.924	19.824		19.824	83.924	127.516	90.376	41.2143	72.167
84.175	19.988		19.988	84.175	128.48	90.494	41.2433	72.452
84.756	20.029		20.029	84.756	129.929	90.657	41.6003	72.532
84.924	20.052		20.052	84.924	130.143	90.672	41.6073	72.798
85.151	20.071		20.071	85.151	130.609	90.87	41.6793	73.024
85.431	20.224		20.224	85.431	130.633	90.988	41.7493	73.071
86.095	20.424		20.424	86.095	130.79	91.047	41.7853	73.119
87.326	20.612		20.612	87.326	131.084	91.082	41.9043	73.705
87.464	20.729		20.729	87.464	131.266	91.141	41.9403	73.821
87.547	20.761		20.761	87.547	132.028	91.318	41.9403	73.94
87.922	20.886		20.886	87.922	132.171	91.447	42.0793	74.162
88.917	20.886		20.886	88.917	132.26	91.527	42.1003	75.131
89.011	21.076		21.076	89.011	132.537	91.574	42.2033	75.333
89.238	21.1		21.1	89.238	132.611	91.647	42.5003	76.143
89.321	21.183		21.183	89.321	132.801	92.294	42.5713	76.691
89.56	21.482		21.482	89.56	133.052	92.447	42.5833	77.274
89.7	21.529		21.529	89.7	133.318	92.706	42.7863	77.39
89.705	21.53		21.53	89.705	135.084	92.824	42.9443	77.463
89.753	21.634		21.634	89.753	135.195	92.847	43.0553	77.576
89.841	21.728		21.728	89.841	135.218	93.013	43.0903	77.715
90.029	21.729		21.729	90.029	135.588	93.026	43.1313	77.798
90.428	21.741		21.741	90.428	135.859	93.395	43.3613	78.172
90.593	21.929		21.929	90.593	136.119	93.431	43.4323	78.174
90.606	21.945		21.945	90.606	136.317	93.824	43.4673	78.19
90.724	21.988		21.988	90.724	136.933	93.882	43.5003	78.202
91.071	22.002		22.002	91.071	137.04	93.905	43.6783	78.268
91.081	22.1		22.1	91.081	137.096	93.906	43.7613	78.295
91.822	22.165		22.165	91.822	137.519	93.919	43.8323	78.364
91.929	22.176		22.176	91.929	137.872	94.035	43.8883	78.515
91.953	22.274		22.274	91.953	137.919	94.217	44.0353	78.552
92.209	22.29		22.29	92.209	138.561	94.657	44.0793	78.621
92.362	22.376		22.376	92.362	138.79	94.895	44.1073	78.879
92.465	22.449		22.449	92.465	139.896	95.091	44.1073	79.083
92.571	22.588		22.588	92.571	140.016	95.467	44.1163	79.369
92.774	22.6		22.6	92.774	140.583	95.526	44.1263	79.593
93.135	22.838		22.838	93.135	140.707	95.641	44.1663	79.668
93.259	22.891		22.891	93.259	141.445	95.719	44.2563	79.821
93.265	22.925		22.925	93.265	141.98	96.073	44.5963	79.891
93.316	22.929		22.929	93.316	142.06	96.094	44.6903	79.95
93.465	22.981		22.981	93.465	143.301	96.113	44.8193	80.068
93.83	22.981		22.981	93.83	143.307	96.2	44.8593	80.221
94.407	23.012		23.012	94.407	143.371	96.586	45.0003	80.244
94.465	23.118		23.118	94.465	143.413	96.591	45.0013	81.162
94.59	23.267		23.267	94.59	144.295	96.847	45.0083	81.25
95.607	23.279		23.279	95.607	144.343	96.856	45.3453	81.285
95.688	23.306		23.306	95.688	144.385	96.976	45.5143	82.381
96.524	23.341		23.341	96.524	144.754	97.061	45.5713	82.491
96.869	23.518		23.518	96.869	144.766	97.264	45.6343	82.786
97	23.518		23.518	97	145.457	97.318	45.6663	83.185
97.943	23.52		23.52	97.943	145.633	97.94	46.0633	83.215
97.965	23.541		23.541	97.965	146.255	97.974	46.5243	83.291
98.185	23.6		23.6	98.185	146.457	98.348	46.7023	83.738
98.287	23.612		23.612	98.287	146.635	98.358	46.9273	83.955
98.713	23.646		23.646	98.713	146.861	98.49	47.0393	84.359
98.92	23.647		23.647	98.92	147.028	98.697	47.0473	84.369
99.288	23.705		23.705	99.288	147.237	98.812	47.1663	84.536
99.56	23.786		23.786	99.56	147.319	99.099	47.3663	84.569
99.649	23.862		23.862	99.649	147.627	99.812	47.4523	84.656
99.849	23.884		23.884	99.849	148.358	99.812	47.5023	84.785
100.372	23.886		23.886	100.372	148.548	99.848	47.5073	85.068
100.688	23.894		23.894	100.688	148.671	99.953	47.5953	85.169
101.305	23.91		23.91	101.305	149.107	99.979	47.6003	85.878
101.629	23.933		23.933	101.629	150.103	100.23	47.6213	85.968
101.983	23.976		23.976	101.983	150.272	100.506	47.7733	86.216
102.571	24.083		24.083	102.571	150.373	100.535	47.7743	86.595
102.922	24.212		24.212	102.922	150.583	100.822	47.8203	86.75
103.012	24.224		24.224	103.012	150.59	100.857	47.8833	86.785
103.312	24.267		24.267	103.312	151.202	101.017	48.0433	86.941
103.909	24.497		24.497	103.909	151.249	101.271	48.0963	87.036
104.786	24.564		24.564	104.786	151.296	101.3	48.2503	87.193
104.977	24.588		24.588	104.977	151.369	101.419	48.2853	87.202
105.298	24.588		24.588	105.298	151.421	102.153	48.4193	87.214
105.476	24.784		24.784	105.476	151.696	102.247	48.4353	87.634
106.174	24.91		24.91	106.174	151.754	102.247	48.5233	88.071
106.213	24.922		24.922	106.213	152.409	102.253	48.5263	88.197
106.416	25.094		25.094	106.416	152.496	102.365	48.6113	88.273
107.095	25.129		25.129	107.095	153.016	102.455	48.8903	88.905
107.131	25.176		25.176	107.131	153.718	102.524	48.9613	88.938
107.865	25.195		25.195	107.865	154.005	102.99	48.9613	89.037
108.048	25.247		25.247	108.048	154.016	103.541	49.0473	89.083
108.31	25.267		25.267	108.31	154.573	103.637	49.1193	89.303
108.905	25.341		25.341	108.905	154.602	103.924	49.1783	89.464
109.14	25.42		25.42	109.14	156.99	104.388	49.2623	89.69
109.179	25.471		25.471	109.179	157.025	104.511	49.4163	89.938
109.676	25.474		25.474	109.676	157.613	104.73	49.4793	89.968
110.547	25.576		25.576	110.547	159.637	105.071	49.5003	90.003
111.035	25.6		25.6	111.035	159.814	105.106	49.5953	90.374
111.298	25.624		25.624	111.298	160.255	105.766	49.7023	90.704
111.653	25.745		25.745	111.653	160.778	105.859	49.8213	90.868
111.75	25.971		25.971	111.75	161.325	106.059	50.4753	90.934
112.214	26.077		26.077	112.214	161.519	106.141	50.8343	90.977
112.261	26.124		26.124	112.261	161.647	106.148	50.9963	91.107
113.071	26.263		26.263	113.071	161.941	106.149	51.3103	91.279
113.283	26.335		26.335	113.283	162.225	106.172	51.4403	91.468
114.93	26.362		26.362	114.93	162.354	106.224	51.4973	91.517
117.31	26.482		26.482	117.31	162.659	106.329	51.7613	91.536
117.631	26.588		26.588	117.631	162.881	106.567	52.1543	92.308
117.767	26.612		26.612	117.767	164.203	106.612	52.3693	92.833
118.109	26.684		26.684	118.109	164.58	107.035	52.4153	93.679
118.349	26.765		26.765	118.349	164.825	107.047	52.4523	93.702
119.093	26.902		26.902	119.093	165.022	107.506	52.5053	93.985
120.042	26.984		26.984	120.042	165.756	107.789	52.5143	94.333
120.042	26.988		26.988	120.042	165.778	108.235	52.7853	94.355
120.214	27.082		27.082	120.214	165.872	108.533	53.2503	94.448
120.488	27.1		27.1	120.488	166.19	108.647	53.2623	94.868
121.714	27.162		27.162	121.714	166.29	108.73	53.2653	95.774
121.733	27.209		27.209	121.733	166.731	108.986	53.5763	96.143
121.803	27.365		27.365	121.803	167.392	108.99	53.7493	96.468
122.143	27.412		27.412	122.143	167.578	109.017	53.9733	96.879
123.147	27.412		27.412	123.147	167.966	109.05	54.1613	97.045
124.324	27.421		27.421	124.324	168.46	109.36	54.2553	97.197
124.965	27.517		27.517	124.965	168.48	109.383	54.3813	97.466
125.952	27.517		27.517	125.952	168.519	109.412	54.4563	97.636
128.488	27.553		27.553	128.488	168.599	109.435	54.4793	97.705
130.638	27.555		27.555	130.638	168.685	109.654	54.6203	97.971
132.223	27.576		27.576	132.223	168.858	109.836	54.7853	98.345
133.357	27.623		27.623	133.357	170.019	110.007	54.7963	98.762
134.725	27.647		27.647	134.725	170.226	110.3	54.7963	98.883
135.453	27.657		27.657	135.453	171.302	110.34	54.9123	100.17
138.298	27.871		27.871	138.298	171.599	110.502	55.0883	100.189
140.262	27.918		27.918	140.262	172.178	110.538	55.4043	100.308
141.69	27.933		27.933	141.69	173.207	110.538	55.4133	100.659
144.233	28.017		28.017	144.233	173.968	110.573	55.4163	100.714
144.259	28.025		28.025	144.259	174.433	110.635	55.5003	100.915
144.337	28.176		28.176	144.337	174.566	111.094	55.5423	101.184
147.316	28.497		28.497	147.316	174.621	111.695	55.5473	101.491
148.041	28.499		28.499	148.041	175.119	112.071	55.6313	101.515
148.242	28.6		28.6	148.242	175.718	112.082	55.8083	102.044
151.512	28.624		28.624	151.512	176.178	112.44	55.8333	102.179
159.393	28.714		28.714	159.393	176.592	112.847	55.9523	102.19
163.347	28.862		28.862	163.347	177.449	112.972	56.2803	102.634
169.018	28.945		28.945	169.018	177.675	113.017	56.3773	102.985
171.31	29.012		29.012	171.31	177.72	113.161	56.3773	103.366
173.271	29.094		29.094	173.271	178.255	113.195	56.5023	103.476
175.274	29.124		29.124	175.274	179.278	113.2	56.7143	104.385
179.182	29.136		29.136	179.182	180.049	113.459	57.0083	104.609
209.633	29.175		29.175	209.633	180.088	113.583	57.0163	104.632
209.695	29.175		29.175	209.695	180.56	113.621	57.1733	104.68
213.3	29.247		29.247	213.3	182.242	113.651	57.2723	104.702
337.371	29.263		29.263	337.371	182.284	113.682	57.4163	104.703
0.05	29.263		29.263	0.05	182.871	113.764	57.6903	104.75
0.335004	29.319		29.319	0.335004	183.366	113.929	57.8323	104.761
0.565015	29.341		29.341	0.565015	183.947	113.965	57.9493	105.203
0.606	29.362		29.362	0.606	184.037	114.041	58.1963	105.232
0.878003	29.4		29.4	0.878003	184.958	114.098	58.2623	105.385
0.93501	29.624		29.624	0.93501	185.166	114.432	58.4673	105.491
0.943005	29.719		29.719	0.943005	185.296	114.635	58.5383	105.562
0.954999	29.741		29.741	0.954999	185.564	114.682	58.6663	106.091
1.15199	29.933		29.933	1.15199	185.604	114.847	58.8323	106.119
1.253	29.957		29.957	1.253	185.909	115.4	58.8473	106.25
1.73799	30.176		30.176	1.73799	186.159	115.459	58.9443	106.715
1.77101	30.29		30.29	1.77101	186.931	115.824	59.0093	106.808
2.00902	30.437		30.437	2.00901	188.718	116.259	59.0473	106.903
2.18199	30.576		30.576	2.18199	189.314	116.424	59.1263	106.957
2.403	30.6		30.6	2.403	189.366	116.455	59.1493	107.106
2.407	30.624		30.624	2.40699	189.58	116.559	59.1963	107.68
2.48201	30.645		30.645	2.48201	189.919	116.633	59.3383	107.809
2.62999	30.743		30.743	2.62999	191.548	116.879	59.3533	108.126
2.693	30.745		30.745	2.69301	191.627	117.056	59.5163	108.134
2.74699	30.745		30.745	2.74699	193.278	117.176	59.6683	108.552
3.00902	30.791		30.791	3.00901	193.433	117.393	59.7963	108.56
3.03801	30.814		30.814	3.03801	194.625	117.562	59.8553	108.797
3.14698	30.903		30.903	3.14698	195.19	117.896	60.2143	109.095
3.15998	31.106		31.106	3.15999	196.755	117.984	60.4613	109.131
3.28801	31.136		31.136	3.28801	196.778	117.99	60.4893	109.303
3.52501	31.29		31.29	3.52501	197.349	118.047	60.5633	109.333
3.598	31.29		31.29	3.598	197.766	118.294	60.6673	109.75
3.85801	31.29		31.29	3.85801	198.007	118.352	60.8093	109.762
3.97099	31.395		31.395	3.97099	198.084	118.529	60.9163	110.032
3.98201	31.531		31.531	3.98201	198.23	118.907	61.0093	110.483
3.998	31.612		31.612	3.998	199.15	119.038	61.1563	110.536
4.05	31.645		31.645	4.05	199.551	119.089	61.2373	110.893
4.18101	31.731		31.731	4.18101	200.468	119.118	61.2843	110.901
4.253	31.743		31.743	4.253	201.147	119.141	61.3143	110.919
4.265	31.753		31.753	4.265	201.528	120.235	61.4523	111.366
4.27601	31.769		31.769	4.27601	201.672	120.424	61.4583	111.409
4.46501	31.8		31.8	4.46501	202.064	120.435	61.5573	111.464
4.47899	31.874		31.874	4.47899	202.371	120.633	61.6193	111.691
4.67601	31.937		31.937	4.67601	202.742	120.906	61.6423	111.891
4.84098	31.988		31.988	4.84099	203.238	120.99	61.9263	111.95
5.029	32.359		32.359	5.029	203.569	121.038	61.9473	112.548
5.067	32.435		32.435	5.067	203.969	121.098	62.0593	112.625
5.18199	32.471		32.471	5.18199	204.052	121.149	62.1493	113.211
5.19001	32.518		32.518	5.19001	204.476	121.217	62.9613	113.5
5.408	32.576		32.576	5.408	204.647	121.501	62.9813	113.55
5.44301	32.612		32.612	5.44301	205.742	121.607	63.3693	113.595
5.47001	32.681		32.681	5.47001	206.649	121.628	63.9963	114.095
5.66499	32.802		32.802	5.66499	207.143	122.129	64.0123	114.268
6.01799	32.802		32.802	6.01799	211.754	122.195	64.1963	114.291
6.145	32.859		32.859	6.145	213.123	122.586	64.1963	114.397
6.31199	33.082		33.082	6.31199	213.778	122.649	64.2263	114.66
6.335	33.118		33.118	6.335	213.978	122.882	64.2443	115.185
6.369	33.243		33.243	6.369	214.421	122.894	64.4283	115.375
6.42	33.347		33.347	6.42	214.483	122.895	64.5163	115.739
6.44301	33.35		33.35	6.44301	214.95	123.029	64.5983	116.691
6.52601	33.482		33.482	6.52601	215.385	123.188	64.7383	117.119
6.541	33.506		33.506	6.541	215.576	123.357	64.7743	117.975
6.56199	33.757		33.757	6.56199	217.065	123.502	64.8633	118.21
6.65199	33.859		33.859	6.65199	217.571	123.521	64.9233	118.417
6.82899	33.886		33.886	6.82899	219.307	123.741	65.1093	118.476
6.85301	33.986		33.986	6.85301	219.464	123.741	65.2023	118.583
6.89799	34.012		34.012	6.89799	219.496	123.824	65.3573	119.571
6.90501	34.053		34.053	6.90501	220.504	124.229	65.6353	119.715
6.99699	34.065		34.065	6.99699	224.731	124.336	65.7483	119.991
7.00901	34.216		34.216	7.00901	225.766	124.519	65.9273	120.027
7.08799	34.308		34.308	7.08799	228.084	124.776	66.1433	120.185
7.13499	34.365		34.365	7.13499	228.54	124.894	66.1493	120.655
7.35899	34.552		34.552	7.35899	228.609	125.065	66.3773	120.926
7.37101	34.565		34.565	7.37101	228.802	125.475	66.4793	120.94
7.40501	34.701		34.701	7.40501	229.313	125.509	66.5683	121.512
7.451	34.736		34.736	7.451	230.142	125.63	66.9163	121.523
7.45301	34.791		34.791	7.45302	230.487	126.2	66.9733	121.773
7.52699	34.838		34.838	7.52699	231.502	126.407	67.0553	122.609
7.72401	34.891		34.891	7.72401	231.987	126.811	67.0983	122.821
7.752	35.064		35.064	7.752	232.742	127.05	67.1493	123.044
7.85301	35.154		35.154	7.85301	232.945	127.224	67.1783	123.11
7.916	35.16		35.16	7.916	233.954	128.13	67.4733	123.55
8.21901	35.447		35.447	8.21901	237.376	128.193	67.7263	123.938
8.57399	35.482		35.482	8.57399	239.425	128.428	67.7493	124.256
8.62599	35.659		35.659	8.62599	244.115	128.474	67.7493	124.328
8.645	35.671		35.671	8.645	245.21	128.693	67.8283	124.509
8.71699	35.681		35.681	8.71699	245.897	129.071	67.9853	124.545
8.82399	35.692		35.692	8.82399	247.127	129.204	68.1433	124.833
8.84501	35.729		35.729	8.84501	247.361	130.089	68.1783	125.115
8.85399	35.761		35.761	8.85399	249.213	130.252	68.2383	125.29
8.99	35.784		35.784	8.99	249.301	130.259	68.8543	125.298
9.335	35.835		35.835	9.335	252.397	130.963	69.0243	125.374
9.37999	35.906		35.906	9.37999	253.543	131.271	69.2263	125.532
9.70201	35.949		35.949	9.70201	253.637	131.463	69.2483	125.574
9.86	36.024		36.024	9.86	253.845	131.55	69.3853	125.657
9.96699	36.035		36.035	9.96699	262.242	132.8	69.4083	125.876
10.029	36.094		36.094	10.029	263.072	132.946	69.4403	126.15
10.11	36.148		36.148	10.11	267.147	133.059	69.5473	126.179
10.507	36.154		36.154	10.507	270.028	133.094	70.0793	126.569
10.649	36.225		36.225	10.649	272.072	133.574	70.1313	126.679
10.724	36.263		36.263	10.724	272.261	133.692	70.1903	126.703
10.852	36.279		36.279	10.852	273.005	134.407	70.3213	126.714
10.886	36.294		36.294	10.886	274.637	134.776	70.5353	127.597
11.029	36.362		36.362	11.029	278.707	135.336	70.6443	127.715
11.24	36.374		36.374	11.24	279.084	136.443	70.6453	127.845
11.253	36.388		36.388	11.253	280.731	136.55	71.0283	127.862
11.276	36.53		36.53	11.276	281.696	136.752	71.4163	127.903
11.288	36.793		36.793	11.288	283.26	137.079	71.6083	127.917
11.61	36.906		36.906	11.61	284.731	137.776	71.9883	127.962
11.672	37.017		37.017	11.672	290.609	138.026	72.0513	128
11.753	37.231		37.231	11.753	290.698	138.341	72.4123	128.727
11.794	37.255		37.255	11.794	294.647	138.348	72.4553	128.809
11.818	37.508		37.508	11.818	294.999	138.436	72.5143	128.868
11.924	37.577		37.577	11.924	296.562	138.586	72.7863	128.876
12.014	37.612		37.612	12.014	298.171	138.6	72.8573	128.95
12.347	37.648		37.648	12.347	300.429	138.836	72.8813	129.106
12.418	37.894		37.894	12.418	308.452	138.918	72.8983	129.167
12.429	37.918		37.918	12.429	309.26	138.961	72.9053	130.006
12.657	38.037		38.037	12.657	313.092	139.038	72.9883	130.35
12.695	38.048		38.048	12.695	314.802	139.13	73.1623	130.56
12.735	38.082		38.082	12.735	316.319	139.164	74.0983	130.631
12.76	38.336		38.336	12.76	327.801	139.165	74.3023	130.853
12.771	38.409		38.409	12.771	328.028	139.494	74.5093	130.868
12.777	38.779		38.779	12.777	329.778	139.671	74.5733	130.917
12.824	38.802		38.802	12.824	332.718	140.012	74.6343	131.369
12.852	39.012		39.012	12.852	334.266	140.329	74.7263	131.566
12.888	39.014		39.014	12.888	334.731	140.388	74.8053	132.044
12.967	39.136		39.136	12.967	336.307	140.579	74.9163	132.095
13.002	39.17		39.17	13.002	342.913	141.61	74.9233	132.238
13.102	39.212		39.212	13.102	343.202	141.976	74.9523	132.262
13.252	39.235		39.235	13.252	343.307	142.224	75.4883	132.762
13.357	39.259		39.259	13.357	344.943	142.929	75.5943	132.774
13.502	39.339		39.339	13.502	346.243	143.424	75.7263	133.056
13.526	39.494		39.494	13.526	355.326	143.674	76.0323	133.119
13.691	39.624		39.624	13.691	356.284	143.982	76.0953	133.369
13.888	39.761		39.761	13.888	357.197	144.365	76.3963	133.44
14.047	39.969		39.969	14.047	380.284	144.682	76.4163	133.926
14.087	40.341		40.341	14.087	390.566	144.74	76.5953	134.386
14.11	40.344		40.344	14.11	391.754	145	76.6323	134.988
14.24	40.398		40.398	14.24	392.873	145.271	77.0833	135.11
14.547	40.505		40.505	14.547	398.069	145.704	77.1383	135.955
14.645	40.507		40.507	14.645	400.471	146.719	77.3123	136.359
14.737	40.509		40.509	14.737	407.173	147.145	77.5143	136.615
14.764	40.729		40.729	14.764	412.635	147.252	77.6003	137.167
14.87	40.751		40.751	14.87	419.23	147.474	77.7733	137.464
14.873	40.981		40.981	14.873	426.99	147.955	77.8063	137.604
14.935	41.048		41.048	14.935	476.592	148.312	77.8673	137.95
14.974	41.219		41.219	14.974	485.402	148.536	78.8323	138.369
15.024	41.294		41.294	15.024	490.111	148.824	79.1443	138.397
15.233	41.308		41.308	15.233	579.003	149.222	79.1613	138.762
15.264	41.371		41.371	15.264	673.708	149.252	79.6793	139.244
15.371	41.376		41.376	15.371	0.0169983	149.419	79.7023	139.284
15.472	41.576		41.576	15.472	0.0910034	149.607	79.9263	139.818
15.529	41.588		41.588	15.529	0.125	150.518	80.1543	139.974
15.606	41.774		41.774	15.606	0.144989	150.835	80.3813	140.196
15.621	41.864		41.864	15.621	0.290009	150.848	80.4873	140.379
15.626	41.922		41.922	15.626	0.338013	151.288	80.4933	140.523
15.661	41.945		41.945	15.661	0.381012	151.635	80.9023	140.574
16.023	41.969		41.969	16.023	0.630005	151.764	81.4323	140.69
16.024	41.986		41.986	16.024	0.666992	152.312	81.7143	140.915
16.252	42.052		42.052	16.252	0.716003	152.812	81.9143	142.048
16.592	42.064		42.064	16.592	0.738007	152.848	82.2793	142.076
16.645	42.129		42.129	16.645	0.989014	152.957	82.4703	142.159
16.653	42.16		42.16	16.653	1.22198	153.776	82.5003	142.203
16.737	42.175		42.175	16.737	1.26801	154.407	82.5533	142.597
16.921	42.191		42.191	16.921	1.26801	154.693	82.6913	142.607
17.11	42.235		42.235	17.11	1.35199	154.847	82.7023	142.669
17.145	42.243		42.243	17.145	1.371	154.847	82.7253	143.065
17.206	42.314		42.314	17.206	1.702	155.186	83.5593	143.429
17.705	42.341		42.341	17.705	1.797	155.6	83.7143	143.456
17.806	42.379		42.379	17.806	2.04901	155.73	83.8303	143.703
18.076	42.443		42.443	18.076	2.06	155.979	83.9763	143.75
18.087	42.553		42.553	18.087	2.21399	155.995	84.0833	143.962
18.1	42.576		42.576	18.1	2.58301	156.455	84.1383	144.609
18.181	42.814		42.814	18.181	2.785	156.478	84.1693	144.808
18.229	42.981		42.981	18.229	2.78601	156.894	84.3073	144.989
18.276	43.038		43.038	18.276	2.92899	157.016	84.3263	145.268
18.288	43.18		43.18	18.288	2.95001	157.193	84.4153	145.382
18.371	43.214		43.214	18.371	2.96201	157.207	84.5143	145.564
18.38	43.278		43.278	18.38	3.01199	157.407	84.5613	145.667
18.818	43.306		43.306	18.818	3.11499	157.765	84.7953	145.702
18.823	43.306		43.306	18.823	3.23199	158.312	84.8083	145.974
18.829	43.54		43.54	18.829	3.48801	158.371	85.2263	146.715
18.836	43.705		43.705	18.836	3.56201	158.612	85.2323	147.583
18.848	43.741		43.741	18.848	3.57101	158.847	85.7863	147.593
18.895	43.767		43.767	18.895	3.59299	158.848	85.9733	147.702
18.924	43.779		43.779	18.924	3.797	159.098	86.5023	147.845
18.935	43.862		43.862	18.935	4.17899	159.639	86.7973	147.874
18.952	43.945		43.945	18.952	4.26801	159.872	86.8283	147.878
19.076	44.037		44.037	19.076	4.39001	159.945	86.8713	148.126
19.171	44.29		44.29	19.171	4.491	160.205	86.8933	148.773
19.3	44.588		44.588	19.3	4.75	160.229	87.1903	148.784
19.311	44.646		44.646	19.311	4.91501	160.306	87.3383	148.853
19.347	44.85		44.85	19.347	4.974	160.388	88.7853	148.858
19.36	44.856		44.856	19.36	4.991	160.635	88.8203	148.938
19.524	44.877		44.877	19.524	5.29099	160.883	89.1963	148.959
19.592	44.877		44.877	19.592	5.452	160.902	89.4523	149.115
19.823	45.181		45.181	19.823	5.52399	161.234	89.5473	149.345
19.912	45.228		45.228	19.912	5.64801	161.306	89.7603	149.405
19.959	45.294		45.294	19.959	5.702	161.312	89.8553	150.25
20.006	45.437		45.437	20.006	5.832	161.443	90.2853	150.796
20.252	45.507		45.507	20.252	5.86899	161.448	90.3353	151.031
20.265	45.612		45.612	20.265	5.92899	161.553	90.4323	151.08
20.348	45.634		45.634	20.348	5.95001	161.789	90.6203	151.159
20.465	45.779		45.779	20.465	5.97101	162.002	90.7143	151.773
20.47	45.972		45.972	20.47	5.983	162.05	90.7383	151.797
20.582	46.154		46.154	20.582	6.056	162.074	90.8813	152.491
20.629	46.267		46.267	20.629	6.06	162.336	91.0243	152.609
20.693	46.326		46.326	20.693	6.39301	162.671	91.0323	152.774
20.752	46.459		46.459	20.752	6.436	163.118	91.1383	152.862
20.818	46.612		46.612	20.818	6.53601	163.424	91.5953	153.032
20.926	46.636		46.636	20.926	6.56799	163.665	92.0403	153.352
21.155	46.741		46.741	21.155	6.70499	163.788	92.4553	153.568
21.16	46.847		46.847	21.16	6.896	163.788	92.4793	153.726
21.206	46.847		46.847	21.206	7.11099	163.919	92.7023	154.155
21.207	47.061		47.061	21.207	7.25	164.312	92.7383	154.291
21.491	47.088		47.088	21.491	7.371	164.471	93.4673	154.829
21.55	47.183		47.183	21.55	7.42099	164.693	93.8833	154.975
21.621	47.184		47.184	21.621	7.42099	165.062	94.1613	155.075
21.943	47.267		47.267	21.943	7.46399	165.161	94.2253	155.138
22.074	47.386		47.386	22.074	7.483	165.835	94.7143	155.289
22.086	47.405		47.405	22.086	7.66901	165.859	95.1073	155.333
22.324	47.719		47.719	22.324	7.798	166.2	95.1383	155.532
22.49	47.876		47.876	22.49	8.08701	166.479	95.4043	156.131
22.524	47.921		47.921	22.524	8.155	166.928	95.4893	156.174
22.562	47.929		47.929	22.562	8.17401	166.931	95.7983	156.691
22.928	47.949		47.949	22.928	8.55899	167.386	96.0003	156.856
22.935	48.374		48.374	22.935	8.75	168.381	96.2743	156.903
22.982	48.474		48.474	22.982	8.82199	168.588	96.5263	157.68
23.038	48.542		48.542	23.038	9.099	168.693	96.6923	158.107
23.074	48.564		48.564	23.074	9.14999	168.777	96.8653	158.656
23.255	48.576		48.576	23.255	9.16199	168.835	96.9403	159.274
23.698	48.624		48.624	23.698	9.164	168.848	97.9353	159.284
23.853	48.636		48.636	23.853	9.215	169.27	98.2263	159.571
23.971	48.781		48.781	23.971	9.315	169.591	98.2743	159.726
24.006	48.906		48.906	24.006	9.46799	170.074	98.3543	159.728
24.038	49		49	24.038	9.52399	170.168	98.3963	159.907
24.062	49.058		49.058	24.062	9.60699	170.823	98.5593	160.221
24.121	49.1		49.1	24.121	9.63101	171.033	98.6213	160.983
24.23	49.153		49.153	24.23	9.63199	171.041	98.7843	161.583
24.441	49.178		49.178	24.441	9.77399	171.086	98.8203	161.845
24.674	49.219		49.219	24.674	9.83099	171.102	99.4613	161.903
24.676	49.29		49.29	24.676	9.91699	171.191	99.6903	162.103
24.682	49.405		49.405	24.682	10.068	172.113	100.121	162.343
24.776	49.418		49.418	24.776	10.644	172.635	100.149	162.75
24.812	49.472		49.472	24.812	10.691	172.721	100.5	162.985
24.939	49.802		49.802	24.939	10.691	172.74	100.854	163.091
24.967	49.941		49.941	24.967	10.841	173.217	101.656	163.48
25.112	50.171		50.171	25.112	11.341	173.68	102.128	163.619
25.229	50.309		50.309	25.229	11.428	174.071	103.005	163.656
25.243	50.529		50.529	25.243	11.566	174.133	103.027	164.012
25.591	50.776		50.776	25.591	11.595	174.55	103.149	164.026
25.641	51		51	25.641	11.715	175.137	103.214	164.483
25.645	51.04		51.04	25.645	11.715	175.202	103.514	164.858
25.664	51.076		51.076	25.664	11.738	175.294	103.654	165.157
25.764	51.088		51.088	25.764	11.798	175.363	104.166	165.44
25.888	51.235		51.235	25.888	11.869	175.657	105.162	165.459
26.056	51.364		51.364	26.056	11.874	175.684	105.185	165.517
26.219	51.386		51.386	26.219	12.375	175.836	105.608	166.483
26.335	51.426		51.426	26.335	12.417	175.902	105.883	166.762
26.357	51.447		51.447	26.357	12.644	175.916	105.894	166.869
26.453	51.786		51.786	26.453	12.738	176.324	106.238	166.881
26.481	51.85		51.85	26.481	12.868	176.352	106.521	166.964
26.669	51.941		51.941	26.669	12.898	176.571	107.381	167.919
26.909	52.005		52.005	26.909	12.979	176.8	107.524	168.238
26.975	52.014		52.014	26.975	12.994	176.8	107.553	168.705
27.07	52.017		52.017	27.07	13.048	176.871	107.585	168.715
27.512	52.224		52.224	27.512	13.167	177.098	107.69	169.009
27.712	52.521		52.521	27.712	13.464	177.265	107.785	169.232
28.006	52.529		52.529	28.006	13.568	177.288	107.842	169.274
28.044	52.564		52.564	28.044	13.856	177.598	107.902	169.656
28.145	52.565		52.565	28.145	13.868	177.933	109.035	170.119
28.493	52.656		52.656	28.493	13.911	178.165	109.319	170.298
28.571	52.659		52.659	28.571	13.911	178.276	109.914	170.326
28.866	53.244		53.244	28.866	14.072	178.812	110.345	170.345
[truncated: 7,163 more rows]
