# Supplementary material for: Injury prevents Ras mutant cell expansion in mosaic skin
Source: Nature. 2023 Jun 21;619(7968):167–75. doi: 10.1038/s41586-023-06198-y (PMC10322723; doi:10.1038/s41586-023-06198-y)
Supplement: Supplementary file 20 — Source Data Extended Data Fig. 10 [file 41586_2023_6198_MOESM20_ESM.xlsx]

## Sheet: Extended Data Figure_10a, b
Densitometry of western blot _ Extended Data Figure 10a
Data in red in the graph
		phospho-Erk1/2 - density value			tot ERK1/2 - density value			Ratio: p-Erk1/2/totErk1/2
wt_u_mouse1		349920			1155410			0.302854
wt-W_mouse1		724847			392503			1.84673
HrasMax_U_mouse1		518841			695744			0.745736
HrasMax_W_mouse1		533944			262335			2.03535
HrasMax_U_mouse2		609141			685004			0.889252
HrasMax_W_mouse2		820572			436321			1.88066
HrasMax_U_mouse3		410245			714860			0.573882
HrasMax_W_mouse3		614248			696676			0.881684
		84127			85058
wt_u_mouse2		327921			777999			0.421493
wt-w_mouse2		578225			389188			1.48572
HrasMos_U_mouse1		616211			336049			1.83369
HrasMos_W_mouse1		503596			312120			1.61347
HrasMos_U_mouse2		310541			559032			0.555498
HrasMos_W_mouse2		684676			342587			1.99855
HrasMos_U_mouse3		820201			529280			1.54965
HrasMos_W_mouse3		1073015			436159			2.46015
		127208			91230
wt_u_mouse3		383943			1122002			0.342195
wt-w_mouse3		545676			489019			1.11586
wt_u_mouse4		503256			878604			0.57279
wt-w_mouse4		703652			604686			1.16367
p21_null_mouse1		469058			767538			0.61112
p21_null_mouse2		636625			896043			0.710485
p21_null_mouse3		759938			653497			1.16288
Densitometry of western blot _ Extended Data Figure 10b
Data in red in the graph										phoshoAkt density	Ratio: phoshoAkt/totAkt
	phospho-Akt - density	Ratio_phospho-Akt/totAkt			phoshoAkt density		Ratio: phoshoAkt/totAkt		wt_U_Mouse3	32994	0.277645
wt_U-Mouse1	100101	0.243764		wt_U_Mouse2	68332		0.142636		wt_W_Mouse3	33539	0.192537
wt_W_Mouse1	171802	0.453033		wt_W_Mouse2	102584		0.231293		wt_U_Mouse4	18971	0.131919
H_MAX_U_Mouse1	374755	0.943238		H_MOS_U_Mouse1	143837		0.321441		wt_W_Mouse4	57104	0.271353
H_MAX_W_Mouse1	273614	0.501087		H_MOS_W_Mouse1	136864		0.258473		p21_Mouse1	3669	0.0070829
H_MAX_U_Mouse2	382944	0.670543		H_MOS_U_Mouse2	378605		0.654325		p21_mouse2	3558	0.0222903
H_MAX_W_Mouse2	178959	0.535526		H_MOS_W_mouse2	223040		0.41129		p21_mouse3	71694	0.449151
H_MAX_U_Mouse3	321042	0.538558		H_MOS_U_Mouse3	355871		0.576126
H_MAX_W_mouse3	121240	0.247432		H_MOS_W_Mouse3	349155		0.533448
										Akt Total - density
	Akt Total -densiy				Akt Total -density					118835
	410647				479067					174195
	379226				443524					143808
	397307				447475					210442
	546041				529510					184029
	571095				578619					518008
	334174				542294					159621
	596114				617697
	489993				654525

## Sheet: Externded Data Figure 10d
Data in Externded Data Figure 10d graph
Hras_U_GFP	Hras_W_GFP	Hras_U_TOM	Hras_W_TOM
43.68	74.83	65.72	70.53
42.33	78.46	85.38	76.17
50.05	86.26	74.69	82.54
Data in red in the graph
tdTomato area quantification																	p-ERK1/2 positive cells
Hras_F9_wound						Hras_M11_wound					Hras_F10M6_wound
5	1	2	3															Hras_F9_wound
183.936	837.969	165.096	768.403			529.106	732.053	276.204	374.352		145.226	149.217	896.763	244.533				tom	gfp	tom	gfp
113.726	58.708	129.862	188.871			911.569	64.845	942.855	272.9		282.813	101.967	108.619	27.766				60	18	76.775	82.3816	78.1505	21.8495	5	Area
191.06	194.837	108.104	889.124			584.338	165.611	376.283	110.035		270.497	81.797	555.67	46.22				38	22	50.242	90.2894	75.6339	24.3661	1	Area
84.114	43.86	53.602	96.517			124.584	670.083	57.721	173.937		225.564	76.433	855.822	96.174				61	17	84.9403	60.3161	71.8152	28.1848	2	Area
190.116	35.148	52.185	160.075			415.809	40.984	256.764	178.1		118.704	138.832	52.314	19.527				49	20	70.1553	66.3241	69.8451	30.1549	3	Area
54.589	179.129	60.253	236.422			817.584	88.063	990.062	504.558		158.659	184.451	785.054	130.335						70.5281	74.8278
195.18	42.315	35.491	80.037			1482.52	1655.47	1155.03	57.078		148.187	95.916	57.121	213.247
194.107	43.946	42.315	209.042			144.411	43.216	29.44	65.146		117.932	33.088	543.01	6.094				Hras_M11_wound
141.965	22.616	1713.62	100.294			51.069	15.578	130.206	140.119		199.557	73.986	372.164	1416.73				tom	gfp	tom	gfp
142.394	470.311	388.901	106.602			136.557	220.543	43.13	161.234		43.345	43.173	234.362	1209.96				56	23	84.0758	68.8758	66.6066	33.3934	5	Area
30.513	60.253	12.317	157.543			238.353	1500.67	141.278	181.061		35.191	39.354	228.697	440.099				56	18	73.8747	74.3926	75.804	24.196	1	Area
188.914	41.371	40.727	291.482			50.683	80.767	68.45	661.371		8.197	57.593	62.228	498.679				57	27	78.489	98.6179	72.6216	27.3784	4	Area
167.499	169.559	34.075	135.484			65.36	79.351	82.398	13.948		43.602	14.763	174.452	858.654				54	15	68.2246	71.9434	79.1503	20.8497	3	Area
245.177	131.965	70.725	165.01			500.095	86.861	31.5	555.284		56.305	45.233	53.988	574.982						76.166	78.4574
659.827	644.849	48.108	134.454			717.634	6.695	15.664	110.55		119.606	21.372	277.621	77.763
39.225	112.353	272.213	280.839			743.855		1224.85	6.394		16.093	22.059	57.249	297.319				Hras_F10M6_wound
276.805	124.927	27.981	434.563					10.128	475.247		76.132	33.431	38.538	46.606				tom	gfp	tom	gfp
41.499	334.14	350.963	91.367			7513.52		38.581	150.977		34.29	29.14	98.877	88.964				61	8	69.9439	62.5621	87.2127	12.7873	F10_1	Area
227.452	417.74	97.762	209.514			14986.5		289.551	40.813		42.443	26.093	86.818					71	14	84.3456	88.4816	84.1775	15.8225	F10_2	Area
51.799	98.448	35.234	321.223			66.6066			55.447		59.009	37.422						52	24	68.9833	97.4841	75.3806	24.6194	M6_1	Area
311.309	188.228	82.612	34.247						25.835		57.164	28.41						77	27	106.903	96.5258	72.0282	27.9718	M6_3	Area
275.003	168.486	564.854	52.142						70.296		36.993	273.63								82.5438	86.2634
188.743	99.349	608.371	395.896						116.473		17.123	149.904
138.403	49.997	701.455	104.757						34.547		14.892	67.549
291.182	56.863	43.13	418.427						19.012		42.958	15.793
63.258	290.538	549.92	151.878						136.429		168.315	91.839
28.796	71.411	51.713	244.747								35.491	41.628
24.891	40.083		161.148				5450.79	6160.1	4691.14		30.084	30.642						HR_MOS_F9_uninjured
53.001	57.035		58.022				17049.2	16339.9	17808.9		47.207	42.401						tom	gfp	tom	gfp
67.506	37.852		54.932				75.7743	72.6218	79.1505		31.629	66.09						57	11	66.6431	76.0205	85.5302	14.4698	1	Area
54.159	214.535		34.805								45.92	60.339						51	7	63.2571	36.126	80.6234	19.3766	2	Area
	82.913		16.995								47.679	40.212						53	4	60.9582	30.6394	86.9449	13.0551	3	Area
4916.15	60.64										61.541	193.163						63	4	72.0272	31.9156	87.4669	12.5331	4	Area
17583.9											25.234	104.113								65.7214	43.6753
78.1505	5482.37	6341.59	6784.86								13.561	43.774
Total Area dimension	17017.6	16158.4	15715.1									39.096
22500	75.6339	71.8152	69.8451									16.995						HR_MOS_M11_uninjured
												37.809						tom	gfp	tom	gfp
												46.263						52	13	87.8213	31.8715	59.2112	40.7888	1	Area
												28.41						44	10	61.1928	35.5921	71.9039	28.0961	2	Area
												511.854						92	10	109.272	63.2645	84.1933	15.8067	3	Area
												252.215						66	8	83.2501	38.6086	79.2792	20.7208	4	Area
												37.251								85.3841	42.3342
												35.362
											2877.14	3560.06	5539.37	6293.65				HR_MOS_F10_M6_uninjured
											19622.9	18939.9	16960.6	16206.3				tom	gfp
											87.2127	84.1775	75.3806	72.0282				73	6	82.6303	51.4812	88.3453	11.6547	1	Area
																		62	3	69.8632	26.6545	88.7449	11.2551	2	Area
																		52	21	75.0308	68.4148	69.3049	30.6951	3	Area
																		50	16	71.2398	53.6652	70.1855	29.8145	4	Area
																				74.691	50.0539
HR_MOS_F6_uninjured						HR_MOS_M11_uninjured					HR_MOS_F10_M6_uninjured
190.288	36.006	210.715	206.896			206.896	51.112	15.02	1541.4		338.818	198.399	1187.86	751.537
138.918	145.956	219.556	151.492			151.492	197.025	997.658	621.203		305.859	212.689	182.906	30.556
83.857	96.302	1184.51	169.173			169.173	752.953	184.537	171.319		153.037	161.362	226.637	1320.3
221.659	533.054	44.203	282.642			282.642	137.845	146.342	463.402		152.179	60.039	40.083	207.84
166.469	121.708	130.635	118.447			118.447	90.681	188.313	57.035		79.136	194.879	575.841	1322.61
16.995	90.208	26.565	155.612			155.612	429.027	390.789	165.397		376.798	671.585	75.231	97.805
31.414	682.872	21.973	177.155			177.155	320.88	147.114	191.146		192.734	113.812	542.882	259.124
314.099	332.381	477.65	162.65			162.65	387.785	26.822	152.651		23.046	187.241	46.95	411.603
139.69	195.266	144.497	190.245			190.245	148.488	40.899	521.209		188.743	55.361	128.704	233.16
300.108	30.384	88.106	210.243			210.243	220.543	324.012	96.302		60.039	34.676	98.577	87.333
20.986	18.454	80.552	34.805			34.805	597.856	369.846	113.04		65.618	88.149	3289.95	325.944
796.856	40.598	10.171	50.726			50.726	334.183	242.473	113.426		28.067	157.543	6.051	765.27
89.951	108.49	78.965	35.663			35.663	40.598	57.55	179.816		38.238	68.45	124.455	119.863
32.873	143.209	25.106	14.463			14.463	467.222	206.252	142.909		61.498	69.008	70.725	23.475
59.309	36.435	43.087	46.606			46.606	43.001	34.59	101.281		37.98	19.827	43.86	31.414
182.262	154.41	44.461	33.86			33.86	169.86	38.023	30.642		15.922	17.252	93.084	70.939
159.088	62.399	15.75	31.028			31.028	162.049	52.915			42.358	22.102	172.606	524.17
24.848	69.008	21.029	39.096			39.096	34.547	41.843			48.452	16.608		125.313
34.075	19.055	23.217	35.491			35.491	24.376	27.466			42.744	50.082
44.074	53.644	30.77	38.839			38.839	1711.6	24.033			23.646	20.986
30.77	47.722	15.879	26.264			26.264					35.148	45.662
48.709	54.631		175.997			175.997					18.711	35.749
21.501	662.53		61.841			61.841					34.805	30.942
31.5	49.739		43.259			43.259					60.683
26.565	17.982		58.708			58.708					33.302
48.838	458.896		46.005			46.005					22.316
	98.405		37.165			37.165					38.538
			42.529			42.529					50.04
3255.7	4359.74	2937.4	33.088			33.088					53.859
19244.3	18140.3	19562.6	39.74			39.74
85.5302	80.6234	86.9449	36.693			36.693
			33.517			33.517
						1319.61
			2819.94			486.019
			19680.1			233.289
			87.4669			485.589
						142.093
						106.946
						212.346
						36.564
						262.386
						60.683
						274.23
						157.843
						2032.74
						39.01
						202.003
						146.256
						51.198
						80.638
						28.11
						9177.49	6321.63	3556.5	4662.18		2622.31	2532.4	6906.4	6708.26
						13322.5	16178.4	18943.5	17837.8		19877.7	19967.6	15593.6	15791.7
						59.2112	71.9039	84.1933	79.2792		88.3453	88.7449	69.3049	70.1855
